# Supplementary material for: Proteomic Diversity of the Sea Anemone Actinia fragacea: Comparative Analysis of Nematocyst Venom, Mucus, and Tissue-Specific Profiles
Source: Mar Drugs. 2025 Feb 11;23(2):79. doi: 10.3390/md23020079 (PMC11857728; doi:10.3390/md23020079)
Supplement: Supplementary file 1 [file marinedrugs-23-00079-s001.zip]

Archive with 15 entries (14 files):
- marinedrugs-3471458-supplementary material.pdf
- TableS1.xlsx
- TableS2.xlsx
- TableS3.txt
- TableS4.xlsx
- TableS5.xlsx
- TableS6.xlsx
- __MACOSX/
- __MACOSX/._Supplementary_Material.docx
- __MACOSX/._TableS1.xlsx
- __MACOSX/._TableS2.xlsx
- __MACOSX/._TableS3.txt
- __MACOSX/._TableS4.xlsx
- __MACOSX/._TableS5.xlsx
- __MACOSX/._TableS6.xlsx
