# Supplementary material for: Proteomic Diversity of the Sea Anemone Actinia fragacea: Comparative Analysis of Nematocyst Venom, Mucus, and Tissue-Specific Profiles
Source: Mar Drugs. 2025 Feb 11;23(2):79. doi: 10.3390/md23020079 (PMC11857728; doi:10.3390/md23020079)
Supplement: Supplementary file 1 [file marinedrugs-23-00079-s001.zip › TableS1.xlsx]

## Sheet: Protein Report
Biological sample category	Biological sample name	MS/MS sample name	Cluster	Protein name	Protein accession numbers	Alternate IDs	Database sources	Protein molecular weight (Da)	Protein identification probability	Exclusive unique peptide count	Exclusive unique spectrum count	Total spectrum count	Percentage of total spectra	Percentage sequence coverage	Length
Nematocyst	N2	140524_N2	Cluster of (S)-3-amino-2-methylpropionate transaminase OS=Actinia tenebrosa OX=6105 GN=LOC116302379 PE=3 SV=1 (A0A6P8IL65)	(S)-3-amino-2-methylpropionate transaminase OS=Actinia tenebrosa OX=6105 GN=LOC116302379 PE=3 SV=1	A0A6P8IL65		1545325_Database_total.fasta	55 832,2	99,9%	1	1	1	0,00337%	2,98%	504
Nematocyst	N3	140524_N3	Cluster of (S)-3-amino-2-methylpropionate transaminase OS=Actinia tenebrosa OX=6105 GN=LOC116302379 PE=3 SV=1 (A0A6P8IL65)	(S)-3-amino-2-methylpropionate transaminase OS=Actinia tenebrosa OX=6105 GN=LOC116302379 PE=3 SV=1	A0A6P8IL65		1545325_Database_total.fasta	55 832,2	98,9%	1	1	1	0,00324%	3,17%	504
Nematocyst	N4	140524_N4	Cluster of (S)-3-amino-2-methylpropionate transaminase OS=Actinia tenebrosa OX=6105 GN=LOC116302379 PE=3 SV=1 (A0A6P8IL65)	(S)-3-amino-2-methylpropionate transaminase OS=Actinia tenebrosa OX=6105 GN=LOC116302379 PE=3 SV=1	A0A6P8IL65		1545325_Database_total.fasta	55 832,2	100,0%	2	2	2	0,00601%	6,35%	504
Nematocyst	N2	140524_N2	Cluster of 1,4-alpha-glucan-branching enzyme-like isoform X1 [Actinia tenebrosa] (XP_031565716.1)	1,4-alpha-glucan-branching enzyme-like isoform X1 [Actinia tenebrosa]	XP_031565716.1,XP_031565717.1		1545325_Database_total.fasta	61 175,1	99,1%	1	1	1	0,00337%	2,43%	534
Nematocyst	N3	140524_N3	Cluster of 1,4-alpha-glucan-branching enzyme-like isoform X1 [Actinia tenebrosa] (XP_031565716.1)	1,4-alpha-glucan-branching enzyme-like isoform X1 [Actinia tenebrosa]	XP_031565716.1,XP_031565717.1		1545325_Database_total.fasta	61 175,1	99,8%	1	1	2	0,00649%	4,49%	534
Nematocyst	N4	140524_N4	Cluster of 1,4-alpha-glucan-branching enzyme-like isoform X1 [Actinia tenebrosa] (XP_031565716.1)	1,4-alpha-glucan-branching enzyme-like isoform X1 [Actinia tenebrosa]	XP_031565716.1,XP_031565717.1		1545325_Database_total.fasta	61 175,1	100,0%	1	1	2	0,00601%	5,62%	534
Acrorhagi	A1	030624_A1	Cluster of 10 kDa heat shock protein, mitochondrial OS=Actinia tenebrosa OX=6105 GN=LOC116296732 PE=3 SV=1 (A0A6P8I6K1)	10 kDa heat shock protein, mitochondrial OS=Actinia tenebrosa OX=6105 GN=LOC116296732 PE=3 SV=1	A0A6P8I6K1		1545325_Database_total.fasta	11 133,0	6,4%	0	0	0	0,000%	0,000%	101
Acrorhagi	A2	030624_A2	Cluster of 10 kDa heat shock protein, mitochondrial OS=Actinia tenebrosa OX=6105 GN=LOC116296732 PE=3 SV=1 (A0A6P8I6K1)	10 kDa heat shock protein, mitochondrial OS=Actinia tenebrosa OX=6105 GN=LOC116296732 PE=3 SV=1	A0A6P8I6K1		1545325_Database_total.fasta	11 133,0	99,9%	2	2	2	0,00629%	21,8%	101
Acrorhagi	A3	180624_A3	Cluster of 10 kDa heat shock protein, mitochondrial OS=Actinia tenebrosa OX=6105 GN=LOC116296732 PE=3 SV=1 (A0A6P8I6K1)	10 kDa heat shock protein, mitochondrial OS=Actinia tenebrosa OX=6105 GN=LOC116296732 PE=3 SV=1	A0A6P8I6K1		1545325_Database_total.fasta	11 133,0	100,0%	3	5	6	0,0169%	41,6%	101
Column	C1	030624_C4	Cluster of 10 kDa heat shock protein, mitochondrial OS=Actinia tenebrosa OX=6105 GN=LOC116296732 PE=3 SV=1 (A0A6P8I6K1)	10 kDa heat shock protein, mitochondrial OS=Actinia tenebrosa OX=6105 GN=LOC116296732 PE=3 SV=1	A0A6P8I6K1		1545325_Database_total.fasta	11 133,0	9,7%	0	0	0	0,000%	0,000%	101
Column	C2	030624_C5	Cluster of 10 kDa heat shock protein, mitochondrial OS=Actinia tenebrosa OX=6105 GN=LOC116296732 PE=3 SV=1 (A0A6P8I6K1)	10 kDa heat shock protein, mitochondrial OS=Actinia tenebrosa OX=6105 GN=LOC116296732 PE=3 SV=1	A0A6P8I6K1		1545325_Database_total.fasta	11 133,0	8,9%	0	0	0	0,000%	0,000%	101
Column	C3	180624_C6	Cluster of 10 kDa heat shock protein, mitochondrial OS=Actinia tenebrosa OX=6105 GN=LOC116296732 PE=3 SV=1 (A0A6P8I6K1)	10 kDa heat shock protein, mitochondrial OS=Actinia tenebrosa OX=6105 GN=LOC116296732 PE=3 SV=1	A0A6P8I6K1		1545325_Database_total.fasta	11 133,0	100,0%	2	3	3	0,00854%	21,8%	101
Mesenteric Filaments	F1	030624_F1	Cluster of 10 kDa heat shock protein, mitochondrial OS=Actinia tenebrosa OX=6105 GN=LOC116296732 PE=3 SV=1 (A0A6P8I6K1)	10 kDa heat shock protein, mitochondrial OS=Actinia tenebrosa OX=6105 GN=LOC116296732 PE=3 SV=1	A0A6P8I6K1		1545325_Database_total.fasta	11 133,0	100,0%	2	2	2	0,00604%	21,8%	101
Mesenteric Filaments	F2	030624_F2	Cluster of 10 kDa heat shock protein, mitochondrial OS=Actinia tenebrosa OX=6105 GN=LOC116296732 PE=3 SV=1 (A0A6P8I6K1)	10 kDa heat shock protein, mitochondrial OS=Actinia tenebrosa OX=6105 GN=LOC116296732 PE=3 SV=1	A0A6P8I6K1		1545325_Database_total.fasta	11 133,0	99,9%	2	2	2	0,00597%	21,8%	101
Mesenteric Filaments	F3	180624_F3	Cluster of 10 kDa heat shock protein, mitochondrial OS=Actinia tenebrosa OX=6105 GN=LOC116296732 PE=3 SV=1 (A0A6P8I6K1)	10 kDa heat shock protein, mitochondrial OS=Actinia tenebrosa OX=6105 GN=LOC116296732 PE=3 SV=1	A0A6P8I6K1		1545325_Database_total.fasta	11 133,0	100,0%	3	5	5	0,0144%	31,7%	101
Mucus	M1	030624_M1	Cluster of 10 kDa heat shock protein, mitochondrial OS=Actinia tenebrosa OX=6105 GN=LOC116296732 PE=3 SV=1 (A0A6P8I6K1)	10 kDa heat shock protein, mitochondrial OS=Actinia tenebrosa OX=6105 GN=LOC116296732 PE=3 SV=1	A0A6P8I6K1		1545325_Database_total.fasta	11 133,0	6,9%	0	0	0	0,000%	0,000%	101
Mucus	M3	180624_M3	Cluster of 10 kDa heat shock protein, mitochondrial OS=Actinia tenebrosa OX=6105 GN=LOC116296732 PE=3 SV=1 (A0A6P8I6K1)	10 kDa heat shock protein, mitochondrial OS=Actinia tenebrosa OX=6105 GN=LOC116296732 PE=3 SV=1	A0A6P8I6K1		1545325_Database_total.fasta	11 133,0	19,3%	0	0	0	0,000%	0,000%	101
Nematocyst	N1	070524_N1	Cluster of 10 kDa heat shock protein, mitochondrial OS=Actinia tenebrosa OX=6105 GN=LOC116296732 PE=3 SV=1 (A0A6P8I6K1)	10 kDa heat shock protein, mitochondrial OS=Actinia tenebrosa OX=6105 GN=LOC116296732 PE=3 SV=1	A0A6P8I6K1		1545325_Database_total.fasta	11 133,0	100,0%	2	2	2	0,00652%	19,8%	101
Nematocyst	N2	140524_N2	Cluster of 10 kDa heat shock protein, mitochondrial OS=Actinia tenebrosa OX=6105 GN=LOC116296732 PE=3 SV=1 (A0A6P8I6K1)	10 kDa heat shock protein, mitochondrial OS=Actinia tenebrosa OX=6105 GN=LOC116296732 PE=3 SV=1	A0A6P8I6K1		1545325_Database_total.fasta	11 133,0	90,3%	0	0	0	0,000%	0,000%	101
Nematocyst	N3	140524_N3	Cluster of 10 kDa heat shock protein, mitochondrial OS=Actinia tenebrosa OX=6105 GN=LOC116296732 PE=3 SV=1 (A0A6P8I6K1)	10 kDa heat shock protein, mitochondrial OS=Actinia tenebrosa OX=6105 GN=LOC116296732 PE=3 SV=1	A0A6P8I6K1		1545325_Database_total.fasta	11 133,0	98,6%	1	1	1	0,00324%	9,90%	101
Nematocyst	N4	140524_N4	Cluster of 10 kDa heat shock protein, mitochondrial OS=Actinia tenebrosa OX=6105 GN=LOC116296732 PE=3 SV=1 (A0A6P8I6K1)	10 kDa heat shock protein, mitochondrial OS=Actinia tenebrosa OX=6105 GN=LOC116296732 PE=3 SV=1	A0A6P8I6K1		1545325_Database_total.fasta	11 133,0	100,0%	1	2	2	0,00601%	11,9%	101
Tentac	T1	030624_T1	Cluster of 10 kDa heat shock protein, mitochondrial OS=Actinia tenebrosa OX=6105 GN=LOC116296732 PE=3 SV=1 (A0A6P8I6K1)	10 kDa heat shock protein, mitochondrial OS=Actinia tenebrosa OX=6105 GN=LOC116296732 PE=3 SV=1	A0A6P8I6K1		1545325_Database_total.fasta	11 133,0	99,9%	1	1	1	0,00478%	11,9%	101
Tentac	T2	030624_T2	Cluster of 10 kDa heat shock protein, mitochondrial OS=Actinia tenebrosa OX=6105 GN=LOC116296732 PE=3 SV=1 (A0A6P8I6K1)	10 kDa heat shock protein, mitochondrial OS=Actinia tenebrosa OX=6105 GN=LOC116296732 PE=3 SV=1	A0A6P8I6K1		1545325_Database_total.fasta	11 133,0	99,4%	1	1	1	0,00341%	11,9%	101
Tentac	T3	180624_T3	Cluster of 10 kDa heat shock protein, mitochondrial OS=Actinia tenebrosa OX=6105 GN=LOC116296732 PE=3 SV=1 (A0A6P8I6K1)	10 kDa heat shock protein, mitochondrial OS=Actinia tenebrosa OX=6105 GN=LOC116296732 PE=3 SV=1	A0A6P8I6K1		1545325_Database_total.fasta	11 133,0	100,0%	2	3	4	0,0114%	31,7%	101
Acrorhagi	A3	180624_A3	Cluster of 10-formyltetrahydrofolate dehydrogenase OS=Actinia tenebrosa OX=6105 GN=LOC116305890 PE=3 SV=1 (A0A6P8J0S2)	10-formyltetrahydrofolate dehydrogenase OS=Actinia tenebrosa OX=6105 GN=LOC116305890 PE=3 SV=1	A0A6P8J0S2,XP_031571747.1		1545325_Database_total.fasta	101 867,4	100,0%	7	7	8	0,0225%	10,5%	926
Column	C2	030624_C5	Cluster of 10-formyltetrahydrofolate dehydrogenase OS=Actinia tenebrosa OX=6105 GN=LOC116305890 PE=3 SV=1 (A0A6P8J0S2)	10-formyltetrahydrofolate dehydrogenase OS=Actinia tenebrosa OX=6105 GN=LOC116305890 PE=3 SV=1	A0A6P8J0S2,XP_031571747.1		1545325_Database_total.fasta	99 397,4	100,0%	4	4	6	0,0261%	7,74%	904
Column	C3	180624_C6	Cluster of 10-formyltetrahydrofolate dehydrogenase OS=Actinia tenebrosa OX=6105 GN=LOC116305890 PE=3 SV=1 (A0A6P8J0S2)	10-formyltetrahydrofolate dehydrogenase OS=Actinia tenebrosa OX=6105 GN=LOC116305890 PE=3 SV=1	A0A6P8J0S2,XP_031571747.1		1545325_Database_total.fasta	99 397,4	100,0%	3	3	3	0,00854%	3,87%	904
Mesenteric Filaments	F1	030624_F1	Cluster of 10-formyltetrahydrofolate dehydrogenase OS=Actinia tenebrosa OX=6105 GN=LOC116305890 PE=3 SV=1 (A0A6P8J0S2)	10-formyltetrahydrofolate dehydrogenase OS=Actinia tenebrosa OX=6105 GN=LOC116305890 PE=3 SV=1	A0A6P8J0S2,XP_031571747.1		1545325_Database_total.fasta	99 397,4	100,0%	7	7	7	0,0211%	10,4%	904
Mesenteric Filaments	F2	030624_F2	Cluster of 10-formyltetrahydrofolate dehydrogenase OS=Actinia tenebrosa OX=6105 GN=LOC116305890 PE=3 SV=1 (A0A6P8J0S2)	10-formyltetrahydrofolate dehydrogenase OS=Actinia tenebrosa OX=6105 GN=LOC116305890 PE=3 SV=1	A0A6P8J0S2,XP_031571747.1		1545325_Database_total.fasta	99 397,4	99,5%	2	2	3	0,00895%	2,65%	904
Mesenteric Filaments	F3	180624_F3	Cluster of 10-formyltetrahydrofolate dehydrogenase OS=Actinia tenebrosa OX=6105 GN=LOC116305890 PE=3 SV=1 (A0A6P8J0S2)	10-formyltetrahydrofolate dehydrogenase OS=Actinia tenebrosa OX=6105 GN=LOC116305890 PE=3 SV=1	A0A6P8J0S2,XP_031571747.1		1545325_Database_total.fasta	101 867,4	100,0%	9	10	11	0,0317%	12,9%	926
Mucus	M1	030624_M1	Cluster of 10-formyltetrahydrofolate dehydrogenase OS=Actinia tenebrosa OX=6105 GN=LOC116305890 PE=3 SV=1 (A0A6P8J0S2)	10-formyltetrahydrofolate dehydrogenase OS=Actinia tenebrosa OX=6105 GN=LOC116305890 PE=3 SV=1	A0A6P8J0S2,XP_031571747.1		1545325_Database_total.fasta	99 397,4	100,0%	6	7	8	0,0321%	9,40%	904
Mucus	M3	180624_M3	Cluster of 10-formyltetrahydrofolate dehydrogenase OS=Actinia tenebrosa OX=6105 GN=LOC116305890 PE=3 SV=1 (A0A6P8J0S2)	10-formyltetrahydrofolate dehydrogenase OS=Actinia tenebrosa OX=6105 GN=LOC116305890 PE=3 SV=1	A0A6P8J0S2,XP_031571747.1		1545325_Database_total.fasta	99 397,4	100,0%	4	4	4	0,0215%	5,64%	904
Nematocyst	N1	070524_N1	Cluster of 10-formyltetrahydrofolate dehydrogenase OS=Actinia tenebrosa OX=6105 GN=LOC116305890 PE=3 SV=1 (A0A6P8J0S2)	Mitochondrial 10-formyltetrahydrofolate dehydrogenase [Desmophyllum pertusum]	KAJ7377673.1		1545325_Database_total.fasta	100 927,1	8,2%	0	0	1	0,00326%	1,41%	925
Nematocyst	N1	070524_N1	Cluster of 10-formyltetrahydrofolate dehydrogenase OS=Actinia tenebrosa OX=6105 GN=LOC116305890 PE=3 SV=1 (A0A6P8J0S2)	10-formyltetrahydrofolate dehydrogenase OS=Exaiptasia diaphana OX=2652724 PE=3 SV=1	A0A913XGP3,XP_020904138.1		1545325_Database_total.fasta	99 773,9	97,1%	0	0	7	0,0228%	6,08%	905
Nematocyst	N1	070524_N1	Cluster of 10-formyltetrahydrofolate dehydrogenase OS=Actinia tenebrosa OX=6105 GN=LOC116305890 PE=3 SV=1 (A0A6P8J0S2)	10-formyltetrahydrofolate dehydrogenase OS=Actinia tenebrosa OX=6105 GN=LOC116305890 PE=3 SV=1	A0A6P8J0S2,XP_031571747.1		1545325_Database_total.fasta	101 867,4	100,0%	7	8	16	0,0521%	18,4%	926
Nematocyst	N2	140524_N2	Cluster of 10-formyltetrahydrofolate dehydrogenase OS=Actinia tenebrosa OX=6105 GN=LOC116305890 PE=3 SV=1 (A0A6P8J0S2)	10-formyltetrahydrofolate dehydrogenase OS=Exaiptasia diaphana OX=2652724 PE=3 SV=1	A0A913XGP3,XP_020904138.1		1545325_Database_total.fasta	99 773,9	41,7%	0	0	2	0,00675%	2,65%	905
Nematocyst	N2	140524_N2	Cluster of 10-formyltetrahydrofolate dehydrogenase OS=Actinia tenebrosa OX=6105 GN=LOC116305890 PE=3 SV=1 (A0A6P8J0S2)	Mitochondrial 10-formyltetrahydrofolate dehydrogenase [Desmophyllum pertusum]	KAJ7377673.1		1545325_Database_total.fasta	100 927,1	99,8%	1	1	3	0,0101%	3,24%	925
Nematocyst	N2	140524_N2	Cluster of 10-formyltetrahydrofolate dehydrogenase OS=Actinia tenebrosa OX=6105 GN=LOC116305890 PE=3 SV=1 (A0A6P8J0S2)	10-formyltetrahydrofolate dehydrogenase OS=Actinia tenebrosa OX=6105 GN=LOC116305890 PE=3 SV=1	A0A6P8J0S2,XP_031571747.1		1545325_Database_total.fasta	99 397,4	100,0%	5	5	9	0,0304%	11,5%	904
Nematocyst	N3	140524_N3	Cluster of 10-formyltetrahydrofolate dehydrogenase OS=Actinia tenebrosa OX=6105 GN=LOC116305890 PE=3 SV=1 (A0A6P8J0S2)	Mitochondrial 10-formyltetrahydrofolate dehydrogenase [Desmophyllum pertusum]	KAJ7377673.1		1545325_Database_total.fasta	100 927,1	5,3%	0	0	2	0,00649%	1,41%	925
Nematocyst	N3	140524_N3	Cluster of 10-formyltetrahydrofolate dehydrogenase OS=Actinia tenebrosa OX=6105 GN=LOC116305890 PE=3 SV=1 (A0A6P8J0S2)	10-formyltetrahydrofolate dehydrogenase OS=Exaiptasia diaphana OX=2652724 PE=3 SV=1	A0A913XGP3,XP_020904138.1		1545325_Database_total.fasta	102 201,8	99,9%	1	1	6	0,0195%	7,73%	927
Nematocyst	N3	140524_N3	Cluster of 10-formyltetrahydrofolate dehydrogenase OS=Actinia tenebrosa OX=6105 GN=LOC116305890 PE=3 SV=1 (A0A6P8J0S2)	10-formyltetrahydrofolate dehydrogenase OS=Actinia tenebrosa OX=6105 GN=LOC116305890 PE=3 SV=1	A0A6P8J0S2,XP_031571747.1		1545325_Database_total.fasta	99 397,4	100,0%	6	6	13	0,0422%	17,0%	904
Nematocyst	N4	140524_N4	Cluster of 10-formyltetrahydrofolate dehydrogenase OS=Actinia tenebrosa OX=6105 GN=LOC116305890 PE=3 SV=1 (A0A6P8J0S2)	10-formyltetrahydrofolate dehydrogenase OS=Exaiptasia diaphana OX=2652724 PE=3 SV=1	A0A913XGP3,XP_020904138.1		1545325_Database_total.fasta	99 773,9	53,6%	0	0	4	0,0120%	5,30%	905
Nematocyst	N4	140524_N4	Cluster of 10-formyltetrahydrofolate dehydrogenase OS=Actinia tenebrosa OX=6105 GN=LOC116305890 PE=3 SV=1 (A0A6P8J0S2)	10-formyltetrahydrofolate dehydrogenase OS=Actinia tenebrosa OX=6105 GN=LOC116305890 PE=3 SV=1	A0A6P8J0S2,XP_031571747.1		1545325_Database_total.fasta	99 397,4	100,0%	5	6	11	0,0331%	16,5%	904
Tentac	T3	180624_T3	Cluster of 10-formyltetrahydrofolate dehydrogenase OS=Actinia tenebrosa OX=6105 GN=LOC116305890 PE=3 SV=1 (A0A6P8J0S2)	10-formyltetrahydrofolate dehydrogenase OS=Actinia tenebrosa OX=6105 GN=LOC116305890 PE=3 SV=1	A0A6P8J0S2,XP_031571747.1		1545325_Database_total.fasta	99 397,4	93,5%	1	1	1	0,00284%	1,33%	904
Nematocyst	N1	070524_N1	Cluster of 116 kDa U5 small nuclear ribonucleoprotein component-like [Actinia tenebrosa] (XP_031572562.1)	116 kDa U5 small nuclear ribonucleoprotein component-like [Actinia tenebrosa]	XP_031572562.1		1545325_Database_total.fasta	109 902,1	100,0%	2	2	2	0,00652%	2,16%	972
Nematocyst	N2	140524_N2	Cluster of 116 kDa U5 small nuclear ribonucleoprotein component-like [Actinia tenebrosa] (XP_031572562.1)	116 kDa U5 small nuclear ribonucleoprotein component-like [Actinia tenebrosa]	XP_031572562.1		1545325_Database_total.fasta	109 902,1	99,8%	1	1	1	0,00337%	1,34%	972
Nematocyst	N3	140524_N3	Cluster of 116 kDa U5 small nuclear ribonucleoprotein component-like [Actinia tenebrosa] (XP_031572562.1)	116 kDa U5 small nuclear ribonucleoprotein component-like [Actinia tenebrosa]	XP_031572562.1		1545325_Database_total.fasta	109 902,1	100,0%	4	4	4	0,0130%	4,53%	972
Nematocyst	N4	140524_N4	Cluster of 116 kDa U5 small nuclear ribonucleoprotein component-like [Actinia tenebrosa] (XP_031572562.1)	116 kDa U5 small nuclear ribonucleoprotein component-like [Actinia tenebrosa]	XP_031572562.1		1545325_Database_total.fasta	109 902,1	100,0%	3	3	3	0,00902%	3,70%	972
Nematocyst	N1	070524_N1	Cluster of 14-3-3 domain-containing protein OS=Clytia hemisphaerica OX=252671 PE=3 SV=1 (A0A7M5WUF7)	14-3-3 domain-containing protein OS=Clytia hemisphaerica OX=252671 PE=3 SV=1	A0A7M5WUF7		1545325_Database_total.fasta	28 536,0	100,0%	1	1	5	0,0163%	11,2%	249
Nematocyst	N3	140524_N3	Cluster of 14-3-3 domain-containing protein OS=Clytia hemisphaerica OX=252671 PE=3 SV=1 (A0A7M5WUF7)	14-3-3 domain-containing protein OS=Clytia hemisphaerica OX=252671 PE=3 SV=1	A0A7M5WUF7		1545325_Database_total.fasta	28 536,0	100,0%	4	5	9	0,0292%	11,6%	249
Nematocyst	N4	140524_N4	Cluster of 14-3-3 domain-containing protein OS=Clytia hemisphaerica OX=252671 PE=3 SV=1 (A0A7M5WUF7)	14-3-3 domain-containing protein OS=Clytia hemisphaerica OX=252671 PE=3 SV=1	A0A7M5WUF7		1545325_Database_total.fasta	28 536,0	100,0%	3	5	8	0,0241%	11,6%	249
Acrorhagi	A1	030624_A1	Cluster of 14-3-3-like protein OS=Actinia tenebrosa OX=6105 GN=LOC116304787 PE=3 SV=1 (A0A6P8IWK4)	14-3-3 domain-containing protein OS=Clytia hemisphaerica OX=252671 PE=3 SV=1	A0A7M5WUF7		1545325_Database_total.fasta	28 536,0	17,6%	0	0	3	0,0107%	11,6%	249
Acrorhagi	A1	030624_A1	Cluster of 14-3-3-like protein OS=Actinia tenebrosa OX=6105 GN=LOC116304787 PE=3 SV=1 (A0A6P8IWK4)	XP_028515828.1 14-3-3 protein zeta isoform X3 [Exaiptasia diaphana]	XP_028515828.1 14-3-3protein zeta isoform X3 [Exaiptasia diaphana]			0,0	6,9%	0	0	3	0,0107%	0,000%
Acrorhagi	A1	030624_A1	Cluster of 14-3-3-like protein OS=Actinia tenebrosa OX=6105 GN=LOC116304787 PE=3 SV=1 (A0A6P8IWK4)	unnamed protein product [Porites lobata]	CAH3133306.1,CAH3187084.1		1545325_Database_total.fasta	27 305,3	93,8%	0	0	4	0,0143%	15,5%	239
Acrorhagi	A1	030624_A1	Cluster of 14-3-3-like protein OS=Actinia tenebrosa OX=6105 GN=LOC116304787 PE=3 SV=1 (A0A6P8IWK4)	14-3-3-like protein 2 OS=Actinia tenebrosa OX=6105 GN=LOC116286467 PE=3 SV=1	A0A6P8H7Y1		1545325_Database_total.fasta	27 718,1	99,8%	1	1	4	0,0143%	15,3%	242
Acrorhagi	A1	030624_A1	Cluster of 14-3-3-like protein OS=Actinia tenebrosa OX=6105 GN=LOC116304787 PE=3 SV=1 (A0A6P8IWK4)	14-3-3-like protein 2 OS=Actinia tenebrosa OX=6105 GN=LOC116301142 PE=3 SV=1	A0A6P8IGQ7		1545325_Database_total.fasta	28 320,8	100,0%	4	4	7	0,0249%	24,9%	249
Acrorhagi	A1	030624_A1	Cluster of 14-3-3-like protein OS=Actinia tenebrosa OX=6105 GN=LOC116304787 PE=3 SV=1 (A0A6P8IWK4)	14-3-3-like protein OS=Actinia tenebrosa OX=6105 GN=LOC116304787 PE=3 SV=1	A0A6P8IWK4		1545325_Database_total.fasta	29 724,8	100,0%	4	5	9	0,0321%	36,5%	260
Acrorhagi	A2	030624_A2	Cluster of 14-3-3-like protein OS=Actinia tenebrosa OX=6105 GN=LOC116304787 PE=3 SV=1 (A0A6P8IWK4)	XP_028515828.1 14-3-3 protein zeta isoform X3 [Exaiptasia diaphana]	XP_028515828.1 14-3-3protein zeta isoform X3 [Exaiptasia diaphana]			0,0	98,5%	1	1	7	0,0220%	0,000%
Acrorhagi	A2	030624_A2	Cluster of 14-3-3-like protein OS=Actinia tenebrosa OX=6105 GN=LOC116304787 PE=3 SV=1 (A0A6P8IWK4)	14-3-3-like protein 2 OS=Actinia tenebrosa OX=6105 GN=LOC116286467 PE=3 SV=1	A0A6P8H7Y1		1545325_Database_total.fasta	27 718,1	100,0%	2	2	8	0,0252%	12,0%	242
Acrorhagi	A2	030624_A2	Cluster of 14-3-3-like protein OS=Actinia tenebrosa OX=6105 GN=LOC116304787 PE=3 SV=1 (A0A6P8IWK4)	14-3-3 domain-containing protein OS=Clytia hemisphaerica OX=252671 PE=3 SV=1	A0A7M5WUF7		1545325_Database_total.fasta	28 536,0	16,3%	0	0	8	0,0252%	11,6%	249
Acrorhagi	A2	030624_A2	Cluster of 14-3-3-like protein OS=Actinia tenebrosa OX=6105 GN=LOC116304787 PE=3 SV=1 (A0A6P8IWK4)	unnamed protein product [Porites lobata]	CAH3133306.1,CAH3187084.1		1545325_Database_total.fasta	27 305,3	95,1%	0	0	10	0,0314%	15,5%	239
Acrorhagi	A2	030624_A2	Cluster of 14-3-3-like protein OS=Actinia tenebrosa OX=6105 GN=LOC116304787 PE=3 SV=1 (A0A6P8IWK4)	14-3-3-like protein 2 OS=Actinia tenebrosa OX=6105 GN=LOC116301142 PE=3 SV=1	A0A6P8IGQ7		1545325_Database_total.fasta	28 320,8	100,0%	4	5	16	0,0503%	24,9%	249
Acrorhagi	A2	030624_A2	Cluster of 14-3-3-like protein OS=Actinia tenebrosa OX=6105 GN=LOC116304787 PE=3 SV=1 (A0A6P8IWK4)	14-3-3-like protein OS=Actinia tenebrosa OX=6105 GN=LOC116304787 PE=3 SV=1	A0A6P8IWK4		1545325_Database_total.fasta	29 724,8	100,0%	6	7	16	0,0503%	29,2%	260
Acrorhagi	A3	180624_A3	Cluster of 14-3-3-like protein OS=Actinia tenebrosa OX=6105 GN=LOC116304787 PE=3 SV=1 (A0A6P8IWK4)	14-3-3-like protein [Acropora millepora]	XP_029190518.1		1545325_Database_total.fasta	28 308,0	7,1%	0	0	3	0,00844%	7,44%	242
Acrorhagi	A3	180624_A3	Cluster of 14-3-3-like protein OS=Actinia tenebrosa OX=6105 GN=LOC116304787 PE=3 SV=1 (A0A6P8IWK4)	XP_028515828.1 14-3-3 protein zeta isoform X3 [Exaiptasia diaphana]	XP_028515828.1 14-3-3protein zeta isoform X3 [Exaiptasia diaphana]			0,0	87,2%	1	2	5	0,0141%	0,000%
Acrorhagi	A3	180624_A3	Cluster of 14-3-3-like protein OS=Actinia tenebrosa OX=6105 GN=LOC116304787 PE=3 SV=1 (A0A6P8IWK4)	14-3-3 domain-containing protein OS=Clytia hemisphaerica OX=252671 PE=3 SV=1	A0A7M5WUF7		1545325_Database_total.fasta	28 536,0	51,8%	0	0	7	0,0197%	11,6%	249
Acrorhagi	A3	180624_A3	Cluster of 14-3-3-like protein OS=Actinia tenebrosa OX=6105 GN=LOC116304787 PE=3 SV=1 (A0A6P8IWK4)	unnamed protein product [Porites lobata]	CAH3133306.1,CAH3187084.1		1545325_Database_total.fasta	27 305,3	98,8%	0	0	8	0,0225%	15,5%	239
Acrorhagi	A3	180624_A3	Cluster of 14-3-3-like protein OS=Actinia tenebrosa OX=6105 GN=LOC116304787 PE=3 SV=1 (A0A6P8IWK4)	14-3-3-like protein 2 OS=Actinia tenebrosa OX=6105 GN=LOC116301142 PE=3 SV=1	A0A6P8IGQ7		1545325_Database_total.fasta	28 320,8	100,0%	7	9	13	0,0366%	30,9%	249
Acrorhagi	A3	180624_A3	Cluster of 14-3-3-like protein OS=Actinia tenebrosa OX=6105 GN=LOC116304787 PE=3 SV=1 (A0A6P8IWK4)	14-3-3-like protein 2 OS=Actinia tenebrosa OX=6105 GN=LOC116286467 PE=3 SV=1	A0A6P8H7Y1		1545325_Database_total.fasta	27 718,1	100,0%	6	9	14	0,0394%	30,6%	242
Acrorhagi	A3	180624_A3	Cluster of 14-3-3-like protein OS=Actinia tenebrosa OX=6105 GN=LOC116304787 PE=3 SV=1 (A0A6P8IWK4)	14-3-3-like protein OS=Actinia tenebrosa OX=6105 GN=LOC116304787 PE=3 SV=1	A0A6P8IWK4		1545325_Database_total.fasta	29 724,8	100,0%	8	10	20	0,0562%	44,2%	260
Column	C1	030624_C4	Cluster of 14-3-3-like protein OS=Actinia tenebrosa OX=6105 GN=LOC116304787 PE=3 SV=1 (A0A6P8IWK4)	14-3-3-like protein 2 OS=Actinia tenebrosa OX=6105 GN=LOC116301142 PE=3 SV=1	A0A6P8IGQ7		1545325_Database_total.fasta	28 320,8	97,0%	1	1	1	0,00452%	4,02%	249
Column	C1	030624_C4	Cluster of 14-3-3-like protein OS=Actinia tenebrosa OX=6105 GN=LOC116304787 PE=3 SV=1 (A0A6P8IWK4)	14-3-3-like protein OS=Actinia tenebrosa OX=6105 GN=LOC116304787 PE=3 SV=1	A0A6P8IWK4		1545325_Database_total.fasta	29 724,8	90,5%	1	1	1	0,00452%	3,08%	260
Column	C1	030624_C4	Cluster of 14-3-3-like protein OS=Actinia tenebrosa OX=6105 GN=LOC116304787 PE=3 SV=1 (A0A6P8IWK4)	XP_028515828.1 14-3-3 protein zeta isoform X3 [Exaiptasia diaphana]	XP_028515828.1 14-3-3protein zeta isoform X3 [Exaiptasia diaphana]			0,0	5,7%	0	0	1	0,00452%	0,000%
Column	C1	030624_C4	Cluster of 14-3-3-like protein OS=Actinia tenebrosa OX=6105 GN=LOC116304787 PE=3 SV=1 (A0A6P8IWK4)	14-3-3-like protein 2 OS=Actinia tenebrosa OX=6105 GN=LOC116286467 PE=3 SV=1	A0A6P8H7Y1		1545325_Database_total.fasta	27 718,1	99,1%	1	1	2	0,00904%	7,85%	242
Column	C2	030624_C5	Cluster of 14-3-3-like protein OS=Actinia tenebrosa OX=6105 GN=LOC116304787 PE=3 SV=1 (A0A6P8IWK4)	14-3-3 domain-containing protein OS=Clytia hemisphaerica OX=252671 PE=3 SV=1	A0A7M5WUF7		1545325_Database_total.fasta	28 536,0	15,8%	0	0	7	0,0305%	11,6%	249
Column	C2	030624_C5	Cluster of 14-3-3-like protein OS=Actinia tenebrosa OX=6105 GN=LOC116304787 PE=3 SV=1 (A0A6P8IWK4)	XP_028515828.1 14-3-3 protein zeta isoform X3 [Exaiptasia diaphana]	XP_028515828.1 14-3-3protein zeta isoform X3 [Exaiptasia diaphana]			0,0	97,2%	1	2	7	0,0305%	0,000%
Column	C2	030624_C5	Cluster of 14-3-3-like protein OS=Actinia tenebrosa OX=6105 GN=LOC116304787 PE=3 SV=1 (A0A6P8IWK4)	unnamed protein product [Porites lobata]	CAH3133306.1,CAH3187084.1		1545325_Database_total.fasta	27 305,3	95,1%	0	0	8	0,0348%	15,5%	239
Column	C2	030624_C5	Cluster of 14-3-3-like protein OS=Actinia tenebrosa OX=6105 GN=LOC116304787 PE=3 SV=1 (A0A6P8IWK4)	14-3-3-like protein 2 OS=Actinia tenebrosa OX=6105 GN=LOC116286467 PE=3 SV=1	A0A6P8H7Y1		1545325_Database_total.fasta	27 718,1	100,0%	3	3	9	0,0392%	24,0%	242
Column	C2	030624_C5	Cluster of 14-3-3-like protein OS=Actinia tenebrosa OX=6105 GN=LOC116304787 PE=3 SV=1 (A0A6P8IWK4)	14-3-3-like protein 2 OS=Actinia tenebrosa OX=6105 GN=LOC116301142 PE=3 SV=1	A0A6P8IGQ7		1545325_Database_total.fasta	28 320,8	100,0%	4	5	15	0,0653%	20,9%	249
Column	C2	030624_C5	Cluster of 14-3-3-like protein OS=Actinia tenebrosa OX=6105 GN=LOC116304787 PE=3 SV=1 (A0A6P8IWK4)	14-3-3-like protein OS=Actinia tenebrosa OX=6105 GN=LOC116304787 PE=3 SV=1	A0A6P8IWK4		1545325_Database_total.fasta	29 724,8	100,0%	8	11	18	0,0783%	43,1%	260
Column	C3	180624_C6	Cluster of 14-3-3-like protein OS=Actinia tenebrosa OX=6105 GN=LOC116304787 PE=3 SV=1 (A0A6P8IWK4)	XP_022782565.1 14-3-3 protein beta/alpha-B-like [Stylophora pistillata]	XP_022782565.1 14-3-3protein beta/alpha-B-like [Stylophora pistillata]			0,0	14,3%	0	0	5	0,0142%	0,000%
Column	C3	180624_C6	Cluster of 14-3-3-like protein OS=Actinia tenebrosa OX=6105 GN=LOC116304787 PE=3 SV=1 (A0A6P8IWK4)	14-3-3 domain-containing protein OS=Clytia hemisphaerica OX=252671 PE=3 SV=1	A0A7M5WUF7		1545325_Database_total.fasta	28 536,0	23,9%	0	0	7	0,0199%	11,6%	249
Column	C3	180624_C6	Cluster of 14-3-3-like protein OS=Actinia tenebrosa OX=6105 GN=LOC116304787 PE=3 SV=1 (A0A6P8IWK4)	XP_028515828.1 14-3-3 protein zeta isoform X3 [Exaiptasia diaphana]	XP_028515828.1 14-3-3protein zeta isoform X3 [Exaiptasia diaphana]			0,0	94,6%	1	1	7	0,0199%	0,000%
Column	C3	180624_C6	Cluster of 14-3-3-like protein OS=Actinia tenebrosa OX=6105 GN=LOC116304787 PE=3 SV=1 (A0A6P8IWK4)	unnamed protein product [Porites lobata]	CAH3133306.1,CAH3187084.1		1545325_Database_total.fasta	27 305,3	95,6%	0	0	8	0,0228%	15,5%	239
Column	C3	180624_C6	Cluster of 14-3-3-like protein OS=Actinia tenebrosa OX=6105 GN=LOC116304787 PE=3 SV=1 (A0A6P8IWK4)	14-3-3-like protein 2 OS=Actinia tenebrosa OX=6105 GN=LOC116286467 PE=3 SV=1	A0A6P8H7Y1		1545325_Database_total.fasta	27 718,1	100,0%	1	1	8	0,0228%	19,0%	242
Column	C3	180624_C6	Cluster of 14-3-3-like protein OS=Actinia tenebrosa OX=6105 GN=LOC116304787 PE=3 SV=1 (A0A6P8IWK4)	14-3-3-like protein 2 OS=Actinia tenebrosa OX=6105 GN=LOC116301142 PE=3 SV=1	A0A6P8IGQ7		1545325_Database_total.fasta	28 320,8	100,0%	3	4	9	0,0256%	20,9%	249
Column	C3	180624_C6	Cluster of 14-3-3-like protein OS=Actinia tenebrosa OX=6105 GN=LOC116304787 PE=3 SV=1 (A0A6P8IWK4)	14-3-3-like protein OS=Actinia tenebrosa OX=6105 GN=LOC116304787 PE=3 SV=1	A0A6P8IWK4		1545325_Database_total.fasta	29 724,8	100,0%	7	9	18	0,0513%	41,5%	260
Mesenteric Filaments	F1	030624_F1	Cluster of 14-3-3-like protein OS=Actinia tenebrosa OX=6105 GN=LOC116304787 PE=3 SV=1 (A0A6P8IWK4)	XP_028515828.1 14-3-3 protein zeta isoform X3 [Exaiptasia diaphana]	XP_028515828.1 14-3-3protein zeta isoform X3 [Exaiptasia diaphana]			0,0	7,4%	0	0	5	0,0151%	0,000%
Mesenteric Filaments	F1	030624_F1	Cluster of 14-3-3-like protein OS=Actinia tenebrosa OX=6105 GN=LOC116304787 PE=3 SV=1 (A0A6P8IWK4)	14-3-3 domain-containing protein OS=Clytia hemisphaerica OX=252671 PE=3 SV=1	A0A7M5WUF7		1545325_Database_total.fasta	28 536,0	19,5%	0	0	6	0,0181%	11,6%	249
Mesenteric Filaments	F1	030624_F1	Cluster of 14-3-3-like protein OS=Actinia tenebrosa OX=6105 GN=LOC116304787 PE=3 SV=1 (A0A6P8IWK4)	14-3-3-like protein 2 OS=Actinia tenebrosa OX=6105 GN=LOC116286467 PE=3 SV=1	A0A6P8H7Y1		1545325_Database_total.fasta	27 718,1	100,0%	2	2	7	0,0211%	22,7%	242
Mesenteric Filaments	F1	030624_F1	Cluster of 14-3-3-like protein OS=Actinia tenebrosa OX=6105 GN=LOC116304787 PE=3 SV=1 (A0A6P8IWK4)	unnamed protein product [Porites lobata]	CAH3133306.1,CAH3187084.1		1545325_Database_total.fasta	28 605,7	95,1%	0	0	7	0,0211%	15,5%	249
Mesenteric Filaments	F1	030624_F1	Cluster of 14-3-3-like protein OS=Actinia tenebrosa OX=6105 GN=LOC116304787 PE=3 SV=1 (A0A6P8IWK4)	14-3-3-like protein 2 OS=Actinia tenebrosa OX=6105 GN=LOC116301142 PE=3 SV=1	A0A6P8IGQ7		1545325_Database_total.fasta	28 320,8	100,0%	2	2	8	0,0241%	16,9%	249
Mesenteric Filaments	F1	030624_F1	Cluster of 14-3-3-like protein OS=Actinia tenebrosa OX=6105 GN=LOC116304787 PE=3 SV=1 (A0A6P8IWK4)	14-3-3-like protein OS=Actinia tenebrosa OX=6105 GN=LOC116304787 PE=3 SV=1	A0A6P8IWK4		1545325_Database_total.fasta	29 724,8	100,0%	7	10	18	0,0543%	40,0%	260
Mesenteric Filaments	F2	030624_F2	Cluster of 14-3-3-like protein OS=Actinia tenebrosa OX=6105 GN=LOC116304787 PE=3 SV=1 (A0A6P8IWK4)	unnamed protein product [Porites lobata]	CAH3133306.1,CAH3187084.1		1545325_Database_total.fasta	27 305,3	55,9%	0	0	1	0,00298%	7,95%	239
Mesenteric Filaments	F2	030624_F2	Cluster of 14-3-3-like protein OS=Actinia tenebrosa OX=6105 GN=LOC116304787 PE=3 SV=1 (A0A6P8IWK4)	14-3-3 domain-containing protein OS=Clytia hemisphaerica OX=252671 PE=3 SV=1	A0A7M5WUF7		1545325_Database_total.fasta	28 536,0	9,0%	0	0	1	0,00298%	7,63%	249
Mesenteric Filaments	F2	030624_F2	Cluster of 14-3-3-like protein OS=Actinia tenebrosa OX=6105 GN=LOC116304787 PE=3 SV=1 (A0A6P8IWK4)	XP_028515828.1 14-3-3 protein zeta isoform X3 [Exaiptasia diaphana]	XP_028515828.1 14-3-3protein zeta isoform X3 [Exaiptasia diaphana]			0,0	5,5%	0	0	1	0,00298%	0,000%
Mesenteric Filaments	F2	030624_F2	Cluster of 14-3-3-like protein OS=Actinia tenebrosa OX=6105 GN=LOC116304787 PE=3 SV=1 (A0A6P8IWK4)	14-3-3-like protein 2 OS=Actinia tenebrosa OX=6105 GN=LOC116286467 PE=3 SV=1	A0A6P8H7Y1		1545325_Database_total.fasta	27 718,1	93,7%	1	1	2	0,00597%	10,7%	242
Mesenteric Filaments	F2	030624_F2	Cluster of 14-3-3-like protein OS=Actinia tenebrosa OX=6105 GN=LOC116304787 PE=3 SV=1 (A0A6P8IWK4)	14-3-3-like protein 2 OS=Actinia tenebrosa OX=6105 GN=LOC116301142 PE=3 SV=1	A0A6P8IGQ7		1545325_Database_total.fasta	28 320,8	100,0%	2	2	2	0,00597%	9,64%	249
Mesenteric Filaments	F2	030624_F2	Cluster of 14-3-3-like protein OS=Actinia tenebrosa OX=6105 GN=LOC116304787 PE=3 SV=1 (A0A6P8IWK4)	14-3-3-like protein OS=Actinia tenebrosa OX=6105 GN=LOC116304787 PE=3 SV=1	A0A6P8IWK4		1545325_Database_total.fasta	29 724,8	100,0%	4	5	5	0,0149%	20,8%	260
Mesenteric Filaments	F3	180624_F3	Cluster of 14-3-3-like protein OS=Actinia tenebrosa OX=6105 GN=LOC116304787 PE=3 SV=1 (A0A6P8IWK4)	XP_022782565.1 14-3-3 protein beta/alpha-B-like [Stylophora pistillata]	XP_022782565.1 14-3-3protein beta/alpha-B-like [Stylophora pistillata]			0,0	18,0%	0	0	4	0,0115%	0,000%
Mesenteric Filaments	F3	180624_F3	Cluster of 14-3-3-like protein OS=Actinia tenebrosa OX=6105 GN=LOC116304787 PE=3 SV=1 (A0A6P8IWK4)	14-3-3 domain-containing protein OS=Clytia hemisphaerica OX=252671 PE=3 SV=1	A0A7M5WUF7		1545325_Database_total.fasta	28 536,0	14,8%	0	0	5	0,0144%	11,6%	249
Mesenteric Filaments	F3	180624_F3	Cluster of 14-3-3-like protein OS=Actinia tenebrosa OX=6105 GN=LOC116304787 PE=3 SV=1 (A0A6P8IWK4)	hypothetical protein pdam_00013984 [Pocillopora damicornis]	RMX41152.1		1545325_Database_total.fasta	29 471,6	85,4%	1	1	5	0,0144%	12,3%	261
Mesenteric Filaments	F3	180624_F3	Cluster of 14-3-3-like protein OS=Actinia tenebrosa OX=6105 GN=LOC116304787 PE=3 SV=1 (A0A6P8IWK4)	unnamed protein product [Porites lobata]	CAH3133306.1,CAH3187084.1		1545325_Database_total.fasta	27 305,3	95,1%	0	0	6	0,0173%	15,5%	239
Mesenteric Filaments	F3	180624_F3	Cluster of 14-3-3-like protein OS=Actinia tenebrosa OX=6105 GN=LOC116304787 PE=3 SV=1 (A0A6P8IWK4)	14-3-3-like protein 2 OS=Actinia tenebrosa OX=6105 GN=LOC116286467 PE=3 SV=1	A0A6P8H7Y1		1545325_Database_total.fasta	27 718,1	100,0%	1	1	6	0,0173%	15,7%	242
Mesenteric Filaments	F3	180624_F3	Cluster of 14-3-3-like protein OS=Actinia tenebrosa OX=6105 GN=LOC116304787 PE=3 SV=1 (A0A6P8IWK4)	XP_028515828.1 14-3-3 protein zeta isoform X3 [Exaiptasia diaphana]	XP_028515828.1 14-3-3protein zeta isoform X3 [Exaiptasia diaphana]			0,0	96,8%	1	2	7	0,0202%	0,000%
Mesenteric Filaments	F3	180624_F3	Cluster of 14-3-3-like protein OS=Actinia tenebrosa OX=6105 GN=LOC116304787 PE=3 SV=1 (A0A6P8IWK4)	14-3-3-like protein OS=Actinia tenebrosa OX=6105 GN=LOC116304787 PE=3 SV=1	A0A6P8IWK4		1545325_Database_total.fasta	29 724,8	100,0%	7	8	15	0,0433%	40,8%	260
Mesenteric Filaments	F3	180624_F3	Cluster of 14-3-3-like protein OS=Actinia tenebrosa OX=6105 GN=LOC116304787 PE=3 SV=1 (A0A6P8IWK4)	14-3-3-like protein 2 OS=Actinia tenebrosa OX=6105 GN=LOC116301142 PE=3 SV=1	A0A6P8IGQ7		1545325_Database_total.fasta	28 320,8	100,0%	6	8	16	0,0461%	32,1%	249
Mucus	M1	030624_M1	Cluster of 14-3-3-like protein OS=Actinia tenebrosa OX=6105 GN=LOC116304787 PE=3 SV=1 (A0A6P8IWK4)	14-3-3 domain-containing protein OS=Clytia hemisphaerica OX=252671 PE=3 SV=1	A0A7M5WUF7		1545325_Database_total.fasta	28 536,0	44,7%	0	0	5	0,0200%	11,2%	249
Mucus	M1	030624_M1	Cluster of 14-3-3-like protein OS=Actinia tenebrosa OX=6105 GN=LOC116304787 PE=3 SV=1 (A0A6P8IWK4)	14-3-3 domain-containing protein OS=Nematostella vectensis OX=45351 GN=NEMVEDRAFT_v1g184113 PE=3 SV=1	A7S0E0,XP_032240188.1 14-3-3protein zeta isoform X1 [Nematostella vectensis],XP_032240189.1 14-3-3protein beta/alpha-A isoform X2 [Nematostella vectensis]		1545325_Database_total.fasta	0,0	40,5%	0	0	5	0,0200%	10,7%
Mucus	M1	030624_M1	Cluster of 14-3-3-like protein OS=Actinia tenebrosa OX=6105 GN=LOC116304787 PE=3 SV=1 (A0A6P8IWK4)	XP_028515828.1 14-3-3 protein zeta isoform X3 [Exaiptasia diaphana]	XP_028515828.1 14-3-3protein zeta isoform X3 [Exaiptasia diaphana]			0,0	6,3%	0	0	5	0,0200%	0,000%
Mucus	M1	030624_M1	Cluster of 14-3-3-like protein OS=Actinia tenebrosa OX=6105 GN=LOC116304787 PE=3 SV=1 (A0A6P8IWK4)	unnamed protein product [Porites lobata]	CAH3133306.1,CAH3187084.1		1545325_Database_total.fasta	28 605,7	96,7%	0	0	7	0,0281%	15,1%	249
Mucus	M1	030624_M1	Cluster of 14-3-3-like protein OS=Actinia tenebrosa OX=6105 GN=LOC116304787 PE=3 SV=1 (A0A6P8IWK4)	14-3-3-like protein 2 OS=Actinia tenebrosa OX=6105 GN=LOC116286467 PE=3 SV=1	A0A6P8H7Y1		1545325_Database_total.fasta	27 718,1	100,0%	2	2	8	0,0321%	24,0%	242
Mucus	M1	030624_M1	Cluster of 14-3-3-like protein OS=Actinia tenebrosa OX=6105 GN=LOC116304787 PE=3 SV=1 (A0A6P8IWK4)	14-3-3-like protein 2 OS=Actinia tenebrosa OX=6105 GN=LOC116301142 PE=3 SV=1	A0A6P8IGQ7		1545325_Database_total.fasta	28 320,8	100,0%	3	3	8	0,0321%	19,3%	249
Mucus	M1	030624_M1	Cluster of 14-3-3-like protein OS=Actinia tenebrosa OX=6105 GN=LOC116304787 PE=3 SV=1 (A0A6P8IWK4)	14-3-3-like protein OS=Actinia tenebrosa OX=6105 GN=LOC116304787 PE=3 SV=1	A0A6P8IWK4		1545325_Database_total.fasta	29 724,8	100,0%	9	9	13	0,0521%	41,5%	260
Mucus	M2	030624_M2	Cluster of 14-3-3-like protein OS=Actinia tenebrosa OX=6105 GN=LOC116304787 PE=3 SV=1 (A0A6P8IWK4)	14-3-3-like protein 2 OS=Actinia tenebrosa OX=6105 GN=LOC116286467 PE=3 SV=1	A0A6P8H7Y1		1545325_Database_total.fasta	27 718,1	96,6%	1	1	2	0,0228%	7,85%	242
Mucus	M2	030624_M2	Cluster of 14-3-3-like protein OS=Actinia tenebrosa OX=6105 GN=LOC116304787 PE=3 SV=1 (A0A6P8IWK4)	14-3-3-like protein 2 OS=Actinia tenebrosa OX=6105 GN=LOC116301142 PE=3 SV=1	A0A6P8IGQ7		1545325_Database_total.fasta	28 320,8	97,8%	1	1	2	0,0228%	7,23%	249
Mucus	M2	030624_M2	Cluster of 14-3-3-like protein OS=Actinia tenebrosa OX=6105 GN=LOC116304787 PE=3 SV=1 (A0A6P8IWK4)	14-3-3-like protein OS=Actinia tenebrosa OX=6105 GN=LOC116304787 PE=3 SV=1	A0A6P8IWK4		1545325_Database_total.fasta	29 724,8	100,0%	4	5	7	0,0798%	16,9%	260
Mucus	M3	180624_M3	Cluster of 14-3-3-like protein OS=Actinia tenebrosa OX=6105 GN=LOC116304787 PE=3 SV=1 (A0A6P8IWK4)	14-3-3-like protein [Exaiptasia diaphana]	XP_020903778.1		1545325_Database_total.fasta	28 277,8	99,6%	1	1	2	0,0107%	7,79%	244
Mucus	M3	180624_M3	Cluster of 14-3-3-like protein OS=Actinia tenebrosa OX=6105 GN=LOC116304787 PE=3 SV=1 (A0A6P8IWK4)	XP_028515828.1 14-3-3 protein zeta isoform X3 [Exaiptasia diaphana]	XP_028515828.1 14-3-3protein zeta isoform X3 [Exaiptasia diaphana]			0,0	8,8%	0	0	3	0,0161%	0,000%
Mucus	M3	180624_M3	Cluster of 14-3-3-like protein OS=Actinia tenebrosa OX=6105 GN=LOC116304787 PE=3 SV=1 (A0A6P8IWK4)	14-3-3-like protein 2 OS=Actinia tenebrosa OX=6105 GN=LOC116301142 PE=3 SV=1	A0A6P8IGQ7		1545325_Database_total.fasta	28 320,8	100,0%	4	4	6	0,0322%	18,1%	249
Mucus	M3	180624_M3	Cluster of 14-3-3-like protein OS=Actinia tenebrosa OX=6105 GN=LOC116304787 PE=3 SV=1 (A0A6P8IWK4)	14-3-3-like protein OS=Actinia tenebrosa OX=6105 GN=LOC116304787 PE=3 SV=1	A0A6P8IWK4		1545325_Database_total.fasta	29 724,8	99,4%	2	3	6	0,0322%	9,23%	260
Mucus	M3	180624_M3	Cluster of 14-3-3-like protein OS=Actinia tenebrosa OX=6105 GN=LOC116304787 PE=3 SV=1 (A0A6P8IWK4)	14-3-3-like protein 2 OS=Actinia tenebrosa OX=6105 GN=LOC116286467 PE=3 SV=1	A0A6P8H7Y1		1545325_Database_total.fasta	27 718,1	100,0%	3	3	8	0,0429%	19,4%	242
Nematocyst	N1	070524_N1	Cluster of 14-3-3-like protein OS=Actinia tenebrosa OX=6105 GN=LOC116304787 PE=3 SV=1 (A0A6P8IWK4)	XP_028515828.1 14-3-3 protein zeta isoform X3 [Exaiptasia diaphana]	XP_028515828.1 14-3-3protein zeta isoform X3 [Exaiptasia diaphana]			0,0	98,7%	1	1	6	0,0195%	0,000%
Nematocyst	N1	070524_N1	Cluster of 14-3-3-like protein OS=Actinia tenebrosa OX=6105 GN=LOC116304787 PE=3 SV=1 (A0A6P8IWK4)	14-3-3-like protein 2 OS=Actinia tenebrosa OX=6105 GN=LOC116286467 PE=3 SV=1	A0A6P8H7Y1		1545325_Database_total.fasta	27 718,1	100,0%	3	5	10	0,0326%	15,7%	242
Nematocyst	N1	070524_N1	Cluster of 14-3-3-like protein OS=Actinia tenebrosa OX=6105 GN=LOC116304787 PE=3 SV=1 (A0A6P8IWK4)	14-3-3-like protein OS=Actinia tenebrosa OX=6105 GN=LOC116304787 PE=3 SV=1	A0A6P8IWK4		1545325_Database_total.fasta	29 724,8	100,0%	5	5	10	0,0326%	28,5%	260
Nematocyst	N1	070524_N1	Cluster of 14-3-3-like protein OS=Actinia tenebrosa OX=6105 GN=LOC116304787 PE=3 SV=1 (A0A6P8IWK4)	14-3-3-like protein 2 OS=Actinia tenebrosa OX=6105 GN=LOC116301142 PE=3 SV=1	A0A6P8IGQ7		1545325_Database_total.fasta	28 320,8	100,0%	7	9	15	0,0489%	32,5%	249
Nematocyst	N2	140524_N2	Cluster of 14-3-3-like protein OS=Actinia tenebrosa OX=6105 GN=LOC116304787 PE=3 SV=1 (A0A6P8IWK4)	XP_028515828.1 14-3-3 protein zeta isoform X3 [Exaiptasia diaphana]	XP_028515828.1 14-3-3protein zeta isoform X3 [Exaiptasia diaphana]			0,0	99,0%	1	1	7	0,0236%	0,000%
Nematocyst	N2	140524_N2	Cluster of 14-3-3-like protein OS=Actinia tenebrosa OX=6105 GN=LOC116304787 PE=3 SV=1 (A0A6P8IWK4)	14-3-3-like protein 2 OS=Actinia tenebrosa OX=6105 GN=LOC116286467 PE=3 SV=1	A0A6P8H7Y1		1545325_Database_total.fasta	27 718,1	100,0%	4	4	11	0,0371%	27,3%	242
Nematocyst	N2	140524_N2	Cluster of 14-3-3-like protein OS=Actinia tenebrosa OX=6105 GN=LOC116304787 PE=3 SV=1 (A0A6P8IWK4)	14-3-3-like protein OS=Actinia tenebrosa OX=6105 GN=LOC116304787 PE=3 SV=1	A0A6P8IWK4		1545325_Database_total.fasta	29 724,8	100,0%	5	7	13	0,0439%	26,2%	260
Nematocyst	N2	140524_N2	Cluster of 14-3-3-like protein OS=Actinia tenebrosa OX=6105 GN=LOC116304787 PE=3 SV=1 (A0A6P8IWK4)	14-3-3-like protein 2 OS=Actinia tenebrosa OX=6105 GN=LOC116301142 PE=3 SV=1	A0A6P8IGQ7		1545325_Database_total.fasta	28 320,8	100,0%	6	7	16	0,0540%	30,1%	249
Nematocyst	N3	140524_N3	Cluster of 14-3-3-like protein OS=Actinia tenebrosa OX=6105 GN=LOC116304787 PE=3 SV=1 (A0A6P8IWK4)	XP_028515828.1 14-3-3 protein zeta isoform X3 [Exaiptasia diaphana]	XP_028515828.1 14-3-3protein zeta isoform X3 [Exaiptasia diaphana]			0,0	97,7%	1	1	3	0,00973%	0,000%
Nematocyst	N3	140524_N3	Cluster of 14-3-3-like protein OS=Actinia tenebrosa OX=6105 GN=LOC116304787 PE=3 SV=1 (A0A6P8IWK4)	14-3-3-like protein 2 OS=Actinia tenebrosa OX=6105 GN=LOC116286467 PE=3 SV=1	A0A6P8H7Y1		1545325_Database_total.fasta	27 718,1	100,0%	5	6	8	0,0260%	20,7%	242
Nematocyst	N3	140524_N3	Cluster of 14-3-3-like protein OS=Actinia tenebrosa OX=6105 GN=LOC116304787 PE=3 SV=1 (A0A6P8IWK4)	14-3-3-like protein 2 OS=Actinia tenebrosa OX=6105 GN=LOC116301142 PE=3 SV=1	A0A6P8IGQ7		1545325_Database_total.fasta	28 320,8	100,0%	4	6	9	0,0292%	18,9%	249
Nematocyst	N3	140524_N3	Cluster of 14-3-3-like protein OS=Actinia tenebrosa OX=6105 GN=LOC116304787 PE=3 SV=1 (A0A6P8IWK4)	14-3-3-like protein OS=Actinia tenebrosa OX=6105 GN=LOC116304787 PE=3 SV=1	A0A6P8IWK4		1545325_Database_total.fasta	29 724,8	100,0%	6	10	16	0,0519%	38,1%	260
Nematocyst	N4	140524_N4	Cluster of 14-3-3-like protein OS=Actinia tenebrosa OX=6105 GN=LOC116304787 PE=3 SV=1 (A0A6P8IWK4)	XP_028515828.1 14-3-3 protein zeta isoform X3 [Exaiptasia diaphana]	XP_028515828.1 14-3-3protein zeta isoform X3 [Exaiptasia diaphana]			0,0	98,6%	1	1	3	0,00902%	0,000%
Nematocyst	N4	140524_N4	Cluster of 14-3-3-like protein OS=Actinia tenebrosa OX=6105 GN=LOC116304787 PE=3 SV=1 (A0A6P8IWK4)	14-3-3-like protein 2 OS=Actinia tenebrosa OX=6105 GN=LOC116286467 PE=3 SV=1	A0A6P8H7Y1		1545325_Database_total.fasta	27 718,1	100,0%	6	6	9	0,0271%	27,3%	242
Nematocyst	N4	140524_N4	Cluster of 14-3-3-like protein OS=Actinia tenebrosa OX=6105 GN=LOC116304787 PE=3 SV=1 (A0A6P8IWK4)	14-3-3-like protein 2 OS=Actinia tenebrosa OX=6105 GN=LOC116301142 PE=3 SV=1	A0A6P8IGQ7		1545325_Database_total.fasta	28 320,8	100,0%	6	8	12	0,0361%	28,9%	249
Nematocyst	N4	140524_N4	Cluster of 14-3-3-like protein OS=Actinia tenebrosa OX=6105 GN=LOC116304787 PE=3 SV=1 (A0A6P8IWK4)	14-3-3-like protein OS=Actinia tenebrosa OX=6105 GN=LOC116304787 PE=3 SV=1	A0A6P8IWK4		1545325_Database_total.fasta	29 724,8	100,0%	8	12	16	0,0481%	41,2%	260
Tentac	T1	030624_T1	Cluster of 14-3-3-like protein OS=Actinia tenebrosa OX=6105 GN=LOC116304787 PE=3 SV=1 (A0A6P8IWK4)	unnamed protein product [Porites lobata]	CAH3133306.1,CAH3187084.1		1545325_Database_total.fasta	27 305,3	39,7%	0	0	1	0,00478%	7,95%	239
Tentac	T1	030624_T1	Cluster of 14-3-3-like protein OS=Actinia tenebrosa OX=6105 GN=LOC116304787 PE=3 SV=1 (A0A6P8IWK4)	14-3-3-like protein [Acropora millepora]	XP_029190518.1		1545325_Database_total.fasta	28 308,0	34,2%	1	1	1	0,00478%	4,96%	242
Tentac	T1	030624_T1	Cluster of 14-3-3-like protein OS=Actinia tenebrosa OX=6105 GN=LOC116304787 PE=3 SV=1 (A0A6P8IWK4)	14-3-3-like protein 2 OS=Actinia tenebrosa OX=6105 GN=LOC116286467 PE=3 SV=1	A0A6P8H7Y1		1545325_Database_total.fasta	27 718,1	57,2%	0	0	1	0,00478%	3,72%	242
Tentac	T1	030624_T1	Cluster of 14-3-3-like protein OS=Actinia tenebrosa OX=6105 GN=LOC116304787 PE=3 SV=1 (A0A6P8IWK4)	14-3-3 domain-containing protein OS=Clytia hemisphaerica OX=252671 PE=3 SV=1	A0A7M5WUF7		1545325_Database_total.fasta	28 536,0	6,4%	0	0	1	0,00478%	7,63%	249
Tentac	T1	030624_T1	Cluster of 14-3-3-like protein OS=Actinia tenebrosa OX=6105 GN=LOC116304787 PE=3 SV=1 (A0A6P8IWK4)	14-3-3-like protein OS=Actinia tenebrosa OX=6105 GN=LOC116304787 PE=3 SV=1	A0A6P8IWK4		1545325_Database_total.fasta	29 724,8	100,0%	2	2	2	0,00956%	10,4%	260
Tentac	T1	030624_T1	Cluster of 14-3-3-like protein OS=Actinia tenebrosa OX=6105 GN=LOC116304787 PE=3 SV=1 (A0A6P8IWK4)	14-3-3-like protein 2 OS=Actinia tenebrosa OX=6105 GN=LOC116301142 PE=3 SV=1	A0A6P8IGQ7		1545325_Database_total.fasta	28 320,8	100,0%	3	3	3	0,0143%	13,7%	249
Tentac	T2	030624_T2	Cluster of 14-3-3-like protein OS=Actinia tenebrosa OX=6105 GN=LOC116304787 PE=3 SV=1 (A0A6P8IWK4)	14-3-3-like protein 2 OS=Actinia tenebrosa OX=6105 GN=LOC116286467 PE=3 SV=1	A0A6P8H7Y1		1545325_Database_total.fasta	27 718,1	99,7%	1	1	2	0,00681%	7,85%	242
Tentac	T2	030624_T2	Cluster of 14-3-3-like protein OS=Actinia tenebrosa OX=6105 GN=LOC116304787 PE=3 SV=1 (A0A6P8IWK4)	XP_028515828.1 14-3-3 protein zeta isoform X3 [Exaiptasia diaphana]	XP_028515828.1 14-3-3protein zeta isoform X3 [Exaiptasia diaphana]			0,0	90,5%	1	1	2	0,00681%	0,000%
Tentac	T2	030624_T2	Cluster of 14-3-3-like protein OS=Actinia tenebrosa OX=6105 GN=LOC116304787 PE=3 SV=1 (A0A6P8IWK4)	unnamed protein product [Porites lobata]	CAH3133306.1,CAH3187084.1		1545325_Database_total.fasta	27 305,3	95,0%	0	0	3	0,0102%	7,95%	239
Tentac	T2	030624_T2	Cluster of 14-3-3-like protein OS=Actinia tenebrosa OX=6105 GN=LOC116304787 PE=3 SV=1 (A0A6P8IWK4)	14-3-3-like protein 2 OS=Actinia tenebrosa OX=6105 GN=LOC116301142 PE=3 SV=1	A0A6P8IGQ7		1545325_Database_total.fasta	28 320,8	100,0%	3	3	3	0,0102%	13,7%	249
Tentac	T2	030624_T2	Cluster of 14-3-3-like protein OS=Actinia tenebrosa OX=6105 GN=LOC116304787 PE=3 SV=1 (A0A6P8IWK4)	14-3-3 domain-containing protein OS=Clytia hemisphaerica OX=252671 PE=3 SV=1	A0A7M5WUF7		1545325_Database_total.fasta	28 536,0	16,2%	0	0	3	0,0102%	7,63%	249
Tentac	T2	030624_T2	Cluster of 14-3-3-like protein OS=Actinia tenebrosa OX=6105 GN=LOC116304787 PE=3 SV=1 (A0A6P8IWK4)	14-3-3-like protein OS=Actinia tenebrosa OX=6105 GN=LOC116304787 PE=3 SV=1	A0A6P8IWK4		1545325_Database_total.fasta	29 724,8	100,0%	4	5	7	0,0238%	20,4%	260
Tentac	T3	180624_T3	Cluster of 14-3-3-like protein OS=Actinia tenebrosa OX=6105 GN=LOC116304787 PE=3 SV=1 (A0A6P8IWK4)	predicted protein [Nematostella vectensis]	EDO41372.1,XP_001633435.2 14-3-3protein epsilon [Nematostella vectensis]		1545325_Database_total.fasta	27 701,4	61,1%	1	1	6	0,0170%	10,7%	242
Tentac	T3	180624_T3	Cluster of 14-3-3-like protein OS=Actinia tenebrosa OX=6105 GN=LOC116304787 PE=3 SV=1 (A0A6P8IWK4)	XP_028515828.1 14-3-3 protein zeta isoform X3 [Exaiptasia diaphana]	XP_028515828.1 14-3-3protein zeta isoform X3 [Exaiptasia diaphana]			0,0	87,7%	1	1	6	0,0170%	0,000%
Tentac	T3	180624_T3	Cluster of 14-3-3-like protein OS=Actinia tenebrosa OX=6105 GN=LOC116304787 PE=3 SV=1 (A0A6P8IWK4)	14-3-3-like protein 2 OS=Actinia tenebrosa OX=6105 GN=LOC116286467 PE=3 SV=1	A0A6P8H7Y1		1545325_Database_total.fasta	27 718,1	100,0%	1	1	7	0,0199%	19,0%	242
Tentac	T3	180624_T3	Cluster of 14-3-3-like protein OS=Actinia tenebrosa OX=6105 GN=LOC116304787 PE=3 SV=1 (A0A6P8IWK4)	14-3-3 domain-containing protein OS=Clytia hemisphaerica OX=252671 PE=3 SV=1	A0A7M5WUF7		1545325_Database_total.fasta	28 536,0	48,9%	0	0	8	0,0227%	11,6%	249
Tentac	T3	180624_T3	Cluster of 14-3-3-like protein OS=Actinia tenebrosa OX=6105 GN=LOC116304787 PE=3 SV=1 (A0A6P8IWK4)	unnamed protein product [Porites lobata]	CAH3133306.1,CAH3187084.1		1545325_Database_total.fasta	27 305,3	98,0%	0	0	9	0,0255%	15,5%	239
Tentac	T3	180624_T3	Cluster of 14-3-3-like protein OS=Actinia tenebrosa OX=6105 GN=LOC116304787 PE=3 SV=1 (A0A6P8IWK4)	14-3-3-like protein 2 OS=Actinia tenebrosa OX=6105 GN=LOC116301142 PE=3 SV=1	A0A6P8IGQ7		1545325_Database_total.fasta	28 320,8	100,0%	4	5	12	0,0341%	23,7%	249
Tentac	T3	180624_T3	Cluster of 14-3-3-like protein OS=Actinia tenebrosa OX=6105 GN=LOC116304787 PE=3 SV=1 (A0A6P8IWK4)	14-3-3-like protein OS=Actinia tenebrosa OX=6105 GN=LOC116304787 PE=3 SV=1	A0A6P8IWK4		1545325_Database_total.fasta	29 724,8	100,0%	6	9	22	0,0624%	38,1%	260
Acrorhagi	A2	030624_A2	Cluster of 15-hydroxyprostaglandin dehydrogenase [NAD(+)] OS=Actinia tenebrosa OX=6105 GN=LOC116289825 PE=3 SV=1 (A0A6P8HAI3)	15-hydroxyprostaglandin dehydrogenase [NAD(+)] OS=Actinia tenebrosa OX=6105 GN=LOC116289825 PE=3 SV=1	A0A6P8HAI3		1545325_Database_total.fasta	26 239,2	95,8%	1	1	1	0,00314%	5,69%	246
Acrorhagi	A3	180624_A3	Cluster of 15-hydroxyprostaglandin dehydrogenase [NAD(+)] OS=Actinia tenebrosa OX=6105 GN=LOC116289825 PE=3 SV=1 (A0A6P8HAI3)	15-hydroxyprostaglandin dehydrogenase [NAD(+)] OS=Actinia tenebrosa OX=6105 GN=LOC116289825 PE=3 SV=1	A0A6P8HAI3		1545325_Database_total.fasta	26 239,2	88,3%	1	1	1	0,00281%	4,47%	246
Column	C1	030624_C4	Cluster of 15-hydroxyprostaglandin dehydrogenase [NAD(+)] OS=Actinia tenebrosa OX=6105 GN=LOC116289825 PE=3 SV=1 (A0A6P8HAI3)	15-hydroxyprostaglandin dehydrogenase [NAD(+)] OS=Actinia tenebrosa OX=6105 GN=LOC116289825 PE=3 SV=1	A0A6P8HAI3		1545325_Database_total.fasta	26 239,2	91,2%	1	1	1	0,00452%	4,47%	246
Mucus	M1	030624_M1	Cluster of 15-hydroxyprostaglandin dehydrogenase [NAD(+)] OS=Actinia tenebrosa OX=6105 GN=LOC116289825 PE=3 SV=1 (A0A6P8HAI3)	15-hydroxyprostaglandin dehydrogenase [NAD(+)] OS=Actinia tenebrosa OX=6105 GN=LOC116289825 PE=3 SV=1	A0A6P8HAI3		1545325_Database_total.fasta	26 239,2	100,0%	2	2	2	0,00802%	12,2%	246
Nematocyst	N1	070524_N1	Cluster of 15-hydroxyprostaglandin dehydrogenase [NAD(+)] OS=Actinia tenebrosa OX=6105 GN=LOC116289825 PE=3 SV=1 (A0A6P8HAI3)	15-hydroxyprostaglandin dehydrogenase [NAD(+)] OS=Actinia tenebrosa OX=6105 GN=LOC116289825 PE=3 SV=1	A0A6P8HAI3		1545325_Database_total.fasta	26 239,2	100,0%	1	1	2	0,00652%	6,50%	246
Nematocyst	N2	140524_N2	Cluster of 15-hydroxyprostaglandin dehydrogenase [NAD(+)] OS=Actinia tenebrosa OX=6105 GN=LOC116289825 PE=3 SV=1 (A0A6P8HAI3)	15-hydroxyprostaglandin dehydrogenase [NAD(+)] OS=Actinia tenebrosa OX=6105 GN=LOC116289825 PE=3 SV=1	A0A6P8HAI3		1545325_Database_total.fasta	26 239,2	100,0%	3	3	3	0,0101%	17,5%	246
Nematocyst	N3	140524_N3	Cluster of 15-hydroxyprostaglandin dehydrogenase [NAD(+)] OS=Actinia tenebrosa OX=6105 GN=LOC116289825 PE=3 SV=1 (A0A6P8HAI3)	15-hydroxyprostaglandin dehydrogenase [NAD(+)] OS=Actinia tenebrosa OX=6105 GN=LOC116289825 PE=3 SV=1	A0A6P8HAI3		1545325_Database_total.fasta	26 239,2	98,5%	1	1	1	0,00324%	5,69%	246
Nematocyst	N4	140524_N4	Cluster of 15-hydroxyprostaglandin dehydrogenase [NAD(+)] OS=Actinia tenebrosa OX=6105 GN=LOC116289825 PE=3 SV=1 (A0A6P8HAI3)	15-hydroxyprostaglandin dehydrogenase [NAD(+)] OS=Actinia tenebrosa OX=6105 GN=LOC116289825 PE=3 SV=1	A0A6P8HAI3		1545325_Database_total.fasta	26 239,2	100,0%	2	2	2	0,00601%	10,2%	246
Tentac	T2	030624_T2	Cluster of 15-hydroxyprostaglandin dehydrogenase [NAD(+)] OS=Actinia tenebrosa OX=6105 GN=LOC116289825 PE=3 SV=1 (A0A6P8HAI3)	15-hydroxyprostaglandin dehydrogenase [NAD(+)] OS=Actinia tenebrosa OX=6105 GN=LOC116289825 PE=3 SV=1	A0A6P8HAI3		1545325_Database_total.fasta	26 239,2	13,0%	0	0	0	0,000%	0,000%	246
Tentac	T3	180624_T3	Cluster of 15-hydroxyprostaglandin dehydrogenase [NAD(+)] OS=Actinia tenebrosa OX=6105 GN=LOC116289825 PE=3 SV=1 (A0A6P8HAI3)	15-hydroxyprostaglandin dehydrogenase [NAD(+)] OS=Actinia tenebrosa OX=6105 GN=LOC116289825 PE=3 SV=1	A0A6P8HAI3		1545325_Database_total.fasta	26 239,2	77,2%	1	1	1	0,00284%	4,47%	246
Acrorhagi	A1	030624_A1	Cluster of 15-hydroxyprostaglandin dehydrogenase [NAD(+)]-like [Actinia tenebrosa] (XP_031552604.1)	15-hydroxyprostaglandin dehydrogenase [NAD(+)]-like [Actinia tenebrosa]	XP_031552604.1		1545325_Database_total.fasta	26 000,2	59,5%	0	0	1	0,00356%	4,51%	244
Acrorhagi	A2	030624_A2	Cluster of 15-hydroxyprostaglandin dehydrogenase [NAD(+)]-like [Actinia tenebrosa] (XP_031552604.1)	15-hydroxyprostaglandin dehydrogenase [NAD(+)]-like [Actinia tenebrosa]	XP_031552604.1		1545325_Database_total.fasta	26 000,2	57,1%	0	0	1	0,00314%	4,51%	244
Acrorhagi	A3	180624_A3	Cluster of 15-hydroxyprostaglandin dehydrogenase [NAD(+)]-like [Actinia tenebrosa] (XP_031552604.1)	15-hydroxyprostaglandin dehydrogenase [NAD(+)]-like [Actinia tenebrosa]	XP_031552604.1		1545325_Database_total.fasta	26 000,2	5,7%	0	0	0	0,000%	0,000%	244
Column	C1	030624_C4	Cluster of 15-hydroxyprostaglandin dehydrogenase [NAD(+)]-like [Actinia tenebrosa] (XP_031552604.1)	15-hydroxyprostaglandin dehydrogenase [NAD(+)]-like [Actinia tenebrosa]	XP_031552604.1		1545325_Database_total.fasta	26 000,2	100,0%	1	1	3	0,0136%	17,6%	244
Column	C2	030624_C5	Cluster of 15-hydroxyprostaglandin dehydrogenase [NAD(+)]-like [Actinia tenebrosa] (XP_031552604.1)	15-hydroxyprostaglandin dehydrogenase [NAD(+)]-like [Actinia tenebrosa]	XP_031552604.1		1545325_Database_total.fasta	26 000,2	94,2%	0	0	1	0,00435%	4,51%	244
Column	C3	180624_C6	Cluster of 15-hydroxyprostaglandin dehydrogenase [NAD(+)]-like [Actinia tenebrosa] (XP_031552604.1)	15-hydroxyprostaglandin dehydrogenase [NAD(+)]-like [Actinia tenebrosa]	XP_031552604.1		1545325_Database_total.fasta	26 000,2	95,5%	1	1	2	0,00570%	10,7%	244
Mesenteric Filaments	F1	030624_F1	Cluster of 15-hydroxyprostaglandin dehydrogenase [NAD(+)]-like [Actinia tenebrosa] (XP_031552604.1)	15-hydroxyprostaglandin dehydrogenase [NAD(+)]-like [Actinia tenebrosa]	XP_031552604.1		1545325_Database_total.fasta	26 000,2	11,9%	0	0	0	0,000%	0,000%	244
Mesenteric Filaments	F2	030624_F2	Cluster of 15-hydroxyprostaglandin dehydrogenase [NAD(+)]-like [Actinia tenebrosa] (XP_031552604.1)	15-hydroxyprostaglandin dehydrogenase [NAD(+)]-like [Actinia tenebrosa]	XP_031552604.1		1545325_Database_total.fasta	26 000,2	99,7%	1	1	2	0,00597%	10,7%	244
Mesenteric Filaments	F3	180624_F3	Cluster of 15-hydroxyprostaglandin dehydrogenase [NAD(+)]-like [Actinia tenebrosa] (XP_031552604.1)	15-hydroxyprostaglandin dehydrogenase [NAD(+)]-like [Actinia tenebrosa]	XP_031552604.1		1545325_Database_total.fasta	26 000,2	40,4%	0	0	1	0,00288%	4,51%	244
Mucus	M1	030624_M1	Cluster of 15-hydroxyprostaglandin dehydrogenase [NAD(+)]-like [Actinia tenebrosa] (XP_031552604.1)	15-hydroxyprostaglandin dehydrogenase [NAD(+)]-like [Actinia tenebrosa]	XP_031552604.1		1545325_Database_total.fasta	26 000,2	100,0%	1	1	2	0,00802%	13,1%	244
Tentac	T1	030624_T1	Cluster of 15-hydroxyprostaglandin dehydrogenase [NAD(+)]-like [Actinia tenebrosa] (XP_031552604.1)	15-hydroxyprostaglandin dehydrogenase [NAD(+)]-like [Actinia tenebrosa]	XP_031552604.1		1545325_Database_total.fasta	26 000,2	35,2%	0	0	1	0,00478%	4,51%	244
Tentac	T2	030624_T2	Cluster of 15-hydroxyprostaglandin dehydrogenase [NAD(+)]-like [Actinia tenebrosa] (XP_031552604.1)	15-hydroxyprostaglandin dehydrogenase [NAD(+)]-like [Actinia tenebrosa]	XP_031552604.1		1545325_Database_total.fasta	26 000,2	82,2%	0	0	1	0,00341%	4,51%	244
Tentac	T3	180624_T3	Cluster of 15-hydroxyprostaglandin dehydrogenase [NAD(+)]-like [Actinia tenebrosa] (XP_031552604.1)	15-hydroxyprostaglandin dehydrogenase [NAD(+)]-like [Actinia tenebrosa]	XP_031552604.1		1545325_Database_total.fasta	26 000,2	73,4%	0	0	1	0,00284%	4,51%	244
Acrorhagi	A1	030624_A1	Cluster of 15-oxoprostaglandin 13-reductase OS=Actinia tenebrosa OX=6105 GN=LOC116302321 PE=3 SV=1 (A0A6P8IL17)	15-oxoprostaglandin 13-reductase OS=Actinia tenebrosa OX=6105 GN=LOC116302321 PE=3 SV=1	A0A6P8IL17		1545325_Database_total.fasta	38 495,4	70,2%	1	1	1	0,00356%	3,97%	353
Acrorhagi	A2	030624_A2	Cluster of 15-oxoprostaglandin 13-reductase OS=Actinia tenebrosa OX=6105 GN=LOC116302321 PE=3 SV=1 (A0A6P8IL17)	15-oxoprostaglandin 13-reductase OS=Actinia tenebrosa OX=6105 GN=LOC116302321 PE=3 SV=1	A0A6P8IL17		1545325_Database_total.fasta	38 495,4	74,7%	1	1	1	0,00314%	3,97%	353
Acrorhagi	A3	180624_A3	Cluster of 15-oxoprostaglandin 13-reductase OS=Actinia tenebrosa OX=6105 GN=LOC116302321 PE=3 SV=1 (A0A6P8IL17)	15-oxoprostaglandin 13-reductase OS=Actinia tenebrosa OX=6105 GN=LOC116302321 PE=3 SV=1	A0A6P8IL17		1545325_Database_total.fasta	38 495,4	100,0%	3	3	3	0,00844%	13,0%	353
Column	C1	030624_C4	Cluster of 15-oxoprostaglandin 13-reductase OS=Actinia tenebrosa OX=6105 GN=LOC116302321 PE=3 SV=1 (A0A6P8IL17)	15-oxoprostaglandin 13-reductase OS=Actinia tenebrosa OX=6105 GN=LOC116302321 PE=3 SV=1	A0A6P8IL17		1545325_Database_total.fasta	38 495,4	97,1%	1	1	1	0,00452%	3,97%	353
Column	C2	030624_C5	Cluster of 15-oxoprostaglandin 13-reductase OS=Actinia tenebrosa OX=6105 GN=LOC116302321 PE=3 SV=1 (A0A6P8IL17)	15-oxoprostaglandin 13-reductase OS=Actinia tenebrosa OX=6105 GN=LOC116302321 PE=3 SV=1	A0A6P8IL17		1545325_Database_total.fasta	38 495,4	100,0%	4	4	4	0,0174%	16,1%	353
Column	C3	180624_C6	Cluster of 15-oxoprostaglandin 13-reductase OS=Actinia tenebrosa OX=6105 GN=LOC116302321 PE=3 SV=1 (A0A6P8IL17)	15-oxoprostaglandin 13-reductase OS=Actinia tenebrosa OX=6105 GN=LOC116302321 PE=3 SV=1	A0A6P8IL17		1545325_Database_total.fasta	38 495,4	100,0%	3	3	3	0,00854%	12,2%	353
Mesenteric Filaments	F1	030624_F1	Cluster of 15-oxoprostaglandin 13-reductase OS=Actinia tenebrosa OX=6105 GN=LOC116302321 PE=3 SV=1 (A0A6P8IL17)	15-oxoprostaglandin 13-reductase OS=Actinia tenebrosa OX=6105 GN=LOC116302321 PE=3 SV=1	A0A6P8IL17		1545325_Database_total.fasta	38 495,4	100,0%	4	5	6	0,0181%	15,6%	353
Mesenteric Filaments	F2	030624_F2	Cluster of 15-oxoprostaglandin 13-reductase OS=Actinia tenebrosa OX=6105 GN=LOC116302321 PE=3 SV=1 (A0A6P8IL17)	15-oxoprostaglandin 13-reductase OS=Actinia tenebrosa OX=6105 GN=LOC116302321 PE=3 SV=1	A0A6P8IL17		1545325_Database_total.fasta	38 495,4	100,0%	3	3	4	0,0119%	12,7%	353
Mesenteric Filaments	F3	180624_F3	Cluster of 15-oxoprostaglandin 13-reductase OS=Actinia tenebrosa OX=6105 GN=LOC116302321 PE=3 SV=1 (A0A6P8IL17)	15-oxoprostaglandin 13-reductase OS=Actinia tenebrosa OX=6105 GN=LOC116302321 PE=3 SV=1	A0A6P8IL17		1545325_Database_total.fasta	38 495,4	100,0%	6	6	8	0,0231%	19,8%	353
Mucus	M1	030624_M1	Cluster of 15-oxoprostaglandin 13-reductase OS=Actinia tenebrosa OX=6105 GN=LOC116302321 PE=3 SV=1 (A0A6P8IL17)	15-oxoprostaglandin 13-reductase OS=Actinia tenebrosa OX=6105 GN=LOC116302321 PE=3 SV=1	A0A6P8IL17		1545325_Database_total.fasta	38 495,4	100,0%	2	2	3	0,0120%	10,5%	353
Mucus	M2	030624_M2	Cluster of 15-oxoprostaglandin 13-reductase OS=Actinia tenebrosa OX=6105 GN=LOC116302321 PE=3 SV=1 (A0A6P8IL17)	15-oxoprostaglandin 13-reductase OS=Actinia tenebrosa OX=6105 GN=LOC116302321 PE=3 SV=1	A0A6P8IL17		1545325_Database_total.fasta	38 495,4	49,0%	1	1	1	0,0114%	3,97%	353
Nematocyst	N1	070524_N1	Cluster of 15-oxoprostaglandin 13-reductase OS=Actinia tenebrosa OX=6105 GN=LOC116302321 PE=3 SV=1 (A0A6P8IL17)	15-oxoprostaglandin 13-reductase OS=Actinia tenebrosa OX=6105 GN=LOC116302321 PE=3 SV=1	A0A6P8IL17		1545325_Database_total.fasta	38 495,4	100,0%	5	5	5	0,0163%	19,3%	353
Nematocyst	N2	140524_N2	Cluster of 15-oxoprostaglandin 13-reductase OS=Actinia tenebrosa OX=6105 GN=LOC116302321 PE=3 SV=1 (A0A6P8IL17)	15-oxoprostaglandin 13-reductase OS=Actinia tenebrosa OX=6105 GN=LOC116302321 PE=3 SV=1	A0A6P8IL17		1545325_Database_total.fasta	38 495,4	100,0%	4	4	4	0,0135%	15,0%	353
Nematocyst	N3	140524_N3	Cluster of 15-oxoprostaglandin 13-reductase OS=Actinia tenebrosa OX=6105 GN=LOC116302321 PE=3 SV=1 (A0A6P8IL17)	15-oxoprostaglandin 13-reductase OS=Actinia tenebrosa OX=6105 GN=LOC116302321 PE=3 SV=1	A0A6P8IL17		1545325_Database_total.fasta	38 495,4	91,6%	1	1	1	0,00324%	5,10%	353
Nematocyst	N4	140524_N4	Cluster of 15-oxoprostaglandin 13-reductase OS=Actinia tenebrosa OX=6105 GN=LOC116302321 PE=3 SV=1 (A0A6P8IL17)	15-oxoprostaglandin 13-reductase OS=Actinia tenebrosa OX=6105 GN=LOC116302321 PE=3 SV=1	A0A6P8IL17		1545325_Database_total.fasta	38 495,4	100,0%	6	7	7	0,0210%	21,2%	353
Tentac	T1	030624_T1	Cluster of 15-oxoprostaglandin 13-reductase OS=Actinia tenebrosa OX=6105 GN=LOC116302321 PE=3 SV=1 (A0A6P8IL17)	15-oxoprostaglandin 13-reductase OS=Actinia tenebrosa OX=6105 GN=LOC116302321 PE=3 SV=1	A0A6P8IL17		1545325_Database_total.fasta	38 495,4	93,6%	1	1	1	0,00478%	3,97%	353
Tentac	T2	030624_T2	Cluster of 15-oxoprostaglandin 13-reductase OS=Actinia tenebrosa OX=6105 GN=LOC116302321 PE=3 SV=1 (A0A6P8IL17)	15-oxoprostaglandin 13-reductase OS=Actinia tenebrosa OX=6105 GN=LOC116302321 PE=3 SV=1	A0A6P8IL17		1545325_Database_total.fasta	38 495,4	83,8%	1	1	1	0,00341%	3,68%	353
Tentac	T3	180624_T3	Cluster of 15-oxoprostaglandin 13-reductase OS=Actinia tenebrosa OX=6105 GN=LOC116302321 PE=3 SV=1 (A0A6P8IL17)	15-oxoprostaglandin 13-reductase OS=Actinia tenebrosa OX=6105 GN=LOC116302321 PE=3 SV=1	A0A6P8IL17		1545325_Database_total.fasta	38 495,4	100,0%	2	2	2	0,00568%	9,07%	353
Nematocyst	N1	070524_N1	Cluster of 18 kDa Sin3-associated polypeptide OS=Actinia tenebrosa OX=6105 GN=LOC116308067 PE=3 SV=1 (A0A6P8J3V7)	18 kDa Sin3-associated polypeptide OS=Actinia tenebrosa OX=6105 GN=LOC116308067 PE=3 SV=1	A0A6P8J3V7		1545325_Database_total.fasta	19 727,9	99,3%	1	1	1	0,00326%	8,28%	169
Nematocyst	N2	140524_N2	Cluster of 18 kDa Sin3-associated polypeptide OS=Actinia tenebrosa OX=6105 GN=LOC116308067 PE=3 SV=1 (A0A6P8J3V7)	18 kDa Sin3-associated polypeptide OS=Actinia tenebrosa OX=6105 GN=LOC116308067 PE=3 SV=1	A0A6P8J3V7		1545325_Database_total.fasta	19 727,9	76,2%	1	1	1	0,00337%	8,28%	169
Nematocyst	N3	140524_N3	Cluster of 18 kDa Sin3-associated polypeptide OS=Actinia tenebrosa OX=6105 GN=LOC116308067 PE=3 SV=1 (A0A6P8J3V7)	18 kDa Sin3-associated polypeptide OS=Actinia tenebrosa OX=6105 GN=LOC116308067 PE=3 SV=1	A0A6P8J3V7		1545325_Database_total.fasta	19 727,9	100,0%	2	2	2	0,00649%	16,6%	169
Nematocyst	N4	140524_N4	Cluster of 18 kDa Sin3-associated polypeptide OS=Actinia tenebrosa OX=6105 GN=LOC116308067 PE=3 SV=1 (A0A6P8J3V7)	18 kDa Sin3-associated polypeptide OS=Actinia tenebrosa OX=6105 GN=LOC116308067 PE=3 SV=1	A0A6P8J3V7		1545325_Database_total.fasta	19 727,9	96,8%	1	1	1	0,00301%	8,28%	169
Nematocyst	N1	070524_N1	Cluster of 1-phosphatidylinositol 4,5-bisphosphate phosphodiesterase gamma-1-like isoform X1 [Actinia tenebrosa] (XP_031560506.1)	1-phosphatidylinositol 4,5-bisphosphate phosphodiesterase gamma-1-like isoform X1 [Actinia tenebrosa]	XP_031560506.1,XP_031560508.1		1545325_Database_total.fasta	149 418,7	100,0%	2	2	2	0,00652%	1,69%	1293
Nematocyst	N2	140524_N2	Cluster of 1-phosphatidylinositol 4,5-bisphosphate phosphodiesterase gamma-1-like isoform X1 [Actinia tenebrosa] (XP_031560506.1)	1-phosphatidylinositol 4,5-bisphosphate phosphodiesterase gamma-1-like isoform X1 [Actinia tenebrosa]	XP_031560506.1,XP_031560508.1		1545325_Database_total.fasta	149 860,0	100,0%	3	3	3	0,0101%	2,70%	1298
Nematocyst	N3	140524_N3	Cluster of 1-phosphatidylinositol 4,5-bisphosphate phosphodiesterase gamma-1-like isoform X1 [Actinia tenebrosa] (XP_031560506.1)	1-phosphatidylinositol 4,5-bisphosphate phosphodiesterase gamma-1-like isoform X1 [Actinia tenebrosa]	XP_031560506.1,XP_031560508.1		1545325_Database_total.fasta	149 860,0	100,0%	1	1	1	0,00324%	0,924%	1298
Nematocyst	N4	140524_N4	Cluster of 1-phosphatidylinositol 4,5-bisphosphate phosphodiesterase gamma-1-like isoform X1 [Actinia tenebrosa] (XP_031560506.1)	1-phosphatidylinositol 4,5-bisphosphate phosphodiesterase gamma-1-like isoform X1 [Actinia tenebrosa]	XP_031560506.1,XP_031560508.1		1545325_Database_total.fasta	149 418,7	100,0%	1	1	1	0,00301%	1,54%	1293
Nematocyst	N1	070524_N1	Cluster of 2,4-dienoyl-CoA reductase, mitochondrial-like [Actinia tenebrosa] (XP_031562035.1)	2,4-dienoyl-CoA reductase, mitochondrial-like [Actinia tenebrosa]	XP_031562035.1		1545325_Database_total.fasta	36 931,7	100,0%	1	1	1	0,00326%	2,93%	341
Nematocyst	N2	140524_N2	Cluster of 2,4-dienoyl-CoA reductase, mitochondrial-like [Actinia tenebrosa] (XP_031562035.1)	2,4-dienoyl-CoA reductase, mitochondrial-like [Actinia tenebrosa]	XP_031562035.1		1545325_Database_total.fasta	36 931,7	72,6%	0	0	0	0,000%	0,000%	341
Nematocyst	N3	140524_N3	Cluster of 2,4-dienoyl-CoA reductase, mitochondrial-like [Actinia tenebrosa] (XP_031562035.1)	2,4-dienoyl-CoA reductase, mitochondrial-like [Actinia tenebrosa]	XP_031562035.1		1545325_Database_total.fasta	36 931,7	97,3%	1	1	1	0,00324%	4,11%	341
Nematocyst	N4	140524_N4	Cluster of 2,4-dienoyl-CoA reductase, mitochondrial-like [Actinia tenebrosa] (XP_031562035.1)	2,4-dienoyl-CoA reductase, mitochondrial-like [Actinia tenebrosa]	XP_031562035.1		1545325_Database_total.fasta	36 931,7	65,7%	0	0	0	0,000%	0,000%	341
Acrorhagi	A3	180624_A3	Cluster of 26S proteasome non-ATPase regulatory subunit 11A-like [Actinia tenebrosa] (XP_031553958.1)	26S proteasome non-ATPase regulatory subunit 11A-like [Actinia tenebrosa]	XP_031553958.1		1545325_Database_total.fasta	50 362,5	99,9%	1	1	2	0,00562%	6,26%	447
Column	C2	030624_C5	Cluster of 26S proteasome non-ATPase regulatory subunit 11A-like [Actinia tenebrosa] (XP_031553958.1)	26S proteasome non-ATPase regulatory subunit 11A-like [Actinia tenebrosa]	XP_031553958.1		1545325_Database_total.fasta	50 362,5	81,9%	1	1	1	0,00435%	2,91%	447
Mesenteric Filaments	F1	030624_F1	Cluster of 26S proteasome non-ATPase regulatory subunit 11A-like [Actinia tenebrosa] (XP_031553958.1)	26S proteasome non-ATPase regulatory subunit 11A-like [Actinia tenebrosa]	XP_031553958.1		1545325_Database_total.fasta	50 362,5	91,4%	1	1	1	0,00302%	2,91%	447
Mesenteric Filaments	F3	180624_F3	Cluster of 26S proteasome non-ATPase regulatory subunit 11A-like [Actinia tenebrosa] (XP_031553958.1)	26S proteasome non-ATPase regulatory subunit 11A-like [Actinia tenebrosa]	XP_031553958.1		1545325_Database_total.fasta	50 362,5	5,4%	0	0	0	0,000%	0,000%	447
Mucus	M1	030624_M1	Cluster of 26S proteasome non-ATPase regulatory subunit 11A-like [Actinia tenebrosa] (XP_031553958.1)	26S proteasome non-ATPase regulatory subunit 11A-like [Actinia tenebrosa]	XP_031553958.1		1545325_Database_total.fasta	50 362,5	6,6%	0	0	0	0,000%	0,000%	447
Nematocyst	N1	070524_N1	Cluster of 26S proteasome non-ATPase regulatory subunit 11A-like [Actinia tenebrosa] (XP_031553958.1)	26S proteasome non-ATPase regulatory subunit 11A-like [Actinia tenebrosa]	XP_031553958.1		1545325_Database_total.fasta	50 362,5	100,0%	6	6	6	0,0195%	12,5%	447
Nematocyst	N2	140524_N2	Cluster of 26S proteasome non-ATPase regulatory subunit 11A-like [Actinia tenebrosa] (XP_031553958.1)	26S proteasome non-ATPase regulatory subunit 11A-like [Actinia tenebrosa]	XP_031553958.1		1545325_Database_total.fasta	50 362,5	99,5%	1	1	1	0,00337%	2,46%	447
Nematocyst	N3	140524_N3	Cluster of 26S proteasome non-ATPase regulatory subunit 11A-like [Actinia tenebrosa] (XP_031553958.1)	26S proteasome non-ATPase regulatory subunit 11A-like [Actinia tenebrosa]	XP_031553958.1		1545325_Database_total.fasta	50 362,5	100,0%	4	4	4	0,0130%	10,1%	447
Nematocyst	N4	140524_N4	Cluster of 26S proteasome non-ATPase regulatory subunit 11A-like [Actinia tenebrosa] (XP_031553958.1)	26S proteasome non-ATPase regulatory subunit 11A-like [Actinia tenebrosa]	XP_031553958.1		1545325_Database_total.fasta	50 362,5	100,0%	1	1	1	0,00301%	3,36%	447
Nematocyst	N1	070524_N1	Cluster of 26S proteasome non-ATPase regulatory subunit 12-like [Actinia tenebrosa] (XP_031558598.1)	26S proteasome non-ATPase regulatory subunit 12-like [Actinia tenebrosa]	XP_031558598.1		1545325_Database_total.fasta	53 732,8	100,0%	1	1	1	0,00326%	3,89%	463
Nematocyst	N3	140524_N3	Cluster of 26S proteasome non-ATPase regulatory subunit 12-like [Actinia tenebrosa] (XP_031558598.1)	26S proteasome non-ATPase regulatory subunit 12-like [Actinia tenebrosa]	XP_031558598.1		1545325_Database_total.fasta	53 732,8	99,8%	1	1	1	0,00324%	3,24%	463
Nematocyst	N4	140524_N4	Cluster of 26S proteasome non-ATPase regulatory subunit 12-like [Actinia tenebrosa] (XP_031558598.1)	26S proteasome non-ATPase regulatory subunit 12-like [Actinia tenebrosa]	XP_031558598.1		1545325_Database_total.fasta	53 732,8	98,6%	1	1	1	0,00301%	3,24%	463
Acrorhagi	A3	180624_A3	Cluster of 26S proteasome non-ATPase regulatory subunit 13-like, partial [Actinia tenebrosa] (XP_031556856.1)	26S proteasome non-ATPase regulatory subunit 13-like, partial [Actinia tenebrosa]	XP_031556856.1		1545325_Database_total.fasta	31 887,7	99,8%	2	2	2	0,00562%	8,73%	275
Nematocyst	N1	070524_N1	Cluster of 26S proteasome non-ATPase regulatory subunit 13-like, partial [Actinia tenebrosa] (XP_031556856.1)	26S proteasome non-ATPase regulatory subunit 13-like, partial [Actinia tenebrosa]	XP_031556856.1		1545325_Database_total.fasta	31 887,7	99,9%	1	1	1	0,00326%	3,64%	275
Nematocyst	N2	140524_N2	Cluster of 26S proteasome non-ATPase regulatory subunit 13-like, partial [Actinia tenebrosa] (XP_031556856.1)	26S proteasome non-ATPase regulatory subunit 13-like, partial [Actinia tenebrosa]	XP_031556856.1		1545325_Database_total.fasta	31 887,7	99,1%	1	1	1	0,00337%	3,64%	275
Nematocyst	N1	070524_N1	Cluster of 26S proteasome non-ATPase regulatory subunit 14 OS=Actinia tenebrosa OX=6105 GN=LOC116293205 PE=4 SV=1 (A0A6P8HUW6)	26S proteasome non-ATPase regulatory subunit 14 OS=Actinia tenebrosa OX=6105 GN=LOC116293205 PE=4 SV=1	A0A6P8HUW6		1545325_Database_total.fasta	34 511,4	100,0%	1	1	1	0,00326%	5,16%	310
Nematocyst	N2	140524_N2	Cluster of 26S proteasome non-ATPase regulatory subunit 14 OS=Actinia tenebrosa OX=6105 GN=LOC116293205 PE=4 SV=1 (A0A6P8HUW6)	26S proteasome non-ATPase regulatory subunit 14 OS=Actinia tenebrosa OX=6105 GN=LOC116293205 PE=4 SV=1	A0A6P8HUW6		1545325_Database_total.fasta	34 511,4	100,0%	2	2	2	0,00675%	9,35%	310
Nematocyst	N3	140524_N3	Cluster of 26S proteasome non-ATPase regulatory subunit 14 OS=Actinia tenebrosa OX=6105 GN=LOC116293205 PE=4 SV=1 (A0A6P8HUW6)	26S proteasome non-ATPase regulatory subunit 14 OS=Actinia tenebrosa OX=6105 GN=LOC116293205 PE=4 SV=1	A0A6P8HUW6		1545325_Database_total.fasta	34 511,4	100,0%	2	2	2	0,00649%	9,35%	310
Nematocyst	N4	140524_N4	Cluster of 26S proteasome non-ATPase regulatory subunit 14 OS=Actinia tenebrosa OX=6105 GN=LOC116293205 PE=4 SV=1 (A0A6P8HUW6)	26S proteasome non-ATPase regulatory subunit 14 OS=Actinia tenebrosa OX=6105 GN=LOC116293205 PE=4 SV=1	A0A6P8HUW6		1545325_Database_total.fasta	34 511,4	100,0%	2	2	2	0,00601%	9,35%	310
Column	C2	030624_C5	Cluster of 26S proteasome non-ATPase regulatory subunit 1-like [Actinia tenebrosa] (XP_031559272.1)	26S proteasome non-ATPase regulatory subunit 1-like [Actinia tenebrosa]	XP_031559272.1		1545325_Database_total.fasta	113 144,3	85,8%	0	0	1	0,00435%	1,47%	1023
Column	C3	180624_C6	Cluster of 26S proteasome non-ATPase regulatory subunit 1-like [Actinia tenebrosa] (XP_031559272.1)	26S proteasome non-ATPase regulatory subunit 1-like [Actinia tenebrosa]	XP_031559272.1		1545325_Database_total.fasta	113 144,3	24,1%	0	0	1	0,00285%	0,978%	1023
Mesenteric Filaments	F1	030624_F1	Cluster of 26S proteasome non-ATPase regulatory subunit 1-like [Actinia tenebrosa] (XP_031559272.1)	26S proteasome non-ATPase regulatory subunit 1-like [Actinia tenebrosa]	XP_031559272.1		1545325_Database_total.fasta	113 144,3	99,8%	1	1	2	0,00604%	2,15%	1023
Mesenteric Filaments	F2	030624_F2	Cluster of 26S proteasome non-ATPase regulatory subunit 1-like [Actinia tenebrosa] (XP_031559272.1)	26S proteasome non-ATPase regulatory subunit 1-like [Actinia tenebrosa]	XP_031559272.1		1545325_Database_total.fasta	113 144,3	99,8%	1	1	1	0,00298%	1,86%	1023
Mesenteric Filaments	F3	180624_F3	Cluster of 26S proteasome non-ATPase regulatory subunit 1-like [Actinia tenebrosa] (XP_031559272.1)	26S proteasome non-ATPase regulatory subunit 1-like [Actinia tenebrosa]	XP_031559272.1		1545325_Database_total.fasta	113 144,3	100,0%	2	2	6	0,0173%	6,26%	1023
Mucus	M1	030624_M1	Cluster of 26S proteasome non-ATPase regulatory subunit 1-like [Actinia tenebrosa] (XP_031559272.1)	26S proteasome non-ATPase regulatory subunit 1-like [Actinia tenebrosa]	XP_031559272.1		1545325_Database_total.fasta	113 144,3	89,9%	0	0	1	0,00401%	2,05%	1023
Mucus	M3	180624_M3	Cluster of 26S proteasome non-ATPase regulatory subunit 1-like [Actinia tenebrosa] (XP_031559272.1)	26S proteasome non-ATPase regulatory subunit 1-like [Actinia tenebrosa]	XP_031559272.1		1545325_Database_total.fasta	113 144,3	5,7%	0	0	0	0,000%	0,000%	1023
Nematocyst	N1	070524_N1	Cluster of 26S proteasome non-ATPase regulatory subunit 1-like [Actinia tenebrosa] (XP_031559272.1)	LOW QUALITY PROTEIN: 26S proteasome non-ATPase regulatory subunit 1-like [Acropora millepora]	XP_029184319.2,XP_067044905.1		1545325_Database_total.fasta	108 720,0	31,6%	0	0	0	0,000%	0,000%	989
Nematocyst	N1	070524_N1	Cluster of 26S proteasome non-ATPase regulatory subunit 1-like [Actinia tenebrosa] (XP_031559272.1)	26S proteasome non-ATPase regulatory subunit 1-like [Actinia tenebrosa]	XP_031559272.1		1545325_Database_total.fasta	113 144,3	100,0%	1	1	4	0,0130%	5,38%	1023
Nematocyst	N2	140524_N2	Cluster of 26S proteasome non-ATPase regulatory subunit 1-like [Actinia tenebrosa] (XP_031559272.1)	LOW QUALITY PROTEIN: 26S proteasome non-ATPase regulatory subunit 1-like [Acropora millepora]	XP_029184319.2,XP_067044905.1		1545325_Database_total.fasta	108 690,0	97,7%	1	1	1	0,00337%	1,11%	989
Nematocyst	N2	140524_N2	Cluster of 26S proteasome non-ATPase regulatory subunit 1-like [Actinia tenebrosa] (XP_031559272.1)	26S proteasome non-ATPase regulatory subunit 1-like [Actinia tenebrosa]	XP_031559272.1		1545325_Database_total.fasta	113 144,3	100,0%	1	1	2	0,00675%	2,93%	1023
Nematocyst	N3	140524_N3	Cluster of 26S proteasome non-ATPase regulatory subunit 1-like [Actinia tenebrosa] (XP_031559272.1)	LOW QUALITY PROTEIN: 26S proteasome non-ATPase regulatory subunit 1-like [Acropora millepora]	XP_029184319.2,XP_067044905.1		1545325_Database_total.fasta	108 720,0	99,6%	1	1	2	0,00649%	3,24%	989
Nematocyst	N3	140524_N3	Cluster of 26S proteasome non-ATPase regulatory subunit 1-like [Actinia tenebrosa] (XP_031559272.1)	26S proteasome non-ATPase regulatory subunit 1-like [Actinia tenebrosa]	XP_031559272.1		1545325_Database_total.fasta	113 144,3	100,0%	3	3	6	0,0195%	7,82%	1023
Nematocyst	N4	140524_N4	Cluster of 26S proteasome non-ATPase regulatory subunit 1-like [Actinia tenebrosa] (XP_031559272.1)	LOW QUALITY PROTEIN: 26S proteasome non-ATPase regulatory subunit 1-like [Acropora millepora]	XP_029184319.2,XP_067044905.1		1545325_Database_total.fasta	108 690,0	99,0%	1	1	1	0,00301%	1,11%	989
Nematocyst	N4	140524_N4	Cluster of 26S proteasome non-ATPase regulatory subunit 1-like [Actinia tenebrosa] (XP_031559272.1)	26S proteasome non-ATPase regulatory subunit 1-like [Actinia tenebrosa]	XP_031559272.1		1545325_Database_total.fasta	113 144,3	100,0%	3	3	5	0,0150%	7,23%	1023
Tentac	T3	180624_T3	Cluster of 26S proteasome non-ATPase regulatory subunit 1-like [Actinia tenebrosa] (XP_031559272.1)	26S proteasome non-ATPase regulatory subunit 1-like [Actinia tenebrosa]	XP_031559272.1		1545325_Database_total.fasta	113 144,3	99,9%	0	0	3	0,00851%	4,50%	1023
Acrorhagi	A3	180624_A3	Cluster of 26S proteasome non-ATPase regulatory subunit 2 OS=Actinia tenebrosa OX=6105 GN=LOC116287649 PE=3 SV=1 (A0A6P8HCE6)	26S proteasome non-ATPase regulatory subunit 2 OS=Actinia tenebrosa OX=6105 GN=LOC116287649 PE=3 SV=1	A0A6P8HCE6		1545325_Database_total.fasta	100 306,4	90,1%	0	0	1	0,00281%	1,66%	904
Column	C2	030624_C5	Cluster of 26S proteasome non-ATPase regulatory subunit 2 OS=Actinia tenebrosa OX=6105 GN=LOC116287649 PE=3 SV=1 (A0A6P8HCE6)	26S proteasome non-ATPase regulatory subunit 2 OS=Actinia tenebrosa OX=6105 GN=LOC116287649 PE=3 SV=1	A0A6P8HCE6		1545325_Database_total.fasta	100 306,4	100,0%	1	1	2	0,00870%	2,99%	904
Column	C3	180624_C6	Cluster of 26S proteasome non-ATPase regulatory subunit 2 OS=Actinia tenebrosa OX=6105 GN=LOC116287649 PE=3 SV=1 (A0A6P8HCE6)	26S proteasome non-ATPase regulatory subunit 2 OS=Actinia tenebrosa OX=6105 GN=LOC116287649 PE=3 SV=1	A0A6P8HCE6		1545325_Database_total.fasta	100 306,4	75,1%	0	0	1	0,00285%	1,66%	904
Mesenteric Filaments	F1	030624_F1	Cluster of 26S proteasome non-ATPase regulatory subunit 2 OS=Actinia tenebrosa OX=6105 GN=LOC116287649 PE=3 SV=1 (A0A6P8HCE6)	26S proteasome non-ATPase regulatory subunit 2 OS=Exaiptasia diaphana OX=2652724 PE=3 SV=1	A0A913XVU8		1545325_Database_total.fasta	100 245,5	5,9%	0	0	2	0,00604%	2,99%	903
Mesenteric Filaments	F1	030624_F1	Cluster of 26S proteasome non-ATPase regulatory subunit 2 OS=Actinia tenebrosa OX=6105 GN=LOC116287649 PE=3 SV=1 (A0A6P8HCE6)	26S proteasome non-ATPase regulatory subunit 2 OS=Actinia tenebrosa OX=6105 GN=LOC116287649 PE=3 SV=1	A0A6P8HCE6		1545325_Database_total.fasta	100 306,4	100,0%	2	2	4	0,0121%	5,97%	904
Mesenteric Filaments	F2	030624_F2	Cluster of 26S proteasome non-ATPase regulatory subunit 2 OS=Actinia tenebrosa OX=6105 GN=LOC116287649 PE=3 SV=1 (A0A6P8HCE6)	26S proteasome non-ATPase regulatory subunit 2 OS=Actinia tenebrosa OX=6105 GN=LOC116287649 PE=3 SV=1	A0A6P8HCE6		1545325_Database_total.fasta	100 306,4	80,3%	0	0	1	0,00298%	1,66%	904
Mesenteric Filaments	F3	180624_F3	Cluster of 26S proteasome non-ATPase regulatory subunit 2 OS=Actinia tenebrosa OX=6105 GN=LOC116287649 PE=3 SV=1 (A0A6P8HCE6)	26S proteasome non-ATPase regulatory subunit 2 OS=Actinia tenebrosa OX=6105 GN=LOC116287649 PE=3 SV=1	A0A6P8HCE6		1545325_Database_total.fasta	100 306,4	96,6%	0	0	3	0,00865%	3,21%	904
Mucus	M2	030624_M2	Cluster of 26S proteasome non-ATPase regulatory subunit 2 OS=Actinia tenebrosa OX=6105 GN=LOC116287649 PE=3 SV=1 (A0A6P8HCE6)	26S proteasome non-ATPase regulatory subunit 2 OS=Exaiptasia diaphana OX=2652724 PE=3 SV=1	A0A913XVU8		1545325_Database_total.fasta	100 245,5	7,4%	0	0	0	0,000%	0,000%	903
Mucus	M3	180624_M3	Cluster of 26S proteasome non-ATPase regulatory subunit 2 OS=Actinia tenebrosa OX=6105 GN=LOC116287649 PE=3 SV=1 (A0A6P8HCE6)	26S proteasome non-ATPase regulatory subunit 2 OS=Exaiptasia diaphana OX=2652724 PE=3 SV=1	A0A913XVU8		1545325_Database_total.fasta	100 245,5	6,2%	0	0	1	0,00537%	1,66%	903
Mucus	M3	180624_M3	Cluster of 26S proteasome non-ATPase regulatory subunit 2 OS=Actinia tenebrosa OX=6105 GN=LOC116287649 PE=3 SV=1 (A0A6P8HCE6)	26S proteasome non-ATPase regulatory subunit 2 OS=Actinia tenebrosa OX=6105 GN=LOC116287649 PE=3 SV=1	A0A6P8HCE6		1545325_Database_total.fasta	100 306,4	95,5%	0	0	1	0,00537%	1,66%	904
Nematocyst	N1	070524_N1	Cluster of 26S proteasome non-ATPase regulatory subunit 2 OS=Actinia tenebrosa OX=6105 GN=LOC116287649 PE=3 SV=1 (A0A6P8HCE6)	26S proteasome non-ATPase regulatory subunit 2 OS=Actinia tenebrosa OX=6105 GN=LOC116287649 PE=3 SV=1	A0A6P8HCE6		1545325_Database_total.fasta	100 306,4	100,0%	2	2	3	0,00977%	5,09%	904
Nematocyst	N2	140524_N2	Cluster of 26S proteasome non-ATPase regulatory subunit 2 OS=Actinia tenebrosa OX=6105 GN=LOC116287649 PE=3 SV=1 (A0A6P8HCE6)	26S proteasome non-ATPase regulatory subunit 2 OS=Actinia tenebrosa OX=6105 GN=LOC116287649 PE=3 SV=1	A0A6P8HCE6		1545325_Database_total.fasta	100 306,4	100,0%	2	2	3	0,0101%	5,97%	904
Nematocyst	N3	140524_N3	Cluster of 26S proteasome non-ATPase regulatory subunit 2 OS=Actinia tenebrosa OX=6105 GN=LOC116287649 PE=3 SV=1 (A0A6P8HCE6)	26S proteasome non-ATPase regulatory subunit 2 OS=Actinia tenebrosa OX=6105 GN=LOC116287649 PE=3 SV=1	A0A6P8HCE6		1545325_Database_total.fasta	100 306,4	100,0%	3	3	3	0,00973%	6,42%	904
Nematocyst	N4	140524_N4	Cluster of 26S proteasome non-ATPase regulatory subunit 2 OS=Actinia tenebrosa OX=6105 GN=LOC116287649 PE=3 SV=1 (A0A6P8HCE6)	26S proteasome non-ATPase regulatory subunit 2 OS=Actinia tenebrosa OX=6105 GN=LOC116287649 PE=3 SV=1	A0A6P8HCE6		1545325_Database_total.fasta	100 306,4	100,0%	6	6	7	0,0210%	12,7%	904
Nematocyst	N1	070524_N1	Cluster of 26S proteasome non-ATPase regulatory subunit 3-like OS=Actinia tenebrosa OX=6105 GN=LOC116304446 PE=3 SV=1 (A0A6P8IS90)	26S proteasome non-ATPase regulatory subunit 3-like OS=Actinia tenebrosa OX=6105 GN=LOC116304446 PE=3 SV=1	A0A6P8IS90		1545325_Database_total.fasta	57 513,0	100,0%	0	0	1	0,00326%	3,01%	499
Nematocyst	N2	140524_N2	Cluster of 26S proteasome non-ATPase regulatory subunit 3-like OS=Actinia tenebrosa OX=6105 GN=LOC116304446 PE=3 SV=1 (A0A6P8IS90)	26S proteasome non-ATPase regulatory subunit 3-like OS=Actinia tenebrosa OX=6105 GN=LOC116304446 PE=3 SV=1	A0A6P8IS90		1545325_Database_total.fasta	57 513,0	66,4%	0	0	1	0,00337%	3,01%	499
Nematocyst	N3	140524_N3	Cluster of 26S proteasome non-ATPase regulatory subunit 3-like OS=Actinia tenebrosa OX=6105 GN=LOC116304446 PE=3 SV=1 (A0A6P8IS90)	26S proteasome non-ATPase regulatory subunit 3-like OS=Actinia tenebrosa OX=6105 GN=LOC116304446 PE=3 SV=1	A0A6P8IS90		1545325_Database_total.fasta	57 513,0	100,0%	4	4	5	0,0162%	14,2%	499
Nematocyst	N4	140524_N4	Cluster of 26S proteasome non-ATPase regulatory subunit 3-like OS=Actinia tenebrosa OX=6105 GN=LOC116304446 PE=3 SV=1 (A0A6P8IS90)	26S proteasome non-ATPase regulatory subunit 3-like OS=Actinia tenebrosa OX=6105 GN=LOC116304446 PE=3 SV=1	A0A6P8IS90		1545325_Database_total.fasta	57 513,0	100,0%	3	3	3	0,00902%	10,0%	499
Nematocyst	N3	140524_N3	Cluster of 26S proteasome non-ATPase regulatory subunit 3-like OS=Hydra vulgaris OX=6087 GN=LOC100205064 PE=3 SV=1 (A0A8B7DCU1)	26S proteasome non-ATPase regulatory subunit 3-like OS=Hydra vulgaris OX=6087 GN=LOC100205064 PE=3 SV=1	A0A8B7DCU1,CDG72002.1,XP_002164530.3,XP_065666247.1		1545325_Database_total.fasta	55 528,9	94,7%	1	1	1	0,00324%	2,72%	478
Nematocyst	N4	140524_N4	Cluster of 26S proteasome non-ATPase regulatory subunit 3-like OS=Hydra vulgaris OX=6087 GN=LOC100205064 PE=3 SV=1 (A0A8B7DCU1)	26S proteasome non-ATPase regulatory subunit 3-like OS=Hydra vulgaris OX=6087 GN=LOC100205064 PE=3 SV=1	A0A8B7DCU1,CDG72002.1,XP_002164530.3,XP_065666247.1		1545325_Database_total.fasta	55 528,9	98,6%	1	1	1	0,00301%	2,72%	478
Acrorhagi	A3	180624_A3	Cluster of 26S proteasome non-ATPase regulatory subunit 4 OS=Actinia tenebrosa OX=6105 GN=LOC116298670 PE=3 SV=1 (A0A6P8I3C8)	26S proteasome non-ATPase regulatory subunit 4 OS=Actinia tenebrosa OX=6105 GN=LOC116298670 PE=3 SV=1	A0A6P8I3C8		1545325_Database_total.fasta	43 677,9	100,0%	3	3	3	0,00844%	12,5%	401
Column	C2	030624_C5	Cluster of 26S proteasome non-ATPase regulatory subunit 4 OS=Actinia tenebrosa OX=6105 GN=LOC116298670 PE=3 SV=1 (A0A6P8I3C8)	26S proteasome non-ATPase regulatory subunit 4 OS=Actinia tenebrosa OX=6105 GN=LOC116298670 PE=3 SV=1	A0A6P8I3C8		1545325_Database_total.fasta	43 677,9	100,0%	2	2	2	0,00870%	4,49%	401
Mesenteric Filaments	F1	030624_F1	Cluster of 26S proteasome non-ATPase regulatory subunit 4 OS=Actinia tenebrosa OX=6105 GN=LOC116298670 PE=3 SV=1 (A0A6P8I3C8)	26S proteasome non-ATPase regulatory subunit 4 OS=Actinia tenebrosa OX=6105 GN=LOC116298670 PE=3 SV=1	A0A6P8I3C8		1545325_Database_total.fasta	43 677,9	11,2%	0	0	0	0,000%	0,000%	401
Mesenteric Filaments	F2	030624_F2	Cluster of 26S proteasome non-ATPase regulatory subunit 4 OS=Actinia tenebrosa OX=6105 GN=LOC116298670 PE=3 SV=1 (A0A6P8I3C8)	26S proteasome non-ATPase regulatory subunit 4 OS=Actinia tenebrosa OX=6105 GN=LOC116298670 PE=3 SV=1	A0A6P8I3C8		1545325_Database_total.fasta	43 677,9	21,9%	0	0	1	0,00298%	1,75%	401
Nematocyst	N1	070524_N1	Cluster of 26S proteasome non-ATPase regulatory subunit 4 OS=Actinia tenebrosa OX=6105 GN=LOC116298670 PE=3 SV=1 (A0A6P8I3C8)	26S proteasome non-ATPase regulatory subunit 4 OS=Actinia tenebrosa OX=6105 GN=LOC116298670 PE=3 SV=1	A0A6P8I3C8,A7SYY2		1545325_Database_total.fasta	43 677,9	99,6%	1	1	1	0,00326%	3,74%	401
Nematocyst	N4	140524_N4	Cluster of 26S proteasome non-ATPase regulatory subunit 4 OS=Actinia tenebrosa OX=6105 GN=LOC116298670 PE=3 SV=1 (A0A6P8I3C8)	26S proteasome non-ATPase regulatory subunit 4 OS=Actinia tenebrosa OX=6105 GN=LOC116298670 PE=3 SV=1	A0A6P8I3C8,A7SYY2		1545325_Database_total.fasta	43 677,9	98,6%	1	1	1	0,00301%	3,74%	401
Tentac	T3	180624_T3	Cluster of 26S proteasome non-ATPase regulatory subunit 4 OS=Actinia tenebrosa OX=6105 GN=LOC116298670 PE=3 SV=1 (A0A6P8I3C8)	26S proteasome non-ATPase regulatory subunit 4 OS=Actinia tenebrosa OX=6105 GN=LOC116298670 PE=3 SV=1	A0A6P8I3C8		1545325_Database_total.fasta	43 677,9	95,2%	1	1	1	0,00284%	4,49%	401
Nematocyst	N1	070524_N1	Cluster of 26S proteasome non-ATPase regulatory subunit 6 OS=Actinia tenebrosa OX=6105 GN=LOC116298743 PE=3 SV=1 (A0A6P8I749)	26S proteasome non-ATPase regulatory subunit 6 OS=Actinia tenebrosa OX=6105 GN=LOC116298743 PE=3 SV=1	A0A6P8I749		1545325_Database_total.fasta	45 464,1	75,8%	0	0	0	0,000%	0,000%	389
Nematocyst	N3	140524_N3	Cluster of 26S proteasome non-ATPase regulatory subunit 6 OS=Actinia tenebrosa OX=6105 GN=LOC116298743 PE=3 SV=1 (A0A6P8I749)	26S proteasome non-ATPase regulatory subunit 6 OS=Actinia tenebrosa OX=6105 GN=LOC116298743 PE=3 SV=1	A0A6P8I749		1545325_Database_total.fasta	45 464,1	98,4%	1	1	1	0,00324%	3,86%	389
Acrorhagi	A2	030624_A2	Cluster of 26S proteasome non-ATPase regulatory subunit 7-like [Actinia tenebrosa] (XP_031563438.1)	26S proteasome non-ATPase regulatory subunit 7-like [Actinia tenebrosa]	XP_031563438.1		1545325_Database_total.fasta	37 061,7	99,6%	1	1	2	0,00629%	10,1%	326
Acrorhagi	A3	180624_A3	Cluster of 26S proteasome non-ATPase regulatory subunit 7-like [Actinia tenebrosa] (XP_031563438.1)	26S proteasome non-ATPase regulatory subunit 7-like [Actinia tenebrosa]	XP_031563438.1		1545325_Database_total.fasta	37 061,7	98,9%	1	1	1	0,00281%	7,36%	326
Column	C2	030624_C5	Cluster of 26S proteasome non-ATPase regulatory subunit 7-like [Actinia tenebrosa] (XP_031563438.1)	26S proteasome non-ATPase regulatory subunit 7-like [Actinia tenebrosa]	XP_031563438.1		1545325_Database_total.fasta	37 061,7	99,9%	1	1	2	0,00870%	10,1%	326
Column	C3	180624_C6	Cluster of 26S proteasome non-ATPase regulatory subunit 7-like [Actinia tenebrosa] (XP_031563438.1)	26S proteasome non-ATPase regulatory subunit 7-like [Actinia tenebrosa]	XP_031563438.1		1545325_Database_total.fasta	37 061,7	7,1%	0	0	0	0,000%	0,000%	326
Mesenteric Filaments	F1	030624_F1	Cluster of 26S proteasome non-ATPase regulatory subunit 7-like [Actinia tenebrosa] (XP_031563438.1)	26S proteasome non-ATPase regulatory subunit 7-like [Actinia tenebrosa]	XP_031563438.1		1545325_Database_total.fasta	37 061,7	96,4%	1	1	2	0,00604%	10,1%	326
Mesenteric Filaments	F3	180624_F3	Cluster of 26S proteasome non-ATPase regulatory subunit 7-like [Actinia tenebrosa] (XP_031563438.1)	26S proteasome non-ATPase regulatory subunit 7-like [Actinia tenebrosa]	XP_031563438.1		1545325_Database_total.fasta	37 061,7	99,9%	1	1	2	0,00577%	10,4%	326
Mucus	M1	030624_M1	Cluster of 26S proteasome non-ATPase regulatory subunit 7-like [Actinia tenebrosa] (XP_031563438.1)	26S proteasome non-ATPase regulatory subunit 7-like [Actinia tenebrosa]	XP_031563438.1		1545325_Database_total.fasta	37 061,7	32,4%	0	0	1	0,00401%	2,76%	326
Nematocyst	N2	140524_N2	Cluster of 26S proteasome non-ATPase regulatory subunit 7-like [Actinia tenebrosa] (XP_031563438.1)	26S proteasome non-ATPase regulatory subunit 7-like [Actinia tenebrosa]	XP_031563438.1		1545325_Database_total.fasta	37 061,7	85,1%	1	1	1	0,00337%	2,76%	326
Nematocyst	N3	140524_N3	Cluster of 26S proteasome non-ATPase regulatory subunit 7-like [Actinia tenebrosa] (XP_031563438.1)	26S proteasome non-ATPase regulatory subunit 7-like [Actinia tenebrosa]	XP_031563438.1		1545325_Database_total.fasta	37 061,7	99,9%	1	1	1	0,00324%	7,36%	326
Nematocyst	N4	140524_N4	Cluster of 26S proteasome non-ATPase regulatory subunit 7-like [Actinia tenebrosa] (XP_031563438.1)	26S proteasome non-ATPase regulatory subunit 7-like [Actinia tenebrosa]	XP_031563438.1		1545325_Database_total.fasta	37 061,7	100,0%	2	2	2	0,00601%	14,7%	326
Tentac	T3	180624_T3	Cluster of 26S proteasome non-ATPase regulatory subunit 7-like [Actinia tenebrosa] (XP_031563438.1)	26S proteasome non-ATPase regulatory subunit 7-like [Actinia tenebrosa]	XP_031563438.1		1545325_Database_total.fasta	37 061,7	99,0%	1	1	1	0,00284%	7,36%	326
Nematocyst	N1	070524_N1	Cluster of 26S proteasome non-ATPase regulatory subunit 8 OS=Actinia tenebrosa OX=6105 GN=LOC116296950 PE=3 SV=1 (A0A6P8I078)	26S proteasome non-ATPase regulatory subunit 8 OS=Actinia tenebrosa OX=6105 GN=LOC116296950 PE=3 SV=1	A0A6P8I078		1545325_Database_total.fasta	31 343,2	86,3%	0	0	0	0,000%	0,000%	268
Nematocyst	N2	140524_N2	Cluster of 26S proteasome non-ATPase regulatory subunit 8 OS=Actinia tenebrosa OX=6105 GN=LOC116296950 PE=3 SV=1 (A0A6P8I078)	26S proteasome non-ATPase regulatory subunit 8 OS=Actinia tenebrosa OX=6105 GN=LOC116296950 PE=3 SV=1	A0A6P8I078		1545325_Database_total.fasta	31 343,2	98,6%	1	1	1	0,00337%	4,10%	268
Nematocyst	N3	140524_N3	Cluster of 26S proteasome non-ATPase regulatory subunit 8 OS=Actinia tenebrosa OX=6105 GN=LOC116296950 PE=3 SV=1 (A0A6P8I078)	26S proteasome non-ATPase regulatory subunit 8 OS=Actinia tenebrosa OX=6105 GN=LOC116296950 PE=3 SV=1	A0A6P8I078		1545325_Database_total.fasta	31 343,2	14,6%	0	0	0	0,000%	0,000%	268
Nematocyst	N4	140524_N4	Cluster of 26S proteasome non-ATPase regulatory subunit 8 OS=Actinia tenebrosa OX=6105 GN=LOC116296950 PE=3 SV=1 (A0A6P8I078)	26S proteasome non-ATPase regulatory subunit 8 OS=Actinia tenebrosa OX=6105 GN=LOC116296950 PE=3 SV=1	A0A6P8I078		1545325_Database_total.fasta	31 343,2	99,8%	1	1	1	0,00301%	5,97%	268
Acrorhagi	A3	180624_A3	Cluster of 26S proteasome regulatory subunit 10B OS=Actinia tenebrosa OX=6105 GN=LOC116301653 PE=3 SV=1 (A0A6P8IIH2)	26S proteasome regulatory subunit 10B OS=Actinia tenebrosa OX=6105 GN=LOC116301653 PE=3 SV=1	A0A6P8IIH2,KAK3740558.1		1545325_Database_total.fasta	44 307,9	88,0%	0	0	4	0,0112%	13,6%	391
Acrorhagi	A3	180624_A3	Cluster of 26S proteasome regulatory subunit 10B OS=Actinia tenebrosa OX=6105 GN=LOC116301653 PE=3 SV=1 (A0A6P8IIH2)	AAA+ ATPase domain-containing protein OS=Nematostella vectensis OX=45351 GN=NEMVEDRAFT_v1g215693 PE=3 SV=1	A7SQ60,XP_048587918.1		1545325_Database_total.fasta	46 300,6	100,0%	1	1	5	0,0141%	21,2%	409
Column	C2	030624_C5	Cluster of 26S proteasome regulatory subunit 10B OS=Actinia tenebrosa OX=6105 GN=LOC116301653 PE=3 SV=1 (A0A6P8IIH2)	26S proteasome regulatory subunit 10B OS=Actinia tenebrosa OX=6105 GN=LOC116301653 PE=3 SV=1	A0A6P8IIH2,KAK3740558.1		1545325_Database_total.fasta	44 307,9	77,4%	0	0	3	0,0131%	10,5%	391
Column	C2	030624_C5	Cluster of 26S proteasome regulatory subunit 10B OS=Actinia tenebrosa OX=6105 GN=LOC116301653 PE=3 SV=1 (A0A6P8IIH2)	AAA+ ATPase domain-containing protein OS=Nematostella vectensis OX=45351 GN=NEMVEDRAFT_v1g215693 PE=3 SV=1	A7SQ60,XP_048587918.1		1545325_Database_total.fasta	46 300,6	87,7%	0	0	3	0,0131%	10,5%	409
Column	C3	180624_C6	Cluster of 26S proteasome regulatory subunit 10B OS=Actinia tenebrosa OX=6105 GN=LOC116301653 PE=3 SV=1 (A0A6P8IIH2)	26S proteasome regulatory subunit 10B OS=Actinia tenebrosa OX=6105 GN=LOC116301653 PE=3 SV=1	A0A6P8IIH2,KAK3740558.1		1545325_Database_total.fasta	44 307,9	14,4%	0	0	1	0,00285%	3,58%	391
Column	C3	180624_C6	Cluster of 26S proteasome regulatory subunit 10B OS=Actinia tenebrosa OX=6105 GN=LOC116301653 PE=3 SV=1 (A0A6P8IIH2)	AAA+ ATPase domain-containing protein OS=Nematostella vectensis OX=45351 GN=NEMVEDRAFT_v1g215693 PE=3 SV=1	A7SQ60,XP_048587918.1		1545325_Database_total.fasta	46 300,6	20,9%	0	0	1	0,00285%	3,58%	409
Mesenteric Filaments	F1	030624_F1	Cluster of 26S proteasome regulatory subunit 10B OS=Actinia tenebrosa OX=6105 GN=LOC116301653 PE=3 SV=1 (A0A6P8IIH2)	26S proteasome regulatory subunit 10B OS=Actinia tenebrosa OX=6105 GN=LOC116301653 PE=3 SV=1	A0A6P8IIH2,KAK3740558.1		1545325_Database_total.fasta	44 307,9	72,4%	0	0	3	0,00905%	7,42%	391
Mesenteric Filaments	F1	030624_F1	Cluster of 26S proteasome regulatory subunit 10B OS=Actinia tenebrosa OX=6105 GN=LOC116301653 PE=3 SV=1 (A0A6P8IIH2)	AAA+ ATPase domain-containing protein OS=Nematostella vectensis OX=45351 GN=NEMVEDRAFT_v1g215693 PE=3 SV=1	A7SQ60,XP_048587918.1		1545325_Database_total.fasta	46 300,6	83,6%	0	0	3	0,00905%	7,42%	409
Mesenteric Filaments	F2	030624_F2	Cluster of 26S proteasome regulatory subunit 10B OS=Actinia tenebrosa OX=6105 GN=LOC116301653 PE=3 SV=1 (A0A6P8IIH2)	AAA+ ATPase domain-containing protein OS=Nematostella vectensis OX=45351 GN=NEMVEDRAFT_v1g215693 PE=3 SV=1	A7SQ60,XP_048587918.1		1545325_Database_total.fasta	46 300,6	26,3%	0	0	1	0,00298%	3,58%	409
Mesenteric Filaments	F2	030624_F2	Cluster of 26S proteasome regulatory subunit 10B OS=Actinia tenebrosa OX=6105 GN=LOC116301653 PE=3 SV=1 (A0A6P8IIH2)	26S proteasome regulatory subunit 10B OS=Actinia tenebrosa OX=6105 GN=LOC116301653 PE=3 SV=1	A0A6P8IIH2,KAK3740558.1		1545325_Database_total.fasta	44 340,8	86,4%	1	1	2	0,00597%	6,14%	391
Mesenteric Filaments	F3	180624_F3	Cluster of 26S proteasome regulatory subunit 10B OS=Actinia tenebrosa OX=6105 GN=LOC116301653 PE=3 SV=1 (A0A6P8IIH2)	26S proteasome regulatory subunit 10B OS=Actinia tenebrosa OX=6105 GN=LOC116301653 PE=3 SV=1	A0A6P8IIH2,KAK3740558.1		1545325_Database_total.fasta	44 307,9	75,9%	0	0	3	0,00865%	9,72%	391
Mesenteric Filaments	F3	180624_F3	Cluster of 26S proteasome regulatory subunit 10B OS=Actinia tenebrosa OX=6105 GN=LOC116301653 PE=3 SV=1 (A0A6P8IIH2)	AAA+ ATPase domain-containing protein OS=Nematostella vectensis OX=45351 GN=NEMVEDRAFT_v1g215693 PE=3 SV=1	A7SQ60,XP_048587918.1		1545325_Database_total.fasta	46 300,6	86,4%	0	0	3	0,00865%	9,72%	409
Nematocyst	N1	070524_N1	Cluster of 26S proteasome regulatory subunit 10B OS=Actinia tenebrosa OX=6105 GN=LOC116301653 PE=3 SV=1 (A0A6P8IIH2)	26S proteasome regulatory subunit 10B OS=Actinia tenebrosa OX=6105 GN=LOC116301653 PE=3 SV=1	A0A6P8IIH2		1545325_Database_total.fasta	44 340,8	100,0%	5	6	7	0,0228%	20,5%	391
Nematocyst	N2	140524_N2	Cluster of 26S proteasome regulatory subunit 10B OS=Actinia tenebrosa OX=6105 GN=LOC116301653 PE=3 SV=1 (A0A6P8IIH2)	26S proteasome regulatory subunit 10B OS=Actinia tenebrosa OX=6105 GN=LOC116301653 PE=3 SV=1	A0A6P8IIH2		1545325_Database_total.fasta	44 340,8	99,8%	1	1	1	0,00337%	2,81%	391
Nematocyst	N3	140524_N3	Cluster of 26S proteasome regulatory subunit 10B OS=Actinia tenebrosa OX=6105 GN=LOC116301653 PE=3 SV=1 (A0A6P8IIH2)	26S proteasome regulatory subunit 10B OS=Actinia tenebrosa OX=6105 GN=LOC116301653 PE=3 SV=1	A0A6P8IIH2		1545325_Database_total.fasta	44 340,8	100,0%	3	3	3	0,00973%	10,5%	391
Nematocyst	N4	140524_N4	Cluster of 26S proteasome regulatory subunit 10B OS=Actinia tenebrosa OX=6105 GN=LOC116301653 PE=3 SV=1 (A0A6P8IIH2)	26S proteasome regulatory subunit 10B OS=Actinia tenebrosa OX=6105 GN=LOC116301653 PE=3 SV=1	A0A6P8IIH2		1545325_Database_total.fasta	44 340,8	100,0%	3	4	4	0,0120%	11,5%	391
Acrorhagi	A3	180624_A3	Cluster of 26S proteasome regulatory subunit 4 [Actinia tenebrosa] (XP_031563852.1)	26S proteasome regulatory subunit 4 OS=Nematostella vectensis OX=45351 GN=NEMVEDRAFT_v1g176351 PE=4 SV=1	A7T284,T2MEQ7		1545325_Database_total.fasta	49 491,1	11,5%	0	0	1	0,00281%	4,07%	441
Acrorhagi	A3	180624_A3	Cluster of 26S proteasome regulatory subunit 4 [Actinia tenebrosa] (XP_031563852.1)	26S proteasome regulatory subunit 4 [Actinia tenebrosa]	XP_031563852.1		1545325_Database_total.fasta	49 196,9	99,9%	1	1	2	0,00562%	7,27%	440
Column	C2	030624_C5	Cluster of 26S proteasome regulatory subunit 4 [Actinia tenebrosa] (XP_031563852.1)	26S proteasome regulatory subunit 4 [Actinia tenebrosa]	XP_031563852.1		1545325_Database_total.fasta	49 196,9	42,7%	0	0	1	0,00435%	2,73%	440
Column	C2	030624_C5	Cluster of 26S proteasome regulatory subunit 4 [Actinia tenebrosa] (XP_031563852.1)	26S proteasome regulatory subunit 4 OS=Nematostella vectensis OX=45351 GN=NEMVEDRAFT_v1g176351 PE=4 SV=1	A7T284,T2MEQ7		1545325_Database_total.fasta	32 502,7	64,5%	1	1	2	0,00870%	4,07%	295
Mesenteric Filaments	F1	030624_F1	Cluster of 26S proteasome regulatory subunit 4 [Actinia tenebrosa] (XP_031563852.1)	26S proteasome regulatory subunit 4 OS=Nematostella vectensis OX=45351 GN=NEMVEDRAFT_v1g176351 PE=4 SV=1	A7T284,T2MEQ7		1545325_Database_total.fasta	32 502,7	10,5%	0	0	1	0,00302%	4,07%	295
Mesenteric Filaments	F1	030624_F1	Cluster of 26S proteasome regulatory subunit 4 [Actinia tenebrosa] (XP_031563852.1)	26S proteasome regulatory subunit 4 [Actinia tenebrosa]	XP_031563852.1		1545325_Database_total.fasta	49 196,9	87,5%	0	0	2	0,00604%	5,68%	440
Mesenteric Filaments	F2	030624_F2	Cluster of 26S proteasome regulatory subunit 4 [Actinia tenebrosa] (XP_031563852.1)	26S proteasome regulatory subunit 4 OS=Nematostella vectensis OX=45351 GN=NEMVEDRAFT_v1g176351 PE=4 SV=1	A7T284,T2MEQ7		1545325_Database_total.fasta	32 502,7	6,9%	0	0	0	0,000%	0,000%	295
Mesenteric Filaments	F3	180624_F3	Cluster of 26S proteasome regulatory subunit 4 [Actinia tenebrosa] (XP_031563852.1)	26S proteasome regulatory subunit 4 OS=Nematostella vectensis OX=45351 GN=NEMVEDRAFT_v1g176351 PE=4 SV=1	A7T284,T2MEQ7		1545325_Database_total.fasta	32 502,7	12,3%	0	0	1	0,00288%	4,07%	295
Mesenteric Filaments	F3	180624_F3	Cluster of 26S proteasome regulatory subunit 4 [Actinia tenebrosa] (XP_031563852.1)	26S proteasome regulatory subunit 4 [Actinia tenebrosa]	XP_031563852.1		1545325_Database_total.fasta	49 196,9	59,5%	0	0	1	0,00288%	2,73%	440
Mucus	M1	030624_M1	Cluster of 26S proteasome regulatory subunit 4 [Actinia tenebrosa] (XP_031563852.1)	26S proteasome regulatory subunit 4 [Actinia tenebrosa]	XP_031563852.1		1545325_Database_total.fasta	49 196,9	50,2%	0	0	1	0,00401%	2,95%	440
Nematocyst	N1	070524_N1	Cluster of 26S proteasome regulatory subunit 4 [Actinia tenebrosa] (XP_031563852.1)	26S proteasome regulatory subunit 4 [Actinia tenebrosa]	XP_031563852.1		1545325_Database_total.fasta	49 196,9	100,0%	2	2	2	0,00652%	7,27%	440
Nematocyst	N2	140524_N2	Cluster of 26S proteasome regulatory subunit 4 [Actinia tenebrosa] (XP_031563852.1)	26S proteasome regulatory subunit 4 [Actinia tenebrosa]	XP_031563852.1		1545325_Database_total.fasta	49 196,9	99,8%	1	1	1	0,00337%	2,73%	440
Nematocyst	N3	140524_N3	Cluster of 26S proteasome regulatory subunit 4 [Actinia tenebrosa] (XP_031563852.1)	26S proteasome regulatory subunit 4 [Actinia tenebrosa]	XP_031563852.1		1545325_Database_total.fasta	49 196,9	100,0%	2	2	3	0,00973%	10,00%	440
Nematocyst	N4	140524_N4	Cluster of 26S proteasome regulatory subunit 4 [Actinia tenebrosa] (XP_031563852.1)	26S proteasome regulatory subunit 4 [Actinia tenebrosa]	XP_031563852.1		1545325_Database_total.fasta	49 196,9	100,0%	2	2	3	0,00902%	12,5%	440
Acrorhagi	A3	180624_A3	Cluster of 26S proteasome regulatory subunit 6A-B OS=Actinia tenebrosa OX=6105 GN=LOC116301802 PE=3 SV=1 (A0A6P8IK18)	26S proteasome regulatory subunit 6A-B OS=Actinia tenebrosa OX=6105 GN=LOC116301802 PE=3 SV=1	A0A6P8IK18		1545325_Database_total.fasta	47 884,4	100,0%	3	3	3	0,00844%	8,64%	428
Column	C2	030624_C5	Cluster of 26S proteasome regulatory subunit 6A-B OS=Actinia tenebrosa OX=6105 GN=LOC116301802 PE=3 SV=1 (A0A6P8IK18)	26S proteasome regulatory subunit 6A-B OS=Actinia tenebrosa OX=6105 GN=LOC116301802 PE=3 SV=1	A0A6P8IK18		1545325_Database_total.fasta	47 884,4	100,0%	2	2	2	0,00870%	5,84%	428
Column	C3	180624_C6	Cluster of 26S proteasome regulatory subunit 6A-B OS=Actinia tenebrosa OX=6105 GN=LOC116301802 PE=3 SV=1 (A0A6P8IK18)	26S proteasome regulatory subunit 6A-B OS=Actinia tenebrosa OX=6105 GN=LOC116301802 PE=3 SV=1	A0A6P8IK18		1545325_Database_total.fasta	47 884,4	24,0%	1	1	1	0,00285%	2,34%	428
Mesenteric Filaments	F1	030624_F1	Cluster of 26S proteasome regulatory subunit 6A-B OS=Actinia tenebrosa OX=6105 GN=LOC116301802 PE=3 SV=1 (A0A6P8IK18)	26S proteasome regulatory subunit 6A-B OS=Actinia tenebrosa OX=6105 GN=LOC116301802 PE=3 SV=1	A0A6P8IK18		1545325_Database_total.fasta	47 884,4	90,7%	1	1	1	0,00302%	2,34%	428
Mesenteric Filaments	F3	180624_F3	Cluster of 26S proteasome regulatory subunit 6A-B OS=Actinia tenebrosa OX=6105 GN=LOC116301802 PE=3 SV=1 (A0A6P8IK18)	26S proteasome regulatory subunit 6A-B OS=Actinia tenebrosa OX=6105 GN=LOC116301802 PE=3 SV=1	A0A6P8IK18		1545325_Database_total.fasta	47 884,4	74,6%	1	1	1	0,00288%	1,87%	428
Mucus	M1	030624_M1	Cluster of 26S proteasome regulatory subunit 6A-B OS=Actinia tenebrosa OX=6105 GN=LOC116301802 PE=3 SV=1 (A0A6P8IK18)	26S proteasome regulatory subunit 6A-B OS=Actinia tenebrosa OX=6105 GN=LOC116301802 PE=3 SV=1	A0A6P8IK18		1545325_Database_total.fasta	47 884,4	81,6%	1	1	1	0,00401%	2,34%	428
Nematocyst	N1	070524_N1	Cluster of 26S proteasome regulatory subunit 6A-B OS=Actinia tenebrosa OX=6105 GN=LOC116301802 PE=3 SV=1 (A0A6P8IK18)	26S proteasome regulatory subunit 6A-B OS=Actinia tenebrosa OX=6105 GN=LOC116301802 PE=3 SV=1	A0A6P8IK18		1545325_Database_total.fasta	47 884,4	100,0%	2	2	2	0,00652%	5,61%	428
Nematocyst	N2	140524_N2	Cluster of 26S proteasome regulatory subunit 6A-B OS=Actinia tenebrosa OX=6105 GN=LOC116301802 PE=3 SV=1 (A0A6P8IK18)	26S proteasome regulatory subunit 6A-B OS=Actinia tenebrosa OX=6105 GN=LOC116301802 PE=3 SV=1	A0A6P8IK18		1545325_Database_total.fasta	47 884,4	100,0%	1	1	1	0,00337%	3,27%	428
Nematocyst	N3	140524_N3	Cluster of 26S proteasome regulatory subunit 6A-B OS=Actinia tenebrosa OX=6105 GN=LOC116301802 PE=3 SV=1 (A0A6P8IK18)	26S proteasome regulatory subunit 6A-B OS=Actinia tenebrosa OX=6105 GN=LOC116301802 PE=3 SV=1	A0A6P8IK18		1545325_Database_total.fasta	47 884,4	100,0%	5	5	5	0,0162%	15,0%	428
Nematocyst	N4	140524_N4	Cluster of 26S proteasome regulatory subunit 6A-B OS=Actinia tenebrosa OX=6105 GN=LOC116301802 PE=3 SV=1 (A0A6P8IK18)	26S proteasome regulatory subunit 6A-B OS=Actinia tenebrosa OX=6105 GN=LOC116301802 PE=3 SV=1	A0A6P8IK18		1545325_Database_total.fasta	47 884,4	100,0%	5	6	6	0,0180%	15,9%	428
Tentac	T3	180624_T3	Cluster of 26S proteasome regulatory subunit 6A-B OS=Actinia tenebrosa OX=6105 GN=LOC116301802 PE=3 SV=1 (A0A6P8IK18)	26S proteasome regulatory subunit 6A-B OS=Actinia tenebrosa OX=6105 GN=LOC116301802 PE=3 SV=1	A0A6P8IK18		1545325_Database_total.fasta	47 884,4	76,7%	1	1	2	0,00568%	2,34%	428
Nematocyst	N1	070524_N1	Cluster of 26S proteasome regulatory subunit 6B [Actinia tenebrosa] (XP_031568908.1)	26S proteasome regulatory subunit 6B [Actinia tenebrosa]	XP_031568908.1		1545325_Database_total.fasta	47 053,7	100,0%	2	3	3	0,00977%	8,92%	415
Nematocyst	N2	140524_N2	Cluster of 26S proteasome regulatory subunit 6B [Actinia tenebrosa] (XP_031568908.1)	26S proteasome regulatory subunit 6B [Actinia tenebrosa]	XP_031568908.1		1545325_Database_total.fasta	47 053,7	100,0%	2	3	3	0,0101%	6,51%	415
Nematocyst	N3	140524_N3	Cluster of 26S proteasome regulatory subunit 6B [Actinia tenebrosa] (XP_031568908.1)	26S proteasome regulatory subunit 6B [Actinia tenebrosa]	XP_031568908.1		1545325_Database_total.fasta	47 053,7	100,0%	2	2	2	0,00649%	6,75%	415
Nematocyst	N4	140524_N4	Cluster of 26S proteasome regulatory subunit 6B [Actinia tenebrosa] (XP_031568908.1)	26S proteasome regulatory subunit 6B [Actinia tenebrosa]	XP_031568908.1		1545325_Database_total.fasta	47 053,7	100,0%	7	10	10	0,0301%	33,3%	415
Acrorhagi	A3	180624_A3	Cluster of 26S proteasome regulatory subunit 7 OS=Actinia tenebrosa OX=6105 GN=LOC116293885 PE=3 SV=1 (A0A6P8HXC7)	26S proteasome regulatory subunit 7 OS=Actinia tenebrosa OX=6105 GN=LOC116293885 PE=3 SV=1	A0A6P8HXC7		1545325_Database_total.fasta	48 425,1	100,0%	2	2	4	0,0112%	12,2%	434
Column	C2	030624_C5	Cluster of 26S proteasome regulatory subunit 7 OS=Actinia tenebrosa OX=6105 GN=LOC116293885 PE=3 SV=1 (A0A6P8HXC7)	26S proteasome regulatory subunit 7 OS=Actinia tenebrosa OX=6105 GN=LOC116293885 PE=3 SV=1	A0A6P8HXC7		1545325_Database_total.fasta	48 425,1	26,5%	0	0	1	0,00435%	2,76%	434
Mesenteric Filaments	F1	030624_F1	Cluster of 26S proteasome regulatory subunit 7 OS=Actinia tenebrosa OX=6105 GN=LOC116293885 PE=3 SV=1 (A0A6P8HXC7)	26S proteasome regulatory subunit 7 OS=Actinia tenebrosa OX=6105 GN=LOC116293885 PE=3 SV=1	A0A6P8HXC7		1545325_Database_total.fasta	48 425,1	100,0%	1	1	5	0,0151%	7,60%	434
Mesenteric Filaments	F2	030624_F2	Cluster of 26S proteasome regulatory subunit 7 OS=Actinia tenebrosa OX=6105 GN=LOC116293885 PE=3 SV=1 (A0A6P8HXC7)	26S proteasome regulatory subunit 7 OS=Actinia tenebrosa OX=6105 GN=LOC116293885 PE=3 SV=1	A0A6P8HXC7		1545325_Database_total.fasta	48 425,1	95,9%	0	0	2	0,00597%	6,45%	434
Mesenteric Filaments	F3	180624_F3	Cluster of 26S proteasome regulatory subunit 7 OS=Actinia tenebrosa OX=6105 GN=LOC116293885 PE=3 SV=1 (A0A6P8HXC7)	26S proteasome regulatory subunit 7 [Hydractinia symbiolongicarpus]	XP_057304203.1		1545325_Database_total.fasta	48 494,1	8,9%	0	0	4	0,0115%	6,68%	434
Mesenteric Filaments	F3	180624_F3	Cluster of 26S proteasome regulatory subunit 7 OS=Actinia tenebrosa OX=6105 GN=LOC116293885 PE=3 SV=1 (A0A6P8HXC7)	26S proteasome regulatory subunit 7 OS=Actinia tenebrosa OX=6105 GN=LOC116293885 PE=3 SV=1	A0A6P8HXC7		1545325_Database_total.fasta	48 425,1	100,0%	3	3	9	0,0260%	16,4%	434
Mucus	M1	030624_M1	Cluster of 26S proteasome regulatory subunit 7 OS=Actinia tenebrosa OX=6105 GN=LOC116293885 PE=3 SV=1 (A0A6P8HXC7)	26S proteasome regulatory subunit 7 OS=Actinia tenebrosa OX=6105 GN=LOC116293885 PE=3 SV=1	A0A6P8HXC7		1545325_Database_total.fasta	48 425,1	40,8%	0	0	1	0,00401%	3,00%	434
Mucus	M3	180624_M3	Cluster of 26S proteasome regulatory subunit 7 OS=Actinia tenebrosa OX=6105 GN=LOC116293885 PE=3 SV=1 (A0A6P8HXC7)	26S proteasome regulatory subunit 7 OS=Actinia tenebrosa OX=6105 GN=LOC116293885 PE=3 SV=1	A0A6P8HXC7		1545325_Database_total.fasta	48 425,1	31,7%	0	0	0	0,000%	0,000%	434
Nematocyst	N1	070524_N1	Cluster of 26S proteasome regulatory subunit 7 OS=Actinia tenebrosa OX=6105 GN=LOC116293885 PE=3 SV=1 (A0A6P8HXC7)	26S proteasome regulatory subunit 7 OS=Actinia tenebrosa OX=6105 GN=LOC116293885 PE=3 SV=1	A0A6P8HXC7		1545325_Database_total.fasta	48 425,1	100,0%	1	1	4	0,0130%	7,83%	434
Nematocyst	N2	140524_N2	Cluster of 26S proteasome regulatory subunit 7 OS=Actinia tenebrosa OX=6105 GN=LOC116293885 PE=3 SV=1 (A0A6P8HXC7)	26S proteasome regulatory subunit 7 OS=Actinia tenebrosa OX=6105 GN=LOC116293885 PE=3 SV=1	A0A6P8HXC7		1545325_Database_total.fasta	48 425,1	100,0%	2	2	3	0,0101%	7,83%	434
Nematocyst	N3	140524_N3	Cluster of 26S proteasome regulatory subunit 7 OS=Actinia tenebrosa OX=6105 GN=LOC116293885 PE=3 SV=1 (A0A6P8HXC7)	26S proteasome regulatory subunit 7 OS=Actinia tenebrosa OX=6105 GN=LOC116293885 PE=3 SV=1	A0A6P8HXC7		1545325_Database_total.fasta	48 425,1	100,0%	2	2	4	0,0130%	12,4%	434
Nematocyst	N4	140524_N4	Cluster of 26S proteasome regulatory subunit 7 OS=Actinia tenebrosa OX=6105 GN=LOC116293885 PE=3 SV=1 (A0A6P8HXC7)	26S proteasome regulatory subunit 7 OS=Actinia tenebrosa OX=6105 GN=LOC116293885 PE=3 SV=1	A0A6P8HXC7		1545325_Database_total.fasta	48 425,1	100,0%	6	6	10	0,0301%	33,6%	434
Nematocyst	N1	070524_N1	Cluster of 26S proteasome regulatory subunit 8 [Actinia tenebrosa] (XP_031566836.1)	26S proteasome regulatory subunit 8 [Actinia tenebrosa]	XP_031566836.1		1545325_Database_total.fasta	48 764,3	100,0%	2	2	3	0,00977%	8,82%	431
Nematocyst	N2	140524_N2	Cluster of 26S proteasome regulatory subunit 8 [Actinia tenebrosa] (XP_031566836.1)	26S proteasome regulatory subunit 8 [Actinia tenebrosa]	XP_031566836.1		1545325_Database_total.fasta	48 764,3	99,1%	1	1	1	0,00337%	3,02%	431
Nematocyst	N3	140524_N3	Cluster of 26S proteasome regulatory subunit 8 [Actinia tenebrosa] (XP_031566836.1)	26S proteasome regulatory subunit 8 [Actinia tenebrosa]	XP_031566836.1		1545325_Database_total.fasta	48 764,3	100,0%	2	2	2	0,00649%	6,26%	431
Nematocyst	N4	140524_N4	Cluster of 26S proteasome regulatory subunit 8 [Actinia tenebrosa] (XP_031566836.1)	26S proteasome regulatory subunit 8 [Actinia tenebrosa]	XP_031566836.1		1545325_Database_total.fasta	48 764,3	100,0%	1	1	3	0,00902%	11,1%	431
Acrorhagi	A3	180624_A3	Cluster of 26S proteasome regulatory subunit 8 OS=Nematostella vectensis OX=45351 GN=NEMVEDRAFT_v1g196829 PE=3 SV=1 (A7RGH4)	26S proteasome regulatory subunit 8 OS=Nematostella vectensis OX=45351 GN=NEMVEDRAFT_v1g196829 PE=3 SV=1	A7RGH4,KAK3737554.1,XP_001641587.3,XP_020914608.1,XP_020916730.1,XP_031566836.1		1545325_Database_total.fasta	30 056,8	100,0%	3	3	3	0,00844%	11,6%	269
Column	C2	030624_C5	Cluster of 26S proteasome regulatory subunit 8 OS=Nematostella vectensis OX=45351 GN=NEMVEDRAFT_v1g196829 PE=3 SV=1 (A7RGH4)	26S proteasome regulatory subunit 8 OS=Nematostella vectensis OX=45351 GN=NEMVEDRAFT_v1g196829 PE=3 SV=1	A7RGH4,KAK3737554.1,XP_001641587.3,XP_020914608.1,XP_020916730.1,XP_031566836.1		1545325_Database_total.fasta	30 056,8	100,0%	3	3	3	0,0131%	13,6%	269
Mesenteric Filaments	F1	030624_F1	Cluster of 26S proteasome regulatory subunit 8 OS=Nematostella vectensis OX=45351 GN=NEMVEDRAFT_v1g196829 PE=3 SV=1 (A7RGH4)	26S proteasome regulatory subunit 8 OS=Nematostella vectensis OX=45351 GN=NEMVEDRAFT_v1g196829 PE=3 SV=1	A7RGH4,KAK3737554.1,XP_001641587.3,XP_020914608.1,XP_020916730.1,XP_031566836.1		1545325_Database_total.fasta	47 903,2	99,2%	2	2	2	0,00604%	6,78%	424
Mesenteric Filaments	F2	030624_F2	Cluster of 26S proteasome regulatory subunit 8 OS=Nematostella vectensis OX=45351 GN=NEMVEDRAFT_v1g196829 PE=3 SV=1 (A7RGH4)	26S proteasome regulatory subunit 8 OS=Nematostella vectensis OX=45351 GN=NEMVEDRAFT_v1g196829 PE=3 SV=1	A7RGH4,KAK3737554.1,XP_001641587.3,XP_020914608.1,XP_020916730.1,XP_031566836.1		1545325_Database_total.fasta	30 056,8	31,0%	1	1	1	0,00298%	3,52%	269
Mucus	M3	180624_M3	Cluster of 26S proteasome regulatory subunit 8 OS=Nematostella vectensis OX=45351 GN=NEMVEDRAFT_v1g196829 PE=3 SV=1 (A7RGH4)	26S proteasome regulatory subunit 8 OS=Nematostella vectensis OX=45351 GN=NEMVEDRAFT_v1g196829 PE=3 SV=1	A7RGH4,KAK3737554.1,XP_001641587.3,XP_020914608.1,XP_020916730.1,XP_031566836.1		1545325_Database_total.fasta	47 903,2	6,7%	0	0	0	0,000%	0,000%	424
Nematocyst	N1	070524_N1	Cluster of 2-acylglycerol O-acyltransferase 2-A-like [Actinia tenebrosa] (XP_031568899.1)	2-acylglycerol O-acyltransferase 2-A-like [Actinia tenebrosa]	XP_031568899.1		1545325_Database_total.fasta	38 119,1	86,3%	0	0	0	0,000%	0,000%	334
Nematocyst	N3	140524_N3	Cluster of 2-acylglycerol O-acyltransferase 2-A-like [Actinia tenebrosa] (XP_031568899.1)	2-acylglycerol O-acyltransferase 2-A-like [Actinia tenebrosa]	XP_031568899.1		1545325_Database_total.fasta	38 119,1	99,5%	1	1	1	0,00324%	4,79%	334
Nematocyst	N4	140524_N4	Cluster of 2-acylglycerol O-acyltransferase 2-A-like [Actinia tenebrosa] (XP_031568899.1)	2-acylglycerol O-acyltransferase 2-A-like [Actinia tenebrosa]	XP_031568899.1		1545325_Database_total.fasta	38 119,1	100,0%	2	2	3	0,00902%	11,1%	334
Nematocyst	N1	070524_N1	Cluster of 2-amino-3-carboxymuconate-6-semialdehyde decarboxylase [Stylophora pistillata] (PFX33854.1)	2-amino-3-carboxymuconate-6-semialdehyde decarboxylase [Stylophora pistillata]	PFX33854.1,XP_022795114.1		1545325_Database_total.fasta	38 923,4	100,0%	2	2	2	0,00652%	2,02%	344
Nematocyst	N2	140524_N2	Cluster of 2-amino-3-carboxymuconate-6-semialdehyde decarboxylase [Stylophora pistillata] (PFX33854.1)	2-amino-3-carboxymuconate-6-semialdehyde decarboxylase [Stylophora pistillata]	PFX33854.1,XP_022795114.1		1545325_Database_total.fasta	38 923,4	91,5%	1	1	1	0,00337%	2,02%	344
Nematocyst	N3	140524_N3	Cluster of 2-amino-3-carboxymuconate-6-semialdehyde decarboxylase [Stylophora pistillata] (PFX33854.1)	2-amino-3-carboxymuconate-6-semialdehyde decarboxylase [Stylophora pistillata]	PFX33854.1,XP_022795114.1		1545325_Database_total.fasta	67 596,2	84,7%	1	1	1	0,00324%	0,000%	593
Nematocyst	N4	140524_N4	Cluster of 2-amino-3-carboxymuconate-6-semialdehyde decarboxylase [Stylophora pistillata] (PFX33854.1)	2-amino-3-carboxymuconate-6-semialdehyde decarboxylase [Stylophora pistillata]	PFX33854.1,XP_022795114.1		1545325_Database_total.fasta	38 923,4	89,8%	1	1	1	0,00301%	0,000%	344
Acrorhagi	A1	030624_A1	Cluster of 2-amino-3-ketobutyrate coenzyme A ligase, mitochondrial-like [Actinia tenebrosa] (XP_031572298.1)	2-amino-3-ketobutyrate coenzyme A ligase, mitochondrial-like [Actinia tenebrosa]	XP_031572298.1		1545325_Database_total.fasta	46 412,2	95,4%	1	1	1	0,00356%	4,95%	424
Acrorhagi	A2	030624_A2	Cluster of 2-amino-3-ketobutyrate coenzyme A ligase, mitochondrial-like [Actinia tenebrosa] (XP_031572298.1)	2-amino-3-ketobutyrate coenzyme A ligase, mitochondrial-like [Actinia tenebrosa]	XP_031572298.1		1545325_Database_total.fasta	46 412,2	99,1%	1	1	1	0,00314%	4,95%	424
Column	C1	030624_C4	Cluster of 2-amino-3-ketobutyrate coenzyme A ligase, mitochondrial-like [Actinia tenebrosa] (XP_031572298.1)	2-amino-3-ketobutyrate coenzyme A ligase, mitochondrial-like [Actinia tenebrosa]	XP_031572298.1		1545325_Database_total.fasta	46 412,2	100,0%	2	2	4	0,0181%	8,73%	424
Column	C2	030624_C5	Cluster of 2-amino-3-ketobutyrate coenzyme A ligase, mitochondrial-like [Actinia tenebrosa] (XP_031572298.1)	2-amino-3-ketobutyrate coenzyme A ligase, mitochondrial-like [Actinia tenebrosa]	XP_031572298.1		1545325_Database_total.fasta	46 412,2	100,0%	2	2	2	0,00870%	8,02%	424
Mesenteric Filaments	F1	030624_F1	Cluster of 2-amino-3-ketobutyrate coenzyme A ligase, mitochondrial-like [Actinia tenebrosa] (XP_031572298.1)	2-amino-3-ketobutyrate coenzyme A ligase, mitochondrial-like [Actinia tenebrosa]	XP_031572298.1		1545325_Database_total.fasta	46 412,2	100,0%	2	2	2	0,00604%	8,02%	424
Mesenteric Filaments	F3	180624_F3	Cluster of 2-amino-3-ketobutyrate coenzyme A ligase, mitochondrial-like [Actinia tenebrosa] (XP_031572298.1)	2-amino-3-ketobutyrate coenzyme A ligase, mitochondrial-like [Actinia tenebrosa]	XP_031572298.1		1545325_Database_total.fasta	46 412,2	70,5%	1	1	1	0,00288%	3,30%	424
Mucus	M1	030624_M1	Cluster of 2-amino-3-ketobutyrate coenzyme A ligase, mitochondrial-like [Actinia tenebrosa] (XP_031572298.1)	2-amino-3-ketobutyrate coenzyme A ligase, mitochondrial-like [Actinia tenebrosa]	XP_031572298.1		1545325_Database_total.fasta	46 412,2	84,5%	1	1	1	0,00401%	3,07%	424
Nematocyst	N1	070524_N1	Cluster of 2-amino-3-ketobutyrate coenzyme A ligase, mitochondrial-like [Actinia tenebrosa] (XP_031572298.1)	2-amino-3-ketobutyrate coenzyme A ligase, mitochondrial-like [Actinia tenebrosa]	XP_031572298.1		1545325_Database_total.fasta	46 412,2	100,0%	2	2	3	0,00977%	6,37%	424
Nematocyst	N2	140524_N2	Cluster of 2-amino-3-ketobutyrate coenzyme A ligase, mitochondrial-like [Actinia tenebrosa] (XP_031572298.1)	2-amino-3-ketobutyrate coenzyme A ligase, mitochondrial-like [Actinia tenebrosa]	XP_031572298.1		1545325_Database_total.fasta	46 412,2	100,0%	2	2	2	0,00675%	5,66%	424
Nematocyst	N3	140524_N3	Cluster of 2-amino-3-ketobutyrate coenzyme A ligase, mitochondrial-like [Actinia tenebrosa] (XP_031572298.1)	2-amino-3-ketobutyrate coenzyme A ligase, mitochondrial-like [Actinia tenebrosa]	XP_031572298.1		1545325_Database_total.fasta	46 412,2	100,0%	2	2	3	0,00973%	8,73%	424
Nematocyst	N4	140524_N4	Cluster of 2-amino-3-ketobutyrate coenzyme A ligase, mitochondrial-like [Actinia tenebrosa] (XP_031572298.1)	2-amino-3-ketobutyrate coenzyme A ligase, mitochondrial-like [Actinia tenebrosa]	XP_031572298.1		1545325_Database_total.fasta	46 412,2	99,8%	1	1	1	0,00301%	3,07%	424
Tentac	T1	030624_T1	Cluster of 2-amino-3-ketobutyrate coenzyme A ligase, mitochondrial-like [Actinia tenebrosa] (XP_031572298.1)	2-amino-3-ketobutyrate coenzyme A ligase, mitochondrial-like [Actinia tenebrosa]	XP_031572298.1		1545325_Database_total.fasta	46 412,2	62,1%	0	0	1	0,00478%	2,36%	424
Tentac	T2	030624_T2	Cluster of 2-amino-3-ketobutyrate coenzyme A ligase, mitochondrial-like [Actinia tenebrosa] (XP_031572298.1)	2-amino-3-ketobutyrate coenzyme A ligase, mitochondrial-like [Actinia tenebrosa]	XP_031572298.1		1545325_Database_total.fasta	46 412,2	100,0%	2	2	3	0,0102%	10,4%	424
Tentac	T3	180624_T3	Cluster of 2-amino-3-ketobutyrate coenzyme A ligase, mitochondrial-like [Actinia tenebrosa] (XP_031572298.1)	2-amino-3-ketobutyrate coenzyme A ligase, mitochondrial-like [Actinia tenebrosa]	XP_031572298.1		1545325_Database_total.fasta	46 412,2	83,5%	1	1	1	0,00284%	3,07%	424
Nematocyst	N1	070524_N1	Cluster of 2-aminomuconic semialdehyde dehydrogenase-like [Actinia tenebrosa] (XP_031564966.1)	2-aminomuconic semialdehyde dehydrogenase-like [Actinia tenebrosa]	XP_031564966.1		1545325_Database_total.fasta	51 190,5	100,0%	2	2	2	0,00652%	6,33%	474
Nematocyst	N3	140524_N3	Cluster of 2-aminomuconic semialdehyde dehydrogenase-like [Actinia tenebrosa] (XP_031564966.1)	2-aminomuconic semialdehyde dehydrogenase-like [Actinia tenebrosa]	XP_031564966.1		1545325_Database_total.fasta	51 190,5	100,0%	2	2	2	0,00649%	6,33%	474
Mesenteric Filaments	F1	030624_F1	Cluster of 2-hydroxyacyl-CoA lyase 2 OS=Actinia tenebrosa OX=6105 GN=LOC116287539 PE=4 SV=1 (A0A6P8H390)	2-hydroxyacyl-CoA lyase 2 OS=Actinia tenebrosa OX=6105 GN=LOC116287539 PE=4 SV=1	A0A6P8H390		1545325_Database_total.fasta	49 446,0	14,6%	0	0	0	0,000%	0,000%	450
Mesenteric Filaments	F2	030624_F2	Cluster of 2-hydroxyacyl-CoA lyase 2 OS=Actinia tenebrosa OX=6105 GN=LOC116287539 PE=4 SV=1 (A0A6P8H390)	2-hydroxyacyl-CoA lyase 2 OS=Actinia tenebrosa OX=6105 GN=LOC116287539 PE=4 SV=1	A0A6P8H390		1545325_Database_total.fasta	49 446,0	94,3%	1	1	1	0,00298%	2,44%	450
Mesenteric Filaments	F3	180624_F3	Cluster of 2-hydroxyacyl-CoA lyase 2 OS=Actinia tenebrosa OX=6105 GN=LOC116287539 PE=4 SV=1 (A0A6P8H390)	2-hydroxyacyl-CoA lyase 2 OS=Actinia tenebrosa OX=6105 GN=LOC116287539 PE=4 SV=1	A0A6P8H390		1545325_Database_total.fasta	49 446,0	100,0%	2	2	2	0,00577%	5,11%	450
Nematocyst	N1	070524_N1	Cluster of 2-hydroxyacyl-CoA lyase 2 OS=Actinia tenebrosa OX=6105 GN=LOC116287539 PE=4 SV=1 (A0A6P8H390)	2-hydroxyacyl-CoA lyase 2 OS=Actinia tenebrosa OX=6105 GN=LOC116287539 PE=4 SV=1	A0A6P8H390		1545325_Database_total.fasta	49 446,0	97,5%	1	1	1	0,00326%	1,78%	450
Nematocyst	N2	140524_N2	Cluster of 2-hydroxyacyl-CoA lyase 2 OS=Actinia tenebrosa OX=6105 GN=LOC116287539 PE=4 SV=1 (A0A6P8H390)	2-hydroxyacyl-CoA lyase 2 OS=Actinia tenebrosa OX=6105 GN=LOC116287539 PE=4 SV=1	A0A6P8H390		1545325_Database_total.fasta	49 446,0	100,0%	4	4	4	0,0135%	9,56%	450
Nematocyst	N3	140524_N3	Cluster of 2-hydroxyacyl-CoA lyase 2 OS=Actinia tenebrosa OX=6105 GN=LOC116287539 PE=4 SV=1 (A0A6P8H390)	2-hydroxyacyl-CoA lyase 2 OS=Actinia tenebrosa OX=6105 GN=LOC116287539 PE=4 SV=1	A0A6P8H390		1545325_Database_total.fasta	49 446,0	100,0%	2	2	2	0,00649%	5,33%	450
Nematocyst	N4	140524_N4	Cluster of 2-hydroxyacyl-CoA lyase 2 OS=Actinia tenebrosa OX=6105 GN=LOC116287539 PE=4 SV=1 (A0A6P8H390)	2-hydroxyacyl-CoA lyase 2 OS=Actinia tenebrosa OX=6105 GN=LOC116287539 PE=4 SV=1	A0A6P8H390		1545325_Database_total.fasta	49 446,0	5,7%	0	0	0	0,000%	0,000%	450
Nematocyst	N1	070524_N1	Cluster of 2-hydroxyacyl-CoA lyase 2 OS=Exaiptasia diaphana OX=2652724 PE=3 SV=1 (A0A913YJV7)	2-hydroxyacyl-CoA lyase 2 OS=Exaiptasia diaphana OX=2652724 PE=3 SV=1	A0A913YJV7		1545325_Database_total.fasta	68 456,7	100,0%	1	1	1	0,00326%	3,33%	630
Acrorhagi	A1	030624_A1	Cluster of 2-iminobutanoate/2-iminopropanoate deaminase-like isoform X2 OS=Actinia tenebrosa OX=6105 GN=LOC116288938 PE=3 SV=1 (A0A6P8HGF7)	2-iminobutanoate/2-iminopropanoate deaminase-like isoform X1 OS=Actinia tenebrosa OX=6105 GN=LOC116288938 PE=3 SV=1	A0A6P8H5L8		1545325_Database_total.fasta	14 483,7	100,0%	1	1	14	0,0499%	71,1%	135
Acrorhagi	A1	030624_A1	Cluster of 2-iminobutanoate/2-iminopropanoate deaminase-like isoform X2 OS=Actinia tenebrosa OX=6105 GN=LOC116288938 PE=3 SV=1 (A0A6P8HGF7)	2-iminobutanoate/2-iminopropanoate deaminase-like isoform X2 OS=Actinia tenebrosa OX=6105 GN=LOC116288938 PE=3 SV=1	A0A6P8HGF7		1545325_Database_total.fasta	15 235,9	100,0%	1	1	14	0,0499%	66,4%	143
Acrorhagi	A2	030624_A2	Cluster of 2-iminobutanoate/2-iminopropanoate deaminase-like isoform X2 OS=Actinia tenebrosa OX=6105 GN=LOC116288938 PE=3 SV=1 (A0A6P8HGF7)	2-iminobutanoate/2-iminopropanoate deaminase-like isoform X1 OS=Actinia tenebrosa OX=6105 GN=LOC116288938 PE=3 SV=1	A0A6P8H5L8		1545325_Database_total.fasta	14 483,7	95,6%	0	0	9	0,0283%	56,3%	135
Acrorhagi	A2	030624_A2	Cluster of 2-iminobutanoate/2-iminopropanoate deaminase-like isoform X2 OS=Actinia tenebrosa OX=6105 GN=LOC116288938 PE=3 SV=1 (A0A6P8HGF7)	2-iminobutanoate/2-iminopropanoate deaminase-like isoform X2 OS=Actinia tenebrosa OX=6105 GN=LOC116288938 PE=3 SV=1	A0A6P8HGF7		1545325_Database_total.fasta	15 235,9	100,0%	1	1	10	0,0314%	64,3%	143
Acrorhagi	A3	180624_A3	Cluster of 2-iminobutanoate/2-iminopropanoate deaminase-like isoform X2 OS=Actinia tenebrosa OX=6105 GN=LOC116288938 PE=3 SV=1 (A0A6P8HGF7)	2-iminobutanoate/2-iminopropanoate deaminase-like isoform X1 OS=Actinia tenebrosa OX=6105 GN=LOC116288938 PE=3 SV=1	A0A6P8H5L8		1545325_Database_total.fasta	14 483,7	100,0%	1	1	11	0,0309%	59,3%	135
Acrorhagi	A3	180624_A3	Cluster of 2-iminobutanoate/2-iminopropanoate deaminase-like isoform X2 OS=Actinia tenebrosa OX=6105 GN=LOC116288938 PE=3 SV=1 (A0A6P8HGF7)	2-iminobutanoate/2-iminopropanoate deaminase-like isoform X2 OS=Actinia tenebrosa OX=6105 GN=LOC116288938 PE=3 SV=1	A0A6P8HGF7		1545325_Database_total.fasta	15 235,9	100,0%	1	1	12	0,0337%	55,2%	143
Column	C1	030624_C4	Cluster of 2-iminobutanoate/2-iminopropanoate deaminase-like isoform X2 OS=Actinia tenebrosa OX=6105 GN=LOC116288938 PE=3 SV=1 (A0A6P8HGF7)	2-iminobutanoate/2-iminopropanoate deaminase-like isoform X1 OS=Actinia tenebrosa OX=6105 GN=LOC116288938 PE=3 SV=1	A0A6P8H5L8		1545325_Database_total.fasta	14 483,7	100,0%	1	1	8	0,0362%	50,4%	135
Column	C1	030624_C4	Cluster of 2-iminobutanoate/2-iminopropanoate deaminase-like isoform X2 OS=Actinia tenebrosa OX=6105 GN=LOC116288938 PE=3 SV=1 (A0A6P8HGF7)	2-iminobutanoate/2-iminopropanoate deaminase-like isoform X2 OS=Actinia tenebrosa OX=6105 GN=LOC116288938 PE=3 SV=1	A0A6P8HGF7		1545325_Database_total.fasta	15 235,9	100,0%	1	1	9	0,0407%	46,9%	143
Column	C2	030624_C5	Cluster of 2-iminobutanoate/2-iminopropanoate deaminase-like isoform X2 OS=Actinia tenebrosa OX=6105 GN=LOC116288938 PE=3 SV=1 (A0A6P8HGF7)	2-iminobutanoate/2-iminopropanoate deaminase-like isoform X1 OS=Actinia tenebrosa OX=6105 GN=LOC116288938 PE=3 SV=1	A0A6P8H5L8		1545325_Database_total.fasta	14 483,7	100,0%	1	1	10	0,0435%	68,9%	135
Column	C2	030624_C5	Cluster of 2-iminobutanoate/2-iminopropanoate deaminase-like isoform X2 OS=Actinia tenebrosa OX=6105 GN=LOC116288938 PE=3 SV=1 (A0A6P8HGF7)	2-iminobutanoate/2-iminopropanoate deaminase-like isoform X2 OS=Actinia tenebrosa OX=6105 GN=LOC116288938 PE=3 SV=1	A0A6P8HGF7		1545325_Database_total.fasta	15 235,9	100,0%	1	1	10	0,0435%	64,3%	143
Column	C3	180624_C6	Cluster of 2-iminobutanoate/2-iminopropanoate deaminase-like isoform X2 OS=Actinia tenebrosa OX=6105 GN=LOC116288938 PE=3 SV=1 (A0A6P8HGF7)	2-iminobutanoate/2-iminopropanoate deaminase-like isoform X1 OS=Actinia tenebrosa OX=6105 GN=LOC116288938 PE=3 SV=1	A0A6P8H5L8		1545325_Database_total.fasta	14 483,7	96,6%	0	0	18	0,0513%	56,3%	135
Column	C3	180624_C6	Cluster of 2-iminobutanoate/2-iminopropanoate deaminase-like isoform X2 OS=Actinia tenebrosa OX=6105 GN=LOC116288938 PE=3 SV=1 (A0A6P8HGF7)	2-iminobutanoate/2-iminopropanoate deaminase-like isoform X2 OS=Actinia tenebrosa OX=6105 GN=LOC116288938 PE=3 SV=1	A0A6P8HGF7		1545325_Database_total.fasta	15 235,9	100,0%	1	1	20	0,0570%	64,3%	143
Mesenteric Filaments	F1	030624_F1	Cluster of 2-iminobutanoate/2-iminopropanoate deaminase-like isoform X2 OS=Actinia tenebrosa OX=6105 GN=LOC116288938 PE=3 SV=1 (A0A6P8HGF7)	2-iminobutanoate/2-iminopropanoate deaminase-like isoform X1 OS=Actinia tenebrosa OX=6105 GN=LOC116288938 PE=3 SV=1	A0A6P8H5L8		1545325_Database_total.fasta	14 483,7	95,9%	0	0	10	0,0302%	56,3%	135
Mesenteric Filaments	F1	030624_F1	Cluster of 2-iminobutanoate/2-iminopropanoate deaminase-like isoform X2 OS=Actinia tenebrosa OX=6105 GN=LOC116288938 PE=3 SV=1 (A0A6P8HGF7)	2-iminobutanoate/2-iminopropanoate deaminase-like isoform X2 OS=Actinia tenebrosa OX=6105 GN=LOC116288938 PE=3 SV=1	A0A6P8HGF7		1545325_Database_total.fasta	15 235,9	100,0%	1	1	11	0,0332%	64,3%	143
Mesenteric Filaments	F2	030624_F2	Cluster of 2-iminobutanoate/2-iminopropanoate deaminase-like isoform X2 OS=Actinia tenebrosa OX=6105 GN=LOC116288938 PE=3 SV=1 (A0A6P8HGF7)	2-iminobutanoate/2-iminopropanoate deaminase-like isoform X1 OS=Actinia tenebrosa OX=6105 GN=LOC116288938 PE=3 SV=1	A0A6P8H5L8		1545325_Database_total.fasta	14 483,7	95,5%	0	0	9	0,0269%	56,3%	135
Mesenteric Filaments	F2	030624_F2	Cluster of 2-iminobutanoate/2-iminopropanoate deaminase-like isoform X2 OS=Actinia tenebrosa OX=6105 GN=LOC116288938 PE=3 SV=1 (A0A6P8HGF7)	2-iminobutanoate/2-iminopropanoate deaminase-like isoform X2 OS=Actinia tenebrosa OX=6105 GN=LOC116288938 PE=3 SV=1	A0A6P8HGF7		1545325_Database_total.fasta	15 235,9	100,0%	1	1	10	0,0298%	64,3%	143
Mesenteric Filaments	F3	180624_F3	Cluster of 2-iminobutanoate/2-iminopropanoate deaminase-like isoform X2 OS=Actinia tenebrosa OX=6105 GN=LOC116288938 PE=3 SV=1 (A0A6P8HGF7)	2-iminobutanoate/2-iminopropanoate deaminase-like isoform X2 OS=Actinia tenebrosa OX=6105 GN=LOC116288938 PE=3 SV=1	A0A6P8HGF7		1545325_Database_total.fasta	15 235,9	100,0%	1	1	14	0,0404%	57,3%	143
Mesenteric Filaments	F3	180624_F3	Cluster of 2-iminobutanoate/2-iminopropanoate deaminase-like isoform X2 OS=Actinia tenebrosa OX=6105 GN=LOC116288938 PE=3 SV=1 (A0A6P8HGF7)	2-iminobutanoate/2-iminopropanoate deaminase-like isoform X1 OS=Actinia tenebrosa OX=6105 GN=LOC116288938 PE=3 SV=1	A0A6P8H5L8		1545325_Database_total.fasta	14 483,7	100,0%	1	2	15	0,0433%	61,5%	135
Mucus	M1	030624_M1	Cluster of 2-iminobutanoate/2-iminopropanoate deaminase-like isoform X2 OS=Actinia tenebrosa OX=6105 GN=LOC116288938 PE=3 SV=1 (A0A6P8HGF7)	2-iminobutanoate/2-iminopropanoate deaminase-like isoform X1 OS=Actinia tenebrosa OX=6105 GN=LOC116288938 PE=3 SV=1	A0A6P8H5L8		1545325_Database_total.fasta	14 483,7	99,9%	1	1	3	0,0120%	29,6%	135
Mucus	M1	030624_M1	Cluster of 2-iminobutanoate/2-iminopropanoate deaminase-like isoform X2 OS=Actinia tenebrosa OX=6105 GN=LOC116288938 PE=3 SV=1 (A0A6P8HGF7)	2-iminobutanoate/2-iminopropanoate deaminase-like isoform X2 OS=Actinia tenebrosa OX=6105 GN=LOC116288938 PE=3 SV=1	A0A6P8HGF7		1545325_Database_total.fasta	15 235,9	99,9%	1	1	3	0,0120%	27,3%	143
Mucus	M2	030624_M2	Cluster of 2-iminobutanoate/2-iminopropanoate deaminase-like isoform X2 OS=Actinia tenebrosa OX=6105 GN=LOC116288938 PE=3 SV=1 (A0A6P8HGF7)	2-iminobutanoate/2-iminopropanoate deaminase-like isoform X1 OS=Actinia tenebrosa OX=6105 GN=LOC116288938 PE=3 SV=1	A0A6P8H5L8		1545325_Database_total.fasta	14 483,7	14,6%	0	0	1	0,0114%	7,41%	135
Mucus	M2	030624_M2	Cluster of 2-iminobutanoate/2-iminopropanoate deaminase-like isoform X2 OS=Actinia tenebrosa OX=6105 GN=LOC116288938 PE=3 SV=1 (A0A6P8HGF7)	2-iminobutanoate/2-iminopropanoate deaminase-like isoform X2 OS=Actinia tenebrosa OX=6105 GN=LOC116288938 PE=3 SV=1	A0A6P8HGF7		1545325_Database_total.fasta	15 235,9	90,0%	1	1	2	0,0228%	18,2%	143
Mucus	M3	180624_M3	Cluster of 2-iminobutanoate/2-iminopropanoate deaminase-like isoform X2 OS=Actinia tenebrosa OX=6105 GN=LOC116288938 PE=3 SV=1 (A0A6P8HGF7)	2-iminobutanoate/2-iminopropanoate deaminase-like isoform X1 OS=Actinia tenebrosa OX=6105 GN=LOC116288938 PE=3 SV=1	A0A6P8H5L8		1545325_Database_total.fasta	14 483,7	8,6%	0	0	0	0,000%	0,000%	135
Mucus	M3	180624_M3	Cluster of 2-iminobutanoate/2-iminopropanoate deaminase-like isoform X2 OS=Actinia tenebrosa OX=6105 GN=LOC116288938 PE=3 SV=1 (A0A6P8HGF7)	2-iminobutanoate/2-iminopropanoate deaminase-like isoform X2 OS=Actinia tenebrosa OX=6105 GN=LOC116288938 PE=3 SV=1	A0A6P8HGF7		1545325_Database_total.fasta	15 235,9	8,6%	0	0	0	0,000%	0,000%	143
Nematocyst	N1	070524_N1	Cluster of 2-iminobutanoate/2-iminopropanoate deaminase-like isoform X2 OS=Actinia tenebrosa OX=6105 GN=LOC116288938 PE=3 SV=1 (A0A6P8HGF7)	2-iminobutanoate/2-iminopropanoate deaminase-like isoform X2 OS=Actinia tenebrosa OX=6105 GN=LOC116288938 PE=3 SV=1	A0A6P8HGF7		1545325_Database_total.fasta	15 235,9	100,0%	4	6	6	0,0195%	40,6%	143
Nematocyst	N2	140524_N2	Cluster of 2-iminobutanoate/2-iminopropanoate deaminase-like isoform X2 OS=Actinia tenebrosa OX=6105 GN=LOC116288938 PE=3 SV=1 (A0A6P8HGF7)	2-iminobutanoate/2-iminopropanoate deaminase-like isoform X2 OS=Actinia tenebrosa OX=6105 GN=LOC116288938 PE=3 SV=1	A0A6P8HGF7		1545325_Database_total.fasta	15 235,9	100,0%	4	5	5	0,0169%	40,6%	143
Nematocyst	N3	140524_N3	Cluster of 2-iminobutanoate/2-iminopropanoate deaminase-like isoform X2 OS=Actinia tenebrosa OX=6105 GN=LOC116288938 PE=3 SV=1 (A0A6P8HGF7)	2-iminobutanoate/2-iminopropanoate deaminase-like isoform X2 OS=Actinia tenebrosa OX=6105 GN=LOC116288938 PE=3 SV=1	A0A6P8HGF7		1545325_Database_total.fasta	15 235,9	100,0%	2	2	2	0,00649%	24,5%	143
Nematocyst	N4	140524_N4	Cluster of 2-iminobutanoate/2-iminopropanoate deaminase-like isoform X2 OS=Actinia tenebrosa OX=6105 GN=LOC116288938 PE=3 SV=1 (A0A6P8HGF7)	2-iminobutanoate/2-iminopropanoate deaminase-like isoform X2 OS=Actinia tenebrosa OX=6105 GN=LOC116288938 PE=3 SV=1	A0A6P8HGF7		1545325_Database_total.fasta	15 235,9	100,0%	5	6	6	0,0180%	53,8%	143
Tentac	T1	030624_T1	Cluster of 2-iminobutanoate/2-iminopropanoate deaminase-like isoform X2 OS=Actinia tenebrosa OX=6105 GN=LOC116288938 PE=3 SV=1 (A0A6P8HGF7)	2-iminobutanoate/2-iminopropanoate deaminase-like isoform X1 OS=Actinia tenebrosa OX=6105 GN=LOC116288938 PE=3 SV=1	A0A6P8H5L8		1545325_Database_total.fasta	14 483,7	100,0%	1	1	11	0,0526%	57,8%	135
Tentac	T1	030624_T1	Cluster of 2-iminobutanoate/2-iminopropanoate deaminase-like isoform X2 OS=Actinia tenebrosa OX=6105 GN=LOC116288938 PE=3 SV=1 (A0A6P8HGF7)	2-iminobutanoate/2-iminopropanoate deaminase-like isoform X2 OS=Actinia tenebrosa OX=6105 GN=LOC116288938 PE=3 SV=1	A0A6P8HGF7		1545325_Database_total.fasta	15 235,9	100,0%	1	1	12	0,0574%	53,8%	143
Tentac	T2	030624_T2	Cluster of 2-iminobutanoate/2-iminopropanoate deaminase-like isoform X2 OS=Actinia tenebrosa OX=6105 GN=LOC116288938 PE=3 SV=1 (A0A6P8HGF7)	2-iminobutanoate/2-iminopropanoate deaminase-like isoform X1 OS=Actinia tenebrosa OX=6105 GN=LOC116288938 PE=3 SV=1	A0A6P8H5L8		1545325_Database_total.fasta	14 483,7	99,9%	1	1	8	0,0273%	71,1%	135
Tentac	T2	030624_T2	Cluster of 2-iminobutanoate/2-iminopropanoate deaminase-like isoform X2 OS=Actinia tenebrosa OX=6105 GN=LOC116288938 PE=3 SV=1 (A0A6P8HGF7)	2-iminobutanoate/2-iminopropanoate deaminase-like isoform X2 OS=Actinia tenebrosa OX=6105 GN=LOC116288938 PE=3 SV=1	A0A6P8HGF7		1545325_Database_total.fasta	15 235,9	100,0%	1	1	9	0,0307%	66,4%	143
Tentac	T3	180624_T3	Cluster of 2-iminobutanoate/2-iminopropanoate deaminase-like isoform X2 OS=Actinia tenebrosa OX=6105 GN=LOC116288938 PE=3 SV=1 (A0A6P8HGF7)	2-iminobutanoate/2-iminopropanoate deaminase-like isoform X2 OS=Actinia tenebrosa OX=6105 GN=LOC116288938 PE=3 SV=1	A0A6P8HGF7		1545325_Database_total.fasta	15 235,9	100,0%	1	1	15	0,0426%	64,3%	143
Tentac	T3	180624_T3	Cluster of 2-iminobutanoate/2-iminopropanoate deaminase-like isoform X2 OS=Actinia tenebrosa OX=6105 GN=LOC116288938 PE=3 SV=1 (A0A6P8HGF7)	2-iminobutanoate/2-iminopropanoate deaminase-like isoform X1 OS=Actinia tenebrosa OX=6105 GN=LOC116288938 PE=3 SV=1	A0A6P8H5L8		1545325_Database_total.fasta	14 483,7	100,0%	1	2	16	0,0454%	68,9%	135
Column	C2	030624_C5	Cluster of 2-oxoglutarate dehydrogenase, mitochondrial-like [Actinia tenebrosa] (XP_031567759.1)	2-oxoglutarate dehydrogenase, mitochondrial-like [Actinia tenebrosa]	XP_031567759.1		1545325_Database_total.fasta	112 980,2	27,9%	1	1	1	0,00435%	1,30%	1001
Mesenteric Filaments	F1	030624_F1	Cluster of 2-oxoglutarate dehydrogenase, mitochondrial-like [Actinia tenebrosa] (XP_031567759.1)	2-oxoglutarate dehydrogenase, mitochondrial-like [Actinia tenebrosa]	XP_031567759.1		1545325_Database_total.fasta	112 980,2	99,9%	1	1	2	0,00604%	4,10%	1001
Mucus	M3	180624_M3	Cluster of 2-oxoglutarate dehydrogenase, mitochondrial-like [Actinia tenebrosa] (XP_031567759.1)	2-oxoglutarate dehydrogenase, mitochondrial-like [Actinia tenebrosa]	XP_031567759.1		1545325_Database_total.fasta	112 980,2	91,0%	1	1	1	0,00537%	1,40%	1001
Nematocyst	N1	070524_N1	Cluster of 2-oxoglutarate dehydrogenase, mitochondrial-like [Actinia tenebrosa] (XP_031567759.1)	2-oxoglutarate dehydrogenase, mitochondrial-like [Actinia tenebrosa]	XP_031567759.1		1545325_Database_total.fasta	112 980,2	100,0%	2	2	2	0,00652%	3,40%	1001
Nematocyst	N2	140524_N2	Cluster of 2-oxoglutarate dehydrogenase, mitochondrial-like [Actinia tenebrosa] (XP_031567759.1)	2-oxoglutarate dehydrogenase, mitochondrial-like [Actinia tenebrosa]	XP_031567759.1		1545325_Database_total.fasta	112 980,2	100,0%	3	3	3	0,0101%	4,30%	1001
Nematocyst	N3	140524_N3	Cluster of 2-oxoglutarate dehydrogenase, mitochondrial-like [Actinia tenebrosa] (XP_031567759.1)	2-oxoglutarate dehydrogenase, mitochondrial-like [Actinia tenebrosa]	XP_031567759.1		1545325_Database_total.fasta	112 980,2	100,0%	3	3	3	0,00973%	4,30%	1001
Nematocyst	N4	140524_N4	Cluster of 2-oxoglutarate dehydrogenase, mitochondrial-like [Actinia tenebrosa] (XP_031567759.1)	2-oxoglutarate dehydrogenase, mitochondrial-like [Actinia tenebrosa]	XP_031567759.1		1545325_Database_total.fasta	112 980,2	100,0%	3	3	3	0,00902%	5,79%	1001
Nematocyst	N1	070524_N1	Cluster of 2-oxoisovalerate dehydrogenase subunit alpha OS=Actinia tenebrosa OX=6105 GN=LOC116306359 PE=3 SV=1 (A0A6P8IXV6)	2-oxoisovalerate dehydrogenase subunit alpha OS=Actinia tenebrosa OX=6105 GN=LOC116306359 PE=3 SV=1	A0A6P8IXV6		1545325_Database_total.fasta	50 982,9	100,0%	2	2	2	0,00652%	6,08%	444
Nematocyst	N2	140524_N2	Cluster of 2-oxoisovalerate dehydrogenase subunit alpha OS=Actinia tenebrosa OX=6105 GN=LOC116306359 PE=3 SV=1 (A0A6P8IXV6)	2-oxoisovalerate dehydrogenase subunit alpha OS=Actinia tenebrosa OX=6105 GN=LOC116306359 PE=3 SV=1	A0A6P8IXV6		1545325_Database_total.fasta	50 982,9	90,9%	1	1	1	0,00337%	2,70%	444
Nematocyst	N3	140524_N3	Cluster of 2-oxoisovalerate dehydrogenase subunit alpha OS=Actinia tenebrosa OX=6105 GN=LOC116306359 PE=3 SV=1 (A0A6P8IXV6)	2-oxoisovalerate dehydrogenase subunit alpha OS=Actinia tenebrosa OX=6105 GN=LOC116306359 PE=3 SV=1	A0A6P8IXV6		1545325_Database_total.fasta	50 982,9	100,0%	2	2	2	0,00649%	5,63%	444
Nematocyst	N4	140524_N4	Cluster of 2-oxoisovalerate dehydrogenase subunit alpha OS=Actinia tenebrosa OX=6105 GN=LOC116306359 PE=3 SV=1 (A0A6P8IXV6)	2-oxoisovalerate dehydrogenase subunit alpha OS=Actinia tenebrosa OX=6105 GN=LOC116306359 PE=3 SV=1	A0A6P8IXV6		1545325_Database_total.fasta	50 982,9	100,0%	2	2	3	0,00902%	10,6%	444
Acrorhagi	A1	030624_A1	Cluster of 39S ribosomal protein L12, mitochondrial-like [Actinia tenebrosa] (XP_031570568.1)	39S ribosomal protein L12, mitochondrial-like [Actinia tenebrosa]	XP_031570568.1		1545325_Database_total.fasta	19 027,2	63,2%	1	1	1	0,00356%	8,09%	173
Acrorhagi	A3	180624_A3	Cluster of 39S ribosomal protein L12, mitochondrial-like [Actinia tenebrosa] (XP_031570568.1)	39S ribosomal protein L12, mitochondrial-like [Actinia tenebrosa]	XP_031570568.1		1545325_Database_total.fasta	19 027,2	15,9%	0	0	0	0,000%	0,000%	173
Column	C1	030624_C4	Cluster of 39S ribosomal protein L12, mitochondrial-like [Actinia tenebrosa] (XP_031570568.1)	39S ribosomal protein L12, mitochondrial-like [Actinia tenebrosa]	XP_031570568.1		1545325_Database_total.fasta	19 027,2	37,9%	1	1	1	0,00452%	6,94%	173
Mesenteric Filaments	F1	030624_F1	Cluster of 39S ribosomal protein L12, mitochondrial-like [Actinia tenebrosa] (XP_031570568.1)	39S ribosomal protein L12, mitochondrial-like [Actinia tenebrosa]	XP_031570568.1		1545325_Database_total.fasta	19 027,2	99,8%	1	1	1	0,00302%	8,09%	173
Mesenteric Filaments	F2	030624_F2	Cluster of 39S ribosomal protein L12, mitochondrial-like [Actinia tenebrosa] (XP_031570568.1)	39S ribosomal protein L12, mitochondrial-like [Actinia tenebrosa]	XP_031570568.1		1545325_Database_total.fasta	19 027,2	79,0%	1	1	1	0,00298%	6,94%	173
Mesenteric Filaments	F3	180624_F3	Cluster of 39S ribosomal protein L12, mitochondrial-like [Actinia tenebrosa] (XP_031570568.1)	39S ribosomal protein L12, mitochondrial-like [Actinia tenebrosa]	XP_031570568.1		1545325_Database_total.fasta	19 027,2	95,5%	1	1	1	0,00288%	8,09%	173
Tentac	T1	030624_T1	Cluster of 39S ribosomal protein L12, mitochondrial-like [Actinia tenebrosa] (XP_031570568.1)	39S ribosomal protein L12, mitochondrial-like [Actinia tenebrosa]	XP_031570568.1		1545325_Database_total.fasta	19 027,2	14,1%	0	0	0	0,000%	0,000%	173
Tentac	T2	030624_T2	Cluster of 39S ribosomal protein L12, mitochondrial-like [Actinia tenebrosa] (XP_031570568.1)	39S ribosomal protein L12, mitochondrial-like [Actinia tenebrosa]	XP_031570568.1		1545325_Database_total.fasta	19 027,2	81,2%	1	1	1	0,00341%	11,0%	173
Tentac	T3	180624_T3	Cluster of 39S ribosomal protein L12, mitochondrial-like [Actinia tenebrosa] (XP_031570568.1)	39S ribosomal protein L12, mitochondrial-like [Actinia tenebrosa]	XP_031570568.1		1545325_Database_total.fasta	19 027,2	99,3%	3	3	3	0,00851%	26,0%	173
Nematocyst	N1	070524_N1	Cluster of 3-hydroxyacyl-CoA dehydrogenase type-2 OS=Stylophora pistillata OX=50429 GN=HSD17B10 PE=3 SV=1 (A0A2B4SYP0)	3-hydroxyacyl-CoA dehydrogenase type-2 OS=Stylophora pistillata OX=50429 GN=HSD17B10 PE=3 SV=1	A0A2B4SYP0		1545325_Database_total.fasta	27 233,5	99,6%	1	1	1	0,00326%	7,72%	259
Nematocyst	N4	140524_N4	Cluster of 3-hydroxyacyl-CoA dehydrogenase type-2 OS=Stylophora pistillata OX=50429 GN=HSD17B10 PE=3 SV=1 (A0A2B4SYP0)	3-hydroxyacyl-CoA dehydrogenase type-2 OS=Stylophora pistillata OX=50429 GN=HSD17B10 PE=3 SV=1	A0A2B4SYP0		1545325_Database_total.fasta	27 233,5	98,6%	1	2	2	0,00601%	7,72%	259
Acrorhagi	A3	180624_A3	Cluster of 3-hydroxyacyl-CoA dehydrogenase type-2-like OS=Actinia tenebrosa OX=6105 GN=LOC116304314 PE=3 SV=1 (A0A6P8ISE0)	3-hydroxyacyl-CoA dehydrogenase type-2-like OS=Actinia tenebrosa OX=6105 GN=LOC116304314 PE=3 SV=1	A0A6P8ISE0		1545325_Database_total.fasta	26 978,3	5,4%	0	0	0	0,000%	0,000%	256
Column	C2	030624_C5	Cluster of 3-hydroxyacyl-CoA dehydrogenase type-2-like OS=Actinia tenebrosa OX=6105 GN=LOC116304314 PE=3 SV=1 (A0A6P8ISE0)	3-hydroxyacyl-CoA dehydrogenase type-2-like OS=Actinia tenebrosa OX=6105 GN=LOC116304314 PE=3 SV=1	A0A6P8ISE0		1545325_Database_total.fasta	26 978,3	88,1%	1	1	1	0,00435%	6,25%	256
Column	C3	180624_C6	Cluster of 3-hydroxyacyl-CoA dehydrogenase type-2-like OS=Actinia tenebrosa OX=6105 GN=LOC116304314 PE=3 SV=1 (A0A6P8ISE0)	3-hydroxyacyl-CoA dehydrogenase type-2-like OS=Actinia tenebrosa OX=6105 GN=LOC116304314 PE=3 SV=1	A0A6P8ISE0		1545325_Database_total.fasta	26 978,3	91,4%	1	1	1	0,00285%	6,25%	256
Mesenteric Filaments	F1	030624_F1	Cluster of 3-hydroxyacyl-CoA dehydrogenase type-2-like OS=Actinia tenebrosa OX=6105 GN=LOC116304314 PE=3 SV=1 (A0A6P8ISE0)	3-hydroxyacyl-CoA dehydrogenase type-2-like OS=Actinia tenebrosa OX=6105 GN=LOC116304314 PE=3 SV=1	A0A6P8ISE0		1545325_Database_total.fasta	26 978,3	100,0%	5	6	7	0,0211%	27,7%	256
Mesenteric Filaments	F3	180624_F3	Cluster of 3-hydroxyacyl-CoA dehydrogenase type-2-like OS=Actinia tenebrosa OX=6105 GN=LOC116304314 PE=3 SV=1 (A0A6P8ISE0)	3-hydroxyacyl-CoA dehydrogenase type-2-like OS=Actinia tenebrosa OX=6105 GN=LOC116304314 PE=3 SV=1	A0A6P8ISE0		1545325_Database_total.fasta	26 978,3	100,0%	2	2	2	0,00577%	10,5%	256
Nematocyst	N1	070524_N1	Cluster of 3-hydroxyacyl-CoA dehydrogenase type-2-like OS=Actinia tenebrosa OX=6105 GN=LOC116304314 PE=3 SV=1 (A0A6P8ISE0)	3-hydroxyacyl-CoA dehydrogenase type-2-like OS=Actinia tenebrosa OX=6105 GN=LOC116304314 PE=3 SV=1	A0A6P8ISE0		1545325_Database_total.fasta	26 978,3	100,0%	3	3	3	0,00977%	16,0%	256
Nematocyst	N2	140524_N2	Cluster of 3-hydroxyacyl-CoA dehydrogenase type-2-like OS=Actinia tenebrosa OX=6105 GN=LOC116304314 PE=3 SV=1 (A0A6P8ISE0)	3-hydroxyacyl-CoA dehydrogenase type-2-like OS=Actinia tenebrosa OX=6105 GN=LOC116304314 PE=3 SV=1	A0A6P8ISE0		1545325_Database_total.fasta	26 978,3	100,0%	2	2	2	0,00675%	10,5%	256
Nematocyst	N3	140524_N3	Cluster of 3-hydroxyacyl-CoA dehydrogenase type-2-like OS=Actinia tenebrosa OX=6105 GN=LOC116304314 PE=3 SV=1 (A0A6P8ISE0)	3-hydroxyacyl-CoA dehydrogenase type-2-like OS=Actinia tenebrosa OX=6105 GN=LOC116304314 PE=3 SV=1	A0A6P8ISE0		1545325_Database_total.fasta	26 978,3	100,0%	2	2	2	0,00649%	10,5%	256
Nematocyst	N4	140524_N4	Cluster of 3-hydroxyacyl-CoA dehydrogenase type-2-like OS=Actinia tenebrosa OX=6105 GN=LOC116304314 PE=3 SV=1 (A0A6P8ISE0)	3-hydroxyacyl-CoA dehydrogenase type-2-like OS=Actinia tenebrosa OX=6105 GN=LOC116304314 PE=3 SV=1	A0A6P8ISE0		1545325_Database_total.fasta	26 978,3	100,0%	2	2	2	0,00601%	10,9%	256
Acrorhagi	A3	180624_A3	Cluster of 3-hydroxyacyl-CoA dehydrogenase type-2-like OS=Actinia tenebrosa OX=6105 GN=LOC116304315 PE=3 SV=1 (A0A6P8IUN6)	3-hydroxyacyl-CoA dehydrogenase type-2-like OS=Actinia tenebrosa OX=6105 GN=LOC116304315 PE=3 SV=1	A0A6P8IUN6		1545325_Database_total.fasta	26 803,1	99,8%	1	1	1	0,00281%	9,38%	256
Column	C2	030624_C5	Cluster of 3-hydroxyacyl-CoA dehydrogenase type-2-like OS=Actinia tenebrosa OX=6105 GN=LOC116304315 PE=3 SV=1 (A0A6P8IUN6)	3-hydroxyacyl-CoA dehydrogenase type-2-like OS=Actinia tenebrosa OX=6105 GN=LOC116304315 PE=3 SV=1	A0A6P8IUN6		1545325_Database_total.fasta	26 803,1	100,0%	2	2	2	0,00870%	16,8%	256
Mesenteric Filaments	F1	030624_F1	Cluster of 3-hydroxyacyl-CoA dehydrogenase type-2-like OS=Actinia tenebrosa OX=6105 GN=LOC116304315 PE=3 SV=1 (A0A6P8IUN6)	3-hydroxyacyl-CoA dehydrogenase type-2-like OS=Actinia tenebrosa OX=6105 GN=LOC116304315 PE=3 SV=1	A0A6P8IUN6		1545325_Database_total.fasta	26 803,1	98,2%	1	2	2	0,00604%	7,42%	256
Mucus	M1	030624_M1	Cluster of 3-hydroxyacyl-CoA dehydrogenase type-2-like OS=Actinia tenebrosa OX=6105 GN=LOC116304315 PE=3 SV=1 (A0A6P8IUN6)	3-hydroxyacyl-CoA dehydrogenase type-2-like OS=Actinia tenebrosa OX=6105 GN=LOC116304315 PE=3 SV=1	A0A6P8IUN6		1545325_Database_total.fasta	26 803,1	38,6%	1	1	1	0,00401%	4,69%	256
Nematocyst	N1	070524_N1	Cluster of 3-hydroxyacyl-CoA dehydrogenase type-2-like OS=Actinia tenebrosa OX=6105 GN=LOC116304315 PE=3 SV=1 (A0A6P8IUN6)	3-hydroxyacyl-CoA dehydrogenase type-2-like OS=Actinia tenebrosa OX=6105 GN=LOC116304315 PE=3 SV=1	A0A6P8IUN6		1545325_Database_total.fasta	26 803,1	99,6%	1	2	2	0,00652%	7,42%	256
Nematocyst	N2	140524_N2	Cluster of 3-hydroxyacyl-CoA dehydrogenase type-2-like OS=Actinia tenebrosa OX=6105 GN=LOC116304315 PE=3 SV=1 (A0A6P8IUN6)	3-hydroxyacyl-CoA dehydrogenase type-2-like OS=Actinia tenebrosa OX=6105 GN=LOC116304315 PE=3 SV=1	A0A6P8IUN6		1545325_Database_total.fasta	26 803,1	100,0%	2	2	2	0,00675%	12,1%	256
Nematocyst	N3	140524_N3	Cluster of 3-hydroxyacyl-CoA dehydrogenase type-2-like OS=Actinia tenebrosa OX=6105 GN=LOC116304315 PE=3 SV=1 (A0A6P8IUN6)	3-hydroxyacyl-CoA dehydrogenase type-2-like OS=Actinia tenebrosa OX=6105 GN=LOC116304315 PE=3 SV=1	A0A6P8IUN6		1545325_Database_total.fasta	26 803,1	94,3%	1	1	1	0,00324%	4,69%	256
Nematocyst	N4	140524_N4	Cluster of 3-hydroxyacyl-CoA dehydrogenase type-2-like OS=Actinia tenebrosa OX=6105 GN=LOC116304315 PE=3 SV=1 (A0A6P8IUN6)	3-hydroxyacyl-CoA dehydrogenase type-2-like OS=Actinia tenebrosa OX=6105 GN=LOC116304315 PE=3 SV=1	A0A6P8IUN6		1545325_Database_total.fasta	26 803,1	98,6%	1	1	1	0,00301%	9,38%	256
Acrorhagi	A3	180624_A3	Cluster of 3-hydroxyanthranilate 3,4-dioxygenase OS=Actinia tenebrosa OX=6105 GN=LOC116305843 PE=3 SV=1 (A0A6P8J1Q4)	3-hydroxyanthranilate 3,4-dioxygenase OS=Actinia tenebrosa OX=6105 GN=LOC116305843 PE=3 SV=1	A0A6P8J1Q4,XP_031571674.1,XP_031571676.1		1545325_Database_total.fasta	35 392,9	99,0%	2	2	2	0,00562%	7,57%	312
Mesenteric Filaments	F3	180624_F3	Cluster of 3-hydroxyanthranilate 3,4-dioxygenase OS=Actinia tenebrosa OX=6105 GN=LOC116305843 PE=3 SV=1 (A0A6P8J1Q4)	3-hydroxyanthranilate 3,4-dioxygenase OS=Actinia tenebrosa OX=6105 GN=LOC116305843 PE=3 SV=1	A0A6P8J1Q4,XP_031571674.1,XP_031571676.1		1545325_Database_total.fasta	35 392,9	29,9%	1	1	1	0,00288%	3,29%	312
Nematocyst	N2	140524_N2	Cluster of 3-hydroxyanthranilate 3,4-dioxygenase OS=Actinia tenebrosa OX=6105 GN=LOC116305843 PE=3 SV=1 (A0A6P8J1Q4)	3-hydroxyanthranilate 3,4-dioxygenase OS=Actinia tenebrosa OX=6105 GN=LOC116305843 PE=3 SV=1	A0A6P8J1Q4,XP_031571674.1,XP_031571676.1		1545325_Database_total.fasta	31 984,7	99,2%	1	1	1	0,00337%	4,28%	283
Acrorhagi	A3	180624_A3	Cluster of 3-hydroxyisobutyrate dehydrogenase OS=Actinia tenebrosa OX=6105 GN=LOC116288581 PE=3 SV=1 (A0A6P8H7F7)	3-hydroxyisobutyrate dehydrogenase OS=Actinia tenebrosa OX=6105 GN=LOC116288581 PE=3 SV=1	A0A6P8H7F7		1545325_Database_total.fasta	34 625,0	100,0%	4	4	4	0,0112%	17,0%	329
Column	C1	030624_C4	Cluster of 3-hydroxyisobutyrate dehydrogenase OS=Actinia tenebrosa OX=6105 GN=LOC116288581 PE=3 SV=1 (A0A6P8H7F7)	3-hydroxyisobutyrate dehydrogenase OS=Actinia tenebrosa OX=6105 GN=LOC116288581 PE=3 SV=1	A0A6P8H7F7		1545325_Database_total.fasta	34 625,0	98,9%	2	2	2	0,00904%	7,60%	329
Column	C2	030624_C5	Cluster of 3-hydroxyisobutyrate dehydrogenase OS=Actinia tenebrosa OX=6105 GN=LOC116288581 PE=3 SV=1 (A0A6P8H7F7)	3-hydroxyisobutyrate dehydrogenase OS=Actinia tenebrosa OX=6105 GN=LOC116288581 PE=3 SV=1	A0A6P8H7F7		1545325_Database_total.fasta	34 625,0	99,8%	3	3	3	0,0131%	14,9%	329
Mesenteric Filaments	F1	030624_F1	Cluster of 3-hydroxyisobutyrate dehydrogenase OS=Actinia tenebrosa OX=6105 GN=LOC116288581 PE=3 SV=1 (A0A6P8H7F7)	3-hydroxyisobutyrate dehydrogenase OS=Actinia tenebrosa OX=6105 GN=LOC116288581 PE=3 SV=1	A0A6P8H7F7		1545325_Database_total.fasta	34 625,0	100,0%	2	2	2	0,00604%	8,81%	329
Mesenteric Filaments	F3	180624_F3	Cluster of 3-hydroxyisobutyrate dehydrogenase OS=Actinia tenebrosa OX=6105 GN=LOC116288581 PE=3 SV=1 (A0A6P8H7F7)	3-hydroxyisobutyrate dehydrogenase OS=Actinia tenebrosa OX=6105 GN=LOC116288581 PE=3 SV=1	A0A6P8H7F7		1545325_Database_total.fasta	34 625,0	100,0%	2	2	2	0,00577%	9,73%	329
Nematocyst	N1	070524_N1	Cluster of 3-hydroxyisobutyrate dehydrogenase OS=Actinia tenebrosa OX=6105 GN=LOC116288581 PE=3 SV=1 (A0A6P8H7F7)	3-hydroxyisobutyrate dehydrogenase OS=Actinia tenebrosa OX=6105 GN=LOC116288581 PE=3 SV=1	A0A6P8H7F7		1545325_Database_total.fasta	34 625,0	100,0%	2	2	3	0,00977%	9,12%	329
Nematocyst	N2	140524_N2	Cluster of 3-hydroxyisobutyrate dehydrogenase OS=Actinia tenebrosa OX=6105 GN=LOC116288581 PE=3 SV=1 (A0A6P8H7F7)	3-hydroxyisobutyrate dehydrogenase OS=Actinia tenebrosa OX=6105 GN=LOC116288581 PE=3 SV=1	A0A6P8H7F7		1545325_Database_total.fasta	34 625,0	99,5%	1	1	1	0,00337%	3,95%	329
Nematocyst	N3	140524_N3	Cluster of 3-hydroxyisobutyrate dehydrogenase OS=Actinia tenebrosa OX=6105 GN=LOC116288581 PE=3 SV=1 (A0A6P8H7F7)	3-hydroxyisobutyrate dehydrogenase OS=Actinia tenebrosa OX=6105 GN=LOC116288581 PE=3 SV=1	A0A6P8H7F7		1545325_Database_total.fasta	34 625,0	100,0%	2	2	2	0,00649%	10,0%	329
Nematocyst	N4	140524_N4	Cluster of 3-hydroxyisobutyrate dehydrogenase OS=Actinia tenebrosa OX=6105 GN=LOC116288581 PE=3 SV=1 (A0A6P8H7F7)	3-hydroxyisobutyrate dehydrogenase OS=Actinia tenebrosa OX=6105 GN=LOC116288581 PE=3 SV=1	A0A6P8H7F7		1545325_Database_total.fasta	34 625,0	100,0%	4	5	5	0,0150%	18,5%	329
Tentac	T1	030624_T1	Cluster of 3-hydroxyisobutyrate dehydrogenase OS=Actinia tenebrosa OX=6105 GN=LOC116288581 PE=3 SV=1 (A0A6P8H7F7)	3-hydroxyisobutyrate dehydrogenase OS=Actinia tenebrosa OX=6105 GN=LOC116288581 PE=3 SV=1	A0A6P8H7F7		1545325_Database_total.fasta	34 625,0	22,9%	0	0	0	0,000%	0,000%	329
Tentac	T2	030624_T2	Cluster of 3-hydroxyisobutyrate dehydrogenase OS=Actinia tenebrosa OX=6105 GN=LOC116288581 PE=3 SV=1 (A0A6P8H7F7)	3-hydroxyisobutyrate dehydrogenase OS=Actinia tenebrosa OX=6105 GN=LOC116288581 PE=3 SV=1	A0A6P8H7F7		1545325_Database_total.fasta	34 625,0	100,0%	2	2	2	0,00681%	10,3%	329
Tentac	T3	180624_T3	Cluster of 3-hydroxyisobutyrate dehydrogenase OS=Actinia tenebrosa OX=6105 GN=LOC116288581 PE=3 SV=1 (A0A6P8H7F7)	3-hydroxyisobutyrate dehydrogenase OS=Actinia tenebrosa OX=6105 GN=LOC116288581 PE=3 SV=1	A0A6P8H7F7		1545325_Database_total.fasta	34 625,0	100,0%	3	4	4	0,0114%	14,3%	329
Acrorhagi	A1	030624_A1	Cluster of 3-hydroxyisobutyryl-CoA hydrolase, mitochondrial-like [Actinia tenebrosa] (XP_031555713.1)	3-hydroxyisobutyryl-CoA hydrolase, mitochondrial-like [Actinia tenebrosa]	XP_031555713.1		1545325_Database_total.fasta	43 208,1	19,4%	0	0	0	0,000%	0,000%	388
Acrorhagi	A2	030624_A2	Cluster of 3-hydroxyisobutyryl-CoA hydrolase, mitochondrial-like [Actinia tenebrosa] (XP_031555713.1)	3-hydroxyisobutyryl-CoA hydrolase, mitochondrial-like [Actinia tenebrosa]	XP_031555713.1		1545325_Database_total.fasta	43 208,1	17,1%	0	0	0	0,000%	0,000%	388
Column	C1	030624_C4	Cluster of 3-hydroxyisobutyryl-CoA hydrolase, mitochondrial-like [Actinia tenebrosa] (XP_031555713.1)	3-hydroxyisobutyryl-CoA hydrolase, mitochondrial-like [Actinia tenebrosa]	XP_031555713.1		1545325_Database_total.fasta	43 208,1	9,3%	0	0	0	0,000%	0,000%	388
Mesenteric Filaments	F1	030624_F1	Cluster of 3-hydroxyisobutyryl-CoA hydrolase, mitochondrial-like [Actinia tenebrosa] (XP_031555713.1)	3-hydroxyisobutyryl-CoA hydrolase, mitochondrial-like [Actinia tenebrosa]	XP_031555713.1		1545325_Database_total.fasta	43 208,1	26,8%	0	0	0	0,000%	0,000%	388
Mesenteric Filaments	F2	030624_F2	Cluster of 3-hydroxyisobutyryl-CoA hydrolase, mitochondrial-like [Actinia tenebrosa] (XP_031555713.1)	3-hydroxyisobutyryl-CoA hydrolase, mitochondrial-like [Actinia tenebrosa]	XP_031555713.1		1545325_Database_total.fasta	43 208,1	99,9%	2	2	2	0,00597%	5,93%	388
Mesenteric Filaments	F3	180624_F3	Cluster of 3-hydroxyisobutyryl-CoA hydrolase, mitochondrial-like [Actinia tenebrosa] (XP_031555713.1)	3-hydroxyisobutyryl-CoA hydrolase, mitochondrial-like [Actinia tenebrosa]	XP_031555713.1		1545325_Database_total.fasta	43 208,1	7,2%	0	0	0	0,000%	0,000%	388
Tentac	T1	030624_T1	Cluster of 3-hydroxyisobutyryl-CoA hydrolase, mitochondrial-like [Actinia tenebrosa] (XP_031555713.1)	3-hydroxyisobutyryl-CoA hydrolase, mitochondrial-like [Actinia tenebrosa]	XP_031555713.1		1545325_Database_total.fasta	43 208,1	23,7%	0	0	0	0,000%	0,000%	388
Tentac	T3	180624_T3	Cluster of 3-hydroxyisobutyryl-CoA hydrolase, mitochondrial-like [Actinia tenebrosa] (XP_031555713.1)	3-hydroxyisobutyryl-CoA hydrolase, mitochondrial-like [Actinia tenebrosa]	XP_031555713.1		1545325_Database_total.fasta	43 208,1	12,1%	0	0	0	0,000%	0,000%	388
Acrorhagi	A3	180624_A3	Cluster of 3-ketoacyl-CoA thiolase, mitochondrial-like [Actinia tenebrosa] (XP_031573180.1)	3-ketoacyl-CoA thiolase, mitochondrial-like [Actinia tenebrosa]	XP_031573180.1		1545325_Database_total.fasta	41 880,5	99,8%	3	3	3	0,00844%	8,31%	397
Column	C1	030624_C4	Cluster of 3-ketoacyl-CoA thiolase, mitochondrial-like [Actinia tenebrosa] (XP_031573180.1)	3-ketoacyl-CoA thiolase, mitochondrial-like [Actinia tenebrosa]	XP_031573180.1		1545325_Database_total.fasta	41 880,5	97,2%	1	1	1	0,00452%	2,77%	397
Column	C2	030624_C5	Cluster of 3-ketoacyl-CoA thiolase, mitochondrial-like [Actinia tenebrosa] (XP_031573180.1)	3-ketoacyl-CoA thiolase, mitochondrial-like [Actinia tenebrosa]	XP_031573180.1		1545325_Database_total.fasta	41 880,5	100,0%	2	2	2	0,00870%	7,81%	397
Mesenteric Filaments	F1	030624_F1	Cluster of 3-ketoacyl-CoA thiolase, mitochondrial-like [Actinia tenebrosa] (XP_031573180.1)	3-ketoacyl-CoA thiolase, mitochondrial-like [Actinia tenebrosa]	XP_031573180.1		1545325_Database_total.fasta	41 880,5	100,0%	6	8	8	0,0241%	24,9%	397
Mesenteric Filaments	F2	030624_F2	Cluster of 3-ketoacyl-CoA thiolase, mitochondrial-like [Actinia tenebrosa] (XP_031573180.1)	3-ketoacyl-CoA thiolase, mitochondrial-like [Actinia tenebrosa]	XP_031573180.1		1545325_Database_total.fasta	41 880,5	100,0%	8	10	10	0,0298%	27,5%	397
Mesenteric Filaments	F3	180624_F3	Cluster of 3-ketoacyl-CoA thiolase, mitochondrial-like [Actinia tenebrosa] (XP_031573180.1)	3-ketoacyl-CoA thiolase, mitochondrial-like [Actinia tenebrosa]	XP_031573180.1		1545325_Database_total.fasta	41 880,5	100,0%	3	3	4	0,0115%	9,07%	397
Mucus	M1	030624_M1	Cluster of 3-ketoacyl-CoA thiolase, mitochondrial-like [Actinia tenebrosa] (XP_031573180.1)	3-ketoacyl-CoA thiolase, mitochondrial-like [Actinia tenebrosa]	XP_031573180.1		1545325_Database_total.fasta	41 880,5	79,0%	1	1	1	0,00401%	3,02%	397
Mucus	M3	180624_M3	Cluster of 3-ketoacyl-CoA thiolase, mitochondrial-like [Actinia tenebrosa] (XP_031573180.1)	3-ketoacyl-CoA thiolase, mitochondrial-like [Actinia tenebrosa]	XP_031573180.1		1545325_Database_total.fasta	41 880,5	100,0%	4	4	7	0,0376%	10,8%	397
Nematocyst	N1	070524_N1	Cluster of 3-ketoacyl-CoA thiolase, mitochondrial-like [Actinia tenebrosa] (XP_031573180.1)	3-ketoacyl-CoA thiolase, mitochondrial-like [Actinia tenebrosa]	XP_031573180.1		1545325_Database_total.fasta	41 880,5	100,0%	4	5	5	0,0163%	14,1%	397
Nematocyst	N2	140524_N2	Cluster of 3-ketoacyl-CoA thiolase, mitochondrial-like [Actinia tenebrosa] (XP_031573180.1)	3-ketoacyl-CoA thiolase, mitochondrial-like [Actinia tenebrosa]	XP_031573180.1		1545325_Database_total.fasta	41 880,5	100,0%	3	3	3	0,0101%	10,6%	397
Nematocyst	N3	140524_N3	Cluster of 3-ketoacyl-CoA thiolase, mitochondrial-like [Actinia tenebrosa] (XP_031573180.1)	3-ketoacyl-CoA thiolase, mitochondrial-like [Actinia tenebrosa]	XP_031573180.1		1545325_Database_total.fasta	41 880,5	100,0%	4	4	4	0,0130%	13,4%	397
Nematocyst	N4	140524_N4	Cluster of 3-ketoacyl-CoA thiolase, mitochondrial-like [Actinia tenebrosa] (XP_031573180.1)	3-ketoacyl-CoA thiolase, mitochondrial-like [Actinia tenebrosa]	XP_031573180.1		1545325_Database_total.fasta	41 880,5	100,0%	2	2	2	0,00601%	8,06%	397
Tentac	T1	030624_T1	Cluster of 3-ketoacyl-CoA thiolase, mitochondrial-like [Actinia tenebrosa] (XP_031573180.1)	3-ketoacyl-CoA thiolase, mitochondrial-like [Actinia tenebrosa]	XP_031573180.1		1545325_Database_total.fasta	41 880,5	90,2%	2	2	2	0,00956%	5,79%	397
Tentac	T2	030624_T2	Cluster of 3-ketoacyl-CoA thiolase, mitochondrial-like [Actinia tenebrosa] (XP_031573180.1)	3-ketoacyl-CoA thiolase, mitochondrial-like [Actinia tenebrosa]	XP_031573180.1		1545325_Database_total.fasta	41 880,5	100,0%	4	4	4	0,0136%	13,4%	397
Acrorhagi	A3	180624_A3	Cluster of 3-mercaptopyruvate sulfurtransferase-like [Actinia tenebrosa] (XP_031551500.1)	3-mercaptopyruvate sulfurtransferase-like [Actinia tenebrosa]	XP_031551500.1		1545325_Database_total.fasta	33 273,8	100,0%	2	2	2	0,00562%	8,84%	294
Mesenteric Filaments	F3	180624_F3	Cluster of 3-mercaptopyruvate sulfurtransferase-like [Actinia tenebrosa] (XP_031551500.1)	3-mercaptopyruvate sulfurtransferase-like [Actinia tenebrosa]	XP_031551500.1		1545325_Database_total.fasta	33 273,8	98,6%	1	1	1	0,00288%	5,44%	294
Nematocyst	N1	070524_N1	Cluster of 3-mercaptopyruvate sulfurtransferase-like [Actinia tenebrosa] (XP_031551500.1)	3-mercaptopyruvate sulfurtransferase-like [Actinia tenebrosa]	XP_031551500.1		1545325_Database_total.fasta	33 273,8	99,2%	1	1	1	0,00326%	4,08%	294
Nematocyst	N2	140524_N2	Cluster of 3-mercaptopyruvate sulfurtransferase-like [Actinia tenebrosa] (XP_031551500.1)	3-mercaptopyruvate sulfurtransferase-like [Actinia tenebrosa]	XP_031551500.1		1545325_Database_total.fasta	33 273,8	14,3%	0	0	0	0,000%	0,000%	294
Nematocyst	N4	140524_N4	Cluster of 3-mercaptopyruvate sulfurtransferase-like [Actinia tenebrosa] (XP_031551500.1)	3-mercaptopyruvate sulfurtransferase-like [Actinia tenebrosa]	XP_031551500.1		1545325_Database_total.fasta	33 273,8	80,8%	0	0	0	0,000%	0,000%	294
Nematocyst	N1	070524_N1	Cluster of 3-methyl-2-oxobutanoate dehydrogenase (2-methylpropanoyl-transferring) OS=Actinia tenebrosa OX=6105 GN=LOC116290261 PE=4 SV=1 (A0A6P8HDI8)	3-methyl-2-oxobutanoate dehydrogenase (2-methylpropanoyl-transferring) OS=Actinia tenebrosa OX=6105 GN=LOC116290261 PE=4 SV=1	A0A6P8HDI8		1545325_Database_total.fasta	42 004,6	100,0%	2	2	2	0,00652%	7,57%	383
Nematocyst	N2	140524_N2	Cluster of 3-methyl-2-oxobutanoate dehydrogenase (2-methylpropanoyl-transferring) OS=Actinia tenebrosa OX=6105 GN=LOC116290261 PE=4 SV=1 (A0A6P8HDI8)	3-methyl-2-oxobutanoate dehydrogenase (2-methylpropanoyl-transferring) OS=Actinia tenebrosa OX=6105 GN=LOC116290261 PE=4 SV=1	A0A6P8HDI8		1545325_Database_total.fasta	42 004,6	99,7%	1	1	1	0,00337%	3,39%	383
Nematocyst	N3	140524_N3	Cluster of 3-methyl-2-oxobutanoate dehydrogenase (2-methylpropanoyl-transferring) OS=Actinia tenebrosa OX=6105 GN=LOC116290261 PE=4 SV=1 (A0A6P8HDI8)	3-methyl-2-oxobutanoate dehydrogenase (2-methylpropanoyl-transferring) OS=Actinia tenebrosa OX=6105 GN=LOC116290261 PE=4 SV=1	A0A6P8HDI8		1545325_Database_total.fasta	42 004,6	100,0%	4	4	4	0,0130%	13,6%	383
Nematocyst	N4	140524_N4	Cluster of 3-methyl-2-oxobutanoate dehydrogenase (2-methylpropanoyl-transferring) OS=Actinia tenebrosa OX=6105 GN=LOC116290261 PE=4 SV=1 (A0A6P8HDI8)	3-methyl-2-oxobutanoate dehydrogenase (2-methylpropanoyl-transferring) OS=Actinia tenebrosa OX=6105 GN=LOC116290261 PE=4 SV=1	A0A6P8HDI8		1545325_Database_total.fasta	42 004,6	100,0%	2	2	2	0,00601%	10,2%	383
Nematocyst	N1	070524_N1	Cluster of 3-phosphoinositide-dependent protein kinase 1 OS=Actinia tenebrosa OX=6105 GN=LOC116298865 PE=3 SV=1 (A0A6P8I406)	3-phosphoinositide-dependent protein kinase 1 OS=Actinia tenebrosa OX=6105 GN=LOC116298865 PE=3 SV=1	A0A6P8I406		1545325_Database_total.fasta	57 261,9	99,6%	1	1	1	0,00326%	2,62%	497
Nematocyst	N2	140524_N2	Cluster of 3-phosphoinositide-dependent protein kinase 1 OS=Actinia tenebrosa OX=6105 GN=LOC116298865 PE=3 SV=1 (A0A6P8I406)	3-phosphoinositide-dependent protein kinase 1 OS=Actinia tenebrosa OX=6105 GN=LOC116298865 PE=3 SV=1	A0A6P8I406		1545325_Database_total.fasta	57 261,9	99,1%	1	1	1	0,00337%	2,62%	497
Nematocyst	N3	140524_N3	Cluster of 3-phosphoinositide-dependent protein kinase 1 OS=Actinia tenebrosa OX=6105 GN=LOC116298865 PE=3 SV=1 (A0A6P8I406)	3-phosphoinositide-dependent protein kinase 1 OS=Actinia tenebrosa OX=6105 GN=LOC116298865 PE=3 SV=1	A0A6P8I406		1545325_Database_total.fasta	57 261,9	98,9%	1	1	1	0,00324%	2,62%	497
Nematocyst	N4	140524_N4	Cluster of 3-phosphoinositide-dependent protein kinase 1 OS=Actinia tenebrosa OX=6105 GN=LOC116298865 PE=3 SV=1 (A0A6P8I406)	3-phosphoinositide-dependent protein kinase 1 OS=Actinia tenebrosa OX=6105 GN=LOC116298865 PE=3 SV=1	A0A6P8I406		1545325_Database_total.fasta	57 261,9	13,7%	0	0	0	0,000%	0,000%	497
Acrorhagi	A1	030624_A1	Cluster of 40S ribosomal protein S10-like OS=Actinia tenebrosa OX=6105 GN=LOC116306921 PE=3 SV=1 (A0A6P8J0E9)	40S ribosomal protein S10-like OS=Actinia tenebrosa OX=6105 GN=LOC116306921 PE=3 SV=1	A0A6P8J0E9		1545325_Database_total.fasta	18 441,4	99,0%	1	1	1	0,00356%	7,23%	166
Acrorhagi	A2	030624_A2	Cluster of 40S ribosomal protein S10-like OS=Actinia tenebrosa OX=6105 GN=LOC116306921 PE=3 SV=1 (A0A6P8J0E9)	40S ribosomal protein S10-like OS=Actinia tenebrosa OX=6105 GN=LOC116306921 PE=3 SV=1	A0A6P8J0E9		1545325_Database_total.fasta	18 441,4	78,0%	1	1	1	0,00314%	5,42%	166
Acrorhagi	A3	180624_A3	Cluster of 40S ribosomal protein S10-like OS=Actinia tenebrosa OX=6105 GN=LOC116306921 PE=3 SV=1 (A0A6P8J0E9)	40S ribosomal protein S10-like OS=Actinia tenebrosa OX=6105 GN=LOC116306921 PE=3 SV=1	A0A6P8J0E9		1545325_Database_total.fasta	18 441,4	100,0%	2	3	3	0,00844%	13,3%	166
Column	C1	030624_C4	Cluster of 40S ribosomal protein S10-like OS=Actinia tenebrosa OX=6105 GN=LOC116306921 PE=3 SV=1 (A0A6P8J0E9)	40S ribosomal protein S10-like OS=Actinia tenebrosa OX=6105 GN=LOC116306921 PE=3 SV=1	A0A6P8J0E9		1545325_Database_total.fasta	18 441,4	100,0%	2	2	2	0,00904%	16,3%	166
Column	C2	030624_C5	Cluster of 40S ribosomal protein S10-like OS=Actinia tenebrosa OX=6105 GN=LOC116306921 PE=3 SV=1 (A0A6P8J0E9)	40S ribosomal protein S10-like OS=Actinia tenebrosa OX=6105 GN=LOC116306921 PE=3 SV=1	A0A6P8J0E9		1545325_Database_total.fasta	18 441,4	100,0%	4	4	5	0,0218%	27,7%	166
Column	C3	180624_C6	Cluster of 40S ribosomal protein S10-like OS=Actinia tenebrosa OX=6105 GN=LOC116306921 PE=3 SV=1 (A0A6P8J0E9)	40S ribosomal protein S10-like OS=Actinia tenebrosa OX=6105 GN=LOC116306921 PE=3 SV=1	A0A6P8J0E9		1545325_Database_total.fasta	18 441,4	100,0%	2	2	2	0,00570%	12,7%	166
Mesenteric Filaments	F1	030624_F1	Cluster of 40S ribosomal protein S10-like OS=Actinia tenebrosa OX=6105 GN=LOC116306921 PE=3 SV=1 (A0A6P8J0E9)	40S ribosomal protein S10-like OS=Actinia tenebrosa OX=6105 GN=LOC116306921 PE=3 SV=1	A0A6P8J0E9		1545325_Database_total.fasta	18 441,4	99,8%	1	2	2	0,00604%	9,04%	166
Mesenteric Filaments	F2	030624_F2	Cluster of 40S ribosomal protein S10-like OS=Actinia tenebrosa OX=6105 GN=LOC116306921 PE=3 SV=1 (A0A6P8J0E9)	40S ribosomal protein S10-like OS=Actinia tenebrosa OX=6105 GN=LOC116306921 PE=3 SV=1	A0A6P8J0E9		1545325_Database_total.fasta	18 441,4	100,0%	2	3	4	0,0119%	16,3%	166
Mesenteric Filaments	F3	180624_F3	Cluster of 40S ribosomal protein S10-like OS=Actinia tenebrosa OX=6105 GN=LOC116306921 PE=3 SV=1 (A0A6P8J0E9)	40S ribosomal protein S10-like OS=Actinia tenebrosa OX=6105 GN=LOC116306921 PE=3 SV=1	A0A6P8J0E9		1545325_Database_total.fasta	18 441,4	100,0%	3	3	4	0,0115%	21,7%	166
Mucus	M1	030624_M1	Cluster of 40S ribosomal protein S10-like OS=Actinia tenebrosa OX=6105 GN=LOC116306921 PE=3 SV=1 (A0A6P8J0E9)	40S ribosomal protein S10-like OS=Actinia tenebrosa OX=6105 GN=LOC116306921 PE=3 SV=1	A0A6P8J0E9		1545325_Database_total.fasta	18 441,4	6,9%	0	0	0	0,000%	0,000%	166
Nematocyst	N1	070524_N1	Cluster of 40S ribosomal protein S10-like OS=Actinia tenebrosa OX=6105 GN=LOC116306921 PE=3 SV=1 (A0A6P8J0E9)	40S ribosomal protein S10-like OS=Actinia tenebrosa OX=6105 GN=LOC116306921 PE=3 SV=1	A0A6P8J0E9		1545325_Database_total.fasta	18 441,4	100,0%	2	2	2	0,00652%	14,5%	166
Nematocyst	N2	140524_N2	Cluster of 40S ribosomal protein S10-like OS=Actinia tenebrosa OX=6105 GN=LOC116306921 PE=3 SV=1 (A0A6P8J0E9)	40S ribosomal protein S10-like OS=Actinia tenebrosa OX=6105 GN=LOC116306921 PE=3 SV=1	A0A6P8J0E9		1545325_Database_total.fasta	18 441,4	100,0%	3	3	3	0,0101%	22,3%	166
Nematocyst	N3	140524_N3	Cluster of 40S ribosomal protein S10-like OS=Actinia tenebrosa OX=6105 GN=LOC116306921 PE=3 SV=1 (A0A6P8J0E9)	40S ribosomal protein S10-like OS=Actinia tenebrosa OX=6105 GN=LOC116306921 PE=3 SV=1	A0A6P8J0E9		1545325_Database_total.fasta	18 441,4	100,0%	3	3	6	0,0195%	21,7%	166
Nematocyst	N4	140524_N4	Cluster of 40S ribosomal protein S10-like OS=Actinia tenebrosa OX=6105 GN=LOC116306921 PE=3 SV=1 (A0A6P8J0E9)	40S ribosomal protein S10-like OS=Actinia tenebrosa OX=6105 GN=LOC116306921 PE=3 SV=1	A0A6P8J0E9		1545325_Database_total.fasta	18 441,4	100,0%	4	5	6	0,0180%	27,7%	166
Tentac	T1	030624_T1	Cluster of 40S ribosomal protein S10-like OS=Actinia tenebrosa OX=6105 GN=LOC116306921 PE=3 SV=1 (A0A6P8J0E9)	40S ribosomal protein S10-like OS=Actinia tenebrosa OX=6105 GN=LOC116306921 PE=3 SV=1	A0A6P8J0E9		1545325_Database_total.fasta	18 441,4	99,7%	2	2	2	0,00956%	13,3%	166
Tentac	T2	030624_T2	Cluster of 40S ribosomal protein S10-like OS=Actinia tenebrosa OX=6105 GN=LOC116306921 PE=3 SV=1 (A0A6P8J0E9)	40S ribosomal protein S10-like OS=Actinia tenebrosa OX=6105 GN=LOC116306921 PE=3 SV=1	A0A6P8J0E9		1545325_Database_total.fasta	18 441,4	99,9%	2	2	2	0,00681%	12,7%	166
Tentac	T3	180624_T3	Cluster of 40S ribosomal protein S10-like OS=Actinia tenebrosa OX=6105 GN=LOC116306921 PE=3 SV=1 (A0A6P8J0E9)	40S ribosomal protein S10-like OS=Actinia tenebrosa OX=6105 GN=LOC116306921 PE=3 SV=1	A0A6P8J0E9		1545325_Database_total.fasta	18 441,4	92,9%	1	1	1	0,00284%	9,04%	166
Acrorhagi	A1	030624_A1	Cluster of 40S ribosomal protein S12 OS=Actinia tenebrosa OX=6105 GN=LOC116295914 PE=3 SV=1 (A0A6P8HWH4)	40S ribosomal protein S12 OS=Actinia tenebrosa OX=6105 GN=LOC116295914 PE=3 SV=1	A0A6P8HWH4		1545325_Database_total.fasta	15 128,4	100,0%	2	2	2	0,00713%	22,7%	141
Acrorhagi	A2	030624_A2	Cluster of 40S ribosomal protein S12 OS=Actinia tenebrosa OX=6105 GN=LOC116295914 PE=3 SV=1 (A0A6P8HWH4)	40S ribosomal protein S12 OS=Actinia tenebrosa OX=6105 GN=LOC116295914 PE=3 SV=1	A0A6P8HWH4		1545325_Database_total.fasta	15 128,4	99,1%	1	1	1	0,00314%	9,93%	141
Acrorhagi	A3	180624_A3	Cluster of 40S ribosomal protein S12 OS=Actinia tenebrosa OX=6105 GN=LOC116295914 PE=3 SV=1 (A0A6P8HWH4)	40S ribosomal protein S12 OS=Actinia tenebrosa OX=6105 GN=LOC116295914 PE=3 SV=1	A0A6P8HWH4		1545325_Database_total.fasta	15 128,4	100,0%	3	5	6	0,0169%	29,8%	141
Column	C1	030624_C4	Cluster of 40S ribosomal protein S12 OS=Actinia tenebrosa OX=6105 GN=LOC116295914 PE=3 SV=1 (A0A6P8HWH4)	40S ribosomal protein S12 OS=Actinia tenebrosa OX=6105 GN=LOC116295914 PE=3 SV=1	A0A6P8HWH4		1545325_Database_total.fasta	15 128,4	100,0%	3	3	3	0,0136%	23,4%	141
Column	C2	030624_C5	Cluster of 40S ribosomal protein S12 OS=Actinia tenebrosa OX=6105 GN=LOC116295914 PE=3 SV=1 (A0A6P8HWH4)	40S ribosomal protein S12 OS=Actinia tenebrosa OX=6105 GN=LOC116295914 PE=3 SV=1	A0A6P8HWH4		1545325_Database_total.fasta	15 128,4	100,0%	3	3	4	0,0174%	29,8%	141
Column	C3	180624_C6	Cluster of 40S ribosomal protein S12 OS=Actinia tenebrosa OX=6105 GN=LOC116295914 PE=3 SV=1 (A0A6P8HWH4)	40S ribosomal protein S12 OS=Actinia tenebrosa OX=6105 GN=LOC116295914 PE=3 SV=1	A0A6P8HWH4		1545325_Database_total.fasta	15 128,4	100,0%	3	4	4	0,0114%	23,4%	141
Mesenteric Filaments	F1	030624_F1	Cluster of 40S ribosomal protein S12 OS=Actinia tenebrosa OX=6105 GN=LOC116295914 PE=3 SV=1 (A0A6P8HWH4)	40S ribosomal protein S12 OS=Actinia tenebrosa OX=6105 GN=LOC116295914 PE=3 SV=1	A0A6P8HWH4		1545325_Database_total.fasta	15 128,4	100,0%	2	4	5	0,0151%	29,8%	141
Mesenteric Filaments	F2	030624_F2	Cluster of 40S ribosomal protein S12 OS=Actinia tenebrosa OX=6105 GN=LOC116295914 PE=3 SV=1 (A0A6P8HWH4)	40S ribosomal protein S12 OS=Actinia tenebrosa OX=6105 GN=LOC116295914 PE=3 SV=1	A0A6P8HWH4		1545325_Database_total.fasta	15 128,4	100,0%	2	3	3	0,00895%	23,4%	141
Mesenteric Filaments	F3	180624_F3	Cluster of 40S ribosomal protein S12 OS=Actinia tenebrosa OX=6105 GN=LOC116295914 PE=3 SV=1 (A0A6P8HWH4)	40S ribosomal protein S12 OS=Actinia tenebrosa OX=6105 GN=LOC116295914 PE=3 SV=1	A0A6P8HWH4		1545325_Database_total.fasta	15 128,4	100,0%	2	3	4	0,0115%	29,8%	141
Mucus	M1	030624_M1	Cluster of 40S ribosomal protein S12 OS=Actinia tenebrosa OX=6105 GN=LOC116295914 PE=3 SV=1 (A0A6P8HWH4)	40S ribosomal protein S12 OS=Actinia tenebrosa OX=6105 GN=LOC116295914 PE=3 SV=1	A0A6P8HWH4		1545325_Database_total.fasta	15 128,4	100,0%	2	2	2	0,00802%	22,7%	141
Nematocyst	N1	070524_N1	Cluster of 40S ribosomal protein S12 OS=Actinia tenebrosa OX=6105 GN=LOC116295914 PE=3 SV=1 (A0A6P8HWH4)	40S ribosomal protein S12 OS=Actinia tenebrosa OX=6105 GN=LOC116295914 PE=3 SV=1	A0A6P8HWH4		1545325_Database_total.fasta	15 128,4	100,0%	3	3	3	0,00977%	29,8%	141
Nematocyst	N2	140524_N2	Cluster of 40S ribosomal protein S12 OS=Actinia tenebrosa OX=6105 GN=LOC116295914 PE=3 SV=1 (A0A6P8HWH4)	40S ribosomal protein S12 OS=Actinia tenebrosa OX=6105 GN=LOC116295914 PE=3 SV=1	A0A6P8HWH4		1545325_Database_total.fasta	15 128,4	100,0%	2	2	2	0,00675%	19,1%	141
Nematocyst	N3	140524_N3	Cluster of 40S ribosomal protein S12 OS=Actinia tenebrosa OX=6105 GN=LOC116295914 PE=3 SV=1 (A0A6P8HWH4)	40S ribosomal protein S12 OS=Actinia tenebrosa OX=6105 GN=LOC116295914 PE=3 SV=1	A0A6P8HWH4		1545325_Database_total.fasta	15 128,4	100,0%	3	4	4	0,0130%	23,4%	141
Nematocyst	N4	140524_N4	Cluster of 40S ribosomal protein S12 OS=Actinia tenebrosa OX=6105 GN=LOC116295914 PE=3 SV=1 (A0A6P8HWH4)	40S ribosomal protein S12 OS=Actinia tenebrosa OX=6105 GN=LOC116295914 PE=3 SV=1	A0A6P8HWH4		1545325_Database_total.fasta	15 128,4	100,0%	5	7	7	0,0210%	36,9%	141
Tentac	T1	030624_T1	Cluster of 40S ribosomal protein S12 OS=Actinia tenebrosa OX=6105 GN=LOC116295914 PE=3 SV=1 (A0A6P8HWH4)	40S ribosomal protein S12 OS=Actinia tenebrosa OX=6105 GN=LOC116295914 PE=3 SV=1	A0A6P8HWH4		1545325_Database_total.fasta	15 128,4	100,0%	1	1	2	0,00956%	16,3%	141
Tentac	T2	030624_T2	Cluster of 40S ribosomal protein S12 OS=Actinia tenebrosa OX=6105 GN=LOC116295914 PE=3 SV=1 (A0A6P8HWH4)	40S ribosomal protein S12 OS=Actinia tenebrosa OX=6105 GN=LOC116295914 PE=3 SV=1	A0A6P8HWH4		1545325_Database_total.fasta	15 128,4	100,0%	2	3	3	0,0102%	22,7%	141
Tentac	T3	180624_T3	Cluster of 40S ribosomal protein S12 OS=Actinia tenebrosa OX=6105 GN=LOC116295914 PE=3 SV=1 (A0A6P8HWH4)	40S ribosomal protein S12 OS=Actinia tenebrosa OX=6105 GN=LOC116295914 PE=3 SV=1	A0A6P8HWH4		1545325_Database_total.fasta	15 128,4	99,0%	1	2	2	0,00568%	12,8%	141
Column	C1	030624_C4	Cluster of 40S ribosomal protein S13 [Actinia tenebrosa] (XP_031564093.1)	Small ribosomal subunit protein uS15 OS=Clytia hemisphaerica OX=252671 PE=3 SV=1	A0A7M5VAM2		1545325_Database_total.fasta	17 209,3	5,5%	0	0	3	0,0136%	15,2%	151
Column	C1	030624_C4	Cluster of 40S ribosomal protein S13 [Actinia tenebrosa] (XP_031564093.1)	40S ribosomal protein S13 [Actinia tenebrosa]	XP_031564093.1		1545325_Database_total.fasta	17 216,6	95,3%	0	0	3	0,0136%	15,2%	151
Column	C1	030624_C4	Cluster of 40S ribosomal protein S13 [Actinia tenebrosa] (XP_031564093.1)	40S ribosomal protein S13 [Stylophora pistillata]	PFX33179.1		1545325_Database_total.fasta	86 630,5	5,8%	0	0	3	0,0136%	2,98%	772
Column	C2	030624_C5	Cluster of 40S ribosomal protein S13 [Actinia tenebrosa] (XP_031564093.1)	40S ribosomal protein S13 [Actinia tenebrosa]	XP_031564093.1		1545325_Database_total.fasta	17 216,6	5,9%	0	0	0	0,000%	0,000%	151
Column	C3	180624_C6	Cluster of 40S ribosomal protein S13 [Actinia tenebrosa] (XP_031564093.1)	40S ribosomal protein S13 [Actinia tenebrosa]	XP_031564093.1		1545325_Database_total.fasta	17 216,6	83,4%	0	0	1	0,00285%	8,61%	151
Mesenteric Filaments	F1	030624_F1	Cluster of 40S ribosomal protein S13 [Actinia tenebrosa] (XP_031564093.1)	Small ribosomal subunit protein uS15 OS=Clytia hemisphaerica OX=252671 PE=3 SV=1	A0A7M5VAM2		1545325_Database_total.fasta	17 209,3	5,7%	0	0	2	0,00604%	8,61%	151
Mesenteric Filaments	F1	030624_F1	Cluster of 40S ribosomal protein S13 [Actinia tenebrosa] (XP_031564093.1)	40S ribosomal protein S13 [Stylophora pistillata]	PFX33179.1		1545325_Database_total.fasta	86 630,5	6,0%	0	0	2	0,00604%	1,68%	772
Mesenteric Filaments	F1	030624_F1	Cluster of 40S ribosomal protein S13 [Actinia tenebrosa] (XP_031564093.1)	40S ribosomal protein S13 [Actinia tenebrosa]	XP_031564093.1		1545325_Database_total.fasta	17 216,6	100,0%	1	1	3	0,00905%	18,5%	151
Mesenteric Filaments	F2	030624_F2	Cluster of 40S ribosomal protein S13 [Actinia tenebrosa] (XP_031564093.1)	40S ribosomal protein S13 [Actinia tenebrosa]	XP_031564093.1		1545325_Database_total.fasta	17 216,6	99,7%	1	1	3	0,00895%	16,6%	151
Mesenteric Filaments	F3	180624_F3	Cluster of 40S ribosomal protein S13 [Actinia tenebrosa] (XP_031564093.1)	Small ribosomal subunit protein uS15 OS=Clytia hemisphaerica OX=252671 PE=3 SV=1	A0A7M5VAM2		1545325_Database_total.fasta	17 209,3	7,6%	0	0	4	0,0115%	15,2%	151
Mesenteric Filaments	F3	180624_F3	Cluster of 40S ribosomal protein S13 [Actinia tenebrosa] (XP_031564093.1)	40S ribosomal protein S13 [Stylophora pistillata]	PFX33179.1		1545325_Database_total.fasta	86 630,5	7,4%	0	0	4	0,0115%	2,98%	772
Mesenteric Filaments	F3	180624_F3	Cluster of 40S ribosomal protein S13 [Actinia tenebrosa] (XP_031564093.1)	40S ribosomal protein S13 [Actinia tenebrosa]	XP_031564093.1		1545325_Database_total.fasta	17 216,6	100,0%	1	1	5	0,0144%	25,2%	151
Mucus	M3	180624_M3	Cluster of 40S ribosomal protein S13 [Actinia tenebrosa] (XP_031564093.1)	40S ribosomal protein S13 [Actinia tenebrosa]	XP_031564093.1		1545325_Database_total.fasta	17 216,6	69,5%	0	0	1	0,00537%	6,62%	151
Nematocyst	N1	070524_N1	Cluster of 40S ribosomal protein S13 [Actinia tenebrosa] (XP_031564093.1)	40S ribosomal protein S13 [Actinia tenebrosa]	XP_031564093.1		1545325_Database_total.fasta	17 216,6	100,0%	4	7	10	0,0326%	23,2%	151
Nematocyst	N2	140524_N2	Cluster of 40S ribosomal protein S13 [Actinia tenebrosa] (XP_031564093.1)	40S ribosomal protein S13 [Actinia tenebrosa]	XP_031564093.1		1545325_Database_total.fasta	17 216,6	100,0%	2	2	3	0,0101%	15,2%	151
Nematocyst	N3	140524_N3	Cluster of 40S ribosomal protein S13 [Actinia tenebrosa] (XP_031564093.1)	40S ribosomal protein S13 [Actinia tenebrosa]	XP_031564093.1		1545325_Database_total.fasta	17 216,6	100,0%	3	4	4	0,0130%	15,2%	151
Nematocyst	N4	140524_N4	Cluster of 40S ribosomal protein S13 [Actinia tenebrosa] (XP_031564093.1)	40S ribosomal protein S13 [Actinia tenebrosa]	XP_031564093.1		1545325_Database_total.fasta	17 216,6	100,0%	4	5	7	0,0210%	25,2%	151
Tentac	T1	030624_T1	Cluster of 40S ribosomal protein S13 [Actinia tenebrosa] (XP_031564093.1)	Small ribosomal subunit protein uS15 OS=Clytia hemisphaerica OX=252671 PE=3 SV=1	A0A7M5VAM2		1545325_Database_total.fasta	17 209,3	5,7%	0	0	3	0,0143%	15,2%	151
Tentac	T1	030624_T1	Cluster of 40S ribosomal protein S13 [Actinia tenebrosa] (XP_031564093.1)	40S ribosomal protein S13 [Actinia tenebrosa]	XP_031564093.1		1545325_Database_total.fasta	17 216,6	93,7%	0	0	3	0,0143%	15,2%	151
Tentac	T1	030624_T1	Cluster of 40S ribosomal protein S13 [Actinia tenebrosa] (XP_031564093.1)	40S ribosomal protein S13 [Stylophora pistillata]	PFX33179.1		1545325_Database_total.fasta	86 630,5	6,0%	0	0	3	0,0143%	2,98%	772
Tentac	T2	030624_T2	Cluster of 40S ribosomal protein S13 [Actinia tenebrosa] (XP_031564093.1)	Small ribosomal subunit protein uS15 OS=Clytia hemisphaerica OX=252671 PE=3 SV=1	A0A7M5VAM2		1545325_Database_total.fasta	17 209,3	7,0%	0	0	3	0,0102%	15,2%	151
Tentac	T2	030624_T2	Cluster of 40S ribosomal protein S13 [Actinia tenebrosa] (XP_031564093.1)	40S ribosomal protein S13 [Actinia tenebrosa]	XP_031564093.1		1545325_Database_total.fasta	17 216,6	97,7%	0	0	3	0,0102%	15,2%	151
Tentac	T2	030624_T2	Cluster of 40S ribosomal protein S13 [Actinia tenebrosa] (XP_031564093.1)	40S ribosomal protein S13 [Stylophora pistillata]	PFX33179.1		1545325_Database_total.fasta	86 630,5	7,3%	0	0	3	0,0102%	2,98%	772
Tentac	T3	180624_T3	Cluster of 40S ribosomal protein S13 [Actinia tenebrosa] (XP_031564093.1)	40S ribosomal protein S13 [Actinia tenebrosa]	XP_031564093.1		1545325_Database_total.fasta	17 216,6	96,2%	0	0	2	0,00568%	8,61%	151
Acrorhagi	A1	030624_A1	Cluster of 40S ribosomal protein S14 [Actinia tenebrosa] (XP_031553816.1)	40S ribosomal protein S14 [Actinia tenebrosa]	XP_031553816.1		1545325_Database_total.fasta	16 207,1	60,5%	0	0	1	0,00356%	8,55%	152
Acrorhagi	A3	180624_A3	Cluster of 40S ribosomal protein S14 [Actinia tenebrosa] (XP_031553816.1)	40S ribosomal protein S14 [Actinia tenebrosa]	XP_031553816.1		1545325_Database_total.fasta	16 207,1	99,7%	1	1	1	0,00281%	13,8%	152
Column	C1	030624_C4	Cluster of 40S ribosomal protein S14 [Actinia tenebrosa] (XP_031553816.1)	Hydra vulgaris 40S ribosomal protein S14 [Hydra vulgaris]	CDG70561.1		1545325_Database_total.fasta	16 117,6	6,3%	0	0	1	0,00452%	8,61%	151
Column	C1	030624_C4	Cluster of 40S ribosomal protein S14 [Actinia tenebrosa] (XP_031553816.1)	40S ribosomal protein S14 [Actinia tenebrosa]	XP_031553816.1		1545325_Database_total.fasta	16 207,1	47,2%	0	0	1	0,00452%	8,55%	152
Column	C2	030624_C5	Cluster of 40S ribosomal protein S14 [Actinia tenebrosa] (XP_031553816.1)	40S ribosomal protein S14 [Actinia tenebrosa]	XP_031553816.1		1545325_Database_total.fasta	16 207,1	99,0%	1	1	1	0,00435%	13,8%	152
Column	C3	180624_C6	Cluster of 40S ribosomal protein S14 [Actinia tenebrosa] (XP_031553816.1)	40S ribosomal protein S14 [Actinia tenebrosa]	XP_031553816.1		1545325_Database_total.fasta	16 207,1	96,0%	1	1	1	0,00285%	13,8%	152
Mesenteric Filaments	F1	030624_F1	Cluster of 40S ribosomal protein S14 [Actinia tenebrosa] (XP_031553816.1)	40S ribosomal protein S14 [Actinia tenebrosa]	XP_031553816.1		1545325_Database_total.fasta	16 207,1	99,9%	1	1	2	0,00604%	21,1%	152
Mesenteric Filaments	F2	030624_F2	Cluster of 40S ribosomal protein S14 [Actinia tenebrosa] (XP_031553816.1)	40S ribosomal protein S14 [Actinia tenebrosa]	XP_031553816.1		1545325_Database_total.fasta	16 207,1	99,8%	1	1	1	0,00298%	13,8%	152
Mesenteric Filaments	F3	180624_F3	Cluster of 40S ribosomal protein S14 [Actinia tenebrosa] (XP_031553816.1)	40S ribosomal protein S14 [Actinia tenebrosa]	XP_031553816.1		1545325_Database_total.fasta	16 207,1	99,7%	1	1	1	0,00288%	13,8%	152
Mucus	M3	180624_M3	Cluster of 40S ribosomal protein S14 [Actinia tenebrosa] (XP_031553816.1)	Hydra vulgaris 40S ribosomal protein S14 [Hydra vulgaris]	CDG70561.1		1545325_Database_total.fasta	16 117,6	7,4%	0	0	2	0,0107%	15,9%	151
Mucus	M3	180624_M3	Cluster of 40S ribosomal protein S14 [Actinia tenebrosa] (XP_031553816.1)	40S ribosomal protein S14 [Actinia tenebrosa]	XP_031553816.1		1545325_Database_total.fasta	16 207,1	99,4%	0	0	2	0,0107%	15,8%	152
Nematocyst	N1	070524_N1	Cluster of 40S ribosomal protein S14 [Actinia tenebrosa] (XP_031553816.1)	40S ribosomal protein S14 [Actinia tenebrosa]	XP_031553816.1		1545325_Database_total.fasta	16 207,1	100,0%	5	5	5	0,0163%	32,9%	152
Nematocyst	N2	140524_N2	Cluster of 40S ribosomal protein S14 [Actinia tenebrosa] (XP_031553816.1)	40S ribosomal protein S14 [Actinia tenebrosa]	XP_031553816.1		1545325_Database_total.fasta	16 207,1	100,0%	2	2	2	0,00675%	22,4%	152
Nematocyst	N3	140524_N3	Cluster of 40S ribosomal protein S14 [Actinia tenebrosa] (XP_031553816.1)	40S ribosomal protein S14 [Actinia tenebrosa]	XP_031553816.1		1545325_Database_total.fasta	16 207,1	100,0%	3	3	3	0,00973%	22,4%	152
Nematocyst	N4	140524_N4	Cluster of 40S ribosomal protein S14 [Actinia tenebrosa] (XP_031553816.1)	40S ribosomal protein S14 [Actinia tenebrosa]	XP_031553816.1		1545325_Database_total.fasta	16 207,1	100,0%	4	5	5	0,0150%	30,9%	152
Tentac	T2	030624_T2	Cluster of 40S ribosomal protein S14 [Actinia tenebrosa] (XP_031553816.1)	40S ribosomal protein S14 [Actinia tenebrosa]	XP_031553816.1		1545325_Database_total.fasta	16 207,1	99,3%	1	1	1	0,00341%	13,8%	152
Tentac	T3	180624_T3	Cluster of 40S ribosomal protein S14 [Actinia tenebrosa] (XP_031553816.1)	40S ribosomal protein S14 [Actinia tenebrosa]	XP_031553816.1		1545325_Database_total.fasta	16 207,1	100,0%	1	1	2	0,00568%	22,4%	152
Acrorhagi	A1	030624_A1	Cluster of 40S ribosomal protein S15a-like OS=Actinia tenebrosa OX=6105 GN=LOC116303416 PE=3 SV=1 (A0A6P8IRB2)	40S ribosomal protein S15a-like OS=Actinia tenebrosa OX=6105 GN=LOC116303416 PE=3 SV=1	A0A6P8IRB2		1545325_Database_total.fasta	14 760,5	96,2%	1	1	1	0,00356%	12,3%	130
Acrorhagi	A2	030624_A2	Cluster of 40S ribosomal protein S15a-like OS=Actinia tenebrosa OX=6105 GN=LOC116303416 PE=3 SV=1 (A0A6P8IRB2)	40S ribosomal protein S15a-like OS=Actinia tenebrosa OX=6105 GN=LOC116303416 PE=3 SV=1	A0A6P8IRB2		1545325_Database_total.fasta	14 760,5	93,2%	1	1	1	0,00314%	12,3%	130
Acrorhagi	A3	180624_A3	Cluster of 40S ribosomal protein S15a-like OS=Actinia tenebrosa OX=6105 GN=LOC116303416 PE=3 SV=1 (A0A6P8IRB2)	40S ribosomal protein S15a-like OS=Actinia tenebrosa OX=6105 GN=LOC116303416 PE=3 SV=1	A0A6P8IRB2		1545325_Database_total.fasta	14 760,5	54,7%	1	1	1	0,00281%	12,3%	130
Column	C1	030624_C4	Cluster of 40S ribosomal protein S15a-like OS=Actinia tenebrosa OX=6105 GN=LOC116303416 PE=3 SV=1 (A0A6P8IRB2)	40S ribosomal protein S15a-like OS=Actinia tenebrosa OX=6105 GN=LOC116303416 PE=3 SV=1	A0A6P8IRB2		1545325_Database_total.fasta	14 760,5	95,3%	1	1	1	0,00452%	10,00%	130
Column	C2	030624_C5	Cluster of 40S ribosomal protein S15a-like OS=Actinia tenebrosa OX=6105 GN=LOC116303416 PE=3 SV=1 (A0A6P8IRB2)	unnamed protein product [Pocillopora meandrina]	CAH3137150.1,XP_068675092.1		1545325_Database_total.fasta	14 801,7	86,0%	1	1	1	0,00435%	15,4%	130
Column	C2	030624_C5	Cluster of 40S ribosomal protein S15a-like OS=Actinia tenebrosa OX=6105 GN=LOC116303416 PE=3 SV=1 (A0A6P8IRB2)	40S ribosomal protein S15a-like OS=Actinia tenebrosa OX=6105 GN=LOC116303416 PE=3 SV=1	A0A6P8IRB2		1545325_Database_total.fasta	14 760,5	100,0%	3	4	4	0,0174%	33,1%	130
Column	C3	180624_C6	Cluster of 40S ribosomal protein S15a-like OS=Actinia tenebrosa OX=6105 GN=LOC116303416 PE=3 SV=1 (A0A6P8IRB2)	40S ribosomal protein S15a-like OS=Actinia tenebrosa OX=6105 GN=LOC116303416 PE=3 SV=1	A0A6P8IRB2		1545325_Database_total.fasta	14 760,5	100,0%	2	3	3	0,00854%	22,3%	130
Mesenteric Filaments	F1	030624_F1	Cluster of 40S ribosomal protein S15a-like OS=Actinia tenebrosa OX=6105 GN=LOC116303416 PE=3 SV=1 (A0A6P8IRB2)	unnamed protein product [Pocillopora meandrina]	CAH3137150.1,XP_068675092.1		1545325_Database_total.fasta	14 801,7	6,6%	0	0	1	0,00302%	5,38%	130
Mesenteric Filaments	F1	030624_F1	Cluster of 40S ribosomal protein S15a-like OS=Actinia tenebrosa OX=6105 GN=LOC116303416 PE=3 SV=1 (A0A6P8IRB2)	40S ribosomal protein S15a-like OS=Actinia tenebrosa OX=6105 GN=LOC116303416 PE=3 SV=1	A0A6P8IRB2		1545325_Database_total.fasta	14 760,5	100,0%	3	4	5	0,0151%	38,5%	130
Mesenteric Filaments	F2	030624_F2	Cluster of 40S ribosomal protein S15a-like OS=Actinia tenebrosa OX=6105 GN=LOC116303416 PE=3 SV=1 (A0A6P8IRB2)	unnamed protein product [Pocillopora meandrina]	CAH3137150.1,XP_068675092.1		1545325_Database_total.fasta	14 801,7	6,5%	0	0	1	0,00298%	5,38%	130
Mesenteric Filaments	F2	030624_F2	Cluster of 40S ribosomal protein S15a-like OS=Actinia tenebrosa OX=6105 GN=LOC116303416 PE=3 SV=1 (A0A6P8IRB2)	40S ribosomal protein S15a-like OS=Actinia tenebrosa OX=6105 GN=LOC116303416 PE=3 SV=1	A0A6P8IRB2		1545325_Database_total.fasta	14 760,5	100,0%	3	5	6	0,0179%	38,5%	130
Mesenteric Filaments	F3	180624_F3	Cluster of 40S ribosomal protein S15a-like OS=Actinia tenebrosa OX=6105 GN=LOC116303416 PE=3 SV=1 (A0A6P8IRB2)	unnamed protein product [Pocillopora meandrina]	CAH3137150.1,XP_068675092.1		1545325_Database_total.fasta	14 801,7	10,8%	0	0	2	0,00577%	10,8%	130
Mesenteric Filaments	F3	180624_F3	Cluster of 40S ribosomal protein S15a-like OS=Actinia tenebrosa OX=6105 GN=LOC116303416 PE=3 SV=1 (A0A6P8IRB2)	40S ribosomal protein S15a-like OS=Actinia tenebrosa OX=6105 GN=LOC116303416 PE=3 SV=1	A0A6P8IRB2		1545325_Database_total.fasta	14 760,5	100,0%	3	4	8	0,0231%	33,8%	130
Mucus	M3	180624_M3	Cluster of 40S ribosomal protein S15a-like OS=Actinia tenebrosa OX=6105 GN=LOC116303416 PE=3 SV=1 (A0A6P8IRB2)	unnamed protein product [Pocillopora meandrina]	CAH3137150.1,XP_068675092.1		1545325_Database_total.fasta	14 801,7	10,0%	0	0	1	0,00537%	5,38%	130
Mucus	M3	180624_M3	Cluster of 40S ribosomal protein S15a-like OS=Actinia tenebrosa OX=6105 GN=LOC116303416 PE=3 SV=1 (A0A6P8IRB2)	40S ribosomal protein S15a-like OS=Actinia tenebrosa OX=6105 GN=LOC116303416 PE=3 SV=1	A0A6P8IRB2		1545325_Database_total.fasta	14 760,5	58,4%	0	0	1	0,00537%	5,38%	130
Nematocyst	N1	070524_N1	Cluster of 40S ribosomal protein S15a-like OS=Actinia tenebrosa OX=6105 GN=LOC116303416 PE=3 SV=1 (A0A6P8IRB2)	unnamed protein product [Pocillopora meandrina]	CAH3137150.1,XP_068675092.1		1545325_Database_total.fasta	14 801,7	23,4%	0	0	0	0,000%	0,000%	130
Nematocyst	N1	070524_N1	Cluster of 40S ribosomal protein S15a-like OS=Actinia tenebrosa OX=6105 GN=LOC116303416 PE=3 SV=1 (A0A6P8IRB2)	40S ribosomal protein S15a-like OS=Actinia tenebrosa OX=6105 GN=LOC116303416 PE=3 SV=1	A0A6P8IRB2		1545325_Database_total.fasta	14 760,5	100,0%	2	4	6	0,0195%	13,1%	130
Nematocyst	N2	140524_N2	Cluster of 40S ribosomal protein S15a-like OS=Actinia tenebrosa OX=6105 GN=LOC116303416 PE=3 SV=1 (A0A6P8IRB2)	unnamed protein product [Pocillopora meandrina]	CAH3137150.1,XP_068675092.1		1545325_Database_total.fasta	14 801,7	12,9%	0	0	0	0,000%	0,000%	130
Nematocyst	N2	140524_N2	Cluster of 40S ribosomal protein S15a-like OS=Actinia tenebrosa OX=6105 GN=LOC116303416 PE=3 SV=1 (A0A6P8IRB2)	40S ribosomal protein S15a-like OS=Actinia tenebrosa OX=6105 GN=LOC116303416 PE=3 SV=1	A0A6P8IRB2		1545325_Database_total.fasta	14 760,5	100,0%	1	2	2	0,00675%	12,3%	130
Nematocyst	N3	140524_N3	Cluster of 40S ribosomal protein S15a-like OS=Actinia tenebrosa OX=6105 GN=LOC116303416 PE=3 SV=1 (A0A6P8IRB2)	unnamed protein product [Pocillopora meandrina]	CAH3137150.1,XP_068675092.1		1545325_Database_total.fasta	14 801,7	5,1%	0	0	0	0,000%	0,000%	130
Nematocyst	N3	140524_N3	Cluster of 40S ribosomal protein S15a-like OS=Actinia tenebrosa OX=6105 GN=LOC116303416 PE=3 SV=1 (A0A6P8IRB2)	40S ribosomal protein S15a-like OS=Actinia tenebrosa OX=6105 GN=LOC116303416 PE=3 SV=1	A0A6P8IRB2		1545325_Database_total.fasta	14 760,5	99,9%	1	2	2	0,00649%	12,3%	130
Nematocyst	N4	140524_N4	Cluster of 40S ribosomal protein S15a-like OS=Actinia tenebrosa OX=6105 GN=LOC116303416 PE=3 SV=1 (A0A6P8IRB2)	unnamed protein product [Pocillopora meandrina]	CAH3137150.1,XP_068675092.1		1545325_Database_total.fasta	14 801,7	99,8%	1	1	2	0,00601%	15,4%	130
Nematocyst	N4	140524_N4	Cluster of 40S ribosomal protein S15a-like OS=Actinia tenebrosa OX=6105 GN=LOC116303416 PE=3 SV=1 (A0A6P8IRB2)	40S ribosomal protein S15a-like OS=Actinia tenebrosa OX=6105 GN=LOC116303416 PE=3 SV=1	A0A6P8IRB2		1545325_Database_total.fasta	14 760,5	100,0%	2	4	4	0,0120%	23,1%	130
Tentac	T1	030624_T1	Cluster of 40S ribosomal protein S15a-like OS=Actinia tenebrosa OX=6105 GN=LOC116303416 PE=3 SV=1 (A0A6P8IRB2)	40S ribosomal protein S15a-like OS=Actinia tenebrosa OX=6105 GN=LOC116303416 PE=3 SV=1	A0A6P8IRB2		1545325_Database_total.fasta	14 760,5	100,0%	2	2	2	0,00956%	22,3%	130
Tentac	T2	030624_T2	Cluster of 40S ribosomal protein S15a-like OS=Actinia tenebrosa OX=6105 GN=LOC116303416 PE=3 SV=1 (A0A6P8IRB2)	40S ribosomal protein S15a-like OS=Actinia tenebrosa OX=6105 GN=LOC116303416 PE=3 SV=1	A0A6P8IRB2		1545325_Database_total.fasta	14 760,5	100,0%	3	4	4	0,0136%	33,1%	130
Tentac	T3	180624_T3	Cluster of 40S ribosomal protein S15a-like OS=Actinia tenebrosa OX=6105 GN=LOC116303416 PE=3 SV=1 (A0A6P8IRB2)	40S ribosomal protein S15a-like OS=Actinia tenebrosa OX=6105 GN=LOC116303416 PE=3 SV=1	A0A6P8IRB2		1545325_Database_total.fasta	14 760,5	100,0%	2	3	4	0,0114%	27,7%	130
Acrorhagi	A2	030624_A2	Cluster of 40S ribosomal protein S16-like [Actinia tenebrosa] (XP_031572794.1)	40S ribosomal protein S16-like [Actinia tenebrosa]	XP_031572794.1		1545325_Database_total.fasta	18 017,6	99,4%	2	2	2	0,00629%	15,6%	160
Acrorhagi	A3	180624_A3	Cluster of 40S ribosomal protein S16-like [Actinia tenebrosa] (XP_031572794.1)	40S ribosomal protein S16-like [Actinia tenebrosa]	XP_031572794.1		1545325_Database_total.fasta	18 017,6	91,2%	2	2	2	0,00562%	15,6%	160
Column	C1	030624_C4	Cluster of 40S ribosomal protein S16-like [Actinia tenebrosa] (XP_031572794.1)	40S ribosomal protein S16-like [Actinia tenebrosa]	XP_031572794.1		1545325_Database_total.fasta	18 017,6	96,5%	1	1	1	0,00452%	9,38%	160
Column	C2	030624_C5	Cluster of 40S ribosomal protein S16-like [Actinia tenebrosa] (XP_031572794.1)	40S ribosomal protein S16-like [Actinia tenebrosa]	XP_031572794.1		1545325_Database_total.fasta	18 017,6	50,2%	1	1	1	0,00435%	6,25%	160
Column	C3	180624_C6	Cluster of 40S ribosomal protein S16-like [Actinia tenebrosa] (XP_031572794.1)	40S ribosomal protein S16-like [Actinia tenebrosa]	XP_031572794.1		1545325_Database_total.fasta	18 017,6	5,4%	0	0	0	0,000%	0,000%	160
Mesenteric Filaments	F1	030624_F1	Cluster of 40S ribosomal protein S16-like [Actinia tenebrosa] (XP_031572794.1)	40S ribosomal protein S16-like [Actinia tenebrosa]	XP_031572794.1		1545325_Database_total.fasta	18 017,6	99,0%	2	2	2	0,00604%	15,6%	160
Mesenteric Filaments	F2	030624_F2	Cluster of 40S ribosomal protein S16-like [Actinia tenebrosa] (XP_031572794.1)	40S ribosomal protein S16-like [Actinia tenebrosa]	XP_031572794.1		1545325_Database_total.fasta	18 017,6	99,3%	3	3	3	0,00895%	20,6%	160
Mesenteric Filaments	F3	180624_F3	Cluster of 40S ribosomal protein S16-like [Actinia tenebrosa] (XP_031572794.1)	40S ribosomal protein S16-like [Actinia tenebrosa]	XP_031572794.1		1545325_Database_total.fasta	18 017,6	100,0%	4	5	6	0,0173%	29,4%	160
Mucus	M1	030624_M1	Cluster of 40S ribosomal protein S16-like [Actinia tenebrosa] (XP_031572794.1)	40S ribosomal protein S16-like [Actinia tenebrosa]	XP_031572794.1		1545325_Database_total.fasta	18 017,6	99,9%	3	3	4	0,0160%	26,2%	160
Mucus	M2	030624_M2	Cluster of 40S ribosomal protein S16-like [Actinia tenebrosa] (XP_031572794.1)	40S ribosomal protein S16-like [Actinia tenebrosa]	XP_031572794.1		1545325_Database_total.fasta	18 017,6	67,3%	0	0	0	0,000%	0,000%	160
Mucus	M3	180624_M3	Cluster of 40S ribosomal protein S16-like [Actinia tenebrosa] (XP_031572794.1)	40S ribosomal protein S16-like [Actinia tenebrosa]	XP_031572794.1		1545325_Database_total.fasta	18 017,6	97,9%	1	1	2	0,0107%	11,9%	160
Nematocyst	N1	070524_N1	Cluster of 40S ribosomal protein S16-like [Actinia tenebrosa] (XP_031572794.1)	40S ribosomal protein S16-like [Actinia tenebrosa]	XP_031572794.1		1545325_Database_total.fasta	18 017,6	100,0%	3	4	4	0,0130%	16,9%	160
Nematocyst	N2	140524_N2	Cluster of 40S ribosomal protein S16-like [Actinia tenebrosa] (XP_031572794.1)	40S ribosomal protein S16-like [Actinia tenebrosa]	XP_031572794.1		1545325_Database_total.fasta	18 017,6	100,0%	3	3	5	0,0169%	22,5%	160
Nematocyst	N3	140524_N3	Cluster of 40S ribosomal protein S16-like [Actinia tenebrosa] (XP_031572794.1)	40S ribosomal protein S16-like [Actinia tenebrosa]	XP_031572794.1		1545325_Database_total.fasta	18 017,6	100,0%	4	5	6	0,0195%	22,5%	160
Nematocyst	N4	140524_N4	Cluster of 40S ribosomal protein S16-like [Actinia tenebrosa] (XP_031572794.1)	40S ribosomal protein S16-like [Actinia tenebrosa]	XP_031572794.1		1545325_Database_total.fasta	18 017,6	100,0%	2	2	2	0,00601%	13,1%	160
Tentac	T1	030624_T1	Cluster of 40S ribosomal protein S16-like [Actinia tenebrosa] (XP_031572794.1)	40S ribosomal protein S16-like [Actinia tenebrosa]	XP_031572794.1		1545325_Database_total.fasta	18 017,6	71,6%	0	0	2	0,00956%	5,62%	160
Tentac	T2	030624_T2	Cluster of 40S ribosomal protein S16-like [Actinia tenebrosa] (XP_031572794.1)	40S ribosomal protein S16-like [Actinia tenebrosa]	XP_031572794.1		1545325_Database_total.fasta	18 017,6	95,9%	1	1	1	0,00341%	9,38%	160
Tentac	T3	180624_T3	Cluster of 40S ribosomal protein S16-like [Actinia tenebrosa] (XP_031572794.1)	40S ribosomal protein S16-like [Actinia tenebrosa]	XP_031572794.1		1545325_Database_total.fasta	18 017,6	99,0%	2	2	2	0,00568%	15,6%	160
Acrorhagi	A1	030624_A1	Cluster of 40S ribosomal protein S17-like [Actinia tenebrosa] (XP_031569080.1)	40S ribosomal protein S17-like [Actinia tenebrosa]	XP_031569080.1		1545325_Database_total.fasta	15 442,6	99,5%	1	1	1	0,00356%	8,96%	134
Acrorhagi	A2	030624_A2	Cluster of 40S ribosomal protein S17-like [Actinia tenebrosa] (XP_031569080.1)	40S ribosomal protein S17-like [Actinia tenebrosa]	XP_031569080.1		1545325_Database_total.fasta	15 442,6	98,6%	1	1	1	0,00314%	8,96%	134
Acrorhagi	A3	180624_A3	Cluster of 40S ribosomal protein S17-like [Actinia tenebrosa] (XP_031569080.1)	40S ribosomal protein S17-like [Actinia tenebrosa]	XP_031569080.1		1545325_Database_total.fasta	15 442,6	100,0%	2	2	2	0,00562%	17,9%	134
Column	C1	030624_C4	Cluster of 40S ribosomal protein S17-like [Actinia tenebrosa] (XP_031569080.1)	40S ribosomal protein S17-like [Actinia tenebrosa]	XP_031569080.1		1545325_Database_total.fasta	15 442,6	97,7%	1	1	1	0,00452%	8,96%	134
Column	C2	030624_C5	Cluster of 40S ribosomal protein S17-like [Actinia tenebrosa] (XP_031569080.1)	40S ribosomal protein S17-like [Actinia tenebrosa]	XP_031569080.1		1545325_Database_total.fasta	15 442,6	97,0%	2	2	2	0,00870%	17,2%	134
Column	C3	180624_C6	Cluster of 40S ribosomal protein S17-like [Actinia tenebrosa] (XP_031569080.1)	40S ribosomal protein S17-like [Actinia tenebrosa]	XP_031569080.1		1545325_Database_total.fasta	15 442,6	99,0%	1	1	1	0,00285%	8,96%	134
Mesenteric Filaments	F1	030624_F1	Cluster of 40S ribosomal protein S17-like [Actinia tenebrosa] (XP_031569080.1)	40S ribosomal protein S17-like [Actinia tenebrosa]	XP_031569080.1		1545325_Database_total.fasta	15 442,6	98,5%	1	2	3	0,00905%	8,96%	134
Mesenteric Filaments	F2	030624_F2	Cluster of 40S ribosomal protein S17-like [Actinia tenebrosa] (XP_031569080.1)	40S ribosomal protein S17-like [Actinia tenebrosa]	XP_031569080.1		1545325_Database_total.fasta	15 442,6	100,0%	3	4	4	0,0119%	33,6%	134
Mesenteric Filaments	F3	180624_F3	Cluster of 40S ribosomal protein S17-like [Actinia tenebrosa] (XP_031569080.1)	40S ribosomal protein S17-like [Actinia tenebrosa]	XP_031569080.1		1545325_Database_total.fasta	15 442,6	100,0%	2	2	3	0,00865%	25,4%	134
Mucus	M2	030624_M2	Cluster of 40S ribosomal protein S17-like [Actinia tenebrosa] (XP_031569080.1)	40S ribosomal protein S17-like [Actinia tenebrosa]	XP_031569080.1		1545325_Database_total.fasta	15 442,6	13,7%	0	0	0	0,000%	0,000%	134
Nematocyst	N1	070524_N1	Cluster of 40S ribosomal protein S17-like [Actinia tenebrosa] (XP_031569080.1)	40S ribosomal protein S17-like [Actinia tenebrosa]	XP_031569080.1		1545325_Database_total.fasta	15 442,6	100,0%	3	4	4	0,0130%	34,3%	134
Nematocyst	N2	140524_N2	Cluster of 40S ribosomal protein S17-like [Actinia tenebrosa] (XP_031569080.1)	40S ribosomal protein S17-like [Actinia tenebrosa]	XP_031569080.1		1545325_Database_total.fasta	15 442,6	100,0%	3	4	4	0,0135%	17,9%	134
Nematocyst	N3	140524_N3	Cluster of 40S ribosomal protein S17-like [Actinia tenebrosa] (XP_031569080.1)	40S ribosomal protein S17-like [Actinia tenebrosa]	XP_031569080.1		1545325_Database_total.fasta	15 442,6	100,0%	4	5	5	0,0162%	35,1%	134
Nematocyst	N4	140524_N4	Cluster of 40S ribosomal protein S17-like [Actinia tenebrosa] (XP_031569080.1)	40S ribosomal protein S17-like [Actinia tenebrosa]	XP_031569080.1		1545325_Database_total.fasta	15 442,6	100,0%	4	4	4	0,0120%	35,1%	134
Tentac	T1	030624_T1	Cluster of 40S ribosomal protein S17-like [Actinia tenebrosa] (XP_031569080.1)	40S ribosomal protein S17-like [Actinia tenebrosa]	XP_031569080.1		1545325_Database_total.fasta	15 442,6	93,6%	1	1	1	0,00478%	8,96%	134
Tentac	T2	030624_T2	Cluster of 40S ribosomal protein S17-like [Actinia tenebrosa] (XP_031569080.1)	40S ribosomal protein S17-like [Actinia tenebrosa]	XP_031569080.1		1545325_Database_total.fasta	15 442,6	99,8%	2	2	2	0,00681%	17,9%	134
Tentac	T3	180624_T3	Cluster of 40S ribosomal protein S17-like [Actinia tenebrosa] (XP_031569080.1)	40S ribosomal protein S17-like [Actinia tenebrosa]	XP_031569080.1		1545325_Database_total.fasta	15 442,6	100,0%	2	3	3	0,00851%	25,4%	134
Acrorhagi	A1	030624_A1	Cluster of 40S ribosomal protein S18 [Actinia tenebrosa] (XP_031565476.1)	40S ribosomal protein S18 [Nematostella vectensis]	XP_001628997.1		1545325_Database_total.fasta	17 856,4	14,7%	0	0	1	0,00356%	5,88%	153
Acrorhagi	A1	030624_A1	Cluster of 40S ribosomal protein S18 [Actinia tenebrosa] (XP_031565476.1)	40S ribosomal protein S18 [Actinia tenebrosa]	XP_031565476.1		1545325_Database_total.fasta	17 891,6	19,1%	0	0	1	0,00356%	5,84%	154
Acrorhagi	A1	030624_A1	Cluster of 40S ribosomal protein S18 [Actinia tenebrosa] (XP_031565476.1)	Small ribosomal subunit protein uS13 OS=Stylophora pistillata OX=50429 GN=Klhl20 PE=3 SV=1	A0A2B4RMV7		1545325_Database_total.fasta	166 320,2	10,3%	0	0	1	0,00356%	0,606%	1484
Acrorhagi	A2	030624_A2	Cluster of 40S ribosomal protein S18 [Actinia tenebrosa] (XP_031565476.1)	40S ribosomal protein S18 [Nematostella vectensis]	XP_001628997.1		1545325_Database_total.fasta	17 856,4	51,2%	0	0	1	0,00314%	5,88%	153
Acrorhagi	A2	030624_A2	Cluster of 40S ribosomal protein S18 [Actinia tenebrosa] (XP_031565476.1)	40S ribosomal protein S18 [Actinia tenebrosa]	XP_031565476.1		1545325_Database_total.fasta	17 891,6	42,1%	0	0	1	0,00314%	5,84%	154
Acrorhagi	A2	030624_A2	Cluster of 40S ribosomal protein S18 [Actinia tenebrosa] (XP_031565476.1)	Small ribosomal subunit protein uS13 OS=Stylophora pistillata OX=50429 GN=Klhl20 PE=3 SV=1	A0A2B4RMV7		1545325_Database_total.fasta	166 320,2	7,7%	0	0	1	0,00314%	0,606%	1484
Acrorhagi	A3	180624_A3	Cluster of 40S ribosomal protein S18 [Actinia tenebrosa] (XP_031565476.1)	40S ribosomal protein S18 [Nematostella vectensis]	XP_001628997.1		1545325_Database_total.fasta	17 856,4	54,5%	0	0	2	0,00562%	12,4%	153
Acrorhagi	A3	180624_A3	Cluster of 40S ribosomal protein S18 [Actinia tenebrosa] (XP_031565476.1)	40S ribosomal protein S18 [Actinia tenebrosa]	XP_031565476.1		1545325_Database_total.fasta	17 891,6	97,8%	1	1	4	0,0112%	18,2%	154
Column	C1	030624_C4	Cluster of 40S ribosomal protein S18 [Actinia tenebrosa] (XP_031565476.1)	40S ribosomal protein S18 [Nematostella vectensis]	XP_001628997.1		1545325_Database_total.fasta	17 856,4	15,6%	0	0	1	0,00452%	5,88%	153
Column	C1	030624_C4	Cluster of 40S ribosomal protein S18 [Actinia tenebrosa] (XP_031565476.1)	40S ribosomal protein S18 [Actinia tenebrosa]	XP_031565476.1		1545325_Database_total.fasta	17 891,6	20,4%	0	0	1	0,00452%	5,84%	154
Column	C1	030624_C4	Cluster of 40S ribosomal protein S18 [Actinia tenebrosa] (XP_031565476.1)	Small ribosomal subunit protein uS13 OS=Stylophora pistillata OX=50429 GN=Klhl20 PE=3 SV=1	A0A2B4RMV7		1545325_Database_total.fasta	166 320,2	7,6%	0	0	1	0,00452%	0,606%	1484
Column	C2	030624_C5	Cluster of 40S ribosomal protein S18 [Actinia tenebrosa] (XP_031565476.1)	Small ribosomal subunit protein uS13 OS=Stylophora pistillata OX=50429 GN=Klhl20 PE=3 SV=1	A0A2B4RMV7		1545325_Database_total.fasta	166 320,2	40,1%	0	0	1	0,00435%	0,606%	1484
Column	C2	030624_C5	Cluster of 40S ribosomal protein S18 [Actinia tenebrosa] (XP_031565476.1)	40S ribosomal protein S18 [Nematostella vectensis]	XP_001628997.1		1545325_Database_total.fasta	17 856,4	61,2%	0	0	2	0,00870%	13,1%	153
Column	C2	030624_C5	Cluster of 40S ribosomal protein S18 [Actinia tenebrosa] (XP_031565476.1)	40S ribosomal protein S18 [Actinia tenebrosa]	XP_031565476.1		1545325_Database_total.fasta	17 891,6	97,0%	1	1	3	0,0131%	18,8%	154
Column	C3	180624_C6	Cluster of 40S ribosomal protein S18 [Actinia tenebrosa] (XP_031565476.1)	40S ribosomal protein S18 [Nematostella vectensis]	XP_001628997.1		1545325_Database_total.fasta	17 856,4	16,1%	0	0	1	0,00285%	7,19%	153
Column	C3	180624_C6	Cluster of 40S ribosomal protein S18 [Actinia tenebrosa] (XP_031565476.1)	40S ribosomal protein S18 [Actinia tenebrosa]	XP_031565476.1		1545325_Database_total.fasta	17 891,6	67,7%	0	0	1	0,00285%	7,14%	154
Mesenteric Filaments	F1	030624_F1	Cluster of 40S ribosomal protein S18 [Actinia tenebrosa] (XP_031565476.1)	40S ribosomal protein S18 [Nematostella vectensis]	XP_001628997.1		1545325_Database_total.fasta	17 856,4	56,1%	0	0	1	0,00302%	7,19%	153
Mesenteric Filaments	F1	030624_F1	Cluster of 40S ribosomal protein S18 [Actinia tenebrosa] (XP_031565476.1)	40S ribosomal protein S18 [Actinia tenebrosa]	XP_031565476.1		1545325_Database_total.fasta	17 891,6	59,5%	0	0	1	0,00302%	7,14%	154
Mesenteric Filaments	F2	030624_F2	Cluster of 40S ribosomal protein S18 [Actinia tenebrosa] (XP_031565476.1)	Small ribosomal subunit protein uS13 OS=Stylophora pistillata OX=50429 GN=Klhl20 PE=3 SV=1	A0A2B4RMV7		1545325_Database_total.fasta	166 320,2	14,4%	0	0	2	0,00597%	1,15%	1484
Mesenteric Filaments	F2	030624_F2	Cluster of 40S ribosomal protein S18 [Actinia tenebrosa] (XP_031565476.1)	40S ribosomal protein S18 [Nematostella vectensis]	XP_001628997.1		1545325_Database_total.fasta	17 856,4	88,3%	0	0	5	0,0149%	23,5%	153
Mesenteric Filaments	F2	030624_F2	Cluster of 40S ribosomal protein S18 [Actinia tenebrosa] (XP_031565476.1)	40S ribosomal protein S18 [Actinia tenebrosa]	XP_031565476.1		1545325_Database_total.fasta	17 891,6	88,4%	0	0	5	0,0149%	23,4%	154
Mesenteric Filaments	F3	180624_F3	Cluster of 40S ribosomal protein S18 [Actinia tenebrosa] (XP_031565476.1)	40S ribosomal protein S18 [Nematostella vectensis]	XP_001628997.1		1545325_Database_total.fasta	17 856,4	84,3%	1	1	3	0,00865%	17,0%	153
Mesenteric Filaments	F3	180624_F3	Cluster of 40S ribosomal protein S18 [Actinia tenebrosa] (XP_031565476.1)	40S ribosomal protein S18 [Actinia tenebrosa]	XP_031565476.1		1545325_Database_total.fasta	17 891,6	96,2%	1	1	3	0,00865%	18,2%	154
Mucus	M1	030624_M1	Cluster of 40S ribosomal protein S18 [Actinia tenebrosa] (XP_031565476.1)	40S ribosomal protein S18 [Nematostella vectensis]	XP_001628997.1		1545325_Database_total.fasta	17 856,4	58,6%	0	0	2	0,00802%	11,1%	153
Mucus	M1	030624_M1	Cluster of 40S ribosomal protein S18 [Actinia tenebrosa] (XP_031565476.1)	40S ribosomal protein S18 [Actinia tenebrosa]	XP_031565476.1		1545325_Database_total.fasta	17 891,6	67,7%	0	0	2	0,00802%	11,0%	154
Mucus	M1	030624_M1	Cluster of 40S ribosomal protein S18 [Actinia tenebrosa] (XP_031565476.1)	Small ribosomal subunit protein uS13 OS=Stylophora pistillata OX=50429 GN=Klhl20 PE=3 SV=1	A0A2B4RMV7		1545325_Database_total.fasta	166 320,2	12,9%	0	0	2	0,00802%	1,15%	1484
Mucus	M3	180624_M3	Cluster of 40S ribosomal protein S18 [Actinia tenebrosa] (XP_031565476.1)	Small ribosomal subunit protein uS13 OS=Stylophora pistillata OX=50429 GN=Klhl20 PE=3 SV=1	A0A2B4RMV7		1545325_Database_total.fasta	166 320,2	11,3%	0	0	2	0,0107%	0,606%	1484
Mucus	M3	180624_M3	Cluster of 40S ribosomal protein S18 [Actinia tenebrosa] (XP_031565476.1)	40S ribosomal protein S18 [Actinia tenebrosa]	XP_031565476.1		1545325_Database_total.fasta	17 891,6	72,1%	0	0	3	0,0161%	13,0%	154
Mucus	M3	180624_M3	Cluster of 40S ribosomal protein S18 [Actinia tenebrosa] (XP_031565476.1)	40S ribosomal protein S18 [Nematostella vectensis]	XP_001628997.1		1545325_Database_total.fasta	17 856,4	91,3%	1	1	4	0,0215%	17,6%	153
Nematocyst	N1	070524_N1	Cluster of 40S ribosomal protein S18 [Actinia tenebrosa] (XP_031565476.1)	40S ribosomal protein S18 [Actinia tenebrosa]	XP_031565476.1		1545325_Database_total.fasta	17 891,6	95,5%	0	0	3	0,00977%	18,2%	154
Nematocyst	N2	140524_N2	Cluster of 40S ribosomal protein S18 [Actinia tenebrosa] (XP_031565476.1)	40S ribosomal protein S18 [Actinia tenebrosa]	XP_031565476.1		1545325_Database_total.fasta	17 891,6	99,3%	1	1	2	0,00675%	11,7%	154
Nematocyst	N3	140524_N3	Cluster of 40S ribosomal protein S18 [Actinia tenebrosa] (XP_031565476.1)	40S ribosomal protein S18 [Actinia tenebrosa]	XP_031565476.1		1545325_Database_total.fasta	17 891,6	98,1%	0	0	3	0,00973%	11,0%	154
Nematocyst	N4	140524_N4	Cluster of 40S ribosomal protein S18 [Actinia tenebrosa] (XP_031565476.1)	40S ribosomal protein S18 [Actinia tenebrosa]	XP_031565476.1		1545325_Database_total.fasta	17 891,6	94,4%	0	0	2	0,00601%	12,3%	154
Tentac	T1	030624_T1	Cluster of 40S ribosomal protein S18 [Actinia tenebrosa] (XP_031565476.1)	Small ribosomal subunit protein uS13 OS=Stylophora pistillata OX=50429 GN=Klhl20 PE=3 SV=1	A0A2B4RMV7		1545325_Database_total.fasta	166 320,2	7,0%	0	0	1	0,00478%	0,606%	1484
Tentac	T1	030624_T1	Cluster of 40S ribosomal protein S18 [Actinia tenebrosa] (XP_031565476.1)	40S ribosomal protein S18 [Nematostella vectensis]	XP_001628997.1		1545325_Database_total.fasta	17 856,4	63,6%	0	0	2	0,00956%	13,1%	153
Tentac	T1	030624_T1	Cluster of 40S ribosomal protein S18 [Actinia tenebrosa] (XP_031565476.1)	40S ribosomal protein S18 [Actinia tenebrosa]	XP_031565476.1		1545325_Database_total.fasta	17 891,6	73,3%	0	0	2	0,00956%	13,0%	154
Tentac	T2	030624_T2	Cluster of 40S ribosomal protein S18 [Actinia tenebrosa] (XP_031565476.1)	40S ribosomal protein S18 [Dendronephthya gigantea]	XP_028407668.1,XP_046845316.1		1545325_Database_total.fasta	17 725,3	6,0%	0	0	2	0,00681%	13,8%	153
Tentac	T2	030624_T2	Cluster of 40S ribosomal protein S18 [Actinia tenebrosa] (XP_031565476.1)	Small ribosomal subunit protein uS13 OS=Stylophora pistillata OX=50429 GN=Klhl20 PE=3 SV=1	A0A2B4RMV7		1545325_Database_total.fasta	166 320,2	13,9%	0	0	2	0,00681%	1,15%	1484
Tentac	T2	030624_T2	Cluster of 40S ribosomal protein S18 [Actinia tenebrosa] (XP_031565476.1)	40S ribosomal protein S18 [Nematostella vectensis]	XP_001628997.1		1545325_Database_total.fasta	17 856,4	88,2%	0	0	3	0,0102%	18,3%	153
Tentac	T2	030624_T2	Cluster of 40S ribosomal protein S18 [Actinia tenebrosa] (XP_031565476.1)	40S ribosomal protein S18 [Actinia tenebrosa]	XP_031565476.1		1545325_Database_total.fasta	17 891,6	83,5%	0	0	3	0,0102%	18,2%	154
Tentac	T3	180624_T3	Cluster of 40S ribosomal protein S18 [Actinia tenebrosa] (XP_031565476.1)	Small ribosomal subunit protein uS13 OS=Stylophora pistillata OX=50429 GN=Klhl20 PE=3 SV=1	A0A2B4RMV7		1545325_Database_total.fasta	166 320,2	11,9%	0	0	2	0,00568%	1,15%	1484
Tentac	T3	180624_T3	Cluster of 40S ribosomal protein S18 [Actinia tenebrosa] (XP_031565476.1)	40S ribosomal protein S18 [Nematostella vectensis]	XP_001628997.1		1545325_Database_total.fasta	17 856,4	67,7%	0	0	3	0,00851%	18,3%	153
Tentac	T3	180624_T3	Cluster of 40S ribosomal protein S18 [Actinia tenebrosa] (XP_031565476.1)	40S ribosomal protein S18 [Actinia tenebrosa]	XP_031565476.1		1545325_Database_total.fasta	17 891,6	92,6%	1	1	4	0,0114%	24,0%	154
Acrorhagi	A1	030624_A1	Cluster of 40S ribosomal protein S19-like OS=Actinia tenebrosa OX=6105 GN=LOC116295567 PE=3 SV=1 (A0A6P8HV75)	40S ribosomal protein S19-like OS=Actinia tenebrosa OX=6105 GN=LOC116295567 PE=3 SV=1	A0A6P8HV75		1545325_Database_total.fasta	15 568,0	97,1%	2	2	2	0,00713%	13,2%	144
Acrorhagi	A2	030624_A2	Cluster of 40S ribosomal protein S19-like OS=Actinia tenebrosa OX=6105 GN=LOC116295567 PE=3 SV=1 (A0A6P8HV75)	40S ribosomal protein S19-like OS=Actinia tenebrosa OX=6105 GN=LOC116295567 PE=3 SV=1	A0A6P8HV75		1545325_Database_total.fasta	15 568,0	53,2%	0	0	0	0,000%	0,000%	144
Acrorhagi	A3	180624_A3	Cluster of 40S ribosomal protein S19-like OS=Actinia tenebrosa OX=6105 GN=LOC116295567 PE=3 SV=1 (A0A6P8HV75)	40S ribosomal protein S19-like OS=Actinia tenebrosa OX=6105 GN=LOC116295567 PE=3 SV=1	A0A6P8HV75		1545325_Database_total.fasta	15 568,0	100,0%	4	4	5	0,0141%	23,6%	144
Column	C1	030624_C4	Cluster of 40S ribosomal protein S19-like OS=Actinia tenebrosa OX=6105 GN=LOC116295567 PE=3 SV=1 (A0A6P8HV75)	40S ribosomal protein S19-like OS=Actinia tenebrosa OX=6105 GN=LOC116295567 PE=3 SV=1	A0A6P8HV75		1545325_Database_total.fasta	15 568,0	97,7%	1	1	1	0,00452%	6,25%	144
Column	C2	030624_C5	Cluster of 40S ribosomal protein S19-like OS=Actinia tenebrosa OX=6105 GN=LOC116295567 PE=3 SV=1 (A0A6P8HV75)	40S ribosomal protein S19-like OS=Actinia tenebrosa OX=6105 GN=LOC116295567 PE=3 SV=1	A0A6P8HV75		1545325_Database_total.fasta	15 568,0	100,0%	4	4	4	0,0174%	25,7%	144
Column	C3	180624_C6	Cluster of 40S ribosomal protein S19-like OS=Actinia tenebrosa OX=6105 GN=LOC116295567 PE=3 SV=1 (A0A6P8HV75)	40S ribosomal protein S19-like OS=Actinia tenebrosa OX=6105 GN=LOC116295567 PE=3 SV=1	A0A6P8HV75		1545325_Database_total.fasta	15 568,0	99,4%	2	2	3	0,00854%	12,5%	144
Mesenteric Filaments	F1	030624_F1	Cluster of 40S ribosomal protein S19-like OS=Actinia tenebrosa OX=6105 GN=LOC116295567 PE=3 SV=1 (A0A6P8HV75)	40S ribosomal protein S19-like OS=Actinia tenebrosa OX=6105 GN=LOC116295567 PE=3 SV=1	A0A6P8HV75		1545325_Database_total.fasta	15 568,0	99,9%	2	2	3	0,00905%	13,2%	144
Mesenteric Filaments	F2	030624_F2	Cluster of 40S ribosomal protein S19-like OS=Actinia tenebrosa OX=6105 GN=LOC116295567 PE=3 SV=1 (A0A6P8HV75)	40S ribosomal protein S19-like OS=Actinia tenebrosa OX=6105 GN=LOC116295567 PE=3 SV=1	A0A6P8HV75		1545325_Database_total.fasta	15 568,0	99,8%	2	2	3	0,00895%	13,2%	144
Mesenteric Filaments	F3	180624_F3	Cluster of 40S ribosomal protein S19-like OS=Actinia tenebrosa OX=6105 GN=LOC116295567 PE=3 SV=1 (A0A6P8HV75)	40S ribosomal protein S19-like OS=Actinia tenebrosa OX=6105 GN=LOC116295567 PE=3 SV=1	A0A6P8HV75		1545325_Database_total.fasta	15 568,0	100,0%	6	6	6	0,0173%	36,8%	144
Mucus	M1	030624_M1	Cluster of 40S ribosomal protein S19-like OS=Actinia tenebrosa OX=6105 GN=LOC116295567 PE=3 SV=1 (A0A6P8HV75)	40S ribosomal protein S19-like OS=Actinia tenebrosa OX=6105 GN=LOC116295567 PE=3 SV=1	A0A6P8HV75		1545325_Database_total.fasta	15 568,0	99,8%	2	2	2	0,00802%	11,8%	144
Mucus	M2	030624_M2	Cluster of 40S ribosomal protein S19-like OS=Actinia tenebrosa OX=6105 GN=LOC116295567 PE=3 SV=1 (A0A6P8HV75)	40S ribosomal protein S19-like OS=Actinia tenebrosa OX=6105 GN=LOC116295567 PE=3 SV=1	A0A6P8HV75		1545325_Database_total.fasta	15 568,0	41,4%	1	1	1	0,0114%	6,94%	144
Mucus	M3	180624_M3	Cluster of 40S ribosomal protein S19-like OS=Actinia tenebrosa OX=6105 GN=LOC116295567 PE=3 SV=1 (A0A6P8HV75)	40S ribosomal protein S19-like OS=Actinia tenebrosa OX=6105 GN=LOC116295567 PE=3 SV=1	A0A6P8HV75		1545325_Database_total.fasta	15 568,0	100,0%	3	3	3	0,0161%	19,4%	144
Nematocyst	N1	070524_N1	Cluster of 40S ribosomal protein S19-like OS=Actinia tenebrosa OX=6105 GN=LOC116295567 PE=3 SV=1 (A0A6P8HV75)	40S ribosomal protein S19-like OS=Actinia tenebrosa OX=6105 GN=LOC116295567 PE=3 SV=1	A0A6P8HV75		1545325_Database_total.fasta	15 568,0	100,0%	4	4	6	0,0195%	25,7%	144
Nematocyst	N2	140524_N2	Cluster of 40S ribosomal protein S19-like OS=Actinia tenebrosa OX=6105 GN=LOC116295567 PE=3 SV=1 (A0A6P8HV75)	40S ribosomal protein S19-like OS=Actinia tenebrosa OX=6105 GN=LOC116295567 PE=3 SV=1	A0A6P8HV75		1545325_Database_total.fasta	15 568,0	100,0%	5	5	10	0,0337%	35,4%	144
Nematocyst	N3	140524_N3	Cluster of 40S ribosomal protein S19-like OS=Actinia tenebrosa OX=6105 GN=LOC116295567 PE=3 SV=1 (A0A6P8HV75)	40S ribosomal protein S19-like OS=Actinia tenebrosa OX=6105 GN=LOC116295567 PE=3 SV=1	A0A6P8HV75		1545325_Database_total.fasta	15 568,0	100,0%	5	5	7	0,0227%	29,9%	144
Nematocyst	N4	140524_N4	Cluster of 40S ribosomal protein S19-like OS=Actinia tenebrosa OX=6105 GN=LOC116295567 PE=3 SV=1 (A0A6P8HV75)	40S ribosomal protein S19-like OS=Actinia tenebrosa OX=6105 GN=LOC116295567 PE=3 SV=1	A0A6P8HV75		1545325_Database_total.fasta	15 568,0	100,0%	3	3	4	0,0120%	16,7%	144
Tentac	T1	030624_T1	Cluster of 40S ribosomal protein S19-like OS=Actinia tenebrosa OX=6105 GN=LOC116295567 PE=3 SV=1 (A0A6P8HV75)	40S ribosomal protein S19-like OS=Actinia tenebrosa OX=6105 GN=LOC116295567 PE=3 SV=1	A0A6P8HV75		1545325_Database_total.fasta	15 568,0	23,8%	0	0	0	0,000%	0,000%	144
Tentac	T2	030624_T2	Cluster of 40S ribosomal protein S19-like OS=Actinia tenebrosa OX=6105 GN=LOC116295567 PE=3 SV=1 (A0A6P8HV75)	40S ribosomal protein S19-like OS=Actinia tenebrosa OX=6105 GN=LOC116295567 PE=3 SV=1	A0A6P8HV75		1545325_Database_total.fasta	15 568,0	99,4%	1	1	1	0,00341%	6,25%	144
Tentac	T3	180624_T3	Cluster of 40S ribosomal protein S19-like OS=Actinia tenebrosa OX=6105 GN=LOC116295567 PE=3 SV=1 (A0A6P8HV75)	40S ribosomal protein S19-like OS=Actinia tenebrosa OX=6105 GN=LOC116295567 PE=3 SV=1	A0A6P8HV75		1545325_Database_total.fasta	15 568,0	99,1%	2	2	2	0,00568%	16,7%	144
Acrorhagi	A1	030624_A1	Cluster of 40S ribosomal protein S21 OS=Actinia tenebrosa OX=6105 GN=LOC116293629 PE=3 SV=1 (A0A6P8HPF4)	40S ribosomal protein S21 OS=Actinia tenebrosa OX=6105 GN=LOC116293629 PE=3 SV=1	A0A6P8HPF4		1545325_Database_total.fasta	9 190,5	99,9%	2	3	3	0,0107%	31,0%	84
Acrorhagi	A3	180624_A3	Cluster of 40S ribosomal protein S21 OS=Actinia tenebrosa OX=6105 GN=LOC116293629 PE=3 SV=1 (A0A6P8HPF4)	40S ribosomal protein S21 OS=Actinia tenebrosa OX=6105 GN=LOC116293629 PE=3 SV=1	A0A6P8HPF4		1545325_Database_total.fasta	9 190,5	100,0%	4	6	8	0,0225%	48,8%	84
Column	C2	030624_C5	Cluster of 40S ribosomal protein S21 OS=Actinia tenebrosa OX=6105 GN=LOC116293629 PE=3 SV=1 (A0A6P8HPF4)	40S ribosomal protein S21 OS=Actinia tenebrosa OX=6105 GN=LOC116293629 PE=3 SV=1	A0A6P8HPF4		1545325_Database_total.fasta	9 190,5	99,9%	2	2	2	0,00870%	38,1%	84
Column	C3	180624_C6	Cluster of 40S ribosomal protein S21 OS=Actinia tenebrosa OX=6105 GN=LOC116293629 PE=3 SV=1 (A0A6P8HPF4)	40S ribosomal protein S21 OS=Actinia tenebrosa OX=6105 GN=LOC116293629 PE=3 SV=1	A0A6P8HPF4		1545325_Database_total.fasta	9 190,5	99,8%	1	2	2	0,00570%	20,2%	84
Mesenteric Filaments	F1	030624_F1	Cluster of 40S ribosomal protein S21 OS=Actinia tenebrosa OX=6105 GN=LOC116293629 PE=3 SV=1 (A0A6P8HPF4)	40S ribosomal protein S21 OS=Actinia tenebrosa OX=6105 GN=LOC116293629 PE=3 SV=1	A0A6P8HPF4		1545325_Database_total.fasta	9 190,5	100,0%	2	2	2	0,00604%	36,9%	84
Mesenteric Filaments	F2	030624_F2	Cluster of 40S ribosomal protein S21 OS=Actinia tenebrosa OX=6105 GN=LOC116293629 PE=3 SV=1 (A0A6P8HPF4)	40S ribosomal protein S21 OS=Actinia tenebrosa OX=6105 GN=LOC116293629 PE=3 SV=1	A0A6P8HPF4		1545325_Database_total.fasta	9 190,5	100,0%	2	3	3	0,00895%	36,9%	84
Mesenteric Filaments	F3	180624_F3	Cluster of 40S ribosomal protein S21 OS=Actinia tenebrosa OX=6105 GN=LOC116293629 PE=3 SV=1 (A0A6P8HPF4)	40S ribosomal protein S21 OS=Actinia tenebrosa OX=6105 GN=LOC116293629 PE=3 SV=1	A0A6P8HPF4		1545325_Database_total.fasta	9 190,5	100,0%	2	3	3	0,00865%	38,1%	84
Nematocyst	N1	070524_N1	Cluster of 40S ribosomal protein S21 OS=Actinia tenebrosa OX=6105 GN=LOC116293629 PE=3 SV=1 (A0A6P8HPF4)	40S ribosomal protein S21 OS=Actinia tenebrosa OX=6105 GN=LOC116293629 PE=3 SV=1	A0A6P8HPF4		1545325_Database_total.fasta	9 190,5	100,0%	3	4	4	0,0130%	47,6%	84
Nematocyst	N2	140524_N2	Cluster of 40S ribosomal protein S21 OS=Actinia tenebrosa OX=6105 GN=LOC116293629 PE=3 SV=1 (A0A6P8HPF4)	40S ribosomal protein S21 OS=Actinia tenebrosa OX=6105 GN=LOC116293629 PE=3 SV=1	A0A6P8HPF4		1545325_Database_total.fasta	9 190,5	100,0%	3	3	3	0,0101%	28,6%	84
Nematocyst	N3	140524_N3	Cluster of 40S ribosomal protein S21 OS=Actinia tenebrosa OX=6105 GN=LOC116293629 PE=3 SV=1 (A0A6P8HPF4)	40S ribosomal protein S21 OS=Actinia tenebrosa OX=6105 GN=LOC116293629 PE=3 SV=1	A0A6P8HPF4		1545325_Database_total.fasta	9 190,5	100,0%	4	4	4	0,0130%	48,8%	84
Nematocyst	N4	140524_N4	Cluster of 40S ribosomal protein S21 OS=Actinia tenebrosa OX=6105 GN=LOC116293629 PE=3 SV=1 (A0A6P8HPF4)	40S ribosomal protein S21 OS=Actinia tenebrosa OX=6105 GN=LOC116293629 PE=3 SV=1	A0A6P8HPF4		1545325_Database_total.fasta	9 190,5	100,0%	3	4	4	0,0120%	48,8%	84
Tentac	T1	030624_T1	Cluster of 40S ribosomal protein S21 OS=Actinia tenebrosa OX=6105 GN=LOC116293629 PE=3 SV=1 (A0A6P8HPF4)	40S ribosomal protein S21 OS=Actinia tenebrosa OX=6105 GN=LOC116293629 PE=3 SV=1	A0A6P8HPF4		1545325_Database_total.fasta	9 190,5	53,1%	1	1	1	0,00478%	10,7%	84
Tentac	T2	030624_T2	Cluster of 40S ribosomal protein S21 OS=Actinia tenebrosa OX=6105 GN=LOC116293629 PE=3 SV=1 (A0A6P8HPF4)	40S ribosomal protein S21 OS=Actinia tenebrosa OX=6105 GN=LOC116293629 PE=3 SV=1	A0A6P8HPF4		1545325_Database_total.fasta	9 190,5	99,1%	1	2	2	0,00681%	20,2%	84
Tentac	T3	180624_T3	Cluster of 40S ribosomal protein S21 OS=Actinia tenebrosa OX=6105 GN=LOC116293629 PE=3 SV=1 (A0A6P8HPF4)	40S ribosomal protein S21 OS=Actinia tenebrosa OX=6105 GN=LOC116293629 PE=3 SV=1	A0A6P8HPF4		1545325_Database_total.fasta	9 190,5	100,0%	4	4	4	0,0114%	48,8%	84
Acrorhagi	A3	180624_A3	Cluster of 40S ribosomal protein S24 OS=Actinia tenebrosa OX=6105 GN=LOC116302886 PE=3 SV=1 (A0A6P8IMU6)	40S ribosomal protein S24 OS=Actinia tenebrosa OX=6105 GN=LOC116302886 PE=3 SV=1	A0A6P8IMU6		1545325_Database_total.fasta	15 034,7	98,9%	1	1	1	0,00281%	11,5%	131
Column	C3	180624_C6	Cluster of 40S ribosomal protein S24 OS=Actinia tenebrosa OX=6105 GN=LOC116302886 PE=3 SV=1 (A0A6P8IMU6)	40S ribosomal protein S24 OS=Actinia tenebrosa OX=6105 GN=LOC116302886 PE=3 SV=1	A0A6P8IMU6		1545325_Database_total.fasta	15 034,7	97,8%	1	1	1	0,00285%	11,5%	131
Mesenteric Filaments	F1	030624_F1	Cluster of 40S ribosomal protein S24 OS=Actinia tenebrosa OX=6105 GN=LOC116302886 PE=3 SV=1 (A0A6P8IMU6)	40S ribosomal protein S24 OS=Actinia tenebrosa OX=6105 GN=LOC116302886 PE=3 SV=1	A0A6P8IMU6		1545325_Database_total.fasta	15 034,7	100,0%	2	3	3	0,00905%	12,2%	131
Mesenteric Filaments	F2	030624_F2	Cluster of 40S ribosomal protein S24 OS=Actinia tenebrosa OX=6105 GN=LOC116302886 PE=3 SV=1 (A0A6P8IMU6)	40S ribosomal protein S24 OS=Actinia tenebrosa OX=6105 GN=LOC116302886 PE=3 SV=1	A0A6P8IMU6		1545325_Database_total.fasta	15 034,7	99,8%	2	3	4	0,0119%	12,2%	131
Mesenteric Filaments	F3	180624_F3	Cluster of 40S ribosomal protein S24 OS=Actinia tenebrosa OX=6105 GN=LOC116302886 PE=3 SV=1 (A0A6P8IMU6)	40S ribosomal protein S24 OS=Actinia tenebrosa OX=6105 GN=LOC116302886 PE=3 SV=1	A0A6P8IMU6		1545325_Database_total.fasta	15 034,7	100,0%	2	2	2	0,00577%	12,2%	131
Nematocyst	N1	070524_N1	Cluster of 40S ribosomal protein S24 OS=Actinia tenebrosa OX=6105 GN=LOC116302886 PE=3 SV=1 (A0A6P8IMU6)	40S ribosomal protein S24 OS=Actinia tenebrosa OX=6105 GN=LOC116302886 PE=3 SV=1	A0A6P8IMU6		1545325_Database_total.fasta	15 034,7	96,5%	1	1	1	0,00326%	11,5%	131
Nematocyst	N2	140524_N2	Cluster of 40S ribosomal protein S24 OS=Actinia tenebrosa OX=6105 GN=LOC116302886 PE=3 SV=1 (A0A6P8IMU6)	40S ribosomal protein S24 OS=Actinia tenebrosa OX=6105 GN=LOC116302886 PE=3 SV=1	A0A6P8IMU6		1545325_Database_total.fasta	15 034,7	99,1%	1	1	1	0,00337%	11,5%	131
Nematocyst	N3	140524_N3	Cluster of 40S ribosomal protein S24 OS=Actinia tenebrosa OX=6105 GN=LOC116302886 PE=3 SV=1 (A0A6P8IMU6)	40S ribosomal protein S24 OS=Actinia tenebrosa OX=6105 GN=LOC116302886 PE=3 SV=1	A0A6P8IMU6		1545325_Database_total.fasta	15 034,7	98,9%	1	1	1	0,00324%	11,5%	131
Nematocyst	N4	140524_N4	Cluster of 40S ribosomal protein S24 OS=Actinia tenebrosa OX=6105 GN=LOC116302886 PE=3 SV=1 (A0A6P8IMU6)	40S ribosomal protein S24 OS=Actinia tenebrosa OX=6105 GN=LOC116302886 PE=3 SV=1	A0A6P8IMU6		1545325_Database_total.fasta	15 034,7	98,6%	1	1	2	0,00601%	9,16%	131
Tentac	T2	030624_T2	Cluster of 40S ribosomal protein S24 OS=Actinia tenebrosa OX=6105 GN=LOC116302886 PE=3 SV=1 (A0A6P8IMU6)	40S ribosomal protein S24 OS=Actinia tenebrosa OX=6105 GN=LOC116302886 PE=3 SV=1	A0A6P8IMU6		1545325_Database_total.fasta	15 034,7	99,9%	2	2	2	0,00681%	12,2%	131
Tentac	T3	180624_T3	Cluster of 40S ribosomal protein S24 OS=Actinia tenebrosa OX=6105 GN=LOC116302886 PE=3 SV=1 (A0A6P8IMU6)	40S ribosomal protein S24 OS=Actinia tenebrosa OX=6105 GN=LOC116302886 PE=3 SV=1	A0A6P8IMU6		1545325_Database_total.fasta	15 034,7	100,0%	2	2	2	0,00568%	12,2%	131
Mesenteric Filaments	F1	030624_F1	Cluster of 40S ribosomal protein S24-like isoform X2 [Dendronephthya gigantea] (XP_028414648.1)	40S ribosomal protein S24-like isoform X2 [Dendronephthya gigantea]	XP_028414648.1,XP_028418584.1,XP_046859179.1		1545325_Database_total.fasta	42 944,3	100,0%	2	2	2	0,00604%	9,16%	369
Mesenteric Filaments	F2	030624_F2	Cluster of 40S ribosomal protein S24-like isoform X2 [Dendronephthya gigantea] (XP_028414648.1)	40S ribosomal protein S24-like isoform X2 [Dendronephthya gigantea]	XP_028414648.1,XP_028418584.1,XP_046859179.1		1545325_Database_total.fasta	42 944,3	97,9%	1	1	1	0,00298%	9,16%	369
Mesenteric Filaments	F3	180624_F3	Cluster of 40S ribosomal protein S24-like isoform X2 [Dendronephthya gigantea] (XP_028414648.1)	40S ribosomal protein S24-like isoform X2 [Dendronephthya gigantea]	XP_028414648.1,XP_028418584.1,XP_046859179.1		1545325_Database_total.fasta	42 944,3	99,0%	1	1	1	0,00288%	9,16%	369
Nematocyst	N1	070524_N1	Cluster of 40S ribosomal protein S24-like isoform X2 [Dendronephthya gigantea] (XP_028414648.1)	40S ribosomal protein S24-like isoform X2 [Dendronephthya gigantea]	XP_028414648.1,XP_028418584.1,XP_046859179.1		1545325_Database_total.fasta	15 085,8	99,6%	1	1	1	0,00326%	8,40%	131
Nematocyst	N3	140524_N3	Cluster of 40S ribosomal protein S24-like isoform X2 [Dendronephthya gigantea] (XP_028414648.1)	40S ribosomal protein S24-like isoform X2 [Dendronephthya gigantea]	XP_028414648.1,XP_028418584.1,XP_046859179.1		1545325_Database_total.fasta	15 085,8	98,7%	1	2	2	0,00649%	8,40%	131
Nematocyst	N4	140524_N4	Cluster of 40S ribosomal protein S24-like isoform X2 [Dendronephthya gigantea] (XP_028414648.1)	40S ribosomal protein S24-like isoform X2 [Dendronephthya gigantea]	XP_028414648.1,XP_028418584.1,XP_046859179.1		1545325_Database_total.fasta	15 085,8	98,6%	1	1	1	0,00301%	8,40%	131
Tentac	T2	030624_T2	Cluster of 40S ribosomal protein S24-like isoform X2 [Dendronephthya gigantea] (XP_028414648.1)	40S ribosomal protein S24-like isoform X2 [Dendronephthya gigantea]	XP_028414648.1,XP_028418584.1,XP_046859179.1		1545325_Database_total.fasta	42 944,3	36,4%	1	1	1	0,00341%	8,40%	369
Acrorhagi	A1	030624_A1	Cluster of 40S ribosomal protein S25 OS=Actinia tenebrosa OX=6105 GN=LOC116303144 PE=3 SV=1 (A0A6P8INN0)	40S ribosomal protein S25 OS=Actinia tenebrosa OX=6105 GN=LOC116303144 PE=3 SV=1	A0A6P8INN0		1545325_Database_total.fasta	13 293,4	59,7%	1	1	1	0,00356%	7,63%	118
Acrorhagi	A2	030624_A2	Cluster of 40S ribosomal protein S25 OS=Actinia tenebrosa OX=6105 GN=LOC116303144 PE=3 SV=1 (A0A6P8INN0)	40S ribosomal protein S25 OS=Actinia tenebrosa OX=6105 GN=LOC116303144 PE=3 SV=1	A0A6P8INN0		1545325_Database_total.fasta	13 293,4	69,1%	1	1	1	0,00314%	8,47%	118
Acrorhagi	A3	180624_A3	Cluster of 40S ribosomal protein S25 OS=Actinia tenebrosa OX=6105 GN=LOC116303144 PE=3 SV=1 (A0A6P8INN0)	40S ribosomal protein S25 OS=Actinia tenebrosa OX=6105 GN=LOC116303144 PE=3 SV=1	A0A6P8INN0		1545325_Database_total.fasta	13 293,4	100,0%	3	4	4	0,0112%	22,0%	118
Column	C1	030624_C4	Cluster of 40S ribosomal protein S25 OS=Actinia tenebrosa OX=6105 GN=LOC116303144 PE=3 SV=1 (A0A6P8INN0)	40S ribosomal protein S25 OS=Actinia tenebrosa OX=6105 GN=LOC116303144 PE=3 SV=1	A0A6P8INN0		1545325_Database_total.fasta	13 293,4	10,6%	0	0	0	0,000%	0,000%	118
Column	C2	030624_C5	Cluster of 40S ribosomal protein S25 OS=Actinia tenebrosa OX=6105 GN=LOC116303144 PE=3 SV=1 (A0A6P8INN0)	40S ribosomal protein S25 OS=Actinia tenebrosa OX=6105 GN=LOC116303144 PE=3 SV=1	A0A6P8INN0		1545325_Database_total.fasta	13 293,4	97,5%	1	1	1	0,00435%	11,9%	118
Column	C3	180624_C6	Cluster of 40S ribosomal protein S25 OS=Actinia tenebrosa OX=6105 GN=LOC116303144 PE=3 SV=1 (A0A6P8INN0)	40S ribosomal protein S25 OS=Actinia tenebrosa OX=6105 GN=LOC116303144 PE=3 SV=1	A0A6P8INN0		1545325_Database_total.fasta	13 293,4	77,3%	1	1	1	0,00285%	11,9%	118
Mesenteric Filaments	F1	030624_F1	Cluster of 40S ribosomal protein S25 OS=Actinia tenebrosa OX=6105 GN=LOC116303144 PE=3 SV=1 (A0A6P8INN0)	40S ribosomal protein S25 OS=Actinia tenebrosa OX=6105 GN=LOC116303144 PE=3 SV=1	A0A6P8INN0		1545325_Database_total.fasta	13 293,4	90,9%	1	1	1	0,00302%	13,6%	118
Mesenteric Filaments	F2	030624_F2	Cluster of 40S ribosomal protein S25 OS=Actinia tenebrosa OX=6105 GN=LOC116303144 PE=3 SV=1 (A0A6P8INN0)	40S ribosomal protein S25 OS=Actinia tenebrosa OX=6105 GN=LOC116303144 PE=3 SV=1	A0A6P8INN0		1545325_Database_total.fasta	13 293,4	99,9%	2	2	2	0,00597%	22,0%	118
Mesenteric Filaments	F3	180624_F3	Cluster of 40S ribosomal protein S25 OS=Actinia tenebrosa OX=6105 GN=LOC116303144 PE=3 SV=1 (A0A6P8INN0)	40S ribosomal protein S25 OS=Actinia tenebrosa OX=6105 GN=LOC116303144 PE=3 SV=1	A0A6P8INN0		1545325_Database_total.fasta	13 293,4	100,0%	3	4	5	0,0144%	21,2%	118
Mucus	M1	030624_M1	Cluster of 40S ribosomal protein S25 OS=Actinia tenebrosa OX=6105 GN=LOC116303144 PE=3 SV=1 (A0A6P8INN0)	40S ribosomal protein S25 OS=Actinia tenebrosa OX=6105 GN=LOC116303144 PE=3 SV=1	A0A6P8INN0		1545325_Database_total.fasta	13 293,4	56,2%	1	1	1	0,00401%	8,47%	118
Nematocyst	N1	070524_N1	Cluster of 40S ribosomal protein S25 OS=Actinia tenebrosa OX=6105 GN=LOC116303144 PE=3 SV=1 (A0A6P8INN0)	40S ribosomal protein S25 OS=Actinia tenebrosa OX=6105 GN=LOC116303144 PE=3 SV=1	A0A6P8INN0		1545325_Database_total.fasta	13 293,4	100,0%	5	5	6	0,0195%	32,2%	118
Nematocyst	N2	140524_N2	Cluster of 40S ribosomal protein S25 OS=Actinia tenebrosa OX=6105 GN=LOC116303144 PE=3 SV=1 (A0A6P8INN0)	40S ribosomal protein S25 OS=Actinia tenebrosa OX=6105 GN=LOC116303144 PE=3 SV=1	A0A6P8INN0		1545325_Database_total.fasta	13 293,4	100,0%	2	2	2	0,00675%	20,3%	118
Nematocyst	N3	140524_N3	Cluster of 40S ribosomal protein S25 OS=Actinia tenebrosa OX=6105 GN=LOC116303144 PE=3 SV=1 (A0A6P8INN0)	40S ribosomal protein S25 OS=Actinia tenebrosa OX=6105 GN=LOC116303144 PE=3 SV=1	A0A6P8INN0		1545325_Database_total.fasta	13 293,4	100,0%	3	4	4	0,0130%	21,2%	118
Nematocyst	N4	140524_N4	Cluster of 40S ribosomal protein S25 OS=Actinia tenebrosa OX=6105 GN=LOC116303144 PE=3 SV=1 (A0A6P8INN0)	40S ribosomal protein S25 OS=Actinia tenebrosa OX=6105 GN=LOC116303144 PE=3 SV=1	A0A6P8INN0		1545325_Database_total.fasta	13 293,4	100,0%	5	6	6	0,0180%	23,7%	118
Tentac	T1	030624_T1	Cluster of 40S ribosomal protein S25 OS=Actinia tenebrosa OX=6105 GN=LOC116303144 PE=3 SV=1 (A0A6P8INN0)	40S ribosomal protein S25 OS=Actinia tenebrosa OX=6105 GN=LOC116303144 PE=3 SV=1	A0A6P8INN0		1545325_Database_total.fasta	13 293,4	99,4%	2	2	2	0,00956%	13,6%	118
Tentac	T2	030624_T2	Cluster of 40S ribosomal protein S25 OS=Actinia tenebrosa OX=6105 GN=LOC116303144 PE=3 SV=1 (A0A6P8INN0)	40S ribosomal protein S25 OS=Actinia tenebrosa OX=6105 GN=LOC116303144 PE=3 SV=1	A0A6P8INN0		1545325_Database_total.fasta	13 293,4	100,0%	3	3	3	0,0102%	22,0%	118
Tentac	T3	180624_T3	Cluster of 40S ribosomal protein S25 OS=Actinia tenebrosa OX=6105 GN=LOC116303144 PE=3 SV=1 (A0A6P8INN0)	40S ribosomal protein S25 OS=Actinia tenebrosa OX=6105 GN=LOC116303144 PE=3 SV=1	A0A6P8INN0		1545325_Database_total.fasta	13 293,4	83,3%	1	1	1	0,00284%	13,6%	118
Acrorhagi	A1	030624_A1	Cluster of 40S ribosomal protein S26 OS=Actinia tenebrosa OX=6105 GN=LOC116295635 PE=3 SV=1 (A0A6P8HSM3)	40S ribosomal protein S26 OS=Actinia tenebrosa OX=6105 GN=LOC116295635 PE=3 SV=1	A0A6P8HSM3		1545325_Database_total.fasta	13 926,0	99,7%	2	2	2	0,00713%	26,0%	123
Acrorhagi	A3	180624_A3	Cluster of 40S ribosomal protein S26 OS=Actinia tenebrosa OX=6105 GN=LOC116295635 PE=3 SV=1 (A0A6P8HSM3)	40S ribosomal protein S26 OS=Actinia tenebrosa OX=6105 GN=LOC116295635 PE=3 SV=1	A0A6P8HSM3		1545325_Database_total.fasta	13 926,0	99,9%	2	2	3	0,00844%	26,8%	123
Column	C3	180624_C6	Cluster of 40S ribosomal protein S26 OS=Actinia tenebrosa OX=6105 GN=LOC116295635 PE=3 SV=1 (A0A6P8HSM3)	40S ribosomal protein S26 OS=Actinia tenebrosa OX=6105 GN=LOC116295635 PE=3 SV=1	A0A6P8HSM3		1545325_Database_total.fasta	13 926,0	100,0%	2	2	2	0,00570%	26,0%	123
Mesenteric Filaments	F1	030624_F1	Cluster of 40S ribosomal protein S26 OS=Actinia tenebrosa OX=6105 GN=LOC116295635 PE=3 SV=1 (A0A6P8HSM3)	40S ribosomal protein S26 OS=Actinia tenebrosa OX=6105 GN=LOC116295635 PE=3 SV=1	A0A6P8HSM3		1545325_Database_total.fasta	13 926,0	100,0%	3	3	4	0,0121%	26,8%	123
Mesenteric Filaments	F2	030624_F2	Cluster of 40S ribosomal protein S26 OS=Actinia tenebrosa OX=6105 GN=LOC116295635 PE=3 SV=1 (A0A6P8HSM3)	40S ribosomal protein S26 OS=Actinia tenebrosa OX=6105 GN=LOC116295635 PE=3 SV=1	A0A6P8HSM3		1545325_Database_total.fasta	13 926,0	100,0%	3	3	4	0,0119%	26,8%	123
Mesenteric Filaments	F3	180624_F3	Cluster of 40S ribosomal protein S26 OS=Actinia tenebrosa OX=6105 GN=LOC116295635 PE=3 SV=1 (A0A6P8HSM3)	40S ribosomal protein S26 OS=Actinia tenebrosa OX=6105 GN=LOC116295635 PE=3 SV=1	A0A6P8HSM3		1545325_Database_total.fasta	13 926,0	100,0%	3	3	4	0,0115%	34,1%	123
Mucus	M3	180624_M3	Cluster of 40S ribosomal protein S26 OS=Actinia tenebrosa OX=6105 GN=LOC116295635 PE=3 SV=1 (A0A6P8HSM3)	40S ribosomal protein S26 OS=Actinia tenebrosa OX=6105 GN=LOC116295635 PE=3 SV=1	A0A6P8HSM3		1545325_Database_total.fasta	13 926,0	99,5%	1	1	1	0,00537%	13,8%	123
Nematocyst	N1	070524_N1	Cluster of 40S ribosomal protein S26 OS=Actinia tenebrosa OX=6105 GN=LOC116295635 PE=3 SV=1 (A0A6P8HSM3)	40S ribosomal protein S26 OS=Actinia tenebrosa OX=6105 GN=LOC116295635 PE=3 SV=1	A0A6P8HSM3		1545325_Database_total.fasta	13 926,0	100,0%	2	2	4	0,0130%	26,0%	123
Nematocyst	N2	140524_N2	Cluster of 40S ribosomal protein S26 OS=Actinia tenebrosa OX=6105 GN=LOC116295635 PE=3 SV=1 (A0A6P8HSM3)	40S ribosomal protein S26 OS=Actinia tenebrosa OX=6105 GN=LOC116295635 PE=3 SV=1	A0A6P8HSM3		1545325_Database_total.fasta	13 926,0	100,0%	3	3	7	0,0236%	26,8%	123
Nematocyst	N3	140524_N3	Cluster of 40S ribosomal protein S26 OS=Actinia tenebrosa OX=6105 GN=LOC116295635 PE=3 SV=1 (A0A6P8HSM3)	40S ribosomal protein S26 OS=Actinia tenebrosa OX=6105 GN=LOC116295635 PE=3 SV=1	A0A6P8HSM3		1545325_Database_total.fasta	13 926,0	100,0%	3	4	4	0,0130%	26,8%	123
Nematocyst	N4	140524_N4	Cluster of 40S ribosomal protein S26 OS=Actinia tenebrosa OX=6105 GN=LOC116295635 PE=3 SV=1 (A0A6P8HSM3)	40S ribosomal protein S26 OS=Actinia tenebrosa OX=6105 GN=LOC116295635 PE=3 SV=1	A0A6P8HSM3		1545325_Database_total.fasta	13 926,0	100,0%	3	3	3	0,00902%	26,8%	123
Tentac	T1	030624_T1	Cluster of 40S ribosomal protein S26 OS=Actinia tenebrosa OX=6105 GN=LOC116295635 PE=3 SV=1 (A0A6P8HSM3)	40S ribosomal protein S26 OS=Actinia tenebrosa OX=6105 GN=LOC116295635 PE=3 SV=1	A0A6P8HSM3		1545325_Database_total.fasta	13 926,0	89,2%	1	1	1	0,00478%	13,8%	123
Tentac	T2	030624_T2	Cluster of 40S ribosomal protein S26 OS=Actinia tenebrosa OX=6105 GN=LOC116295635 PE=3 SV=1 (A0A6P8HSM3)	40S ribosomal protein S26 OS=Actinia tenebrosa OX=6105 GN=LOC116295635 PE=3 SV=1	A0A6P8HSM3		1545325_Database_total.fasta	13 926,0	100,0%	3	3	4	0,0136%	26,8%	123
Tentac	T3	180624_T3	Cluster of 40S ribosomal protein S26 OS=Actinia tenebrosa OX=6105 GN=LOC116295635 PE=3 SV=1 (A0A6P8HSM3)	40S ribosomal protein S26 OS=Actinia tenebrosa OX=6105 GN=LOC116295635 PE=3 SV=1	A0A6P8HSM3		1545325_Database_total.fasta	13 926,0	100,0%	3	3	3	0,00851%	26,8%	123
Acrorhagi	A1	030624_A1	Cluster of 40S ribosomal protein S27 OS=Actinia tenebrosa OX=6105 GN=LOC116298930 PE=3 SV=1 (A0A6P8ICE8)	40S ribosomal protein S27 OS=Actinia tenebrosa OX=6105 GN=LOC116298930 PE=3 SV=1	A0A6P8ICE8		1545325_Database_total.fasta	9 555,1	98,2%	2	2	2	0,00713%	29,8%	84
Acrorhagi	A2	030624_A2	Cluster of 40S ribosomal protein S27 OS=Actinia tenebrosa OX=6105 GN=LOC116298930 PE=3 SV=1 (A0A6P8ICE8)	40S ribosomal protein S27 OS=Actinia tenebrosa OX=6105 GN=LOC116298930 PE=3 SV=1	A0A6P8ICE8		1545325_Database_total.fasta	9 555,1	92,2%	1	1	1	0,00314%	14,3%	84
Acrorhagi	A3	180624_A3	Cluster of 40S ribosomal protein S27 OS=Actinia tenebrosa OX=6105 GN=LOC116298930 PE=3 SV=1 (A0A6P8ICE8)	40S ribosomal protein S27 OS=Actinia tenebrosa OX=6105 GN=LOC116298930 PE=3 SV=1	A0A6P8ICE8		1545325_Database_total.fasta	9 555,1	66,2%	1	1	1	0,00281%	15,5%	84
Column	C1	030624_C4	Cluster of 40S ribosomal protein S27 OS=Actinia tenebrosa OX=6105 GN=LOC116298930 PE=3 SV=1 (A0A6P8ICE8)	40S ribosomal protein S27 OS=Actinia tenebrosa OX=6105 GN=LOC116298930 PE=3 SV=1	A0A6P8ICE8		1545325_Database_total.fasta	9 555,1	11,9%	0	0	0	0,000%	0,000%	84
Column	C2	030624_C5	Cluster of 40S ribosomal protein S27 OS=Actinia tenebrosa OX=6105 GN=LOC116298930 PE=3 SV=1 (A0A6P8ICE8)	40S ribosomal protein S27 OS=Actinia tenebrosa OX=6105 GN=LOC116298930 PE=3 SV=1	A0A6P8ICE8		1545325_Database_total.fasta	9 555,1	96,1%	2	2	2	0,00870%	23,8%	84
Mesenteric Filaments	F1	030624_F1	Cluster of 40S ribosomal protein S27 OS=Actinia tenebrosa OX=6105 GN=LOC116298930 PE=3 SV=1 (A0A6P8ICE8)	40S ribosomal protein S27 OS=Actinia tenebrosa OX=6105 GN=LOC116298930 PE=3 SV=1	A0A6P8ICE8		1545325_Database_total.fasta	9 555,1	94,3%	1	1	1	0,00302%	14,3%	84
Mesenteric Filaments	F2	030624_F2	Cluster of 40S ribosomal protein S27 OS=Actinia tenebrosa OX=6105 GN=LOC116298930 PE=3 SV=1 (A0A6P8ICE8)	40S ribosomal protein S27 OS=Actinia tenebrosa OX=6105 GN=LOC116298930 PE=3 SV=1	A0A6P8ICE8		1545325_Database_total.fasta	9 555,1	99,6%	2	2	2	0,00597%	23,8%	84
Mesenteric Filaments	F3	180624_F3	Cluster of 40S ribosomal protein S27 OS=Actinia tenebrosa OX=6105 GN=LOC116298930 PE=3 SV=1 (A0A6P8ICE8)	40S ribosomal protein S27 OS=Actinia tenebrosa OX=6105 GN=LOC116298930 PE=3 SV=1	A0A6P8ICE8		1545325_Database_total.fasta	9 555,1	78,6%	1	1	1	0,00288%	14,3%	84
Mucus	M3	180624_M3	Cluster of 40S ribosomal protein S27 OS=Actinia tenebrosa OX=6105 GN=LOC116298930 PE=3 SV=1 (A0A6P8ICE8)	40S ribosomal protein S27 OS=Actinia tenebrosa OX=6105 GN=LOC116298930 PE=3 SV=1	A0A6P8ICE8		1545325_Database_total.fasta	9 555,1	31,2%	0	0	0	0,000%	0,000%	84
Nematocyst	N1	070524_N1	Cluster of 40S ribosomal protein S27 OS=Actinia tenebrosa OX=6105 GN=LOC116298930 PE=3 SV=1 (A0A6P8ICE8)	40S ribosomal protein S27 OS=Actinia tenebrosa OX=6105 GN=LOC116298930 PE=3 SV=1	A0A6P8ICE8		1545325_Database_total.fasta	9 555,1	100,0%	3	4	4	0,0130%	39,3%	84
Nematocyst	N2	140524_N2	Cluster of 40S ribosomal protein S27 OS=Actinia tenebrosa OX=6105 GN=LOC116298930 PE=3 SV=1 (A0A6P8ICE8)	40S ribosomal protein S27 OS=Actinia tenebrosa OX=6105 GN=LOC116298930 PE=3 SV=1	A0A6P8ICE8		1545325_Database_total.fasta	9 555,1	100,0%	2	3	3	0,0101%	29,8%	84
Nematocyst	N3	140524_N3	Cluster of 40S ribosomal protein S27 OS=Actinia tenebrosa OX=6105 GN=LOC116298930 PE=3 SV=1 (A0A6P8ICE8)	40S ribosomal protein S27 OS=Actinia tenebrosa OX=6105 GN=LOC116298930 PE=3 SV=1	A0A6P8ICE8		1545325_Database_total.fasta	9 555,1	100,0%	2	3	3	0,00973%	29,8%	84
Nematocyst	N4	140524_N4	Cluster of 40S ribosomal protein S27 OS=Actinia tenebrosa OX=6105 GN=LOC116298930 PE=3 SV=1 (A0A6P8ICE8)	40S ribosomal protein S27 OS=Actinia tenebrosa OX=6105 GN=LOC116298930 PE=3 SV=1	A0A6P8ICE8		1545325_Database_total.fasta	9 555,1	100,0%	2	3	3	0,00902%	29,8%	84
Tentac	T1	030624_T1	Cluster of 40S ribosomal protein S27 OS=Actinia tenebrosa OX=6105 GN=LOC116298930 PE=3 SV=1 (A0A6P8ICE8)	40S ribosomal protein S27 OS=Actinia tenebrosa OX=6105 GN=LOC116298930 PE=3 SV=1	A0A6P8ICE8		1545325_Database_total.fasta	9 555,1	94,8%	1	1	1	0,00478%	14,3%	84
Tentac	T2	030624_T2	Cluster of 40S ribosomal protein S27 OS=Actinia tenebrosa OX=6105 GN=LOC116298930 PE=3 SV=1 (A0A6P8ICE8)	40S ribosomal protein S27 OS=Actinia tenebrosa OX=6105 GN=LOC116298930 PE=3 SV=1	A0A6P8ICE8		1545325_Database_total.fasta	9 555,1	99,9%	2	2	2	0,00681%	29,8%	84
Tentac	T3	180624_T3	Cluster of 40S ribosomal protein S27 OS=Actinia tenebrosa OX=6105 GN=LOC116298930 PE=3 SV=1 (A0A6P8ICE8)	40S ribosomal protein S27 OS=Actinia tenebrosa OX=6105 GN=LOC116298930 PE=3 SV=1	A0A6P8ICE8		1545325_Database_total.fasta	9 555,1	78,4%	1	1	1	0,00284%	14,3%	84
Acrorhagi	A1	030624_A1	Cluster of 40S ribosomal protein S3 [Actinia tenebrosa] (XP_031566148.1)	40S ribosomal protein S3 (Fragment) OS=Hydra vulgaris OX=6087 PE=2 SV=1	Q6YCH0		1545325_Database_total.fasta	26 506,4	6,2%	0	0	2	0,00713%	7,14%	238
Acrorhagi	A1	030624_A1	Cluster of 40S ribosomal protein S3 [Actinia tenebrosa] (XP_031566148.1)	40S ribosomal protein S3 [Dendronephthya gigantea]	XP_028402844.1		1545325_Database_total.fasta	26 411,0	56,2%	0	0	2	0,00713%	7,53%	239
Acrorhagi	A1	030624_A1	Cluster of 40S ribosomal protein S3 [Actinia tenebrosa] (XP_031566148.1)	40S ribosomal protein S3 [Actinia tenebrosa]	XP_031566148.1		1545325_Database_total.fasta	26 103,6	91,5%	0	0	3	0,0107%	11,0%	236
Acrorhagi	A2	030624_A2	Cluster of 40S ribosomal protein S3 [Actinia tenebrosa] (XP_031566148.1)	40S ribosomal protein S3 [Dendronephthya gigantea]	XP_028402844.1		1545325_Database_total.fasta	26 411,0	63,2%	0	0	2	0,00629%	10,9%	239
Acrorhagi	A2	030624_A2	Cluster of 40S ribosomal protein S3 [Actinia tenebrosa] (XP_031566148.1)	40S ribosomal protein S3 [Actinia tenebrosa]	XP_031566148.1		1545325_Database_total.fasta	26 103,6	99,7%	0	0	4	0,0126%	19,1%	236
Acrorhagi	A3	180624_A3	Cluster of 40S ribosomal protein S3 [Actinia tenebrosa] (XP_031566148.1)	40S ribosomal protein S3 [Actinia tenebrosa]	XP_031566148.1		1545325_Database_total.fasta	26 103,6	99,5%	0	0	6	0,0169%	25,4%	236
Acrorhagi	A3	180624_A3	Cluster of 40S ribosomal protein S3 [Actinia tenebrosa] (XP_031566148.1)	40S ribosomal protein S3 [Dendronephthya gigantea]	XP_028402844.1		1545325_Database_total.fasta	26 411,0	98,7%	2	2	6	0,0169%	22,2%	239
Column	C1	030624_C4	Cluster of 40S ribosomal protein S3 [Actinia tenebrosa] (XP_031566148.1)	40S ribosomal protein S3 [Dendronephthya gigantea]	XP_028402844.1		1545325_Database_total.fasta	26 411,0	6,0%	0	0	0	0,000%	0,000%	239
Column	C1	030624_C4	Cluster of 40S ribosomal protein S3 [Actinia tenebrosa] (XP_031566148.1)	40S ribosomal protein S3 [Actinia tenebrosa]	XP_031566148.1		1545325_Database_total.fasta	26 103,6	68,3%	0	0	1	0,00452%	5,08%	236
Column	C2	030624_C5	Cluster of 40S ribosomal protein S3 [Actinia tenebrosa] (XP_031566148.1)	40S ribosomal protein S3 (Fragment) OS=Hydra vulgaris OX=6087 PE=2 SV=1	Q6YCH0		1545325_Database_total.fasta	26 506,4	6,5%	0	0	2	0,00870%	8,82%	238
Column	C2	030624_C5	Cluster of 40S ribosomal protein S3 [Actinia tenebrosa] (XP_031566148.1)	40S ribosomal protein S3 [Dendronephthya gigantea]	XP_028402844.1		1545325_Database_total.fasta	26 411,0	67,7%	0	0	3	0,0131%	10,5%	239
Column	C2	030624_C5	Cluster of 40S ribosomal protein S3 [Actinia tenebrosa] (XP_031566148.1)	40S ribosomal protein S3 [Actinia tenebrosa]	XP_031566148.1		1545325_Database_total.fasta	26 103,6	100,0%	1	1	7	0,0305%	27,5%	236
Column	C3	180624_C6	Cluster of 40S ribosomal protein S3 [Actinia tenebrosa] (XP_031566148.1)	40S ribosomal protein S3 [Dendronephthya gigantea]	XP_028402844.1		1545325_Database_total.fasta	26 411,0	71,5%	0	0	4	0,0114%	9,21%	239
Column	C3	180624_C6	Cluster of 40S ribosomal protein S3 [Actinia tenebrosa] (XP_031566148.1)	40S ribosomal protein S3 [Actinia tenebrosa]	XP_031566148.1		1545325_Database_total.fasta	26 103,6	100,0%	1	1	7	0,0199%	24,2%	236
Mesenteric Filaments	F1	030624_F1	Cluster of 40S ribosomal protein S3 [Actinia tenebrosa] (XP_031566148.1)	40S ribosomal protein S3 [Dendronephthya gigantea]	XP_028402844.1		1545325_Database_total.fasta	26 411,0	62,8%	0	0	4	0,0121%	9,21%	239
Mesenteric Filaments	F1	030624_F1	Cluster of 40S ribosomal protein S3 [Actinia tenebrosa] (XP_031566148.1)	40S ribosomal protein S3 [Actinia tenebrosa]	XP_031566148.1		1545325_Database_total.fasta	26 103,6	100,0%	1	1	8	0,0241%	24,6%	236
Mesenteric Filaments	F2	030624_F2	Cluster of 40S ribosomal protein S3 [Actinia tenebrosa] (XP_031566148.1)	40S ribosomal protein S3 (Fragment) OS=Hydra vulgaris OX=6087 PE=2 SV=1	Q6YCH0		1545325_Database_total.fasta	26 506,4	8,5%	0	0	3	0,00895%	12,2%	238
Mesenteric Filaments	F2	030624_F2	Cluster of 40S ribosomal protein S3 [Actinia tenebrosa] (XP_031566148.1)	40S ribosomal protein S3 [Dendronephthya gigantea]	XP_028402844.1		1545325_Database_total.fasta	26 411,0	68,0%	0	0	6	0,0179%	9,21%	239
Mesenteric Filaments	F2	030624_F2	Cluster of 40S ribosomal protein S3 [Actinia tenebrosa] (XP_031566148.1)	40S ribosomal protein S3 [Actinia tenebrosa]	XP_031566148.1		1545325_Database_total.fasta	26 103,6	100,0%	1	2	12	0,0358%	33,1%	236
Mesenteric Filaments	F3	180624_F3	Cluster of 40S ribosomal protein S3 [Actinia tenebrosa] (XP_031566148.1)	40S ribosomal protein S3 (Fragment) OS=Hydra vulgaris OX=6087 PE=2 SV=1	Q6YCH0		1545325_Database_total.fasta	26 506,4	12,5%	0	0	5	0,0144%	22,7%	238
Mesenteric Filaments	F3	180624_F3	Cluster of 40S ribosomal protein S3 [Actinia tenebrosa] (XP_031566148.1)	40S ribosomal protein S3 [Dendronephthya gigantea]	XP_028402844.1		1545325_Database_total.fasta	26 411,0	97,0%	1	1	10	0,0288%	28,9%	239
Mesenteric Filaments	F3	180624_F3	Cluster of 40S ribosomal protein S3 [Actinia tenebrosa] (XP_031566148.1)	40S ribosomal protein S3 [Actinia tenebrosa]	XP_031566148.1		1545325_Database_total.fasta	26 103,6	100,0%	2	2	16	0,0461%	56,4%	236
Mucus	M1	030624_M1	Cluster of 40S ribosomal protein S3 [Actinia tenebrosa] (XP_031566148.1)	40S ribosomal protein S3 [Dendronephthya gigantea]	XP_028402844.1		1545325_Database_total.fasta	26 411,0	76,9%	0	0	3	0,0120%	14,6%	239
Mucus	M1	030624_M1	Cluster of 40S ribosomal protein S3 [Actinia tenebrosa] (XP_031566148.1)	40S ribosomal protein S3 (Fragment) OS=Hydra vulgaris OX=6087 PE=2 SV=1	Q6YCH0		1545325_Database_total.fasta	26 506,4	5,5%	0	0	4	0,0160%	13,9%	238
Mucus	M1	030624_M1	Cluster of 40S ribosomal protein S3 [Actinia tenebrosa] (XP_031566148.1)	40S ribosomal protein S3 [Actinia tenebrosa]	XP_031566148.1		1545325_Database_total.fasta	26 103,6	100,0%	1	1	7	0,0281%	28,8%	236
Mucus	M2	030624_M2	Cluster of 40S ribosomal protein S3 [Actinia tenebrosa] (XP_031566148.1)	40S ribosomal protein S3 [Actinia tenebrosa]	XP_031566148.1		1545325_Database_total.fasta	26 103,6	65,2%	0	0	1	0,0114%	5,08%	236
Mucus	M3	180624_M3	Cluster of 40S ribosomal protein S3 [Actinia tenebrosa] (XP_031566148.1)	40S ribosomal protein S3 [Dendronephthya gigantea]	XP_028402844.1		1545325_Database_total.fasta	26 411,0	38,1%	0	0	2	0,0107%	5,44%	239
Mucus	M3	180624_M3	Cluster of 40S ribosomal protein S3 [Actinia tenebrosa] (XP_031566148.1)	40S ribosomal protein S3 (Fragment) OS=Hydra vulgaris OX=6087 PE=2 SV=1	Q6YCH0		1545325_Database_total.fasta	26 506,4	10,5%	0	0	6	0,0322%	13,9%	238
Mucus	M3	180624_M3	Cluster of 40S ribosomal protein S3 [Actinia tenebrosa] (XP_031566148.1)	40S ribosomal protein S3 [Actinia tenebrosa]	XP_031566148.1		1545325_Database_total.fasta	26 103,6	100,0%	1	1	8	0,0429%	19,5%	236
Nematocyst	N1	070524_N1	Cluster of 40S ribosomal protein S3 [Actinia tenebrosa] (XP_031566148.1)	40S ribosomal protein S3 [Dendronephthya gigantea]	XP_028402844.1		1545325_Database_total.fasta	26 411,0	100,0%	1	1	7	0,0228%	18,4%	239
Nematocyst	N1	070524_N1	Cluster of 40S ribosomal protein S3 [Actinia tenebrosa] (XP_031566148.1)	40S ribosomal protein S3 [Actinia tenebrosa]	XP_031566148.1		1545325_Database_total.fasta	26 103,6	100,0%	6	8	14	0,0456%	42,8%	236
Nematocyst	N2	140524_N2	Cluster of 40S ribosomal protein S3 [Actinia tenebrosa] (XP_031566148.1)	40S ribosomal protein S3 [Dendronephthya gigantea]	XP_028402844.1		1545325_Database_total.fasta	26 411,0	96,0%	0	0	7	0,0236%	14,6%	239
Nematocyst	N2	140524_N2	Cluster of 40S ribosomal protein S3 [Actinia tenebrosa] (XP_031566148.1)	40S ribosomal protein S3 [Actinia tenebrosa]	XP_031566148.1		1545325_Database_total.fasta	26 103,6	100,0%	6	7	14	0,0472%	42,8%	236
Nematocyst	N3	140524_N3	Cluster of 40S ribosomal protein S3 [Actinia tenebrosa] (XP_031566148.1)	40S ribosomal protein S3 [Dendronephthya gigantea]	XP_028402844.1		1545325_Database_total.fasta	26 411,0	83,6%	0	0	6	0,0195%	14,6%	239
Nematocyst	N3	140524_N3	Cluster of 40S ribosomal protein S3 [Actinia tenebrosa] (XP_031566148.1)	40S ribosomal protein S3 [Actinia tenebrosa]	XP_031566148.1		1545325_Database_total.fasta	26 103,6	100,0%	6	8	14	0,0454%	42,8%	236
Nematocyst	N4	140524_N4	Cluster of 40S ribosomal protein S3 [Actinia tenebrosa] (XP_031566148.1)	40S ribosomal protein S3 [Dendronephthya gigantea]	XP_028402844.1		1545325_Database_total.fasta	26 411,0	55,3%	0	0	6	0,0180%	14,6%	239
Nematocyst	N4	140524_N4	Cluster of 40S ribosomal protein S3 [Actinia tenebrosa] (XP_031566148.1)	40S ribosomal protein S3 [Actinia tenebrosa]	XP_031566148.1		1545325_Database_total.fasta	26 103,6	100,0%	2	2	8	0,0241%	25,8%	236
Tentac	T1	030624_T1	Cluster of 40S ribosomal protein S3 [Actinia tenebrosa] (XP_031566148.1)	40S ribosomal protein S3 [Dendronephthya gigantea]	XP_028402844.1		1545325_Database_total.fasta	26 411,0	62,6%	0	0	2	0,00956%	7,53%	239
Tentac	T1	030624_T1	Cluster of 40S ribosomal protein S3 [Actinia tenebrosa] (XP_031566148.1)	40S ribosomal protein S3 [Actinia tenebrosa]	XP_031566148.1		1545325_Database_total.fasta	26 103,6	98,8%	0	0	3	0,0143%	12,7%	236
Tentac	T2	030624_T2	Cluster of 40S ribosomal protein S3 [Actinia tenebrosa] (XP_031566148.1)	40S ribosomal protein S3 [Dendronephthya gigantea]	XP_028402844.1		1545325_Database_total.fasta	26 411,0	12,8%	0	0	1	0,00341%	3,77%	239
Tentac	T2	030624_T2	Cluster of 40S ribosomal protein S3 [Actinia tenebrosa] (XP_031566148.1)	40S ribosomal protein S3 (Fragment) OS=Hydra vulgaris OX=6087 PE=2 SV=1	Q6YCH0		1545325_Database_total.fasta	26 506,4	28,7%	0	0	4	0,0136%	16,4%	238
Tentac	T2	030624_T2	Cluster of 40S ribosomal protein S3 [Actinia tenebrosa] (XP_031566148.1)	40S ribosomal protein S3 [Actinia tenebrosa]	XP_031566148.1		1545325_Database_total.fasta	26 103,6	100,0%	1	1	6	0,0204%	26,3%	236
Tentac	T3	180624_T3	Cluster of 40S ribosomal protein S3 [Actinia tenebrosa] (XP_031566148.1)	40S ribosomal protein S3 (Fragment) OS=Hydra vulgaris OX=6087 PE=2 SV=1	Q6YCH0		1545325_Database_total.fasta	26 506,4	5,8%	0	0	3	0,00851%	13,0%	238
Tentac	T3	180624_T3	Cluster of 40S ribosomal protein S3 [Actinia tenebrosa] (XP_031566148.1)	40S ribosomal protein S3 [Dendronephthya gigantea]	XP_028402844.1		1545325_Database_total.fasta	26 411,0	88,6%	0	0	4	0,0114%	13,0%	239
Tentac	T3	180624_T3	Cluster of 40S ribosomal protein S3 [Actinia tenebrosa] (XP_031566148.1)	40S ribosomal protein S3 [Actinia tenebrosa]	XP_031566148.1		1545325_Database_total.fasta	26 103,6	100,0%	0	0	8	0,0227%	32,2%	236
Acrorhagi	A1	030624_A1	Cluster of 40S ribosomal protein S3a [Actinia tenebrosa] (XP_031549886.1)	40S ribosomal protein S3a [Actinia tenebrosa]	XP_031549886.1		1545325_Database_total.fasta	29 607,6	28,9%	0	0	1	0,00356%	3,07%	261
Acrorhagi	A2	030624_A2	Cluster of 40S ribosomal protein S3a [Actinia tenebrosa] (XP_031549886.1)	40S ribosomal protein S3a [Actinia tenebrosa]	XP_031549886.1		1545325_Database_total.fasta	29 607,6	28,2%	0	0	1	0,00314%	3,07%	261
Acrorhagi	A3	180624_A3	Cluster of 40S ribosomal protein S3a [Actinia tenebrosa] (XP_031549886.1)	hypothetical protein QZH41_020226, partial [Actinostola sp. cb2023]	KAK3728851.1		1545325_Database_total.fasta	27 489,5	99,3%	1	1	5	0,0141%	24,9%	241
Acrorhagi	A3	180624_A3	Cluster of 40S ribosomal protein S3a [Actinia tenebrosa] (XP_031549886.1)	40S ribosomal protein S3a [Actinia tenebrosa]	XP_031549886.1		1545325_Database_total.fasta	29 607,6	100,0%	2	3	7	0,0197%	26,8%	261
Column	C1	030624_C4	Cluster of 40S ribosomal protein S3a [Actinia tenebrosa] (XP_031549886.1)	40S ribosomal protein S3a [Actinia tenebrosa]	XP_031549886.1		1545325_Database_total.fasta	29 607,6	72,6%	0	0	1	0,00452%	3,07%	261
Column	C2	030624_C5	Cluster of 40S ribosomal protein S3a [Actinia tenebrosa] (XP_031549886.1)	hypothetical protein QZH41_020226, partial [Actinostola sp. cb2023]	KAK3728851.1		1545325_Database_total.fasta	27 489,5	46,4%	0	0	1	0,00435%	5,81%	241
Column	C2	030624_C5	Cluster of 40S ribosomal protein S3a [Actinia tenebrosa] (XP_031549886.1)	40S ribosomal protein S3a [Actinia tenebrosa]	XP_031549886.1		1545325_Database_total.fasta	29 607,6	95,4%	1	1	2	0,00870%	8,05%	261
Column	C3	180624_C6	Cluster of 40S ribosomal protein S3a [Actinia tenebrosa] (XP_031549886.1)	hypothetical protein QZH41_020226, partial [Actinostola sp. cb2023]	KAK3728851.1		1545325_Database_total.fasta	27 489,5	70,0%	0	0	3	0,00854%	17,8%	241
Column	C3	180624_C6	Cluster of 40S ribosomal protein S3a [Actinia tenebrosa] (XP_031549886.1)	40S ribosomal protein S3a [Actinia tenebrosa]	XP_031549886.1		1545325_Database_total.fasta	29 607,6	98,5%	0	0	4	0,0114%	19,5%	261
Mesenteric Filaments	F1	030624_F1	Cluster of 40S ribosomal protein S3a [Actinia tenebrosa] (XP_031549886.1)	hypothetical protein QZH41_020226, partial [Actinostola sp. cb2023]	KAK3728851.1		1545325_Database_total.fasta	27 489,5	42,6%	0	0	1	0,00302%	5,81%	241
Mesenteric Filaments	F1	030624_F1	Cluster of 40S ribosomal protein S3a [Actinia tenebrosa] (XP_031549886.1)	40S ribosomal protein S3a [Actinia tenebrosa]	XP_031549886.1		1545325_Database_total.fasta	29 607,6	99,9%	1	1	2	0,00604%	11,1%	261
Mesenteric Filaments	F2	030624_F2	Cluster of 40S ribosomal protein S3a [Actinia tenebrosa] (XP_031549886.1)	hypothetical protein QZH41_020226, partial [Actinostola sp. cb2023]	KAK3728851.1		1545325_Database_total.fasta	27 489,5	59,3%	0	0	2	0,00597%	14,5%	241
Mesenteric Filaments	F2	030624_F2	Cluster of 40S ribosomal protein S3a [Actinia tenebrosa] (XP_031549886.1)	40S ribosomal protein S3a [Actinia tenebrosa]	XP_031549886.1		1545325_Database_total.fasta	29 607,6	99,9%	1	2	4	0,0119%	19,2%	261
Mesenteric Filaments	F3	180624_F3	Cluster of 40S ribosomal protein S3a [Actinia tenebrosa] (XP_031549886.1)	hypothetical protein QZH41_020226, partial [Actinostola sp. cb2023]	KAK3728851.1		1545325_Database_total.fasta	27 489,5	91,9%	1	2	4	0,0115%	17,4%	241
Mesenteric Filaments	F3	180624_F3	Cluster of 40S ribosomal protein S3a [Actinia tenebrosa] (XP_031549886.1)	40S ribosomal protein S3a [Actinia tenebrosa]	XP_031549886.1		1545325_Database_total.fasta	29 607,6	98,7%	1	1	4	0,0115%	19,9%	261
Mucus	M1	030624_M1	Cluster of 40S ribosomal protein S3a [Actinia tenebrosa] (XP_031549886.1)	hypothetical protein QZH41_020226, partial [Actinostola sp. cb2023]	KAK3728851.1		1545325_Database_total.fasta	27 489,5	63,2%	0	0	2	0,00802%	14,5%	241
Mucus	M1	030624_M1	Cluster of 40S ribosomal protein S3a [Actinia tenebrosa] (XP_031549886.1)	40S ribosomal protein S3a [Actinia tenebrosa]	XP_031549886.1		1545325_Database_total.fasta	29 607,6	99,9%	1	1	3	0,0120%	19,2%	261
Mucus	M3	180624_M3	Cluster of 40S ribosomal protein S3a [Actinia tenebrosa] (XP_031549886.1)	hypothetical protein QZH41_020226, partial [Actinostola sp. cb2023]	KAK3728851.1		1545325_Database_total.fasta	27 489,5	85,4%	1	1	1	0,00537%	3,32%	241
Mucus	M3	180624_M3	Cluster of 40S ribosomal protein S3a [Actinia tenebrosa] (XP_031549886.1)	40S ribosomal protein S3a [Actinia tenebrosa]	XP_031549886.1		1545325_Database_total.fasta	29 607,6	95,5%	1	1	1	0,00537%	3,45%	261
Nematocyst	N1	070524_N1	Cluster of 40S ribosomal protein S3a [Actinia tenebrosa] (XP_031549886.1)	40S ribosomal protein S3a [Actinia tenebrosa]	XP_031549886.1		1545325_Database_total.fasta	29 607,6	100,0%	1	1	9	0,0293%	28,0%	261
Nematocyst	N2	140524_N2	Cluster of 40S ribosomal protein S3a [Actinia tenebrosa] (XP_031549886.1)	40S ribosomal protein S3a [Actinia tenebrosa]	XP_031549886.1		1545325_Database_total.fasta	29 607,6	100,0%	1	2	9	0,0304%	21,5%	261
Nematocyst	N3	140524_N3	Cluster of 40S ribosomal protein S3a [Actinia tenebrosa] (XP_031549886.1)	40S ribosomal protein S3a [Actinia tenebrosa]	XP_031549886.1		1545325_Database_total.fasta	29 607,6	100,0%	2	2	7	0,0227%	27,2%	261
Nematocyst	N4	140524_N4	Cluster of 40S ribosomal protein S3a [Actinia tenebrosa] (XP_031549886.1)	40S ribosomal protein S3a [Actinia tenebrosa]	XP_031549886.1		1545325_Database_total.fasta	29 607,6	100,0%	2	2	8	0,0241%	27,2%	261
Tentac	T2	030624_T2	Cluster of 40S ribosomal protein S3a [Actinia tenebrosa] (XP_031549886.1)	hypothetical protein QZH41_020226, partial [Actinostola sp. cb2023]	KAK3728851.1		1545325_Database_total.fasta	27 489,5	29,2%	0	0	0	0,000%	0,000%	241
Tentac	T3	180624_T3	Cluster of 40S ribosomal protein S3a [Actinia tenebrosa] (XP_031549886.1)	hypothetical protein QZH41_020226, partial [Actinostola sp. cb2023]	KAK3728851.1		1545325_Database_total.fasta	27 489,5	77,7%	0	0	4	0,0114%	17,8%	241
Tentac	T3	180624_T3	Cluster of 40S ribosomal protein S3a [Actinia tenebrosa] (XP_031549886.1)	40S ribosomal protein S3a [Actinia tenebrosa]	XP_031549886.1		1545325_Database_total.fasta	29 607,6	100,0%	1	1	6	0,0170%	25,3%	261
Acrorhagi	A1	030624_A1	Cluster of 40S ribosomal protein S4-like [Actinia tenebrosa] (XP_031553651.1)	40S ribosomal protein S4-like [Actinia tenebrosa]	XP_031553651.1		1545325_Database_total.fasta	32 913,9	95,5%	1	1	1	0,00356%	3,45%	290
Acrorhagi	A2	030624_A2	Cluster of 40S ribosomal protein S4-like [Actinia tenebrosa] (XP_031553651.1)	40S ribosomal protein S4-like [Actinia tenebrosa]	XP_031553651.1		1545325_Database_total.fasta	32 913,9	99,5%	2	2	2	0,00629%	6,55%	290
Acrorhagi	A3	180624_A3	Cluster of 40S ribosomal protein S4-like [Actinia tenebrosa] (XP_031553651.1)	40S ribosomal protein S4-like [Actinia tenebrosa]	XP_031553651.1		1545325_Database_total.fasta	32 913,9	76,0%	1	1	1	0,00281%	3,10%	290
Column	C1	030624_C4	Cluster of 40S ribosomal protein S4-like [Actinia tenebrosa] (XP_031553651.1)	40S ribosomal protein S4-like [Actinia tenebrosa]	XP_031553651.1		1545325_Database_total.fasta	32 913,9	99,5%	2	2	2	0,00904%	6,55%	290
Column	C2	030624_C5	Cluster of 40S ribosomal protein S4-like [Actinia tenebrosa] (XP_031553651.1)	40S ribosomal protein S4-like [Actinia tenebrosa]	XP_031553651.1		1545325_Database_total.fasta	32 913,9	100,0%	2	2	2	0,00870%	6,55%	290
Column	C3	180624_C6	Cluster of 40S ribosomal protein S4-like [Actinia tenebrosa] (XP_031553651.1)	40S ribosomal protein S4-like [Actinia tenebrosa]	XP_031553651.1		1545325_Database_total.fasta	32 913,9	96,0%	0	0	1	0,00285%	4,48%	290
Mesenteric Filaments	F1	030624_F1	Cluster of 40S ribosomal protein S4-like [Actinia tenebrosa] (XP_031553651.1)	40S ribosomal protein S4-like [Actinia tenebrosa]	XP_031553651.1		1545325_Database_total.fasta	32 913,9	100,0%	3	3	4	0,0121%	15,9%	290
Mesenteric Filaments	F2	030624_F2	Cluster of 40S ribosomal protein S4-like [Actinia tenebrosa] (XP_031553651.1)	40S ribosomal protein S4-like [Actinia tenebrosa]	XP_031553651.1		1545325_Database_total.fasta	32 913,9	100,0%	3	3	4	0,0119%	15,9%	290
Mesenteric Filaments	F3	180624_F3	Cluster of 40S ribosomal protein S4-like [Actinia tenebrosa] (XP_031553651.1)	40S ribosomal protein S4-like [Actinia tenebrosa]	XP_031553651.1		1545325_Database_total.fasta	32 913,9	100,0%	6	6	10	0,0288%	27,9%	290
Mucus	M1	030624_M1	Cluster of 40S ribosomal protein S4-like [Actinia tenebrosa] (XP_031553651.1)	40S ribosomal protein S4-like [Actinia tenebrosa]	XP_031553651.1		1545325_Database_total.fasta	32 913,9	99,9%	1	1	2	0,00802%	7,93%	290
Mucus	M3	180624_M3	Cluster of 40S ribosomal protein S4-like [Actinia tenebrosa] (XP_031553651.1)	40S ribosomal protein S4-like [Actinia tenebrosa]	XP_031553651.1		1545325_Database_total.fasta	32 913,9	25,3%	0	0	0	0,000%	0,000%	290
Nematocyst	N1	070524_N1	Cluster of 40S ribosomal protein S4-like [Actinia tenebrosa] (XP_031553651.1)	predicted protein [Nematostella vectensis]	EDO33547.1,XP_001625647.2		1545325_Database_total.fasta	31 131,8	99,6%	1	2	3	0,00977%	7,98%	276
Nematocyst	N1	070524_N1	Cluster of 40S ribosomal protein S4-like [Actinia tenebrosa] (XP_031553651.1)	40S ribosomal protein S4-like [Actinia tenebrosa]	XP_031553651.1		1545325_Database_total.fasta	32 913,9	100,0%	5	6	7	0,0228%	23,8%	290
Nematocyst	N2	140524_N2	Cluster of 40S ribosomal protein S4-like [Actinia tenebrosa] (XP_031553651.1)	predicted protein [Nematostella vectensis]	EDO33547.1,XP_001625647.2		1545325_Database_total.fasta	31 131,8	99,2%	1	1	2	0,00675%	7,98%	276
Nematocyst	N2	140524_N2	Cluster of 40S ribosomal protein S4-like [Actinia tenebrosa] (XP_031553651.1)	40S ribosomal protein S4-like [Actinia tenebrosa]	XP_031553651.1		1545325_Database_total.fasta	32 913,9	100,0%	5	6	10	0,0337%	23,8%	290
Nematocyst	N3	140524_N3	Cluster of 40S ribosomal protein S4-like [Actinia tenebrosa] (XP_031553651.1)	40S ribosomal protein S4-like [Actinia tenebrosa]	XP_031553651.1		1545325_Database_total.fasta	32 913,9	100,0%	5	5	6	0,0195%	20,0%	290
Nematocyst	N4	140524_N4	Cluster of 40S ribosomal protein S4-like [Actinia tenebrosa] (XP_031553651.1)	40S ribosomal protein S4-like [Actinia tenebrosa]	XP_031553651.1		1545325_Database_total.fasta	32 913,9	100,0%	7	7	8	0,0241%	28,6%	290
Tentac	T1	030624_T1	Cluster of 40S ribosomal protein S4-like [Actinia tenebrosa] (XP_031553651.1)	40S ribosomal protein S4-like [Actinia tenebrosa]	XP_031553651.1		1545325_Database_total.fasta	32 913,9	98,8%	1	1	2	0,00956%	7,59%	290
Tentac	T2	030624_T2	Cluster of 40S ribosomal protein S4-like [Actinia tenebrosa] (XP_031553651.1)	40S ribosomal protein S4-like [Actinia tenebrosa]	XP_031553651.1		1545325_Database_total.fasta	32 913,9	92,5%	0	0	1	0,00341%	4,48%	290
Tentac	T3	180624_T3	Cluster of 40S ribosomal protein S4-like [Actinia tenebrosa] (XP_031553651.1)	40S ribosomal protein S4-like [Actinia tenebrosa]	XP_031553651.1		1545325_Database_total.fasta	32 913,9	100,0%	3	3	3	0,00851%	14,1%	290
Nematocyst	N1	070524_N1	Cluster of 40S ribosomal protein S5 (Fragment) OS=Hydra vulgaris OX=6087 GN=RPS5 PE=2 SV=1 (T2MF84)	40S ribosomal protein S5 (Fragment) OS=Hydra vulgaris OX=6087 GN=RPS5 PE=2 SV=1	T2MF84,XP_002167150.2,XP_065646548.1		1545325_Database_total.fasta	23 341,3	100,0%	2	2	2	0,00652%	6,09%	208
Nematocyst	N2	140524_N2	Cluster of 40S ribosomal protein S5 (Fragment) OS=Hydra vulgaris OX=6087 GN=RPS5 PE=2 SV=1 (T2MF84)	40S ribosomal protein S5 (Fragment) OS=Hydra vulgaris OX=6087 GN=RPS5 PE=2 SV=1	T2MF84,XP_002167150.2,XP_065646548.1		1545325_Database_total.fasta	23 341,3	99,1%	1	1	1	0,00337%	5,65%	208
Nematocyst	N3	140524_N3	Cluster of 40S ribosomal protein S5 (Fragment) OS=Hydra vulgaris OX=6087 GN=RPS5 PE=2 SV=1 (T2MF84)	40S ribosomal protein S5 (Fragment) OS=Hydra vulgaris OX=6087 GN=RPS5 PE=2 SV=1	T2MF84,XP_002167150.2,XP_065646548.1		1545325_Database_total.fasta	23 341,3	100,0%	1	1	1	0,00324%	5,65%	208
Nematocyst	N4	140524_N4	Cluster of 40S ribosomal protein S5 (Fragment) OS=Hydra vulgaris OX=6087 GN=RPS5 PE=2 SV=1 (T2MF84)	40S ribosomal protein S5 (Fragment) OS=Hydra vulgaris OX=6087 GN=RPS5 PE=2 SV=1	T2MF84,XP_002167150.2,XP_065646548.1		1545325_Database_total.fasta	23 341,3	100,0%	2	2	4	0,0120%	10,00%	208
Acrorhagi	A1	030624_A1	Cluster of 40S ribosomal protein S5 OS=Actinia tenebrosa OX=6105 GN=LOC116308666 PE=3 SV=1 (A0A6P8J4M8)	40S ribosomal protein S5 (Fragment) OS=Hydra vulgaris OX=6087 GN=RPS5 PE=2 SV=1	T2MF84,XP_002167150.2,XP_065646548.1		1545325_Database_total.fasta	25 855,9	92,2%	1	1	1	0,00356%	5,65%	230
Acrorhagi	A1	030624_A1	Cluster of 40S ribosomal protein S5 OS=Actinia tenebrosa OX=6105 GN=LOC116308666 PE=3 SV=1 (A0A6P8J4M8)	40S ribosomal protein S5 OS=Actinia tenebrosa OX=6105 GN=LOC116308666 PE=3 SV=1	A0A6P8J4M8,A0A913XML9		1545325_Database_total.fasta	25 573,0	96,8%	0	0	2	0,00713%	6,55%	229
Acrorhagi	A2	030624_A2	Cluster of 40S ribosomal protein S5 OS=Actinia tenebrosa OX=6105 GN=LOC116308666 PE=3 SV=1 (A0A6P8J4M8)	40S ribosomal protein S5 (Fragment) OS=Hydra vulgaris OX=6087 GN=RPS5 PE=2 SV=1	T2MF84,XP_002167150.2,XP_065646548.1		1545325_Database_total.fasta	23 341,3	95,9%	1	1	2	0,00629%	9,13%	208
Acrorhagi	A2	030624_A2	Cluster of 40S ribosomal protein S5 OS=Actinia tenebrosa OX=6105 GN=LOC116308666 PE=3 SV=1 (A0A6P8J4M8)	40S ribosomal protein S5 OS=Actinia tenebrosa OX=6105 GN=LOC116308666 PE=3 SV=1	A0A6P8J4M8,A0A913XML9		1545325_Database_total.fasta	23 309,3	98,5%	0	0	3	0,00943%	10,0%	209
Acrorhagi	A3	180624_A3	Cluster of 40S ribosomal protein S5 OS=Actinia tenebrosa OX=6105 GN=LOC116308666 PE=3 SV=1 (A0A6P8J4M8)	40S ribosomal protein S5 (Fragment) OS=Hydra vulgaris OX=6087 GN=RPS5 PE=2 SV=1	T2MF84,XP_002167150.2,XP_065646548.1		1545325_Database_total.fasta	23 341,3	99,8%	1	1	2	0,00562%	9,13%	208
Acrorhagi	A3	180624_A3	Cluster of 40S ribosomal protein S5 OS=Actinia tenebrosa OX=6105 GN=LOC116308666 PE=3 SV=1 (A0A6P8J4M8)	40S ribosomal protein S5 OS=Actinia tenebrosa OX=6105 GN=LOC116308666 PE=3 SV=1	A0A6P8J4M8,A0A913XML9		1545325_Database_total.fasta	23 309,3	100,0%	3	4	8	0,0225%	32,3%	209
Column	C1	030624_C4	Cluster of 40S ribosomal protein S5 OS=Actinia tenebrosa OX=6105 GN=LOC116308666 PE=3 SV=1 (A0A6P8J4M8)	40S ribosomal protein S5 OS=Actinia tenebrosa OX=6105 GN=LOC116308666 PE=3 SV=1	A0A6P8J4M8,A0A913XML9		1545325_Database_total.fasta	23 309,3	89,8%	0	0	1	0,00452%	6,55%	209
Column	C1	030624_C4	Cluster of 40S ribosomal protein S5 OS=Actinia tenebrosa OX=6105 GN=LOC116308666 PE=3 SV=1 (A0A6P8J4M8)	40S ribosomal protein S5 (Fragment) OS=Hydra vulgaris OX=6087 GN=RPS5 PE=2 SV=1	T2MF84,XP_002167150.2,XP_065646548.1		1545325_Database_total.fasta	25 718,8	96,6%	1	1	1	0,00452%	5,65%	229
Column	C2	030624_C5	Cluster of 40S ribosomal protein S5 OS=Actinia tenebrosa OX=6105 GN=LOC116308666 PE=3 SV=1 (A0A6P8J4M8)	40S ribosomal protein S5 (Fragment) OS=Hydra vulgaris OX=6087 GN=RPS5 PE=2 SV=1	T2MF84,XP_002167150.2,XP_065646548.1		1545325_Database_total.fasta	23 341,3	98,7%	1	1	2	0,00870%	9,13%	208
Column	C2	030624_C5	Cluster of 40S ribosomal protein S5 OS=Actinia tenebrosa OX=6105 GN=LOC116308666 PE=3 SV=1 (A0A6P8J4M8)	40S ribosomal protein S5 OS=Actinia tenebrosa OX=6105 GN=LOC116308666 PE=3 SV=1	A0A6P8J4M8,A0A913XML9		1545325_Database_total.fasta	23 309,3	99,9%	1	1	4	0,0174%	14,8%	209
Column	C3	180624_C6	Cluster of 40S ribosomal protein S5 OS=Actinia tenebrosa OX=6105 GN=LOC116308666 PE=3 SV=1 (A0A6P8J4M8)	40S ribosomal protein S5 (Fragment) OS=Hydra vulgaris OX=6087 GN=RPS5 PE=2 SV=1	T2MF84,XP_002167150.2,XP_065646548.1		1545325_Database_total.fasta	23 341,3	96,2%	1	1	2	0,00570%	5,65%	208
Column	C3	180624_C6	Cluster of 40S ribosomal protein S5 OS=Actinia tenebrosa OX=6105 GN=LOC116308666 PE=3 SV=1 (A0A6P8J4M8)	40S ribosomal protein S5 OS=Actinia tenebrosa OX=6105 GN=LOC116308666 PE=3 SV=1	A0A6P8J4M8,A0A913XML9		1545325_Database_total.fasta	25 573,0	99,8%	1	1	3	0,00854%	11,4%	229
Mesenteric Filaments	F1	030624_F1	Cluster of 40S ribosomal protein S5 OS=Actinia tenebrosa OX=6105 GN=LOC116308666 PE=3 SV=1 (A0A6P8J4M8)	40S ribosomal protein S5 (Fragment) OS=Hydra vulgaris OX=6087 GN=RPS5 PE=2 SV=1	T2MF84,XP_002167150.2,XP_065646548.1		1545325_Database_total.fasta	23 341,3	99,7%	1	1	2	0,00604%	9,57%	208
Mesenteric Filaments	F1	030624_F1	Cluster of 40S ribosomal protein S5 OS=Actinia tenebrosa OX=6105 GN=LOC116308666 PE=3 SV=1 (A0A6P8J4M8)	40S ribosomal protein S5 OS=Actinia tenebrosa OX=6105 GN=LOC116308666 PE=3 SV=1	A0A6P8J4M8,A0A913XML9		1545325_Database_total.fasta	23 309,3	99,0%	0	0	3	0,00905%	10,5%	209
Mesenteric Filaments	F2	030624_F2	Cluster of 40S ribosomal protein S5 OS=Actinia tenebrosa OX=6105 GN=LOC116308666 PE=3 SV=1 (A0A6P8J4M8)	40S ribosomal protein S5 (Fragment) OS=Hydra vulgaris OX=6087 GN=RPS5 PE=2 SV=1	T2MF84,XP_002167150.2,XP_065646548.1		1545325_Database_total.fasta	23 341,3	17,2%	0	0	2	0,00597%	3,91%	208
Mesenteric Filaments	F2	030624_F2	Cluster of 40S ribosomal protein S5 OS=Actinia tenebrosa OX=6105 GN=LOC116308666 PE=3 SV=1 (A0A6P8J4M8)	40S ribosomal protein S5 OS=Actinia tenebrosa OX=6105 GN=LOC116308666 PE=3 SV=1	A0A6P8J4M8,A0A913XML9		1545325_Database_total.fasta	23 309,3	99,5%	0	0	4	0,0119%	10,5%	209
Mesenteric Filaments	F3	180624_F3	Cluster of 40S ribosomal protein S5 OS=Actinia tenebrosa OX=6105 GN=LOC116308666 PE=3 SV=1 (A0A6P8J4M8)	40S ribosomal protein S5 (Fragment) OS=Hydra vulgaris OX=6087 GN=RPS5 PE=2 SV=1	T2MF84,XP_002167150.2,XP_065646548.1		1545325_Database_total.fasta	23 341,3	99,3%	1	1	2	0,00577%	9,57%	208
Mesenteric Filaments	F3	180624_F3	Cluster of 40S ribosomal protein S5 OS=Actinia tenebrosa OX=6105 GN=LOC116308666 PE=3 SV=1 (A0A6P8J4M8)	40S ribosomal protein S5 OS=Actinia tenebrosa OX=6105 GN=LOC116308666 PE=3 SV=1	A0A6P8J4M8,A0A913XML9		1545325_Database_total.fasta	23 309,3	100,0%	2	2	7	0,0202%	24,0%	209
Mucus	M1	030624_M1	Cluster of 40S ribosomal protein S5 OS=Actinia tenebrosa OX=6105 GN=LOC116308666 PE=3 SV=1 (A0A6P8J4M8)	40S ribosomal protein S5 OS=Actinia tenebrosa OX=6105 GN=LOC116308666 PE=3 SV=1	A0A6P8J4M8,A0A913XML9		1545325_Database_total.fasta	23 309,3	99,6%	1	1	4	0,0160%	15,3%	209
Mucus	M2	030624_M2	Cluster of 40S ribosomal protein S5 OS=Actinia tenebrosa OX=6105 GN=LOC116308666 PE=3 SV=1 (A0A6P8J4M8)	40S ribosomal protein S5 OS=Actinia tenebrosa OX=6105 GN=LOC116308666 PE=3 SV=1	A0A6P8J4M8,A0A913XML9		1545325_Database_total.fasta	23 309,3	5,3%	0	0	0	0,000%	0,000%	209
Mucus	M3	180624_M3	Cluster of 40S ribosomal protein S5 OS=Actinia tenebrosa OX=6105 GN=LOC116308666 PE=3 SV=1 (A0A6P8J4M8)	40S ribosomal protein S5 OS=Actinia tenebrosa OX=6105 GN=LOC116308666 PE=3 SV=1	A0A6P8J4M8,A0A913XML9		1545325_Database_total.fasta	23 309,3	92,5%	0	0	1	0,00537%	3,93%	209
Nematocyst	N1	070524_N1	Cluster of 40S ribosomal protein S5 OS=Actinia tenebrosa OX=6105 GN=LOC116308666 PE=3 SV=1 (A0A6P8J4M8)	unnamed protein product [Porites evermanni]	CAH3186968.1,CAH3191774.1,KAK2566951.1,XP_044178759.1,XP_044178764.1,XP_068727288.1		1545325_Database_total.fasta	23 260,2	98,0%	0	0	3	0,00977%	11,9%	209
Nematocyst	N1	070524_N1	Cluster of 40S ribosomal protein S5 OS=Actinia tenebrosa OX=6105 GN=LOC116308666 PE=3 SV=1 (A0A6P8J4M8)	40S ribosomal protein S5 OS=Actinia tenebrosa OX=6105 GN=LOC116308666 PE=3 SV=1	A0A6P8J4M8,A0A913XML9,A7RMZ3,KAK3739593.1,KXJ29622.1		1545325_Database_total.fasta	23 309,3	100,0%	1	1	4	0,0130%	15,7%	209
Nematocyst	N2	140524_N2	Cluster of 40S ribosomal protein S5 OS=Actinia tenebrosa OX=6105 GN=LOC116308666 PE=3 SV=1 (A0A6P8J4M8)	unnamed protein product [Porites evermanni]	CAH3186968.1,CAH3191774.1,KAK2566951.1,XP_044178759.1,XP_044178764.1,XP_068727288.1		1545325_Database_total.fasta	23 260,2	52,7%	0	0	3	0,0101%	11,9%	209
Nematocyst	N2	140524_N2	Cluster of 40S ribosomal protein S5 OS=Actinia tenebrosa OX=6105 GN=LOC116308666 PE=3 SV=1 (A0A6P8J4M8)	40S ribosomal protein S5 OS=Actinia tenebrosa OX=6105 GN=LOC116308666 PE=3 SV=1	A0A6P8J4M8,A0A913XML9,A7RMZ3,KAK3739593.1,KXJ29622.1		1545325_Database_total.fasta	23 309,3	100,0%	1	2	5	0,0169%	15,7%	209
Nematocyst	N3	140524_N3	Cluster of 40S ribosomal protein S5 OS=Actinia tenebrosa OX=6105 GN=LOC116308666 PE=3 SV=1 (A0A6P8J4M8)	unnamed protein product [Porites evermanni]	CAH3186968.1,CAH3191774.1,KAK2566951.1,XP_044178759.1,XP_044178764.1,XP_068727288.1		1545325_Database_total.fasta	23 288,2	75,3%	0	0	3	0,00973%	11,9%	209
Nematocyst	N3	140524_N3	Cluster of 40S ribosomal protein S5 OS=Actinia tenebrosa OX=6105 GN=LOC116308666 PE=3 SV=1 (A0A6P8J4M8)	40S ribosomal protein S5 OS=Actinia tenebrosa OX=6105 GN=LOC116308666 PE=3 SV=1	A0A6P8J4M8,A0A913XML9,A7RMZ3,KAK3739593.1,KXJ29622.1		1545325_Database_total.fasta	23 789,0	100,0%	2	4	7	0,0227%	20,1%	213
Nematocyst	N4	140524_N4	Cluster of 40S ribosomal protein S5 OS=Actinia tenebrosa OX=6105 GN=LOC116308666 PE=3 SV=1 (A0A6P8J4M8)	unnamed protein product [Porites evermanni]	CAH3186968.1,CAH3191774.1,KAK2566951.1,XP_044178759.1,XP_044178764.1,XP_068727288.1		1545325_Database_total.fasta	23 288,2	53,6%	0	0	3	0,00902%	11,4%	209
Nematocyst	N4	140524_N4	Cluster of 40S ribosomal protein S5 OS=Actinia tenebrosa OX=6105 GN=LOC116308666 PE=3 SV=1 (A0A6P8J4M8)	40S ribosomal protein S5 OS=Actinia tenebrosa OX=6105 GN=LOC116308666 PE=3 SV=1	A0A6P8J4M8,A0A913XML9,A7RMZ3,KAK3739593.1,KXJ29622.1		1545325_Database_total.fasta	23 789,0	100,0%	2	2	5	0,0150%	19,7%	213
Tentac	T1	030624_T1	Cluster of 40S ribosomal protein S5 OS=Actinia tenebrosa OX=6105 GN=LOC116308666 PE=3 SV=1 (A0A6P8J4M8)	40S ribosomal protein S5 (Fragment) OS=Hydra vulgaris OX=6087 GN=RPS5 PE=2 SV=1	T2MF84,XP_002167150.2,XP_065646548.1		1545325_Database_total.fasta	23 341,3	88,4%	1	1	1	0,00478%	5,65%	208
Tentac	T1	030624_T1	Cluster of 40S ribosomal protein S5 OS=Actinia tenebrosa OX=6105 GN=LOC116308666 PE=3 SV=1 (A0A6P8J4M8)	40S ribosomal protein S5 OS=Actinia tenebrosa OX=6105 GN=LOC116308666 PE=3 SV=1	A0A6P8J4M8,A0A913XML9		1545325_Database_total.fasta	25 573,0	97,6%	0	0	2	0,00956%	6,55%	229
Tentac	T2	030624_T2	Cluster of 40S ribosomal protein S5 OS=Actinia tenebrosa OX=6105 GN=LOC116308666 PE=3 SV=1 (A0A6P8J4M8)	40S ribosomal protein S5 OS=Actinia tenebrosa OX=6105 GN=LOC116308666 PE=3 SV=1	A0A6P8J4M8,A0A913XML9		1545325_Database_total.fasta	23 309,3	89,7%	0	0	2	0,00681%	6,55%	209
Tentac	T3	180624_T3	Cluster of 40S ribosomal protein S5 OS=Actinia tenebrosa OX=6105 GN=LOC116308666 PE=3 SV=1 (A0A6P8J4M8)	40S ribosomal protein S5 (Fragment) OS=Hydra vulgaris OX=6087 GN=RPS5 PE=2 SV=1	T2MF84,XP_002167150.2,XP_065646548.1		1545325_Database_total.fasta	25 855,9	93,7%	1	1	1	0,00284%	5,65%	230
Tentac	T3	180624_T3	Cluster of 40S ribosomal protein S5 OS=Actinia tenebrosa OX=6105 GN=LOC116308666 PE=3 SV=1 (A0A6P8J4M8)	40S ribosomal protein S5 OS=Actinia tenebrosa OX=6105 GN=LOC116308666 PE=3 SV=1	A0A6P8J4M8,A0A913XML9		1545325_Database_total.fasta	25 573,0	100,0%	1	1	3	0,00851%	10,9%	229
Acrorhagi	A1	030624_A1	Cluster of 40S ribosomal protein S6 OS=Actinia tenebrosa OX=6105 GN=LOC116294612 PE=3 SV=1 (A0A6P8HP05)	hypothetical protein QZH41_002001 [Actinostola sp. cb2023]	KAK3733231.1		1545325_Database_total.fasta	28 131,0	10,9%	0	0	0	0,000%	0,000%	244
Acrorhagi	A1	030624_A1	Cluster of 40S ribosomal protein S6 OS=Actinia tenebrosa OX=6105 GN=LOC116294612 PE=3 SV=1 (A0A6P8HP05)	40S ribosomal protein S6 OS=Actinia tenebrosa OX=6105 GN=LOC116294612 PE=3 SV=1	A0A6P8HP05		1545325_Database_total.fasta	28 019,1	97,8%	1	1	1	0,00356%	4,90%	245
Acrorhagi	A2	030624_A2	Cluster of 40S ribosomal protein S6 OS=Actinia tenebrosa OX=6105 GN=LOC116294612 PE=3 SV=1 (A0A6P8HP05)	hypothetical protein QZH41_002001 [Actinostola sp. cb2023]	KAK3733231.1		1545325_Database_total.fasta	28 131,0	11,1%	0	0	1	0,00314%	3,69%	244
Acrorhagi	A2	030624_A2	Cluster of 40S ribosomal protein S6 OS=Actinia tenebrosa OX=6105 GN=LOC116294612 PE=3 SV=1 (A0A6P8HP05)	40S ribosomal protein S6 OS=Actinia tenebrosa OX=6105 GN=LOC116294612 PE=3 SV=1	A0A6P8HP05		1545325_Database_total.fasta	28 019,1	95,3%	1	1	2	0,00629%	8,57%	245
Column	C1	030624_C4	Cluster of 40S ribosomal protein S6 OS=Actinia tenebrosa OX=6105 GN=LOC116294612 PE=3 SV=1 (A0A6P8HP05)	hypothetical protein QZH41_002001 [Actinostola sp. cb2023]	KAK3733231.1		1545325_Database_total.fasta	28 131,0	99,4%	1	1	1	0,00452%	6,56%	244
Column	C1	030624_C4	Cluster of 40S ribosomal protein S6 OS=Actinia tenebrosa OX=6105 GN=LOC116294612 PE=3 SV=1 (A0A6P8HP05)	40S ribosomal protein S6 OS=Actinia tenebrosa OX=6105 GN=LOC116294612 PE=3 SV=1	A0A6P8HP05		1545325_Database_total.fasta	28 019,1	69,1%	1	1	1	0,00452%	4,90%	245
Column	C2	030624_C5	Cluster of 40S ribosomal protein S6 OS=Actinia tenebrosa OX=6105 GN=LOC116294612 PE=3 SV=1 (A0A6P8HP05)	40S ribosomal protein S6 OS=Actinia tenebrosa OX=6105 GN=LOC116294612 PE=3 SV=1	A0A6P8HP05		1545325_Database_total.fasta	28 019,1	95,0%	1	1	1	0,00435%	4,90%	245
Column	C3	180624_C6	Cluster of 40S ribosomal protein S6 OS=Actinia tenebrosa OX=6105 GN=LOC116294612 PE=3 SV=1 (A0A6P8HP05)	hypothetical protein QZH41_002001 [Actinostola sp. cb2023]	KAK3733231.1		1545325_Database_total.fasta	28 131,0	17,0%	0	0	1	0,00285%	3,69%	244
Column	C3	180624_C6	Cluster of 40S ribosomal protein S6 OS=Actinia tenebrosa OX=6105 GN=LOC116294612 PE=3 SV=1 (A0A6P8HP05)	40S ribosomal protein S6 OS=Actinia tenebrosa OX=6105 GN=LOC116294612 PE=3 SV=1	A0A6P8HP05		1545325_Database_total.fasta	28 019,1	99,4%	1	1	2	0,00570%	8,57%	245
Mesenteric Filaments	F1	030624_F1	Cluster of 40S ribosomal protein S6 OS=Actinia tenebrosa OX=6105 GN=LOC116294612 PE=3 SV=1 (A0A6P8HP05)	hypothetical protein QZH41_002001 [Actinostola sp. cb2023]	KAK3733231.1		1545325_Database_total.fasta	28 131,0	99,4%	1	1	1	0,00302%	6,56%	244
Mesenteric Filaments	F1	030624_F1	Cluster of 40S ribosomal protein S6 OS=Actinia tenebrosa OX=6105 GN=LOC116294612 PE=3 SV=1 (A0A6P8HP05)	40S ribosomal protein S6 OS=Actinia tenebrosa OX=6105 GN=LOC116294612 PE=3 SV=1	A0A6P8HP05		1545325_Database_total.fasta	28 019,1	99,2%	1	1	1	0,00302%	4,90%	245
Mesenteric Filaments	F2	030624_F2	Cluster of 40S ribosomal protein S6 OS=Actinia tenebrosa OX=6105 GN=LOC116294612 PE=3 SV=1 (A0A6P8HP05)	40S ribosomal protein S6 OS=Actinia tenebrosa OX=6105 GN=LOC116294612 PE=3 SV=1	A0A6P8HP05		1545325_Database_total.fasta	28 019,1	99,3%	1	1	3	0,00895%	14,7%	245
Mesenteric Filaments	F2	030624_F2	Cluster of 40S ribosomal protein S6 OS=Actinia tenebrosa OX=6105 GN=LOC116294612 PE=3 SV=1 (A0A6P8HP05)	hypothetical protein QZH41_002001 [Actinostola sp. cb2023]	KAK3733231.1		1545325_Database_total.fasta	28 131,0	99,9%	1	2	4	0,0119%	16,4%	244
Mesenteric Filaments	F3	180624_F3	Cluster of 40S ribosomal protein S6 OS=Actinia tenebrosa OX=6105 GN=LOC116294612 PE=3 SV=1 (A0A6P8HP05)	hypothetical protein QZH41_002001 [Actinostola sp. cb2023]	KAK3733231.1		1545325_Database_total.fasta	28 131,0	99,8%	1	1	2	0,00577%	10,2%	244
Mesenteric Filaments	F3	180624_F3	Cluster of 40S ribosomal protein S6 OS=Actinia tenebrosa OX=6105 GN=LOC116294612 PE=3 SV=1 (A0A6P8HP05)	40S ribosomal protein S6 OS=Actinia tenebrosa OX=6105 GN=LOC116294612 PE=3 SV=1	A0A6P8HP05		1545325_Database_total.fasta	28 019,1	97,7%	1	1	2	0,00577%	8,57%	245
Mucus	M1	030624_M1	Cluster of 40S ribosomal protein S6 OS=Actinia tenebrosa OX=6105 GN=LOC116294612 PE=3 SV=1 (A0A6P8HP05)	40S ribosomal protein S6 OS=Actinia tenebrosa OX=6105 GN=LOC116294612 PE=3 SV=1	A0A6P8HP05		1545325_Database_total.fasta	28 019,1	9,3%	0	0	0	0,000%	0,000%	245
Mucus	M1	030624_M1	Cluster of 40S ribosomal protein S6 OS=Actinia tenebrosa OX=6105 GN=LOC116294612 PE=3 SV=1 (A0A6P8HP05)	hypothetical protein QZH41_002001 [Actinostola sp. cb2023]	KAK3733231.1		1545325_Database_total.fasta	28 131,0	9,3%	0	0	0	0,000%	0,000%	244
Tentac	T1	030624_T1	Cluster of 40S ribosomal protein S6 OS=Actinia tenebrosa OX=6105 GN=LOC116294612 PE=3 SV=1 (A0A6P8HP05)	hypothetical protein QZH41_002001 [Actinostola sp. cb2023]	KAK3733231.1		1545325_Database_total.fasta	28 131,0	99,8%	1	1	1	0,00478%	6,56%	244
Tentac	T1	030624_T1	Cluster of 40S ribosomal protein S6 OS=Actinia tenebrosa OX=6105 GN=LOC116294612 PE=3 SV=1 (A0A6P8HP05)	40S ribosomal protein S6 OS=Actinia tenebrosa OX=6105 GN=LOC116294612 PE=3 SV=1	A0A6P8HP05		1545325_Database_total.fasta	28 019,1	94,2%	1	1	1	0,00478%	4,90%	245
Tentac	T2	030624_T2	Cluster of 40S ribosomal protein S6 OS=Actinia tenebrosa OX=6105 GN=LOC116294612 PE=3 SV=1 (A0A6P8HP05)	40S ribosomal protein S6 OS=Actinia tenebrosa OX=6105 GN=LOC116294612 PE=3 SV=1	A0A6P8HP05		1545325_Database_total.fasta	28 019,1	99,2%	1	1	1	0,00341%	4,90%	245
Tentac	T2	030624_T2	Cluster of 40S ribosomal protein S6 OS=Actinia tenebrosa OX=6105 GN=LOC116294612 PE=3 SV=1 (A0A6P8HP05)	hypothetical protein QZH41_002001 [Actinostola sp. cb2023]	KAK3733231.1		1545325_Database_total.fasta	28 131,0	99,8%	1	2	2	0,00681%	6,56%	244
Tentac	T3	180624_T3	Cluster of 40S ribosomal protein S6 OS=Actinia tenebrosa OX=6105 GN=LOC116294612 PE=3 SV=1 (A0A6P8HP05)	hypothetical protein QZH41_002001 [Actinostola sp. cb2023]	KAK3733231.1		1545325_Database_total.fasta	28 131,0	17,0%	0	0	1	0,00284%	3,69%	244
Tentac	T3	180624_T3	Cluster of 40S ribosomal protein S6 OS=Actinia tenebrosa OX=6105 GN=LOC116294612 PE=3 SV=1 (A0A6P8HP05)	40S ribosomal protein S6 OS=Actinia tenebrosa OX=6105 GN=LOC116294612 PE=3 SV=1	A0A6P8HP05		1545325_Database_total.fasta	28 019,1	99,8%	1	1	2	0,00568%	8,57%	245
Acrorhagi	A1	030624_A1	Cluster of 40S ribosomal protein S7 OS=Actinia tenebrosa OX=6105 GN=LOC116296372 PE=3 SV=1 (A0A6P8HXZ5)	hypothetical protein QZH41_020796 [Actinostola sp. cb2023]	KAK3736344.1,XP_020897627.2		1545325_Database_total.fasta	16 997,4	6,7%	0	0	0	0,000%	0,000%	148
Acrorhagi	A1	030624_A1	Cluster of 40S ribosomal protein S7 OS=Actinia tenebrosa OX=6105 GN=LOC116296372 PE=3 SV=1 (A0A6P8HXZ5)	40S ribosomal protein S7 OS=Actinia tenebrosa OX=6105 GN=LOC116296372 PE=3 SV=1	A0A6P8HXZ5		1545325_Database_total.fasta	21 754,2	98,7%	1	1	1	0,00356%	6,28%	191
Acrorhagi	A2	030624_A2	Cluster of 40S ribosomal protein S7 OS=Actinia tenebrosa OX=6105 GN=LOC116296372 PE=3 SV=1 (A0A6P8HXZ5)	40S ribosomal protein S7 OS=Actinia tenebrosa OX=6105 GN=LOC116296372 PE=3 SV=1	A0A6P8HXZ5		1545325_Database_total.fasta	21 754,2	96,0%	1	1	1	0,00314%	6,28%	191
Acrorhagi	A3	180624_A3	Cluster of 40S ribosomal protein S7 OS=Actinia tenebrosa OX=6105 GN=LOC116296372 PE=3 SV=1 (A0A6P8HXZ5)	40S ribosomal protein S7 OS=Actinia tenebrosa OX=6105 GN=LOC116296372 PE=3 SV=1	A0A6P8HXZ5		1545325_Database_total.fasta	21 754,2	99,1%	1	1	1	0,00281%	6,28%	191
Acrorhagi	A3	180624_A3	Cluster of 40S ribosomal protein S7 OS=Actinia tenebrosa OX=6105 GN=LOC116296372 PE=3 SV=1 (A0A6P8HXZ5)	hypothetical protein QZH41_020796 [Actinostola sp. cb2023]	KAK3736344.1,XP_020897627.2		1545325_Database_total.fasta	23 396,8	98,9%	1	1	1	0,00281%	14,9%	206
Column	C1	030624_C4	Cluster of 40S ribosomal protein S7 OS=Actinia tenebrosa OX=6105 GN=LOC116296372 PE=3 SV=1 (A0A6P8HXZ5)	hypothetical protein QZH41_020796 [Actinostola sp. cb2023]	KAK3736344.1,XP_020897627.2		1545325_Database_total.fasta	23 396,8	10,6%	0	0	1	0,00452%	6,08%	206
Column	C1	030624_C4	Cluster of 40S ribosomal protein S7 OS=Actinia tenebrosa OX=6105 GN=LOC116296372 PE=3 SV=1 (A0A6P8HXZ5)	40S ribosomal protein S7 OS=Actinia tenebrosa OX=6105 GN=LOC116296372 PE=3 SV=1	A0A6P8HXZ5		1545325_Database_total.fasta	21 754,2	99,1%	1	1	2	0,00904%	11,0%	191
Column	C2	030624_C5	Cluster of 40S ribosomal protein S7 OS=Actinia tenebrosa OX=6105 GN=LOC116296372 PE=3 SV=1 (A0A6P8HXZ5)	hypothetical protein QZH41_020796 [Actinostola sp. cb2023]	KAK3736344.1,XP_020897627.2		1545325_Database_total.fasta	16 997,4	99,0%	1	1	1	0,00435%	14,9%	148
Column	C2	030624_C5	Cluster of 40S ribosomal protein S7 OS=Actinia tenebrosa OX=6105 GN=LOC116296372 PE=3 SV=1 (A0A6P8HXZ5)	40S ribosomal protein S7 OS=Actinia tenebrosa OX=6105 GN=LOC116296372 PE=3 SV=1	A0A6P8HXZ5		1545325_Database_total.fasta	21 754,2	99,8%	1	1	1	0,00435%	6,28%	191
Column	C3	180624_C6	Cluster of 40S ribosomal protein S7 OS=Actinia tenebrosa OX=6105 GN=LOC116296372 PE=3 SV=1 (A0A6P8HXZ5)	40S ribosomal protein S7 OS=Actinia tenebrosa OX=6105 GN=LOC116296372 PE=3 SV=1	A0A6P8HXZ5		1545325_Database_total.fasta	21 754,2	87,1%	1	1	1	0,00285%	6,28%	191
Mesenteric Filaments	F1	030624_F1	Cluster of 40S ribosomal protein S7 OS=Actinia tenebrosa OX=6105 GN=LOC116296372 PE=3 SV=1 (A0A6P8HXZ5)	hypothetical protein QZH41_020796 [Actinostola sp. cb2023]	KAK3736344.1,XP_020897627.2		1545325_Database_total.fasta	16 997,4	99,3%	1	1	1	0,00302%	14,9%	148
Mesenteric Filaments	F1	030624_F1	Cluster of 40S ribosomal protein S7 OS=Actinia tenebrosa OX=6105 GN=LOC116296372 PE=3 SV=1 (A0A6P8HXZ5)	40S ribosomal protein S7 OS=Actinia tenebrosa OX=6105 GN=LOC116296372 PE=3 SV=1	A0A6P8HXZ5		1545325_Database_total.fasta	21 754,2	99,5%	1	1	1	0,00302%	6,28%	191
Mesenteric Filaments	F2	030624_F2	Cluster of 40S ribosomal protein S7 OS=Actinia tenebrosa OX=6105 GN=LOC116296372 PE=3 SV=1 (A0A6P8HXZ5)	hypothetical protein QZH41_020796 [Actinostola sp. cb2023]	KAK3736344.1,XP_020897627.2		1545325_Database_total.fasta	16 997,4	87,8%	1	1	1	0,00298%	14,9%	148
Mesenteric Filaments	F2	030624_F2	Cluster of 40S ribosomal protein S7 OS=Actinia tenebrosa OX=6105 GN=LOC116296372 PE=3 SV=1 (A0A6P8HXZ5)	40S ribosomal protein S7 OS=Actinia tenebrosa OX=6105 GN=LOC116296372 PE=3 SV=1	A0A6P8HXZ5		1545325_Database_total.fasta	21 754,2	98,9%	1	1	2	0,00597%	11,5%	191
Mesenteric Filaments	F3	180624_F3	Cluster of 40S ribosomal protein S7 OS=Actinia tenebrosa OX=6105 GN=LOC116296372 PE=3 SV=1 (A0A6P8HXZ5)	40S ribosomal protein S7 OS=Actinia tenebrosa OX=6105 GN=LOC116296372 PE=3 SV=1	A0A6P8HXZ5		1545325_Database_total.fasta	21 754,2	99,8%	1	1	2	0,00577%	11,5%	191
Nematocyst	N1	070524_N1	Cluster of 40S ribosomal protein S7 OS=Actinia tenebrosa OX=6105 GN=LOC116296372 PE=3 SV=1 (A0A6P8HXZ5)	hypothetical protein QZH41_020796 [Actinostola sp. cb2023]	KAK3736344.1,XP_020897627.2		1545325_Database_total.fasta	16 997,4	22,0%	0	0	0	0,000%	0,000%	148
Nematocyst	N1	070524_N1	Cluster of 40S ribosomal protein S7 OS=Actinia tenebrosa OX=6105 GN=LOC116296372 PE=3 SV=1 (A0A6P8HXZ5)	40S ribosomal protein S7 OS=Actinia tenebrosa OX=6105 GN=LOC116296372 PE=3 SV=1	A0A6P8HXZ5		1545325_Database_total.fasta	21 754,2	100,0%	1	1	2	0,00652%	11,5%	191
Nematocyst	N2	140524_N2	Cluster of 40S ribosomal protein S7 OS=Actinia tenebrosa OX=6105 GN=LOC116296372 PE=3 SV=1 (A0A6P8HXZ5)	hypothetical protein QZH41_020796 [Actinostola sp. cb2023]	KAK3736344.1,XP_020897627.2		1545325_Database_total.fasta	16 997,4	6,8%	0	0	0	0,000%	0,000%	148
Nematocyst	N2	140524_N2	Cluster of 40S ribosomal protein S7 OS=Actinia tenebrosa OX=6105 GN=LOC116296372 PE=3 SV=1 (A0A6P8HXZ5)	40S ribosomal protein S7 OS=Actinia tenebrosa OX=6105 GN=LOC116296372 PE=3 SV=1	A0A6P8HXZ5		1545325_Database_total.fasta	21 754,2	65,2%	0	0	1	0,00337%	5,24%	191
Nematocyst	N3	140524_N3	Cluster of 40S ribosomal protein S7 OS=Actinia tenebrosa OX=6105 GN=LOC116296372 PE=3 SV=1 (A0A6P8HXZ5)	hypothetical protein QZH41_020796 [Actinostola sp. cb2023]	KAK3736344.1,XP_020897627.2		1545325_Database_total.fasta	16 997,4	10,5%	0	0	1	0,00324%	6,08%	148
Nematocyst	N3	140524_N3	Cluster of 40S ribosomal protein S7 OS=Actinia tenebrosa OX=6105 GN=LOC116296372 PE=3 SV=1 (A0A6P8HXZ5)	40S ribosomal protein S7 OS=Actinia tenebrosa OX=6105 GN=LOC116296372 PE=3 SV=1	A0A6P8HXZ5		1545325_Database_total.fasta	21 754,2	99,9%	1	1	3	0,00973%	16,2%	191
Nematocyst	N4	140524_N4	Cluster of 40S ribosomal protein S7 OS=Actinia tenebrosa OX=6105 GN=LOC116296372 PE=3 SV=1 (A0A6P8HXZ5)	hypothetical protein QZH41_020796 [Actinostola sp. cb2023]	KAK3736344.1,XP_020897627.2		1545325_Database_total.fasta	16 997,4	99,8%	1	2	2	0,00601%	14,9%	148
Nematocyst	N4	140524_N4	Cluster of 40S ribosomal protein S7 OS=Actinia tenebrosa OX=6105 GN=LOC116296372 PE=3 SV=1 (A0A6P8HXZ5)	40S ribosomal protein S7 OS=Actinia tenebrosa OX=6105 GN=LOC116296372 PE=3 SV=1	A0A6P8HXZ5		1545325_Database_total.fasta	21 754,2	99,8%	1	1	2	0,00601%	11,5%	191
Tentac	T1	030624_T1	Cluster of 40S ribosomal protein S7 OS=Actinia tenebrosa OX=6105 GN=LOC116296372 PE=3 SV=1 (A0A6P8HXZ5)	40S ribosomal protein S7 OS=Actinia tenebrosa OX=6105 GN=LOC116296372 PE=3 SV=1	A0A6P8HXZ5		1545325_Database_total.fasta	21 754,2	99,4%	1	1	1	0,00478%	6,28%	191
Tentac	T2	030624_T2	Cluster of 40S ribosomal protein S7 OS=Actinia tenebrosa OX=6105 GN=LOC116296372 PE=3 SV=1 (A0A6P8HXZ5)	hypothetical protein QZH41_020796 [Actinostola sp. cb2023]	KAK3736344.1,XP_020897627.2		1545325_Database_total.fasta	16 997,4	99,5%	1	1	2	0,00681%	20,9%	148
Tentac	T2	030624_T2	Cluster of 40S ribosomal protein S7 OS=Actinia tenebrosa OX=6105 GN=LOC116296372 PE=3 SV=1 (A0A6P8HXZ5)	40S ribosomal protein S7 OS=Actinia tenebrosa OX=6105 GN=LOC116296372 PE=3 SV=1	A0A6P8HXZ5		1545325_Database_total.fasta	21 754,2	99,3%	1	1	3	0,0102%	16,2%	191
Tentac	T3	180624_T3	Cluster of 40S ribosomal protein S7 OS=Actinia tenebrosa OX=6105 GN=LOC116296372 PE=3 SV=1 (A0A6P8HXZ5)	40S ribosomal protein S7 OS=Actinia tenebrosa OX=6105 GN=LOC116296372 PE=3 SV=1	A0A6P8HXZ5		1545325_Database_total.fasta	21 754,2	98,5%	1	1	1	0,00284%	6,28%	191
Acrorhagi	A1	030624_A1	Cluster of 40S ribosomal protein S8 OS=Actinia tenebrosa OX=6105 GN=LOC116305119 PE=3 SV=1 (A0A6P8IUU3)	40S ribosomal protein S8 OS=Actinia tenebrosa OX=6105 GN=LOC116305119 PE=3 SV=1	A0A6P8IUU3		1545325_Database_total.fasta	24 069,4	68,9%	0	0	1	0,00356%	5,69%	211
Acrorhagi	A2	030624_A2	Cluster of 40S ribosomal protein S8 OS=Actinia tenebrosa OX=6105 GN=LOC116305119 PE=3 SV=1 (A0A6P8IUU3)	40S ribosomal protein S8 OS=Actinia tenebrosa OX=6105 GN=LOC116305119 PE=3 SV=1	A0A6P8IUU3		1545325_Database_total.fasta	24 069,4	99,9%	1	1	2	0,00629%	11,8%	211
Acrorhagi	A3	180624_A3	Cluster of 40S ribosomal protein S8 OS=Actinia tenebrosa OX=6105 GN=LOC116305119 PE=3 SV=1 (A0A6P8IUU3)	40S ribosomal protein S8 [Exaiptasia diaphana]	KXJ16777.1,XP_028513674.1		1545325_Database_total.fasta	24 038,3	7,2%	0	0	3	0,00844%	12,9%	210
Acrorhagi	A3	180624_A3	Cluster of 40S ribosomal protein S8 OS=Actinia tenebrosa OX=6105 GN=LOC116305119 PE=3 SV=1 (A0A6P8IUU3)	40S ribosomal protein S8 OS=Actinia tenebrosa OX=6105 GN=LOC116305119 PE=3 SV=1	A0A6P8IUU3		1545325_Database_total.fasta	24 069,4	100,0%	2	2	5	0,0141%	25,6%	211
Column	C1	030624_C4	Cluster of 40S ribosomal protein S8 OS=Actinia tenebrosa OX=6105 GN=LOC116305119 PE=3 SV=1 (A0A6P8IUU3)	40S ribosomal protein S8 OS=Actinia tenebrosa OX=6105 GN=LOC116305119 PE=3 SV=1	A0A6P8IUU3		1545325_Database_total.fasta	24 069,4	99,9%	1	1	2	0,00904%	11,8%	211
Column	C2	030624_C5	Cluster of 40S ribosomal protein S8 OS=Actinia tenebrosa OX=6105 GN=LOC116305119 PE=3 SV=1 (A0A6P8IUU3)	40S ribosomal protein S8 [Exaiptasia diaphana]	KXJ16777.1,XP_028513674.1		1545325_Database_total.fasta	24 038,3	6,8%	0	0	2	0,00870%	12,9%	210
Column	C2	030624_C5	Cluster of 40S ribosomal protein S8 OS=Actinia tenebrosa OX=6105 GN=LOC116305119 PE=3 SV=1 (A0A6P8IUU3)	40S ribosomal protein S8 OS=Actinia tenebrosa OX=6105 GN=LOC116305119 PE=3 SV=1	A0A6P8IUU3		1545325_Database_total.fasta	24 069,4	100,0%	1	1	3	0,0131%	19,0%	211
Column	C3	180624_C6	Cluster of 40S ribosomal protein S8 OS=Actinia tenebrosa OX=6105 GN=LOC116305119 PE=3 SV=1 (A0A6P8IUU3)	40S ribosomal protein S8 OS=Actinia tenebrosa OX=6105 GN=LOC116305119 PE=3 SV=1	A0A6P8IUU3		1545325_Database_total.fasta	24 069,4	99,9%	1	1	2	0,00570%	13,3%	211
Mesenteric Filaments	F1	030624_F1	Cluster of 40S ribosomal protein S8 OS=Actinia tenebrosa OX=6105 GN=LOC116305119 PE=3 SV=1 (A0A6P8IUU3)	40S ribosomal protein S8 [Exaiptasia diaphana]	KXJ16777.1,XP_028513674.1		1545325_Database_total.fasta	29 775,8	5,8%	0	0	2	0,00604%	5,71%	257
Mesenteric Filaments	F1	030624_F1	Cluster of 40S ribosomal protein S8 OS=Actinia tenebrosa OX=6105 GN=LOC116305119 PE=3 SV=1 (A0A6P8IUU3)	40S ribosomal protein S8 OS=Actinia tenebrosa OX=6105 GN=LOC116305119 PE=3 SV=1	A0A6P8IUU3		1545325_Database_total.fasta	24 069,4	100,0%	4	4	6	0,0181%	26,1%	211
Mesenteric Filaments	F2	030624_F2	Cluster of 40S ribosomal protein S8 OS=Actinia tenebrosa OX=6105 GN=LOC116305119 PE=3 SV=1 (A0A6P8IUU3)	40S ribosomal protein S8 [Exaiptasia diaphana]	KXJ16777.1,XP_028513674.1		1545325_Database_total.fasta	29 775,8	74,4%	1	1	3	0,00895%	16,7%	257
Mesenteric Filaments	F2	030624_F2	Cluster of 40S ribosomal protein S8 OS=Actinia tenebrosa OX=6105 GN=LOC116305119 PE=3 SV=1 (A0A6P8IUU3)	40S ribosomal protein S8 OS=Actinia tenebrosa OX=6105 GN=LOC116305119 PE=3 SV=1	A0A6P8IUU3		1545325_Database_total.fasta	24 069,4	100,0%	3	4	6	0,0179%	25,1%	211
Mesenteric Filaments	F3	180624_F3	Cluster of 40S ribosomal protein S8 OS=Actinia tenebrosa OX=6105 GN=LOC116305119 PE=3 SV=1 (A0A6P8IUU3)	40S ribosomal protein S8 [Exaiptasia diaphana]	KXJ16777.1,XP_028513674.1		1545325_Database_total.fasta	24 038,3	37,1%	0	0	1	0,00288%	5,71%	210
Mesenteric Filaments	F3	180624_F3	Cluster of 40S ribosomal protein S8 OS=Actinia tenebrosa OX=6105 GN=LOC116305119 PE=3 SV=1 (A0A6P8IUU3)	40S ribosomal protein S8 OS=Actinia tenebrosa OX=6105 GN=LOC116305119 PE=3 SV=1	A0A6P8IUU3		1545325_Database_total.fasta	24 069,4	100,0%	3	3	4	0,0115%	19,0%	211
Mucus	M1	030624_M1	Cluster of 40S ribosomal protein S8 OS=Actinia tenebrosa OX=6105 GN=LOC116305119 PE=3 SV=1 (A0A6P8IUU3)	40S ribosomal protein S8 OS=Actinia tenebrosa OX=6105 GN=LOC116305119 PE=3 SV=1	A0A6P8IUU3		1545325_Database_total.fasta	24 069,4	100,0%	2	2	3	0,0120%	20,4%	211
Mucus	M2	030624_M2	Cluster of 40S ribosomal protein S8 OS=Actinia tenebrosa OX=6105 GN=LOC116305119 PE=3 SV=1 (A0A6P8IUU3)	40S ribosomal protein S8 OS=Actinia tenebrosa OX=6105 GN=LOC116305119 PE=3 SV=1	A0A6P8IUU3		1545325_Database_total.fasta	24 069,4	78,5%	1	1	1	0,0114%	6,16%	211
Mucus	M3	180624_M3	Cluster of 40S ribosomal protein S8 OS=Actinia tenebrosa OX=6105 GN=LOC116305119 PE=3 SV=1 (A0A6P8IUU3)	40S ribosomal protein S8 [Exaiptasia diaphana]	KXJ16777.1,XP_028513674.1		1545325_Database_total.fasta	29 775,8	6,8%	0	0	1	0,00537%	4,29%	257
Mucus	M3	180624_M3	Cluster of 40S ribosomal protein S8 OS=Actinia tenebrosa OX=6105 GN=LOC116305119 PE=3 SV=1 (A0A6P8IUU3)	40S ribosomal protein S8 OS=Actinia tenebrosa OX=6105 GN=LOC116305119 PE=3 SV=1	A0A6P8IUU3		1545325_Database_total.fasta	24 069,4	100,0%	2	2	5	0,0268%	17,1%	211
Nematocyst	N1	070524_N1	Cluster of 40S ribosomal protein S8 OS=Actinia tenebrosa OX=6105 GN=LOC116305119 PE=3 SV=1 (A0A6P8IUU3)	40S ribosomal protein S8 OS=Actinia tenebrosa OX=6105 GN=LOC116305119 PE=3 SV=1	A0A6P8IUU3		1545325_Database_total.fasta	24 069,4	100,0%	5	5	13	0,0424%	50,2%	211
Nematocyst	N2	140524_N2	Cluster of 40S ribosomal protein S8 OS=Actinia tenebrosa OX=6105 GN=LOC116305119 PE=3 SV=1 (A0A6P8IUU3)	40S ribosomal protein S8 OS=Actinia tenebrosa OX=6105 GN=LOC116305119 PE=3 SV=1	A0A6P8IUU3		1545325_Database_total.fasta	24 069,4	100,0%	5	6	16	0,0540%	46,0%	211
Nematocyst	N3	140524_N3	Cluster of 40S ribosomal protein S8 OS=Actinia tenebrosa OX=6105 GN=LOC116305119 PE=3 SV=1 (A0A6P8IUU3)	40S ribosomal protein S8 OS=Actinia tenebrosa OX=6105 GN=LOC116305119 PE=3 SV=1	A0A6P8IUU3		1545325_Database_total.fasta	24 069,4	100,0%	5	6	14	0,0454%	46,0%	211
Nematocyst	N4	140524_N4	Cluster of 40S ribosomal protein S8 OS=Actinia tenebrosa OX=6105 GN=LOC116305119 PE=3 SV=1 (A0A6P8IUU3)	40S ribosomal protein S8 OS=Actinia tenebrosa OX=6105 GN=LOC116305119 PE=3 SV=1	A0A6P8IUU3		1545325_Database_total.fasta	24 069,4	100,0%	4	5	13	0,0391%	45,0%	211
Tentac	T1	030624_T1	Cluster of 40S ribosomal protein S8 OS=Actinia tenebrosa OX=6105 GN=LOC116305119 PE=3 SV=1 (A0A6P8IUU3)	40S ribosomal protein S8 OS=Actinia tenebrosa OX=6105 GN=LOC116305119 PE=3 SV=1	A0A6P8IUU3		1545325_Database_total.fasta	24 069,4	78,9%	0	0	1	0,00478%	5,69%	211
Tentac	T2	030624_T2	Cluster of 40S ribosomal protein S8 OS=Actinia tenebrosa OX=6105 GN=LOC116305119 PE=3 SV=1 (A0A6P8IUU3)	40S ribosomal protein S8 [Exaiptasia diaphana]	KXJ16777.1,XP_028513674.1		1545325_Database_total.fasta	29 775,8	7,0%	0	0	2	0,00681%	12,9%	257
Tentac	T2	030624_T2	Cluster of 40S ribosomal protein S8 OS=Actinia tenebrosa OX=6105 GN=LOC116305119 PE=3 SV=1 (A0A6P8IUU3)	40S ribosomal protein S8 OS=Actinia tenebrosa OX=6105 GN=LOC116305119 PE=3 SV=1	A0A6P8IUU3		1545325_Database_total.fasta	24 069,4	100,0%	1	1	3	0,0102%	19,0%	211
Tentac	T3	180624_T3	Cluster of 40S ribosomal protein S8 OS=Actinia tenebrosa OX=6105 GN=LOC116305119 PE=3 SV=1 (A0A6P8IUU3)	40S ribosomal protein S8 OS=Actinia tenebrosa OX=6105 GN=LOC116305119 PE=3 SV=1	A0A6P8IUU3		1545325_Database_total.fasta	24 069,4	99,9%	1	1	2	0,00568%	11,8%	211
Nematocyst	N1	070524_N1	Cluster of 40S ribosomal protein S9 [Actinia tenebrosa] (XP_031563318.1)	40S ribosomal protein S9 [Actinia tenebrosa]	XP_031563318.1		1545325_Database_total.fasta	22 429,0	100,0%	4	5	6	0,0195%	20,3%	192
Nematocyst	N2	140524_N2	Cluster of 40S ribosomal protein S9 [Actinia tenebrosa] (XP_031563318.1)	40S ribosomal protein S9 [Actinia tenebrosa]	XP_031563318.1		1545325_Database_total.fasta	22 429,0	100,0%	1	1	2	0,00675%	5,73%	192
Nematocyst	N3	140524_N3	Cluster of 40S ribosomal protein S9 [Actinia tenebrosa] (XP_031563318.1)	40S ribosomal protein S9 [Actinia tenebrosa]	XP_031563318.1		1545325_Database_total.fasta	22 429,0	100,0%	2	3	3	0,00973%	11,5%	192
Nematocyst	N4	140524_N4	Cluster of 40S ribosomal protein S9 [Actinia tenebrosa] (XP_031563318.1)	40S ribosomal protein S9 [Actinia tenebrosa]	XP_031563318.1		1545325_Database_total.fasta	22 429,0	100,0%	3	3	4	0,0120%	20,3%	192
Acrorhagi	A3	180624_A3	Cluster of 40S ribosomal protein S9 [Exaiptasia diaphana] (XP_020901421.1)	40S ribosomal protein S9 [Acropora cervicornis]	KAK2571784.1		1545325_Database_total.fasta	22 312,1	5,6%	0	0	1	0,00281%	6,28%	191
Acrorhagi	A3	180624_A3	Cluster of 40S ribosomal protein S9 [Exaiptasia diaphana] (XP_020901421.1)	40S ribosomal protein S9 [Exaiptasia diaphana]	XP_020901421.1,XP_031563318.1		1545325_Database_total.fasta	22 429,0	12,6%	0	0	1	0,00281%	6,25%	192
Column	C1	030624_C4	Cluster of 40S ribosomal protein S9 [Exaiptasia diaphana] (XP_020901421.1)	40S ribosomal protein S9 [Acropora cervicornis]	KAK2571784.1		1545325_Database_total.fasta	22 312,1	52,9%	0	0	2	0,00904%	6,28%	191
Column	C1	030624_C4	Cluster of 40S ribosomal protein S9 [Exaiptasia diaphana] (XP_020901421.1)	40S ribosomal protein S9 [Exaiptasia diaphana]	XP_020901421.1,XP_031563318.1		1545325_Database_total.fasta	22 416,1	83,5%	0	0	2	0,00904%	6,25%	192
Column	C2	030624_C5	Cluster of 40S ribosomal protein S9 [Exaiptasia diaphana] (XP_020901421.1)	40S ribosomal protein S9 [Acropora cervicornis]	KAK2571784.1		1545325_Database_total.fasta	22 312,1	50,1%	0	0	2	0,00870%	9,95%	191
Column	C2	030624_C5	Cluster of 40S ribosomal protein S9 [Exaiptasia diaphana] (XP_020901421.1)	40S ribosomal protein S9 [Exaiptasia diaphana]	XP_020901421.1,XP_031563318.1		1545325_Database_total.fasta	22 416,1	80,3%	0	0	2	0,00870%	9,90%	192
Column	C3	180624_C6	Cluster of 40S ribosomal protein S9 [Exaiptasia diaphana] (XP_020901421.1)	40S ribosomal protein S9 [Acropora cervicornis]	KAK2571784.1		1545325_Database_total.fasta	22 312,1	10,4%	0	0	1	0,00285%	5,76%	191
Column	C3	180624_C6	Cluster of 40S ribosomal protein S9 [Exaiptasia diaphana] (XP_020901421.1)	40S ribosomal protein S9 [Exaiptasia diaphana]	XP_020901421.1,XP_031563318.1		1545325_Database_total.fasta	22 416,1	26,7%	0	0	1	0,00285%	5,73%	192
Mesenteric Filaments	F1	030624_F1	Cluster of 40S ribosomal protein S9 [Exaiptasia diaphana] (XP_020901421.1)	40S ribosomal protein S9 [Acropora cervicornis]	KAK2571784.1		1545325_Database_total.fasta	22 312,1	69,0%	0	0	3	0,00905%	10,5%	191
Mesenteric Filaments	F1	030624_F1	Cluster of 40S ribosomal protein S9 [Exaiptasia diaphana] (XP_020901421.1)	40S ribosomal protein S9 [Exaiptasia diaphana]	XP_020901421.1,XP_031563318.1		1545325_Database_total.fasta	22 416,1	93,0%	0	0	3	0,00905%	10,4%	192
Mesenteric Filaments	F2	030624_F2	Cluster of 40S ribosomal protein S9 [Exaiptasia diaphana] (XP_020901421.1)	40S ribosomal protein S9 [Acropora cervicornis]	KAK2571784.1		1545325_Database_total.fasta	22 312,1	37,8%	0	0	1	0,00298%	5,76%	191
Mesenteric Filaments	F2	030624_F2	Cluster of 40S ribosomal protein S9 [Exaiptasia diaphana] (XP_020901421.1)	40S ribosomal protein S9 [Exaiptasia diaphana]	XP_020901421.1,XP_031563318.1		1545325_Database_total.fasta	22 429,0	64,9%	0	0	1	0,00298%	5,73%	192
Mesenteric Filaments	F3	180624_F3	Cluster of 40S ribosomal protein S9 [Exaiptasia diaphana] (XP_020901421.1)	40S ribosomal protein S9 [Acropora cervicornis]	KAK2571784.1		1545325_Database_total.fasta	22 312,1	74,7%	0	0	4	0,0115%	14,7%	191
Mesenteric Filaments	F3	180624_F3	Cluster of 40S ribosomal protein S9 [Exaiptasia diaphana] (XP_020901421.1)	40S ribosomal protein S9 [Exaiptasia diaphana]	XP_020901421.1,XP_031563318.1		1545325_Database_total.fasta	22 416,1	99,5%	1	1	5	0,0144%	20,3%	192
Mucus	M1	030624_M1	Cluster of 40S ribosomal protein S9 [Exaiptasia diaphana] (XP_020901421.1)	40S ribosomal protein S9 [Acropora cervicornis]	KAK2571784.1		1545325_Database_total.fasta	22 312,1	82,3%	1	1	1	0,00401%	6,81%	191
Mucus	M2	030624_M2	Cluster of 40S ribosomal protein S9 [Exaiptasia diaphana] (XP_020901421.1)	40S ribosomal protein S9 [Exaiptasia diaphana]	XP_020901421.1,XP_031563318.1		1545325_Database_total.fasta	22 416,1	14,9%	0	0	0	0,000%	0,000%	192
Mucus	M2	030624_M2	Cluster of 40S ribosomal protein S9 [Exaiptasia diaphana] (XP_020901421.1)	40S ribosomal protein S9 [Acropora cervicornis]	KAK2571784.1		1545325_Database_total.fasta	22 312,1	7,3%	0	0	0	0,000%	0,000%	191
Mucus	M3	180624_M3	Cluster of 40S ribosomal protein S9 [Exaiptasia diaphana] (XP_020901421.1)	40S ribosomal protein S9 [Acropora cervicornis]	KAK2571784.1		1545325_Database_total.fasta	22 312,1	7,8%	0	0	0	0,000%	0,000%	191
Mucus	M3	180624_M3	Cluster of 40S ribosomal protein S9 [Exaiptasia diaphana] (XP_020901421.1)	40S ribosomal protein S9 [Exaiptasia diaphana]	XP_020901421.1,XP_031563318.1		1545325_Database_total.fasta	22 416,1	93,2%	1	1	1	0,00537%	4,17%	192
Tentac	T1	030624_T1	Cluster of 40S ribosomal protein S9 [Exaiptasia diaphana] (XP_020901421.1)	40S ribosomal protein S9 [Acropora cervicornis]	KAK2571784.1		1545325_Database_total.fasta	22 312,1	34,4%	0	0	0	0,000%	0,000%	191
Tentac	T1	030624_T1	Cluster of 40S ribosomal protein S9 [Exaiptasia diaphana] (XP_020901421.1)	40S ribosomal protein S9 [Exaiptasia diaphana]	XP_020901421.1,XP_031563318.1		1545325_Database_total.fasta	22 416,1	57,9%	0	0	0	0,000%	0,000%	192
Tentac	T3	180624_T3	Cluster of 40S ribosomal protein S9 [Exaiptasia diaphana] (XP_020901421.1)	40S ribosomal protein S9 [Acropora cervicornis]	KAK2571784.1		1545325_Database_total.fasta	22 312,1	64,1%	0	0	3	0,00851%	14,1%	191
Tentac	T3	180624_T3	Cluster of 40S ribosomal protein S9 [Exaiptasia diaphana] (XP_020901421.1)	40S ribosomal protein S9 [Exaiptasia diaphana]	XP_020901421.1,XP_031563318.1		1545325_Database_total.fasta	22 416,1	90,9%	0	0	3	0,00851%	14,1%	192
Acrorhagi	A3	180624_A3	Cluster of 40S ribosomal protein SA-like [Actinia tenebrosa] (XP_031557709.1)	40S ribosomal protein SA-like [Actinia tenebrosa]	XP_031557709.1		1545325_Database_total.fasta	35 407,4	100,0%	1	1	3	0,00844%	16,4%	323
Column	C3	180624_C6	Cluster of 40S ribosomal protein SA-like [Actinia tenebrosa] (XP_031557709.1)	40S ribosomal protein SA-like [Actinia tenebrosa]	XP_031557709.1		1545325_Database_total.fasta	35 407,4	23,1%	0	0	1	0,00285%	4,64%	323
Mesenteric Filaments	F1	030624_F1	Cluster of 40S ribosomal protein SA-like [Actinia tenebrosa] (XP_031557709.1)	40S ribosomal protein SA-like [Actinia tenebrosa]	XP_031557709.1		1545325_Database_total.fasta	35 407,4	100,0%	2	2	2	0,00604%	7,43%	323
Mesenteric Filaments	F2	030624_F2	Cluster of 40S ribosomal protein SA-like [Actinia tenebrosa] (XP_031557709.1)	40S ribosomal protein SA-like [Actinia tenebrosa]	XP_031557709.1		1545325_Database_total.fasta	35 407,4	98,7%	1	1	1	0,00298%	4,02%	323
Mesenteric Filaments	F3	180624_F3	Cluster of 40S ribosomal protein SA-like [Actinia tenebrosa] (XP_031557709.1)	40S ribosomal protein SA-like [Actinia tenebrosa]	XP_031557709.1		1545325_Database_total.fasta	35 407,4	100,0%	1	2	4	0,0115%	9,60%	323
Mucus	M2	030624_M2	Cluster of 40S ribosomal protein SA-like [Actinia tenebrosa] (XP_031557709.1)	40S ribosomal protein SA-like [Actinia tenebrosa]	XP_031557709.1		1545325_Database_total.fasta	35 407,4	28,3%	0	0	0	0,000%	0,000%	323
Mucus	M3	180624_M3	Cluster of 40S ribosomal protein SA-like [Actinia tenebrosa] (XP_031557709.1)	40S ribosomal protein SA-like [Actinia tenebrosa]	XP_031557709.1		1545325_Database_total.fasta	35 407,4	99,0%	2	2	2	0,0107%	6,50%	323
Nematocyst	N1	070524_N1	Cluster of 40S ribosomal protein SA-like [Actinia tenebrosa] (XP_031557709.1)	40S ribosomal protein SA-like [Actinia tenebrosa]	XP_031557709.1		1545325_Database_total.fasta	35 407,4	100,0%	2	3	3	0,00977%	8,67%	323
Nematocyst	N2	140524_N2	Cluster of 40S ribosomal protein SA-like [Actinia tenebrosa] (XP_031557709.1)	40S ribosomal protein SA-like [Actinia tenebrosa]	XP_031557709.1		1545325_Database_total.fasta	35 407,4	100,0%	2	2	2	0,00675%	6,50%	323
Nematocyst	N3	140524_N3	Cluster of 40S ribosomal protein SA-like [Actinia tenebrosa] (XP_031557709.1)	40S ribosomal protein SA-like [Actinia tenebrosa]	XP_031557709.1		1545325_Database_total.fasta	35 407,4	100,0%	3	4	4	0,0130%	11,1%	323
Nematocyst	N4	140524_N4	Cluster of 40S ribosomal protein SA-like [Actinia tenebrosa] (XP_031557709.1)	40S ribosomal protein SA-like [Actinia tenebrosa]	XP_031557709.1		1545325_Database_total.fasta	35 407,4	100,0%	5	5	6	0,0180%	23,8%	323
Tentac	T1	030624_T1	Cluster of 40S ribosomal protein SA-like [Actinia tenebrosa] (XP_031557709.1)	40S ribosomal protein SA-like [Actinia tenebrosa]	XP_031557709.1		1545325_Database_total.fasta	35 407,4	92,1%	1	1	1	0,00478%	4,02%	323
Acrorhagi	A1	030624_A1	Cluster of 4a-hydroxytetrahydrobiopterin dehydratase OS=Actinia tenebrosa OX=6105 GN=LOC116287585 PE=3 SV=1 (A0A6P8H3V6)	4a-hydroxytetrahydrobiopterin dehydratase OS=Actinia tenebrosa OX=6105 GN=LOC116287585 PE=3 SV=1	A0A6P8H3V6		1545325_Database_total.fasta	12 486,5	99,3%	1	1	1	0,00356%	14,8%	108
Acrorhagi	A2	030624_A2	Cluster of 4a-hydroxytetrahydrobiopterin dehydratase OS=Actinia tenebrosa OX=6105 GN=LOC116287585 PE=3 SV=1 (A0A6P8H3V6)	4a-hydroxytetrahydrobiopterin dehydratase OS=Actinia tenebrosa OX=6105 GN=LOC116287585 PE=3 SV=1	A0A6P8H3V6		1545325_Database_total.fasta	12 486,5	99,1%	1	1	1	0,00314%	14,8%	108
Acrorhagi	A3	180624_A3	Cluster of 4a-hydroxytetrahydrobiopterin dehydratase OS=Actinia tenebrosa OX=6105 GN=LOC116287585 PE=3 SV=1 (A0A6P8H3V6)	4a-hydroxytetrahydrobiopterin dehydratase OS=Actinia tenebrosa OX=6105 GN=LOC116287585 PE=3 SV=1	A0A6P8H3V6		1545325_Database_total.fasta	12 486,5	100,0%	3	4	6	0,0169%	34,3%	108
Column	C1	030624_C4	Cluster of 4a-hydroxytetrahydrobiopterin dehydratase OS=Actinia tenebrosa OX=6105 GN=LOC116287585 PE=3 SV=1 (A0A6P8H3V6)	4a-hydroxytetrahydrobiopterin dehydratase OS=Actinia tenebrosa OX=6105 GN=LOC116287585 PE=3 SV=1	A0A6P8H3V6		1545325_Database_total.fasta	12 486,5	98,5%	1	1	1	0,00452%	14,8%	108
Column	C2	030624_C5	Cluster of 4a-hydroxytetrahydrobiopterin dehydratase OS=Actinia tenebrosa OX=6105 GN=LOC116287585 PE=3 SV=1 (A0A6P8H3V6)	4a-hydroxytetrahydrobiopterin dehydratase OS=Actinia tenebrosa OX=6105 GN=LOC116287585 PE=3 SV=1	A0A6P8H3V6		1545325_Database_total.fasta	12 486,5	97,7%	1	1	1	0,00435%	14,8%	108
Column	C3	180624_C6	Cluster of 4a-hydroxytetrahydrobiopterin dehydratase OS=Actinia tenebrosa OX=6105 GN=LOC116287585 PE=3 SV=1 (A0A6P8H3V6)	4a-hydroxytetrahydrobiopterin dehydratase OS=Actinia tenebrosa OX=6105 GN=LOC116287585 PE=3 SV=1	A0A6P8H3V6		1545325_Database_total.fasta	12 486,5	82,4%	1	1	1	0,00285%	14,8%	108
Mesenteric Filaments	F1	030624_F1	Cluster of 4a-hydroxytetrahydrobiopterin dehydratase OS=Actinia tenebrosa OX=6105 GN=LOC116287585 PE=3 SV=1 (A0A6P8H3V6)	4a-hydroxytetrahydrobiopterin dehydratase OS=Actinia tenebrosa OX=6105 GN=LOC116287585 PE=3 SV=1	A0A6P8H3V6		1545325_Database_total.fasta	12 486,5	100,0%	2	3	3	0,00905%	24,1%	108
Mesenteric Filaments	F2	030624_F2	Cluster of 4a-hydroxytetrahydrobiopterin dehydratase OS=Actinia tenebrosa OX=6105 GN=LOC116287585 PE=3 SV=1 (A0A6P8H3V6)	4a-hydroxytetrahydrobiopterin dehydratase OS=Actinia tenebrosa OX=6105 GN=LOC116287585 PE=3 SV=1	A0A6P8H3V6		1545325_Database_total.fasta	12 486,5	99,8%	1	1	1	0,00298%	14,8%	108
Mesenteric Filaments	F3	180624_F3	Cluster of 4a-hydroxytetrahydrobiopterin dehydratase OS=Actinia tenebrosa OX=6105 GN=LOC116287585 PE=3 SV=1 (A0A6P8H3V6)	4a-hydroxytetrahydrobiopterin dehydratase OS=Actinia tenebrosa OX=6105 GN=LOC116287585 PE=3 SV=1	A0A6P8H3V6		1545325_Database_total.fasta	12 486,5	95,2%	1	2	2	0,00577%	14,8%	108
Mucus	M1	030624_M1	Cluster of 4a-hydroxytetrahydrobiopterin dehydratase OS=Actinia tenebrosa OX=6105 GN=LOC116287585 PE=3 SV=1 (A0A6P8H3V6)	4a-hydroxytetrahydrobiopterin dehydratase OS=Actinia tenebrosa OX=6105 GN=LOC116287585 PE=3 SV=1	A0A6P8H3V6		1545325_Database_total.fasta	12 486,5	99,9%	2	2	2	0,00802%	25,0%	108
Nematocyst	N1	070524_N1	Cluster of 4a-hydroxytetrahydrobiopterin dehydratase OS=Actinia tenebrosa OX=6105 GN=LOC116287585 PE=3 SV=1 (A0A6P8H3V6)	4a-hydroxytetrahydrobiopterin dehydratase OS=Actinia tenebrosa OX=6105 GN=LOC116287585 PE=3 SV=1	A0A6P8H3V6		1545325_Database_total.fasta	12 486,5	86,3%	0	0	0	0,000%	0,000%	108
Nematocyst	N2	140524_N2	Cluster of 4a-hydroxytetrahydrobiopterin dehydratase OS=Actinia tenebrosa OX=6105 GN=LOC116287585 PE=3 SV=1 (A0A6P8H3V6)	4a-hydroxytetrahydrobiopterin dehydratase OS=Actinia tenebrosa OX=6105 GN=LOC116287585 PE=3 SV=1	A0A6P8H3V6		1545325_Database_total.fasta	12 486,5	68,6%	0	0	0	0,000%	0,000%	108
Nematocyst	N4	140524_N4	Cluster of 4a-hydroxytetrahydrobiopterin dehydratase OS=Actinia tenebrosa OX=6105 GN=LOC116287585 PE=3 SV=1 (A0A6P8H3V6)	4a-hydroxytetrahydrobiopterin dehydratase OS=Actinia tenebrosa OX=6105 GN=LOC116287585 PE=3 SV=1	A0A6P8H3V6		1545325_Database_total.fasta	12 486,5	100,0%	2	2	2	0,00601%	24,1%	108
Tentac	T2	030624_T2	Cluster of 4a-hydroxytetrahydrobiopterin dehydratase OS=Actinia tenebrosa OX=6105 GN=LOC116287585 PE=3 SV=1 (A0A6P8H3V6)	4a-hydroxytetrahydrobiopterin dehydratase OS=Actinia tenebrosa OX=6105 GN=LOC116287585 PE=3 SV=1	A0A6P8H3V6		1545325_Database_total.fasta	12 486,5	98,1%	1	1	1	0,00341%	14,8%	108
Tentac	T3	180624_T3	Cluster of 4a-hydroxytetrahydrobiopterin dehydratase OS=Actinia tenebrosa OX=6105 GN=LOC116287585 PE=3 SV=1 (A0A6P8H3V6)	4a-hydroxytetrahydrobiopterin dehydratase OS=Actinia tenebrosa OX=6105 GN=LOC116287585 PE=3 SV=1	A0A6P8H3V6		1545325_Database_total.fasta	12 486,5	100,0%	2	3	4	0,0114%	24,1%	108
Acrorhagi	A3	180624_A3	Cluster of 4-aminobutyrate aminotransferase, mitochondrial-like [Actinia tenebrosa] (XP_031567513.1)	4-aminobutyrate aminotransferase, mitochondrial-like [Actinia tenebrosa]	XP_031567513.1		1545325_Database_total.fasta	56 153,4	100,0%	3	3	4	0,0112%	6,14%	505
Column	C2	030624_C5	Cluster of 4-aminobutyrate aminotransferase, mitochondrial-like [Actinia tenebrosa] (XP_031567513.1)	4-aminobutyrate aminotransferase, mitochondrial-like [Actinia tenebrosa]	XP_031567513.1		1545325_Database_total.fasta	56 153,4	99,8%	2	2	2	0,00870%	4,36%	505
Column	C3	180624_C6	Cluster of 4-aminobutyrate aminotransferase, mitochondrial-like [Actinia tenebrosa] (XP_031567513.1)	4-aminobutyrate aminotransferase, mitochondrial-like [Actinia tenebrosa]	XP_031567513.1		1545325_Database_total.fasta	56 153,4	96,1%	1	1	1	0,00285%	2,57%	505
Mesenteric Filaments	F1	030624_F1	Cluster of 4-aminobutyrate aminotransferase, mitochondrial-like [Actinia tenebrosa] (XP_031567513.1)	4-aminobutyrate aminotransferase, mitochondrial-like [Actinia tenebrosa]	XP_031567513.1		1545325_Database_total.fasta	56 153,4	100,0%	3	3	4	0,0121%	6,34%	505
Mesenteric Filaments	F2	030624_F2	Cluster of 4-aminobutyrate aminotransferase, mitochondrial-like [Actinia tenebrosa] (XP_031567513.1)	4-aminobutyrate aminotransferase, mitochondrial-like [Actinia tenebrosa]	XP_031567513.1		1545325_Database_total.fasta	56 153,4	70,5%	1	1	1	0,00298%	2,57%	505
Mesenteric Filaments	F3	180624_F3	Cluster of 4-aminobutyrate aminotransferase, mitochondrial-like [Actinia tenebrosa] (XP_031567513.1)	4-aminobutyrate aminotransferase, mitochondrial-like [Actinia tenebrosa]	XP_031567513.1		1545325_Database_total.fasta	56 153,4	100,0%	3	3	3	0,00865%	6,53%	505
Mucus	M3	180624_M3	Cluster of 4-aminobutyrate aminotransferase, mitochondrial-like [Actinia tenebrosa] (XP_031567513.1)	4-aminobutyrate aminotransferase, mitochondrial-like [Actinia tenebrosa]	XP_031567513.1		1545325_Database_total.fasta	56 153,4	99,4%	1	1	1	0,00537%	2,57%	505
Nematocyst	N1	070524_N1	Cluster of 4-aminobutyrate aminotransferase, mitochondrial-like [Actinia tenebrosa] (XP_031567513.1)	4-aminobutyrate aminotransferase, mitochondrial-like [Actinia tenebrosa]	XP_031567513.1		1545325_Database_total.fasta	56 153,4	100,0%	5	6	6	0,0195%	11,1%	505
Nematocyst	N2	140524_N2	Cluster of 4-aminobutyrate aminotransferase, mitochondrial-like [Actinia tenebrosa] (XP_031567513.1)	4-aminobutyrate aminotransferase, mitochondrial-like [Actinia tenebrosa]	XP_031567513.1		1545325_Database_total.fasta	56 153,4	41,3%	0	0	0	0,000%	0,000%	505
Nematocyst	N3	140524_N3	Cluster of 4-aminobutyrate aminotransferase, mitochondrial-like [Actinia tenebrosa] (XP_031567513.1)	4-aminobutyrate aminotransferase, mitochondrial-like [Actinia tenebrosa]	XP_031567513.1		1545325_Database_total.fasta	56 153,4	100,0%	2	2	2	0,00649%	4,75%	505
Nematocyst	N4	140524_N4	Cluster of 4-aminobutyrate aminotransferase, mitochondrial-like [Actinia tenebrosa] (XP_031567513.1)	4-aminobutyrate aminotransferase, mitochondrial-like [Actinia tenebrosa]	XP_031567513.1		1545325_Database_total.fasta	56 153,4	99,2%	1	1	1	0,00301%	2,18%	505
Tentac	T2	030624_T2	Cluster of 4-aminobutyrate aminotransferase, mitochondrial-like [Actinia tenebrosa] (XP_031567513.1)	4-aminobutyrate aminotransferase, mitochondrial-like [Actinia tenebrosa]	XP_031567513.1		1545325_Database_total.fasta	56 153,4	49,4%	1	1	1	0,00341%	1,98%	505
Tentac	T3	180624_T3	Cluster of 4-aminobutyrate aminotransferase, mitochondrial-like [Actinia tenebrosa] (XP_031567513.1)	4-aminobutyrate aminotransferase, mitochondrial-like [Actinia tenebrosa]	XP_031567513.1		1545325_Database_total.fasta	56 153,4	99,6%	1	1	1	0,00284%	2,57%	505
Nematocyst	N1	070524_N1	Cluster of 4-aminobutyrate aminotransferase, mitochondrial-like [Hydractinia symbiolongicarpus] (XP_057290352.1)	4-aminobutyrate aminotransferase, mitochondrial-like [Hydractinia symbiolongicarpus]	XP_057290352.1		1545325_Database_total.fasta	57 630,1	99,4%	1	1	1	0,00326%	3,12%	513
Nematocyst	N3	140524_N3	Cluster of 4-aminobutyrate aminotransferase, mitochondrial-like [Hydractinia symbiolongicarpus] (XP_057290352.1)	4-aminobutyrate aminotransferase, mitochondrial-like [Hydractinia symbiolongicarpus]	XP_057290352.1		1545325_Database_total.fasta	57 630,1	93,4%	1	1	1	0,00324%	3,12%	513
Nematocyst	N4	140524_N4	Cluster of 4-aminobutyrate aminotransferase, mitochondrial-like [Hydractinia symbiolongicarpus] (XP_057290352.1)	4-aminobutyrate aminotransferase, mitochondrial-like [Hydractinia symbiolongicarpus]	XP_057290352.1		1545325_Database_total.fasta	57 630,1	48,3%	0	0	0	0,000%	0,000%	513
Acrorhagi	A1	030624_A1	Cluster of 4-hydroxy-2-oxoglutarate aldolase, mitochondrial OS=Actinia tenebrosa OX=6105 GN=LOC116307006 PE=3 SV=1 (A0A6P8J0M2)	4-hydroxy-2-oxoglutarate aldolase, mitochondrial OS=Actinia tenebrosa OX=6105 GN=LOC116307006 PE=3 SV=1	A0A6P8J0M2		1545325_Database_total.fasta	39 136,1	96,0%	1	1	1	0,00356%	4,18%	359
Acrorhagi	A2	030624_A2	Cluster of 4-hydroxy-2-oxoglutarate aldolase, mitochondrial OS=Actinia tenebrosa OX=6105 GN=LOC116307006 PE=3 SV=1 (A0A6P8J0M2)	4-hydroxy-2-oxoglutarate aldolase, mitochondrial OS=Actinia tenebrosa OX=6105 GN=LOC116307006 PE=3 SV=1	A0A6P8J0M2		1545325_Database_total.fasta	39 136,1	99,7%	1	1	1	0,00314%	4,18%	359
Column	C3	180624_C6	Cluster of 4-hydroxy-2-oxoglutarate aldolase, mitochondrial OS=Actinia tenebrosa OX=6105 GN=LOC116307006 PE=3 SV=1 (A0A6P8J0M2)	4-hydroxy-2-oxoglutarate aldolase, mitochondrial OS=Actinia tenebrosa OX=6105 GN=LOC116307006 PE=3 SV=1	A0A6P8J0M2		1545325_Database_total.fasta	39 136,1	17,9%	0	0	0	0,000%	0,000%	359
Mesenteric Filaments	F1	030624_F1	Cluster of 4-hydroxy-2-oxoglutarate aldolase, mitochondrial OS=Actinia tenebrosa OX=6105 GN=LOC116307006 PE=3 SV=1 (A0A6P8J0M2)	4-hydroxy-2-oxoglutarate aldolase, mitochondrial OS=Actinia tenebrosa OX=6105 GN=LOC116307006 PE=3 SV=1	A0A6P8J0M2		1545325_Database_total.fasta	39 136,1	80,7%	0	0	1	0,00302%	1,95%	359
Mesenteric Filaments	F2	030624_F2	Cluster of 4-hydroxy-2-oxoglutarate aldolase, mitochondrial OS=Actinia tenebrosa OX=6105 GN=LOC116307006 PE=3 SV=1 (A0A6P8J0M2)	4-hydroxy-2-oxoglutarate aldolase, mitochondrial OS=Actinia tenebrosa OX=6105 GN=LOC116307006 PE=3 SV=1	A0A6P8J0M2		1545325_Database_total.fasta	39 136,1	99,9%	1	1	2	0,00597%	4,18%	359
Mesenteric Filaments	F3	180624_F3	Cluster of 4-hydroxy-2-oxoglutarate aldolase, mitochondrial OS=Actinia tenebrosa OX=6105 GN=LOC116307006 PE=3 SV=1 (A0A6P8J0M2)	4-hydroxy-2-oxoglutarate aldolase, mitochondrial OS=Actinia tenebrosa OX=6105 GN=LOC116307006 PE=3 SV=1	A0A6P8J0M2		1545325_Database_total.fasta	39 136,1	99,8%	1	1	3	0,00865%	6,96%	359
Nematocyst	N1	070524_N1	Cluster of 4-hydroxy-2-oxoglutarate aldolase, mitochondrial OS=Actinia tenebrosa OX=6105 GN=LOC116307006 PE=3 SV=1 (A0A6P8J0M2)	4-hydroxy-2-oxoglutarate aldolase, mitochondrial OS=Actinia tenebrosa OX=6105 GN=LOC116307006 PE=3 SV=1	A0A6P8J0M2		1545325_Database_total.fasta	39 136,1	97,3%	0	0	1	0,00326%	3,90%	359
Nematocyst	N2	140524_N2	Cluster of 4-hydroxy-2-oxoglutarate aldolase, mitochondrial OS=Actinia tenebrosa OX=6105 GN=LOC116307006 PE=3 SV=1 (A0A6P8J0M2)	4-hydroxy-2-oxoglutarate aldolase, mitochondrial OS=Actinia tenebrosa OX=6105 GN=LOC116307006 PE=3 SV=1	A0A6P8J0M2		1545325_Database_total.fasta	39 136,1	68,1%	0	0	0	0,000%	0,000%	359
Nematocyst	N3	140524_N3	Cluster of 4-hydroxy-2-oxoglutarate aldolase, mitochondrial OS=Actinia tenebrosa OX=6105 GN=LOC116307006 PE=3 SV=1 (A0A6P8J0M2)	4-hydroxy-2-oxoglutarate aldolase, mitochondrial OS=Actinia tenebrosa OX=6105 GN=LOC116307006 PE=3 SV=1	A0A6P8J0M2		1545325_Database_total.fasta	39 136,1	10,8%	0	0	0	0,000%	0,000%	359
Nematocyst	N4	140524_N4	Cluster of 4-hydroxy-2-oxoglutarate aldolase, mitochondrial OS=Actinia tenebrosa OX=6105 GN=LOC116307006 PE=3 SV=1 (A0A6P8J0M2)	4-hydroxy-2-oxoglutarate aldolase, mitochondrial OS=Actinia tenebrosa OX=6105 GN=LOC116307006 PE=3 SV=1	A0A6P8J0M2		1545325_Database_total.fasta	39 136,1	100,0%	2	2	2	0,00601%	9,47%	359
Tentac	T1	030624_T1	Cluster of 4-hydroxy-2-oxoglutarate aldolase, mitochondrial OS=Actinia tenebrosa OX=6105 GN=LOC116307006 PE=3 SV=1 (A0A6P8J0M2)	4-hydroxy-2-oxoglutarate aldolase, mitochondrial OS=Actinia tenebrosa OX=6105 GN=LOC116307006 PE=3 SV=1	A0A6P8J0M2		1545325_Database_total.fasta	39 136,1	49,1%	0	0	0	0,000%	0,000%	359
Tentac	T2	030624_T2	Cluster of 4-hydroxy-2-oxoglutarate aldolase, mitochondrial OS=Actinia tenebrosa OX=6105 GN=LOC116307006 PE=3 SV=1 (A0A6P8J0M2)	4-hydroxy-2-oxoglutarate aldolase, mitochondrial OS=Actinia tenebrosa OX=6105 GN=LOC116307006 PE=3 SV=1	A0A6P8J0M2		1545325_Database_total.fasta	39 136,1	99,8%	1	1	1	0,00341%	4,18%	359
Tentac	T3	180624_T3	Cluster of 4-hydroxy-2-oxoglutarate aldolase, mitochondrial OS=Actinia tenebrosa OX=6105 GN=LOC116307006 PE=3 SV=1 (A0A6P8J0M2)	4-hydroxy-2-oxoglutarate aldolase, mitochondrial OS=Actinia tenebrosa OX=6105 GN=LOC116307006 PE=3 SV=1	A0A6P8J0M2		1545325_Database_total.fasta	39 136,1	99,9%	1	1	1	0,00284%	4,18%	359
Nematocyst	N1	070524_N1	Cluster of 4-trimethylaminobutyraldehyde dehydrogenase OS=Actinia tenebrosa OX=6105 GN=LOC116300320 PE=3 SV=1 (A0A6P8IE98)	4-trimethylaminobutyraldehyde dehydrogenase OS=Actinia tenebrosa OX=6105 GN=LOC116300320 PE=3 SV=1	A0A6P8IE98		1545325_Database_total.fasta	56 094,8	86,3%	0	0	0	0,000%	0,000%	520
Nematocyst	N2	140524_N2	Cluster of 4-trimethylaminobutyraldehyde dehydrogenase OS=Actinia tenebrosa OX=6105 GN=LOC116300320 PE=3 SV=1 (A0A6P8IE98)	4-trimethylaminobutyraldehyde dehydrogenase OS=Actinia tenebrosa OX=6105 GN=LOC116300320 PE=3 SV=1	A0A6P8IE98		1545325_Database_total.fasta	56 094,8	88,6%	0	0	0	0,000%	0,000%	520
Nematocyst	N3	140524_N3	Cluster of 4-trimethylaminobutyraldehyde dehydrogenase OS=Actinia tenebrosa OX=6105 GN=LOC116300320 PE=3 SV=1 (A0A6P8IE98)	4-trimethylaminobutyraldehyde dehydrogenase OS=Actinia tenebrosa OX=6105 GN=LOC116300320 PE=3 SV=1	A0A6P8IE98		1545325_Database_total.fasta	56 094,8	99,8%	1	1	1	0,00324%	2,12%	520
Nematocyst	N4	140524_N4	Cluster of 4-trimethylaminobutyraldehyde dehydrogenase OS=Actinia tenebrosa OX=6105 GN=LOC116300320 PE=3 SV=1 (A0A6P8IE98)	4-trimethylaminobutyraldehyde dehydrogenase OS=Actinia tenebrosa OX=6105 GN=LOC116300320 PE=3 SV=1	A0A6P8IE98		1545325_Database_total.fasta	56 094,8	100,0%	2	2	2	0,00601%	5,58%	520
Column	C3	180624_C6	Cluster of 50 kDa hatching enzyme-like OS=Actinia tenebrosa OX=6105 GN=LOC116289245 PE=3 SV=1 (A0A6P8H6G9)	50 kDa hatching enzyme-like OS=Actinia tenebrosa OX=6105 GN=LOC116289245 PE=3 SV=1	A0A6P8H6G9		1545325_Database_total.fasta	33 728,8	25,4%	0	0	1	0,00285%	6,29%	302
Mesenteric Filaments	F1	030624_F1	Cluster of 50 kDa hatching enzyme-like OS=Actinia tenebrosa OX=6105 GN=LOC116289245 PE=3 SV=1 (A0A6P8H6G9)	50 kDa hatching enzyme-like OS=Actinia tenebrosa OX=6105 GN=LOC116289245 PE=3 SV=1	A0A6P8H6G9		1545325_Database_total.fasta	33 728,8	100,0%	3	4	7	0,0211%	17,2%	302
Mesenteric Filaments	F2	030624_F2	Cluster of 50 kDa hatching enzyme-like OS=Actinia tenebrosa OX=6105 GN=LOC116289245 PE=3 SV=1 (A0A6P8H6G9)	50 kDa hatching enzyme-like OS=Actinia tenebrosa OX=6105 GN=LOC116289245 PE=3 SV=1	A0A6P8H6G9		1545325_Database_total.fasta	33 728,8	100,0%	2	3	6	0,0179%	12,6%	302
Mesenteric Filaments	F3	180624_F3	Cluster of 50 kDa hatching enzyme-like OS=Actinia tenebrosa OX=6105 GN=LOC116289245 PE=3 SV=1 (A0A6P8H6G9)	50 kDa hatching enzyme-like OS=Actinia tenebrosa OX=6105 GN=LOC116289245 PE=3 SV=1	A0A6P8H6G9		1545325_Database_total.fasta	33 728,8	100,0%	6	9	23	0,0663%	25,5%	302
Tentac	T2	030624_T2	Cluster of 50 kDa hatching enzyme-like OS=Actinia tenebrosa OX=6105 GN=LOC116289245 PE=3 SV=1 (A0A6P8H6G9)	50 kDa hatching enzyme-like OS=Actinia tenebrosa OX=6105 GN=LOC116289245 PE=3 SV=1	A0A6P8H6G9		1545325_Database_total.fasta	33 728,8	26,7%	0	0	1	0,00341%	6,29%	302
Tentac	T3	180624_T3	Cluster of 50 kDa hatching enzyme-like OS=Actinia tenebrosa OX=6105 GN=LOC116289245 PE=3 SV=1 (A0A6P8H6G9)	50 kDa hatching enzyme-like OS=Actinia tenebrosa OX=6105 GN=LOC116289245 PE=3 SV=1	A0A6P8H6G9		1545325_Database_total.fasta	33 728,8	26,9%	0	0	1	0,00284%	6,29%	302
Nematocyst	N2	140524_N2	Cluster of 5'-3' exoribonuclease 1 [Pocillopora verrucosa] (XP_058945934.2)	5'-3' exoribonuclease 1 [Pocillopora verrucosa]	XP_058945934.2		1545325_Database_total.fasta	191 037,8	98,4%	1	1	1	0,00337%	1,25%	1686
Nematocyst	N1	070524_N1	Cluster of 5'-3' exoribonuclease OS=Actinia tenebrosa OX=6105 GN=LOC116306759 PE=3 SV=1 (A0A6P8IZS9)	5'-3' exoribonuclease OS=Actinia tenebrosa OX=6105 GN=LOC116306759 PE=3 SV=1	A0A6P8IZS9		1545325_Database_total.fasta	113 542,7	97,6%	1	1	1	0,00326%	0,907%	992
Nematocyst	N2	140524_N2	Cluster of 5'-3' exoribonuclease OS=Actinia tenebrosa OX=6105 GN=LOC116306759 PE=3 SV=1 (A0A6P8IZS9)	5'-3' exoribonuclease OS=Actinia tenebrosa OX=6105 GN=LOC116306759 PE=3 SV=1	A0A6P8IZS9		1545325_Database_total.fasta	113 542,7	25,7%	0	0	0	0,000%	0,000%	992
Nematocyst	N3	140524_N3	Cluster of 5'-3' exoribonuclease OS=Actinia tenebrosa OX=6105 GN=LOC116306759 PE=3 SV=1 (A0A6P8IZS9)	5'-3' exoribonuclease OS=Actinia tenebrosa OX=6105 GN=LOC116306759 PE=3 SV=1	A0A6P8IZS9		1545325_Database_total.fasta	113 542,7	97,0%	1	1	1	0,00324%	1,21%	992
Nematocyst	N1	070524_N1	Cluster of 5-aminolevulinate synthase OS=Actinia tenebrosa OX=6105 GN=LOC116307294 PE=3 SV=1 (A0A6P8J8I8)	5-aminolevulinate synthase OS=Actinia tenebrosa OX=6105 GN=LOC116307294 PE=3 SV=1	A0A6P8J8I8		1545325_Database_total.fasta	60 326,6	99,9%	1	1	1	0,00326%	2,74%	547
Nematocyst	N4	140524_N4	Cluster of 5-aminolevulinate synthase OS=Actinia tenebrosa OX=6105 GN=LOC116307294 PE=3 SV=1 (A0A6P8J8I8)	5-aminolevulinate synthase OS=Actinia tenebrosa OX=6105 GN=LOC116307294 PE=3 SV=1	A0A6P8J8I8		1545325_Database_total.fasta	60 326,6	99,9%	1	1	1	0,00301%	4,02%	547
Nematocyst	N1	070524_N1	Cluster of 5-oxoprolinase-like [Actinia tenebrosa] (XP_031555776.1)	5-oxoprolinase [Exaiptasia diaphana]	XP_028513157.1		1545325_Database_total.fasta	119 589,0	7,4%	0	0	1	0,00326%	1,19%	1088
Nematocyst	N1	070524_N1	Cluster of 5-oxoprolinase-like [Actinia tenebrosa] (XP_031555776.1)	5-oxoprolinase-like [Actinia tenebrosa]	XP_031555776.1		1545325_Database_total.fasta	135 603,0	100,0%	2	2	3	0,00977%	4,13%	1234
Nematocyst	N2	140524_N2	Cluster of 5-oxoprolinase-like [Actinia tenebrosa] (XP_031555776.1)	5-oxoprolinase-like [Actinia tenebrosa]	XP_031555776.1		1545325_Database_total.fasta	135 603,0	25,1%	0	0	0	0,000%	0,000%	1234
Nematocyst	N2	140524_N2	Cluster of 5-oxoprolinase-like [Actinia tenebrosa] (XP_031555776.1)	5-oxoprolinase [Exaiptasia diaphana]	XP_028513157.1		1545325_Database_total.fasta	119 589,0	43,1%	0	0	1	0,00337%	0,919%	1088
Nematocyst	N3	140524_N3	Cluster of 5-oxoprolinase-like [Actinia tenebrosa] (XP_031555776.1)	5-oxoprolinase [Exaiptasia diaphana]	XP_028513157.1		1545325_Database_total.fasta	119 589,0	46,2%	0	0	2	0,00649%	2,11%	1088
Nematocyst	N3	140524_N3	Cluster of 5-oxoprolinase-like [Actinia tenebrosa] (XP_031555776.1)	5-oxoprolinase-like [Actinia tenebrosa]	XP_031555776.1		1545325_Database_total.fasta	135 603,0	100,0%	1	1	2	0,00649%	2,35%	1234
Nematocyst	N4	140524_N4	Cluster of 5-oxoprolinase-like [Actinia tenebrosa] (XP_031555776.1)	5-oxoprolinase [Exaiptasia diaphana]	XP_028513157.1		1545325_Database_total.fasta	119 589,0	99,4%	1	1	1	0,00301%	1,84%	1088
Nematocyst	N4	140524_N4	Cluster of 5-oxoprolinase-like [Actinia tenebrosa] (XP_031555776.1)	5-oxoprolinase-like [Actinia tenebrosa]	XP_031555776.1		1545325_Database_total.fasta	135 603,0	100,0%	1	1	3	0,00902%	2,59%	1234
Acrorhagi	A1	030624_A1	Cluster of 60 kDa SS-A/Ro ribonucleoprotein-like OS=Actinia tenebrosa OX=6105 GN=LOC116296927 PE=3 SV=1 (A0A6P8HZQ9)	60 kDa SS-A/Ro ribonucleoprotein-like OS=Actinia tenebrosa OX=6105 GN=LOC116296927 PE=3 SV=1	A0A6P8HZQ9		1545325_Database_total.fasta	61 988,8	100,0%	4	4	4	0,0143%	8,81%	556
Acrorhagi	A2	030624_A2	Cluster of 60 kDa SS-A/Ro ribonucleoprotein-like OS=Actinia tenebrosa OX=6105 GN=LOC116296927 PE=3 SV=1 (A0A6P8HZQ9)	60 kDa SS-A/Ro ribonucleoprotein-like OS=Actinia tenebrosa OX=6105 GN=LOC116296927 PE=3 SV=1	A0A6P8HZQ9		1545325_Database_total.fasta	61 988,8	100,0%	3	3	3	0,00943%	7,01%	556
Acrorhagi	A3	180624_A3	Cluster of 60 kDa SS-A/Ro ribonucleoprotein-like OS=Actinia tenebrosa OX=6105 GN=LOC116296927 PE=3 SV=1 (A0A6P8HZQ9)	60 kDa SS-A/Ro ribonucleoprotein-like OS=Actinia tenebrosa OX=6105 GN=LOC116296927 PE=3 SV=1	A0A6P8HZQ9		1545325_Database_total.fasta	61 988,8	90,1%	1	1	1	0,00281%	1,80%	556
Column	C1	030624_C4	Cluster of 60 kDa SS-A/Ro ribonucleoprotein-like OS=Actinia tenebrosa OX=6105 GN=LOC116296927 PE=3 SV=1 (A0A6P8HZQ9)	60 kDa SS-A/Ro ribonucleoprotein-like OS=Actinia tenebrosa OX=6105 GN=LOC116296927 PE=3 SV=1	A0A6P8HZQ9		1545325_Database_total.fasta	61 988,8	99,9%	2	2	2	0,00904%	4,14%	556
Column	C2	030624_C5	Cluster of 60 kDa SS-A/Ro ribonucleoprotein-like OS=Actinia tenebrosa OX=6105 GN=LOC116296927 PE=3 SV=1 (A0A6P8HZQ9)	60 kDa SS-A/Ro ribonucleoprotein-like OS=Actinia tenebrosa OX=6105 GN=LOC116296927 PE=3 SV=1	A0A6P8HZQ9		1545325_Database_total.fasta	61 988,8	97,1%	1	1	1	0,00435%	2,16%	556
Column	C3	180624_C6	Cluster of 60 kDa SS-A/Ro ribonucleoprotein-like OS=Actinia tenebrosa OX=6105 GN=LOC116296927 PE=3 SV=1 (A0A6P8HZQ9)	60 kDa SS-A/Ro ribonucleoprotein-like OS=Actinia tenebrosa OX=6105 GN=LOC116296927 PE=3 SV=1	A0A6P8HZQ9		1545325_Database_total.fasta	61 988,8	99,5%	2	2	2	0,00570%	5,04%	556
Mesenteric Filaments	F1	030624_F1	Cluster of 60 kDa SS-A/Ro ribonucleoprotein-like OS=Actinia tenebrosa OX=6105 GN=LOC116296927 PE=3 SV=1 (A0A6P8HZQ9)	60 kDa SS-A/Ro ribonucleoprotein-like OS=Actinia tenebrosa OX=6105 GN=LOC116296927 PE=3 SV=1	A0A6P8HZQ9		1545325_Database_total.fasta	61 988,8	100,0%	3	3	3	0,00905%	7,01%	556
Mesenteric Filaments	F2	030624_F2	Cluster of 60 kDa SS-A/Ro ribonucleoprotein-like OS=Actinia tenebrosa OX=6105 GN=LOC116296927 PE=3 SV=1 (A0A6P8HZQ9)	60 kDa SS-A/Ro ribonucleoprotein-like OS=Actinia tenebrosa OX=6105 GN=LOC116296927 PE=3 SV=1	A0A6P8HZQ9		1545325_Database_total.fasta	61 988,8	100,0%	3	4	4	0,0119%	7,01%	556
Mesenteric Filaments	F3	180624_F3	Cluster of 60 kDa SS-A/Ro ribonucleoprotein-like OS=Actinia tenebrosa OX=6105 GN=LOC116296927 PE=3 SV=1 (A0A6P8HZQ9)	60 kDa SS-A/Ro ribonucleoprotein-like OS=Actinia tenebrosa OX=6105 GN=LOC116296927 PE=3 SV=1	A0A6P8HZQ9		1545325_Database_total.fasta	61 988,8	100,0%	3	3	3	0,00865%	5,94%	556
Nematocyst	N1	070524_N1	Cluster of 60 kDa SS-A/Ro ribonucleoprotein-like OS=Actinia tenebrosa OX=6105 GN=LOC116296927 PE=3 SV=1 (A0A6P8HZQ9)	60 kDa SS-A/Ro ribonucleoprotein-like OS=Actinia tenebrosa OX=6105 GN=LOC116296927 PE=3 SV=1	A0A6P8HZQ9		1545325_Database_total.fasta	61 988,8	100,0%	2	2	2	0,00652%	5,76%	556
Nematocyst	N2	140524_N2	Cluster of 60 kDa SS-A/Ro ribonucleoprotein-like OS=Actinia tenebrosa OX=6105 GN=LOC116296927 PE=3 SV=1 (A0A6P8HZQ9)	60 kDa SS-A/Ro ribonucleoprotein-like OS=Actinia tenebrosa OX=6105 GN=LOC116296927 PE=3 SV=1	A0A6P8HZQ9		1545325_Database_total.fasta	61 988,8	99,8%	1	1	1	0,00337%	2,88%	556
Nematocyst	N3	140524_N3	Cluster of 60 kDa SS-A/Ro ribonucleoprotein-like OS=Actinia tenebrosa OX=6105 GN=LOC116296927 PE=3 SV=1 (A0A6P8HZQ9)	60 kDa SS-A/Ro ribonucleoprotein-like OS=Actinia tenebrosa OX=6105 GN=LOC116296927 PE=3 SV=1	A0A6P8HZQ9		1545325_Database_total.fasta	61 988,8	100,0%	2	2	4	0,0130%	6,47%	556
Nematocyst	N4	140524_N4	Cluster of 60 kDa SS-A/Ro ribonucleoprotein-like OS=Actinia tenebrosa OX=6105 GN=LOC116296927 PE=3 SV=1 (A0A6P8HZQ9)	60 kDa SS-A/Ro ribonucleoprotein-like OS=Actinia tenebrosa OX=6105 GN=LOC116296927 PE=3 SV=1	A0A6P8HZQ9		1545325_Database_total.fasta	61 988,8	100,0%	3	3	3	0,00902%	7,01%	556
Tentac	T1	030624_T1	Cluster of 60 kDa SS-A/Ro ribonucleoprotein-like OS=Actinia tenebrosa OX=6105 GN=LOC116296927 PE=3 SV=1 (A0A6P8HZQ9)	60 kDa SS-A/Ro ribonucleoprotein-like OS=Actinia tenebrosa OX=6105 GN=LOC116296927 PE=3 SV=1	A0A6P8HZQ9		1545325_Database_total.fasta	61 988,8	100,0%	5	5	5	0,0239%	10,4%	556
Tentac	T2	030624_T2	Cluster of 60 kDa SS-A/Ro ribonucleoprotein-like OS=Actinia tenebrosa OX=6105 GN=LOC116296927 PE=3 SV=1 (A0A6P8HZQ9)	60 kDa SS-A/Ro ribonucleoprotein-like OS=Actinia tenebrosa OX=6105 GN=LOC116296927 PE=3 SV=1	A0A6P8HZQ9		1545325_Database_total.fasta	61 988,8	100,0%	4	4	4	0,0136%	7,01%	556
Tentac	T3	180624_T3	Cluster of 60 kDa SS-A/Ro ribonucleoprotein-like OS=Actinia tenebrosa OX=6105 GN=LOC116296927 PE=3 SV=1 (A0A6P8HZQ9)	60 kDa SS-A/Ro ribonucleoprotein-like OS=Actinia tenebrosa OX=6105 GN=LOC116296927 PE=3 SV=1	A0A6P8HZQ9		1545325_Database_total.fasta	61 988,8	100,0%	2	2	2	0,00568%	6,83%	556
Acrorhagi	A1	030624_A1	Cluster of 60S acidic ribosomal protein P0 OS=Actinia tenebrosa OX=6105 GN=LOC116299765 PE=3 SV=1 (A0A6P8IEL0)	60S acidic ribosomal protein P0 OS=Actinia tenebrosa OX=6105 GN=LOC116299765 PE=3 SV=1	A0A6P8IEL0		1545325_Database_total.fasta	34 480,7	99,7%	1	1	3	0,0107%	7,89%	317
Acrorhagi	A2	030624_A2	Cluster of 60S acidic ribosomal protein P0 OS=Actinia tenebrosa OX=6105 GN=LOC116299765 PE=3 SV=1 (A0A6P8IEL0)	60S acidic ribosomal protein P0 OS=Actinia tenebrosa OX=6105 GN=LOC116299765 PE=3 SV=1	A0A6P8IEL0		1545325_Database_total.fasta	34 480,7	100,0%	4	4	6	0,0189%	19,2%	317
Acrorhagi	A3	180624_A3	Cluster of 60S acidic ribosomal protein P0 OS=Actinia tenebrosa OX=6105 GN=LOC116299765 PE=3 SV=1 (A0A6P8IEL0)	KXJ27640.1 60S acidic ribosomal protein P0 [Exaiptasia diaphana]	KXJ27640.1 60S acidicribosomal protein P0 [Exaiptasia diaphana]			0,0	24,3%	0	0	2	0,00562%	0,000%
Acrorhagi	A3	180624_A3	Cluster of 60S acidic ribosomal protein P0 OS=Actinia tenebrosa OX=6105 GN=LOC116299765 PE=3 SV=1 (A0A6P8IEL0)	60S acidic ribosomal protein P0-like isoform X1 [Dendronephthya gigantea]	XP_028405827.1,XP_028405829.1,XP_028405830.1		1545325_Database_total.fasta	34 413,3	98,2%	1	1	3	0,00844%	6,96%	313
Acrorhagi	A3	180624_A3	Cluster of 60S acidic ribosomal protein P0 OS=Actinia tenebrosa OX=6105 GN=LOC116299765 PE=3 SV=1 (A0A6P8IEL0)	60S acidic ribosomal protein P0-like [Orbicella faveolata]	XP_020626679.1		1545325_Database_total.fasta	34 920,8	6,6%	0	0	4	0,0112%	7,23%	318
Acrorhagi	A3	180624_A3	Cluster of 60S acidic ribosomal protein P0 OS=Actinia tenebrosa OX=6105 GN=LOC116299765 PE=3 SV=1 (A0A6P8IEL0)	60S acidic ribosomal protein P0 OS=Actinia tenebrosa OX=6105 GN=LOC116299765 PE=3 SV=1	A0A6P8IEL0		1545325_Database_total.fasta	34 480,7	100,0%	8	10	17	0,0478%	36,6%	317
Column	C1	030624_C4	Cluster of 60S acidic ribosomal protein P0 OS=Actinia tenebrosa OX=6105 GN=LOC116299765 PE=3 SV=1 (A0A6P8IEL0)	60S acidic ribosomal protein P0 OS=Actinia tenebrosa OX=6105 GN=LOC116299765 PE=3 SV=1	A0A6P8IEL0		1545325_Database_total.fasta	34 480,7	49,7%	0	0	1	0,00452%	3,79%	317
Column	C2	030624_C5	Cluster of 60S acidic ribosomal protein P0 OS=Actinia tenebrosa OX=6105 GN=LOC116299765 PE=3 SV=1 (A0A6P8IEL0)	60S acidic ribosomal protein P0 OS=Actinia tenebrosa OX=6105 GN=LOC116299765 PE=3 SV=1	A0A6P8IEL0		1545325_Database_total.fasta	34 480,7	100,0%	5	6	10	0,0435%	29,7%	317
Column	C3	180624_C6	Cluster of 60S acidic ribosomal protein P0 OS=Actinia tenebrosa OX=6105 GN=LOC116299765 PE=3 SV=1 (A0A6P8IEL0)	60S acidic ribosomal protein P0 OS=Actinia tenebrosa OX=6105 GN=LOC116299765 PE=3 SV=1	A0A6P8IEL0		1545325_Database_total.fasta	34 480,7	100,0%	6	7	9	0,0256%	27,8%	317
Mesenteric Filaments	F1	030624_F1	Cluster of 60S acidic ribosomal protein P0 OS=Actinia tenebrosa OX=6105 GN=LOC116299765 PE=3 SV=1 (A0A6P8IEL0)	60S acidic ribosomal protein P0 OS=Actinia tenebrosa OX=6105 GN=LOC116299765 PE=3 SV=1	A0A6P8IEL0		1545325_Database_total.fasta	34 480,7	100,0%	1	1	2	0,00604%	9,15%	317
Mesenteric Filaments	F2	030624_F2	Cluster of 60S acidic ribosomal protein P0 OS=Actinia tenebrosa OX=6105 GN=LOC116299765 PE=3 SV=1 (A0A6P8IEL0)	60S acidic ribosomal protein P0 OS=Actinia tenebrosa OX=6105 GN=LOC116299765 PE=3 SV=1	A0A6P8IEL0		1545325_Database_total.fasta	34 480,7	97,3%	0	0	1	0,00298%	3,47%	317
Mesenteric Filaments	F3	180624_F3	Cluster of 60S acidic ribosomal protein P0 OS=Actinia tenebrosa OX=6105 GN=LOC116299765 PE=3 SV=1 (A0A6P8IEL0)	KXJ27640.1 60S acidic ribosomal protein P0 [Exaiptasia diaphana]	KXJ27640.1 60S acidicribosomal protein P0 [Exaiptasia diaphana]			0,0	21,9%	0	0	2	0,00577%	0,000%
Mesenteric Filaments	F3	180624_F3	Cluster of 60S acidic ribosomal protein P0 OS=Actinia tenebrosa OX=6105 GN=LOC116299765 PE=3 SV=1 (A0A6P8IEL0)	60S acidic ribosomal protein P0 OS=Actinia tenebrosa OX=6105 GN=LOC116299765 PE=3 SV=1	A0A6P8IEL0		1545325_Database_total.fasta	34 480,7	100,0%	6	8	10	0,0288%	27,8%	317
Mucus	M1	030624_M1	Cluster of 60S acidic ribosomal protein P0 OS=Actinia tenebrosa OX=6105 GN=LOC116299765 PE=3 SV=1 (A0A6P8IEL0)	60S acidic ribosomal protein P0 OS=Actinia tenebrosa OX=6105 GN=LOC116299765 PE=3 SV=1	A0A6P8IEL0		1545325_Database_total.fasta	34 480,7	99,9%	1	1	2	0,00802%	6,62%	317
Mucus	M2	030624_M2	Cluster of 60S acidic ribosomal protein P0 OS=Actinia tenebrosa OX=6105 GN=LOC116299765 PE=3 SV=1 (A0A6P8IEL0)	60S acidic ribosomal protein P0 OS=Actinia tenebrosa OX=6105 GN=LOC116299765 PE=3 SV=1	A0A6P8IEL0		1545325_Database_total.fasta	34 480,7	76,9%	1	1	1	0,0114%	2,84%	317
Mucus	M3	180624_M3	Cluster of 60S acidic ribosomal protein P0 OS=Actinia tenebrosa OX=6105 GN=LOC116299765 PE=3 SV=1 (A0A6P8IEL0)	60S acidic ribosomal protein P0 OS=Actinia tenebrosa OX=6105 GN=LOC116299765 PE=3 SV=1	A0A6P8IEL0		1545325_Database_total.fasta	34 480,7	14,2%	0	0	0	0,000%	0,000%	317
Nematocyst	N1	070524_N1	Cluster of 60S acidic ribosomal protein P0 OS=Actinia tenebrosa OX=6105 GN=LOC116299765 PE=3 SV=1 (A0A6P8IEL0)	60S acidic ribosomal protein P0-like isoform X1 [Dendronephthya gigantea]	XP_028405827.1,XP_028405829.1,XP_028405830.1		1545325_Database_total.fasta	34 413,3	99,6%	1	1	4	0,0130%	6,96%	313
Nematocyst	N1	070524_N1	Cluster of 60S acidic ribosomal protein P0 OS=Actinia tenebrosa OX=6105 GN=LOC116299765 PE=3 SV=1 (A0A6P8IEL0)	60S acidic ribosomal protein P0 OS=Actinia tenebrosa OX=6105 GN=LOC116299765 PE=3 SV=1	A0A6P8IEL0		1545325_Database_total.fasta	34 480,7	100,0%	4	5	10	0,0326%	24,3%	317
Nematocyst	N2	140524_N2	Cluster of 60S acidic ribosomal protein P0 OS=Actinia tenebrosa OX=6105 GN=LOC116299765 PE=3 SV=1 (A0A6P8IEL0)	60S acidic ribosomal protein P0-like isoform X1 [Dendronephthya gigantea]	XP_028405827.1,XP_028405829.1,XP_028405830.1		1545325_Database_total.fasta	34 529,2	50,0%	0	0	0	0,000%	0,000%	316
Nematocyst	N2	140524_N2	Cluster of 60S acidic ribosomal protein P0 OS=Actinia tenebrosa OX=6105 GN=LOC116299765 PE=3 SV=1 (A0A6P8IEL0)	60S acidic ribosomal protein P0 OS=Actinia tenebrosa OX=6105 GN=LOC116299765 PE=3 SV=1	A0A6P8IEL0		1545325_Database_total.fasta	34 480,7	100,0%	5	6	8	0,0270%	22,4%	317
Nematocyst	N3	140524_N3	Cluster of 60S acidic ribosomal protein P0 OS=Actinia tenebrosa OX=6105 GN=LOC116299765 PE=3 SV=1 (A0A6P8IEL0)	60S acidic ribosomal protein P0-like isoform X1 [Dendronephthya gigantea]	XP_028405827.1,XP_028405829.1,XP_028405830.1		1545325_Database_total.fasta	34 413,3	99,3%	1	1	3	0,00973%	6,96%	313
Nematocyst	N3	140524_N3	Cluster of 60S acidic ribosomal protein P0 OS=Actinia tenebrosa OX=6105 GN=LOC116299765 PE=3 SV=1 (A0A6P8IEL0)	60S acidic ribosomal protein P0 OS=Actinia tenebrosa OX=6105 GN=LOC116299765 PE=3 SV=1	A0A6P8IEL0		1545325_Database_total.fasta	34 480,7	100,0%	4	4	7	0,0227%	23,3%	317
Nematocyst	N4	140524_N4	Cluster of 60S acidic ribosomal protein P0 OS=Actinia tenebrosa OX=6105 GN=LOC116299765 PE=3 SV=1 (A0A6P8IEL0)	60S acidic ribosomal protein P0-like isoform X1 [Dendronephthya gigantea]	XP_028405827.1,XP_028405829.1,XP_028405830.1		1545325_Database_total.fasta	34 413,3	99,0%	1	1	2	0,00601%	6,96%	313
Nematocyst	N4	140524_N4	Cluster of 60S acidic ribosomal protein P0 OS=Actinia tenebrosa OX=6105 GN=LOC116299765 PE=3 SV=1 (A0A6P8IEL0)	60S acidic ribosomal protein P0 OS=Actinia tenebrosa OX=6105 GN=LOC116299765 PE=3 SV=1	A0A6P8IEL0		1545325_Database_total.fasta	34 480,7	100,0%	6	8	12	0,0361%	32,5%	317
Tentac	T1	030624_T1	Cluster of 60S acidic ribosomal protein P0 OS=Actinia tenebrosa OX=6105 GN=LOC116299765 PE=3 SV=1 (A0A6P8IEL0)	60S acidic ribosomal protein P0-like [Orbicella faveolata]	XP_020626679.1		1545325_Database_total.fasta	34 920,8	7,6%	0	0	1	0,00478%	3,77%	318
Tentac	T1	030624_T1	Cluster of 60S acidic ribosomal protein P0 OS=Actinia tenebrosa OX=6105 GN=LOC116299765 PE=3 SV=1 (A0A6P8IEL0)	60S acidic ribosomal protein P0 OS=Actinia tenebrosa OX=6105 GN=LOC116299765 PE=3 SV=1	A0A6P8IEL0		1545325_Database_total.fasta	34 480,7	99,6%	1	1	2	0,00956%	7,89%	317
Tentac	T2	030624_T2	Cluster of 60S acidic ribosomal protein P0 OS=Actinia tenebrosa OX=6105 GN=LOC116299765 PE=3 SV=1 (A0A6P8IEL0)	60S acidic ribosomal protein P0 OS=Actinia tenebrosa OX=6105 GN=LOC116299765 PE=3 SV=1	A0A6P8IEL0		1545325_Database_total.fasta	34 480,7	100,0%	2	2	2	0,00681%	9,78%	317
Tentac	T3	180624_T3	Cluster of 60S acidic ribosomal protein P0 OS=Actinia tenebrosa OX=6105 GN=LOC116299765 PE=3 SV=1 (A0A6P8IEL0)	60S acidic ribosomal protein P0 OS=Actinia tenebrosa OX=6105 GN=LOC116299765 PE=3 SV=1	A0A6P8IEL0		1545325_Database_total.fasta	34 480,7	100,0%	6	7	10	0,0284%	31,2%	317
Acrorhagi	A1	030624_A1	Cluster of 60S acidic ribosomal protein P2-like [Actinia tenebrosa] (XP_031553253.1)	60S acidic ribosomal protein P2-like [Actinia tenebrosa]	XP_031553253.1		1545325_Database_total.fasta	11 599,3	66,7%	1	1	1	0,00356%	8,93%	112
Acrorhagi	A2	030624_A2	Cluster of 60S acidic ribosomal protein P2-like [Actinia tenebrosa] (XP_031553253.1)	60S acidic ribosomal protein P2-like [Actinia tenebrosa]	XP_031553253.1		1545325_Database_total.fasta	11 599,3	97,6%	1	1	1	0,00314%	8,93%	112
Acrorhagi	A3	180624_A3	Cluster of 60S acidic ribosomal protein P2-like [Actinia tenebrosa] (XP_031553253.1)	60S acidic ribosomal protein P2-like [Actinia tenebrosa]	XP_031553253.1		1545325_Database_total.fasta	11 599,3	100,0%	4	4	4	0,0112%	37,5%	112
Column	C1	030624_C4	Cluster of 60S acidic ribosomal protein P2-like [Actinia tenebrosa] (XP_031553253.1)	60S acidic ribosomal protein P2-like [Actinia tenebrosa]	XP_031553253.1		1545325_Database_total.fasta	11 599,3	97,2%	1	1	1	0,00452%	8,93%	112
Column	C2	030624_C5	Cluster of 60S acidic ribosomal protein P2-like [Actinia tenebrosa] (XP_031553253.1)	60S acidic ribosomal protein P2-like [Actinia tenebrosa]	XP_031553253.1		1545325_Database_total.fasta	11 599,3	100,0%	2	2	2	0,00870%	28,6%	112
Column	C3	180624_C6	Cluster of 60S acidic ribosomal protein P2-like [Actinia tenebrosa] (XP_031553253.1)	60S acidic ribosomal protein P2-like [Actinia tenebrosa]	XP_031553253.1		1545325_Database_total.fasta	11 599,3	100,0%	3	3	3	0,00854%	30,4%	112
Mesenteric Filaments	F1	030624_F1	Cluster of 60S acidic ribosomal protein P2-like [Actinia tenebrosa] (XP_031553253.1)	60S acidic ribosomal protein P2-like [Actinia tenebrosa]	XP_031553253.1		1545325_Database_total.fasta	11 599,3	100,0%	2	2	2	0,00604%	28,6%	112
Mesenteric Filaments	F2	030624_F2	Cluster of 60S acidic ribosomal protein P2-like [Actinia tenebrosa] (XP_031553253.1)	60S acidic ribosomal protein P2-like [Actinia tenebrosa]	XP_031553253.1		1545325_Database_total.fasta	11 599,3	99,7%	1	1	1	0,00298%	19,6%	112
Mesenteric Filaments	F3	180624_F3	Cluster of 60S acidic ribosomal protein P2-like [Actinia tenebrosa] (XP_031553253.1)	60S acidic ribosomal protein P2-like [Actinia tenebrosa]	XP_031553253.1		1545325_Database_total.fasta	11 599,3	100,0%	3	3	4	0,0115%	30,4%	112
Mucus	M1	030624_M1	Cluster of 60S acidic ribosomal protein P2-like [Actinia tenebrosa] (XP_031553253.1)	60S acidic ribosomal protein P2-like [Actinia tenebrosa]	XP_031553253.1		1545325_Database_total.fasta	11 599,3	81,0%	1	1	1	0,00401%	8,93%	112
Nematocyst	N1	070524_N1	Cluster of 60S acidic ribosomal protein P2-like [Actinia tenebrosa] (XP_031553253.1)	60S acidic ribosomal protein P2-like [Actinia tenebrosa]	XP_031553253.1		1545325_Database_total.fasta	11 599,3	100,0%	2	3	4	0,0130%	10,7%	112
Nematocyst	N2	140524_N2	Cluster of 60S acidic ribosomal protein P2-like [Actinia tenebrosa] (XP_031553253.1)	60S acidic ribosomal protein P2-like [Actinia tenebrosa]	XP_031553253.1		1545325_Database_total.fasta	11 599,3	99,9%	1	1	1	0,00337%	8,93%	112
Nematocyst	N3	140524_N3	Cluster of 60S acidic ribosomal protein P2-like [Actinia tenebrosa] (XP_031553253.1)	60S acidic ribosomal protein P2-like [Actinia tenebrosa]	XP_031553253.1		1545325_Database_total.fasta	11 599,3	81,4%	0	0	0	0,000%	0,000%	112
Nematocyst	N4	140524_N4	Cluster of 60S acidic ribosomal protein P2-like [Actinia tenebrosa] (XP_031553253.1)	60S acidic ribosomal protein P2-like [Actinia tenebrosa]	XP_031553253.1		1545325_Database_total.fasta	11 599,3	100,0%	2	2	2	0,00601%	30,4%	112
Tentac	T1	030624_T1	Cluster of 60S acidic ribosomal protein P2-like [Actinia tenebrosa] (XP_031553253.1)	60S acidic ribosomal protein P2-like [Actinia tenebrosa]	XP_031553253.1		1545325_Database_total.fasta	11 599,3	98,7%	2	2	2	0,00956%	16,1%	112
Tentac	T2	030624_T2	Cluster of 60S acidic ribosomal protein P2-like [Actinia tenebrosa] (XP_031553253.1)	60S acidic ribosomal protein P2-like [Actinia tenebrosa]	XP_031553253.1		1545325_Database_total.fasta	11 599,3	100,0%	2	2	2	0,00681%	28,6%	112
Tentac	T3	180624_T3	Cluster of 60S acidic ribosomal protein P2-like [Actinia tenebrosa] (XP_031553253.1)	60S acidic ribosomal protein P2-like [Actinia tenebrosa]	XP_031553253.1		1545325_Database_total.fasta	11 599,3	100,0%	3	4	4	0,0114%	30,4%	112
Acrorhagi	A1	030624_A1	Cluster of 60S ribosomal protein L10a-like [Actinia tenebrosa] (XP_031562332.1)	60S ribosomal protein L10a-like [Actinia tenebrosa]	XP_031562332.1		1545325_Database_total.fasta	24 333,3	49,2%	1	1	1	0,00356%	5,56%	216
Acrorhagi	A2	030624_A2	Cluster of 60S ribosomal protein L10a-like [Actinia tenebrosa] (XP_031562332.1)	60S ribosomal protein L10a-like [Actinia tenebrosa]	XP_031562332.1		1545325_Database_total.fasta	24 333,3	95,3%	1	1	1	0,00314%	5,56%	216
Acrorhagi	A3	180624_A3	Cluster of 60S ribosomal protein L10a-like [Actinia tenebrosa] (XP_031562332.1)	60S ribosomal protein L10a-like [Actinia tenebrosa]	XP_031562332.1		1545325_Database_total.fasta	24 333,3	100,0%	2	3	3	0,00844%	13,0%	216
Column	C1	030624_C4	Cluster of 60S ribosomal protein L10a-like [Actinia tenebrosa] (XP_031562332.1)	60S ribosomal protein L10a-like [Actinia tenebrosa]	XP_031562332.1		1545325_Database_total.fasta	24 333,3	98,4%	1	1	1	0,00452%	5,56%	216
Column	C2	030624_C5	Cluster of 60S ribosomal protein L10a-like [Actinia tenebrosa] (XP_031562332.1)	60S ribosomal protein L10a-like [Actinia tenebrosa]	XP_031562332.1		1545325_Database_total.fasta	24 333,3	100,0%	3	3	4	0,0174%	19,4%	216
Mesenteric Filaments	F1	030624_F1	Cluster of 60S ribosomal protein L10a-like [Actinia tenebrosa] (XP_031562332.1)	60S ribosomal protein L10a-like [Actinia tenebrosa]	XP_031562332.1		1545325_Database_total.fasta	24 333,3	100,0%	3	4	4	0,0121%	19,0%	216
Mesenteric Filaments	F2	030624_F2	Cluster of 60S ribosomal protein L10a-like [Actinia tenebrosa] (XP_031562332.1)	60S ribosomal protein L10a-like [Actinia tenebrosa]	XP_031562332.1		1545325_Database_total.fasta	24 333,3	100,0%	2	3	3	0,00895%	12,5%	216
Mesenteric Filaments	F3	180624_F3	Cluster of 60S ribosomal protein L10a-like [Actinia tenebrosa] (XP_031562332.1)	60S ribosomal protein L10a-like [Actinia tenebrosa]	XP_031562332.1		1545325_Database_total.fasta	24 333,3	37,1%	1	1	1	0,00288%	6,94%	216
Mucus	M1	030624_M1	Cluster of 60S ribosomal protein L10a-like [Actinia tenebrosa] (XP_031562332.1)	60S ribosomal protein L10a-like [Actinia tenebrosa]	XP_031562332.1		1545325_Database_total.fasta	24 333,3	100,0%	3	3	3	0,0120%	19,4%	216
Mucus	M3	180624_M3	Cluster of 60S ribosomal protein L10a-like [Actinia tenebrosa] (XP_031562332.1)	60S ribosomal protein L10a-like [Actinia tenebrosa]	XP_031562332.1		1545325_Database_total.fasta	24 333,3	90,4%	1	1	1	0,00537%	3,70%	216
Nematocyst	N1	070524_N1	Cluster of 60S ribosomal protein L10a-like [Actinia tenebrosa] (XP_031562332.1)	60S ribosomal protein L10a-like [Actinia tenebrosa]	XP_031562332.1		1545325_Database_total.fasta	24 333,3	100,0%	5	7	13	0,0424%	30,1%	216
Nematocyst	N2	140524_N2	Cluster of 60S ribosomal protein L10a-like [Actinia tenebrosa] (XP_031562332.1)	60S ribosomal protein L10a-like [Actinia tenebrosa]	XP_031562332.1		1545325_Database_total.fasta	24 333,3	100,0%	2	2	2	0,00675%	13,0%	216
Nematocyst	N3	140524_N3	Cluster of 60S ribosomal protein L10a-like [Actinia tenebrosa] (XP_031562332.1)	60S ribosomal protein L10a-like [Actinia tenebrosa]	XP_031562332.1		1545325_Database_total.fasta	24 333,3	100,0%	6	7	8	0,0260%	35,6%	216
Nematocyst	N4	140524_N4	Cluster of 60S ribosomal protein L10a-like [Actinia tenebrosa] (XP_031562332.1)	60S ribosomal protein L10a-like [Actinia tenebrosa]	XP_031562332.1		1545325_Database_total.fasta	24 333,3	100,0%	6	7	9	0,0271%	32,4%	216
Tentac	T1	030624_T1	Cluster of 60S ribosomal protein L10a-like [Actinia tenebrosa] (XP_031562332.1)	60S ribosomal protein L10a-like [Actinia tenebrosa]	XP_031562332.1		1545325_Database_total.fasta	24 333,3	100,0%	3	3	4	0,0191%	16,2%	216
Tentac	T2	030624_T2	Cluster of 60S ribosomal protein L10a-like [Actinia tenebrosa] (XP_031562332.1)	60S ribosomal protein L10a-like [Actinia tenebrosa]	XP_031562332.1		1545325_Database_total.fasta	24 333,3	98,9%	3	3	3	0,0102%	17,1%	216
Tentac	T3	180624_T3	Cluster of 60S ribosomal protein L10a-like [Actinia tenebrosa] (XP_031562332.1)	60S ribosomal protein L10a-like [Actinia tenebrosa]	XP_031562332.1		1545325_Database_total.fasta	24 333,3	41,1%	1	1	1	0,00284%	6,94%	216
Nematocyst	N1	070524_N1	Cluster of 60S ribosomal protein L11-like OS=Actinia tenebrosa OX=6105 GN=LOC116292139 PE=3 SV=1 (A0A6P8HRE4)	60S ribosomal protein L11-like OS=Actinia tenebrosa OX=6105 GN=LOC116292139 PE=3 SV=1	A0A6P8HRE4,A0A913XW36,KAK3704386.1		1545325_Database_total.fasta	19 936,7	100,0%	1	1	3	0,00977%	13,7%	175
Nematocyst	N2	140524_N2	Cluster of 60S ribosomal protein L11-like OS=Actinia tenebrosa OX=6105 GN=LOC116292139 PE=3 SV=1 (A0A6P8HRE4)	60S ribosomal protein L11-like OS=Actinia tenebrosa OX=6105 GN=LOC116292139 PE=3 SV=1	A0A6P8HRE4,A0A913XW36,KAK3704386.1		1545325_Database_total.fasta	19 936,7	99,9%	1	2	3	0,0101%	8,00%	175
Nematocyst	N3	140524_N3	Cluster of 60S ribosomal protein L11-like OS=Actinia tenebrosa OX=6105 GN=LOC116292139 PE=3 SV=1 (A0A6P8HRE4)	60S ribosomal protein L11-like OS=Actinia tenebrosa OX=6105 GN=LOC116292139 PE=3 SV=1	A0A6P8HRE4,A0A913XW36,KAK3704386.1		1545325_Database_total.fasta	19 936,7	99,8%	1	2	4	0,0130%	8,00%	175
Nematocyst	N4	140524_N4	Cluster of 60S ribosomal protein L11-like OS=Actinia tenebrosa OX=6105 GN=LOC116292139 PE=3 SV=1 (A0A6P8HRE4)	60S ribosomal protein L11-like OS=Actinia tenebrosa OX=6105 GN=LOC116292139 PE=3 SV=1	A0A6P8HRE4,A0A913XW36,KAK3704386.1		1545325_Database_total.fasta	19 902,9	100,0%	2	2	4	0,0120%	15,4%	175
Acrorhagi	A1	030624_A1	Cluster of 60S ribosomal protein L12-like [Actinia tenebrosa] (XP_031574917.1)	60S ribosomal protein L12-like [Actinia tenebrosa]	XP_031574917.1		1545325_Database_total.fasta	18 118,6	99,9%	1	1	2	0,00713%	14,5%	166
Acrorhagi	A2	030624_A2	Cluster of 60S ribosomal protein L12-like [Actinia tenebrosa] (XP_031574917.1)	60S ribosomal protein L12-like [Actinia tenebrosa]	XP_031574917.1		1545325_Database_total.fasta	18 118,6	99,0%	1	1	2	0,00629%	9,04%	166
Acrorhagi	A3	180624_A3	Cluster of 60S ribosomal protein L12-like [Actinia tenebrosa] (XP_031574917.1)	60S ribosomal protein L12-like [Actinia tenebrosa]	XP_031574917.1		1545325_Database_total.fasta	18 118,6	99,6%	1	1	2	0,00562%	14,5%	166
Column	C1	030624_C4	Cluster of 60S ribosomal protein L12-like [Actinia tenebrosa] (XP_031574917.1)	60S ribosomal protein L12-like [Actinia tenebrosa]	XP_031574917.1		1545325_Database_total.fasta	18 118,6	99,9%	1	1	3	0,0136%	14,5%	166
Mesenteric Filaments	F1	030624_F1	Cluster of 60S ribosomal protein L12-like [Actinia tenebrosa] (XP_031574917.1)	60S ribosomal protein L12-like [Actinia tenebrosa]	XP_031574917.1		1545325_Database_total.fasta	18 118,6	100,0%	2	2	4	0,0121%	23,5%	166
Mesenteric Filaments	F2	030624_F2	Cluster of 60S ribosomal protein L12-like [Actinia tenebrosa] (XP_031574917.1)	60S ribosomal protein L12-like [Actinia tenebrosa]	XP_031574917.1		1545325_Database_total.fasta	18 118,6	17,2%	0	0	0	0,000%	0,000%	166
Mesenteric Filaments	F3	180624_F3	Cluster of 60S ribosomal protein L12-like [Actinia tenebrosa] (XP_031574917.1)	60S ribosomal protein L12-like [Actinia tenebrosa]	XP_031574917.1		1545325_Database_total.fasta	18 118,6	98,2%	1	1	1	0,00288%	9,04%	166
Mucus	M1	030624_M1	Cluster of 60S ribosomal protein L12-like [Actinia tenebrosa] (XP_031574917.1)	60S ribosomal protein L12-like [Actinia tenebrosa]	XP_031574917.1		1545325_Database_total.fasta	18 118,6	99,9%	1	1	2	0,00802%	14,5%	166
Mucus	M3	180624_M3	Cluster of 60S ribosomal protein L12-like [Actinia tenebrosa] (XP_031574917.1)	60S ribosomal protein L12-like [Actinia tenebrosa]	XP_031574917.1		1545325_Database_total.fasta	18 118,6	98,1%	1	1	1	0,00537%	9,04%	166
Nematocyst	N1	070524_N1	Cluster of 60S ribosomal protein L12-like [Actinia tenebrosa] (XP_031574917.1)	60S ribosomal protein L12-like [Actinia tenebrosa]	XP_031574917.1		1545325_Database_total.fasta	18 118,6	100,0%	3	3	5	0,0163%	24,7%	166
Nematocyst	N2	140524_N2	Cluster of 60S ribosomal protein L12-like [Actinia tenebrosa] (XP_031574917.1)	60S ribosomal protein L12-like [Actinia tenebrosa]	XP_031574917.1		1545325_Database_total.fasta	18 118,6	100,0%	2	2	3	0,0101%	14,5%	166
Nematocyst	N3	140524_N3	Cluster of 60S ribosomal protein L12-like [Actinia tenebrosa] (XP_031574917.1)	60S ribosomal protein L12-like [Actinia tenebrosa]	XP_031574917.1		1545325_Database_total.fasta	18 118,6	100,0%	3	4	5	0,0162%	24,7%	166
Nematocyst	N4	140524_N4	Cluster of 60S ribosomal protein L12-like [Actinia tenebrosa] (XP_031574917.1)	60S ribosomal protein L12-like [Actinia tenebrosa]	XP_031574917.1		1545325_Database_total.fasta	18 118,6	100,0%	3	4	6	0,0180%	30,7%	166
Tentac	T2	030624_T2	Cluster of 60S ribosomal protein L12-like [Actinia tenebrosa] (XP_031574917.1)	60S ribosomal protein L12-like [Actinia tenebrosa]	XP_031574917.1		1545325_Database_total.fasta	18 118,6	100,0%	1	1	2	0,00681%	14,5%	166
Nematocyst	N1	070524_N1	Cluster of 60S ribosomal protein L13a-like [Actinia tenebrosa] (XP_031572587.1)	Large ribosomal subunit protein uL13 OS=Exaiptasia diaphana OX=2652724 PE=3 SV=1	A0A913XGM1,KXJ26127.1		1545325_Database_total.fasta	25 328,4	100,0%	2	2	3	0,00977%	5,50%	218
Nematocyst	N1	070524_N1	Cluster of 60S ribosomal protein L13a-like [Actinia tenebrosa] (XP_031572587.1)	60S ribosomal protein L13a-like [Actinia tenebrosa]	XP_031572587.1		1545325_Database_total.fasta	23 208,9	100,0%	4	5	5	0,0163%	18,4%	201
Nematocyst	N2	140524_N2	Cluster of 60S ribosomal protein L13a-like [Actinia tenebrosa] (XP_031572587.1)	Large ribosomal subunit protein uL13 OS=Exaiptasia diaphana OX=2652724 PE=3 SV=1	A0A913XGM1,KXJ26127.1		1545325_Database_total.fasta	25 328,4	99,8%	1	1	3	0,0101%	8,72%	218
Nematocyst	N2	140524_N2	Cluster of 60S ribosomal protein L13a-like [Actinia tenebrosa] (XP_031572587.1)	60S ribosomal protein L13a-like [Actinia tenebrosa]	XP_031572587.1		1545325_Database_total.fasta	23 208,9	100,0%	3	3	5	0,0169%	15,9%	201
Nematocyst	N3	140524_N3	Cluster of 60S ribosomal protein L13a-like [Actinia tenebrosa] (XP_031572587.1)	Large ribosomal subunit protein uL13 OS=Exaiptasia diaphana OX=2652724 PE=3 SV=1	A0A913XGM1,KXJ26127.1		1545325_Database_total.fasta	25 328,4	99,8%	1	1	1	0,00324%	5,05%	218
Nematocyst	N3	140524_N3	Cluster of 60S ribosomal protein L13a-like [Actinia tenebrosa] (XP_031572587.1)	60S ribosomal protein L13a-like [Actinia tenebrosa]	XP_031572587.1		1545325_Database_total.fasta	23 208,9	100,0%	1	1	2	0,00649%	5,47%	201
Nematocyst	N4	140524_N4	Cluster of 60S ribosomal protein L13a-like [Actinia tenebrosa] (XP_031572587.1)	Large ribosomal subunit protein uL13 OS=Exaiptasia diaphana OX=2652724 PE=3 SV=1	A0A913XGM1,KXJ26127.1		1545325_Database_total.fasta	25 328,4	99,7%	1	1	1	0,00301%	5,05%	218
Nematocyst	N4	140524_N4	Cluster of 60S ribosomal protein L13a-like [Actinia tenebrosa] (XP_031572587.1)	60S ribosomal protein L13a-like [Actinia tenebrosa]	XP_031572587.1		1545325_Database_total.fasta	23 208,9	100,0%	3	3	3	0,00902%	12,9%	201
Acrorhagi	A1	030624_A1	Cluster of 60S ribosomal protein L13-like [Actinia tenebrosa] (XP_031562005.1)	60S ribosomal protein L13-like [Actinia tenebrosa]	XP_031562005.1		1545325_Database_total.fasta	24 257,3	92,0%	1	1	1	0,00356%	5,21%	211
Acrorhagi	A2	030624_A2	Cluster of 60S ribosomal protein L13-like [Actinia tenebrosa] (XP_031562005.1)	60S ribosomal protein L13-like [Actinia tenebrosa]	XP_031562005.1		1545325_Database_total.fasta	24 257,3	100,0%	3	3	3	0,00943%	15,2%	211
Acrorhagi	A3	180624_A3	Cluster of 60S ribosomal protein L13-like [Actinia tenebrosa] (XP_031562005.1)	60S ribosomal protein L13-like [Actinia tenebrosa]	XP_031562005.1		1545325_Database_total.fasta	24 257,3	97,6%	1	1	1	0,00281%	5,21%	211
Column	C1	030624_C4	Cluster of 60S ribosomal protein L13-like [Actinia tenebrosa] (XP_031562005.1)	60S ribosomal protein L13-like [Actinia tenebrosa]	XP_031562005.1		1545325_Database_total.fasta	24 257,3	98,4%	2	2	3	0,0136%	9,00%	211
Column	C2	030624_C5	Cluster of 60S ribosomal protein L13-like [Actinia tenebrosa] (XP_031562005.1)	60S ribosomal protein L13-like [Actinia tenebrosa]	XP_031562005.1		1545325_Database_total.fasta	24 257,3	100,0%	4	4	4	0,0174%	25,6%	211
Column	C3	180624_C6	Cluster of 60S ribosomal protein L13-like [Actinia tenebrosa] (XP_031562005.1)	60S ribosomal protein L13-like [Actinia tenebrosa]	XP_031562005.1		1545325_Database_total.fasta	24 257,3	100,0%	4	4	4	0,0114%	15,2%	211
Mesenteric Filaments	F1	030624_F1	Cluster of 60S ribosomal protein L13-like [Actinia tenebrosa] (XP_031562005.1)	60S ribosomal protein L13-like [Actinia tenebrosa]	XP_031562005.1		1545325_Database_total.fasta	24 257,3	100,0%	5	7	7	0,0211%	29,4%	211
Mesenteric Filaments	F2	030624_F2	Cluster of 60S ribosomal protein L13-like [Actinia tenebrosa] (XP_031562005.1)	60S ribosomal protein L13-like [Actinia tenebrosa]	XP_031562005.1		1545325_Database_total.fasta	24 257,3	100,0%	4	5	5	0,0149%	25,6%	211
Mesenteric Filaments	F3	180624_F3	Cluster of 60S ribosomal protein L13-like [Actinia tenebrosa] (XP_031562005.1)	60S ribosomal protein L13-like [Actinia tenebrosa]	XP_031562005.1		1545325_Database_total.fasta	24 257,3	100,0%	3	4	4	0,0115%	25,6%	211
Mucus	M3	180624_M3	Cluster of 60S ribosomal protein L13-like [Actinia tenebrosa] (XP_031562005.1)	60S ribosomal protein L13-like [Actinia tenebrosa]	XP_031562005.1		1545325_Database_total.fasta	24 257,3	95,5%	1	1	1	0,00537%	5,21%	211
Nematocyst	N1	070524_N1	Cluster of 60S ribosomal protein L13-like [Actinia tenebrosa] (XP_031562005.1)	60S ribosomal protein L13-like [Actinia tenebrosa]	XP_031562005.1		1545325_Database_total.fasta	24 257,3	100,0%	3	3	4	0,0130%	25,6%	211
Nematocyst	N2	140524_N2	Cluster of 60S ribosomal protein L13-like [Actinia tenebrosa] (XP_031562005.1)	60S ribosomal protein L13-like [Actinia tenebrosa]	XP_031562005.1		1545325_Database_total.fasta	24 257,3	100,0%	4	4	5	0,0169%	28,9%	211
Nematocyst	N3	140524_N3	Cluster of 60S ribosomal protein L13-like [Actinia tenebrosa] (XP_031562005.1)	60S ribosomal protein L13-like [Actinia tenebrosa]	XP_031562005.1		1545325_Database_total.fasta	24 257,3	100,0%	3	3	3	0,00973%	25,6%	211
Nematocyst	N4	140524_N4	Cluster of 60S ribosomal protein L13-like [Actinia tenebrosa] (XP_031562005.1)	60S ribosomal protein L13-like [Actinia tenebrosa]	XP_031562005.1		1545325_Database_total.fasta	24 257,3	100,0%	4	5	5	0,0150%	25,6%	211
Tentac	T1	030624_T1	Cluster of 60S ribosomal protein L13-like [Actinia tenebrosa] (XP_031562005.1)	60S ribosomal protein L13-like [Actinia tenebrosa]	XP_031562005.1		1545325_Database_total.fasta	24 257,3	99,8%	2	2	2	0,00956%	10,9%	211
Tentac	T2	030624_T2	Cluster of 60S ribosomal protein L13-like [Actinia tenebrosa] (XP_031562005.1)	60S ribosomal protein L13-like [Actinia tenebrosa]	XP_031562005.1		1545325_Database_total.fasta	24 257,3	100,0%	4	4	4	0,0136%	25,6%	211
Tentac	T3	180624_T3	Cluster of 60S ribosomal protein L13-like [Actinia tenebrosa] (XP_031562005.1)	60S ribosomal protein L13-like [Actinia tenebrosa]	XP_031562005.1		1545325_Database_total.fasta	24 257,3	100,0%	4	4	4	0,0114%	28,9%	211
Acrorhagi	A2	030624_A2	Cluster of 60S ribosomal protein L14-like [Actinia tenebrosa] (XP_031561497.1)	60S ribosomal protein L14-like [Actinia tenebrosa]	XP_031561497.1		1545325_Database_total.fasta	15 570,7	7,0%	0	0	0	0,000%	0,000%	136
Acrorhagi	A3	180624_A3	Cluster of 60S ribosomal protein L14-like [Actinia tenebrosa] (XP_031561497.1)	60S ribosomal protein L14-like [Actinia tenebrosa]	XP_031561497.1		1545325_Database_total.fasta	15 570,7	98,5%	1	1	1	0,00281%	7,35%	136
Column	C1	030624_C4	Cluster of 60S ribosomal protein L14-like [Actinia tenebrosa] (XP_031561497.1)	60S ribosomal protein L14-like [Actinia tenebrosa]	XP_031561497.1		1545325_Database_total.fasta	15 570,7	98,0%	1	1	1	0,00452%	8,82%	136
Column	C2	030624_C5	Cluster of 60S ribosomal protein L14-like [Actinia tenebrosa] (XP_031561497.1)	60S ribosomal protein L14-like [Actinia tenebrosa]	XP_031561497.1		1545325_Database_total.fasta	15 570,7	99,6%	2	2	2	0,00870%	14,7%	136
Column	C3	180624_C6	Cluster of 60S ribosomal protein L14-like [Actinia tenebrosa] (XP_031561497.1)	60S ribosomal protein L14-like [Actinia tenebrosa]	XP_031561497.1		1545325_Database_total.fasta	15 570,7	93,4%	1	1	1	0,00285%	8,82%	136
Mesenteric Filaments	F1	030624_F1	Cluster of 60S ribosomal protein L14-like [Actinia tenebrosa] (XP_031561497.1)	60S ribosomal protein L14-like [Actinia tenebrosa]	XP_031561497.1		1545325_Database_total.fasta	15 570,7	100,0%	2	2	2	0,00604%	14,7%	136
Mesenteric Filaments	F2	030624_F2	Cluster of 60S ribosomal protein L14-like [Actinia tenebrosa] (XP_031561497.1)	60S ribosomal protein L14-like [Actinia tenebrosa]	XP_031561497.1		1545325_Database_total.fasta	15 570,7	99,9%	2	2	2	0,00597%	14,7%	136
Mesenteric Filaments	F3	180624_F3	Cluster of 60S ribosomal protein L14-like [Actinia tenebrosa] (XP_031561497.1)	60S ribosomal protein L14-like [Actinia tenebrosa]	XP_031561497.1		1545325_Database_total.fasta	15 570,7	100,0%	3	4	4	0,0115%	16,2%	136
Mucus	M1	030624_M1	Cluster of 60S ribosomal protein L14-like [Actinia tenebrosa] (XP_031561497.1)	60S ribosomal protein L14-like [Actinia tenebrosa]	XP_031561497.1		1545325_Database_total.fasta	15 570,7	98,2%	1	1	1	0,00401%	8,82%	136
Mucus	M3	180624_M3	Cluster of 60S ribosomal protein L14-like [Actinia tenebrosa] (XP_031561497.1)	60S ribosomal protein L14-like [Actinia tenebrosa]	XP_031561497.1		1545325_Database_total.fasta	15 570,7	99,6%	2	2	2	0,0107%	14,7%	136
Nematocyst	N1	070524_N1	Cluster of 60S ribosomal protein L14-like [Actinia tenebrosa] (XP_031561497.1)	60S ribosomal protein L14-like [Actinia tenebrosa]	XP_031561497.1		1545325_Database_total.fasta	15 570,7	100,0%	2	2	2	0,00652%	16,2%	136
Nematocyst	N2	140524_N2	Cluster of 60S ribosomal protein L14-like [Actinia tenebrosa] (XP_031561497.1)	60S ribosomal protein L14-like [Actinia tenebrosa]	XP_031561497.1		1545325_Database_total.fasta	15 570,7	100,0%	3	3	3	0,0101%	16,2%	136
Nematocyst	N3	140524_N3	Cluster of 60S ribosomal protein L14-like [Actinia tenebrosa] (XP_031561497.1)	60S ribosomal protein L14-like [Actinia tenebrosa]	XP_031561497.1		1545325_Database_total.fasta	15 570,7	100,0%	3	4	4	0,0130%	16,2%	136
Nematocyst	N4	140524_N4	Cluster of 60S ribosomal protein L14-like [Actinia tenebrosa] (XP_031561497.1)	60S ribosomal protein L14-like [Actinia tenebrosa]	XP_031561497.1		1545325_Database_total.fasta	15 570,7	100,0%	3	4	4	0,0120%	23,5%	136
Tentac	T1	030624_T1	Cluster of 60S ribosomal protein L14-like [Actinia tenebrosa] (XP_031561497.1)	60S ribosomal protein L14-like [Actinia tenebrosa]	XP_031561497.1		1545325_Database_total.fasta	15 570,7	40,4%	1	1	1	0,00478%	5,88%	136
Tentac	T3	180624_T3	Cluster of 60S ribosomal protein L14-like [Actinia tenebrosa] (XP_031561497.1)	60S ribosomal protein L14-like [Actinia tenebrosa]	XP_031561497.1		1545325_Database_total.fasta	15 570,7	99,9%	2	2	2	0,00568%	16,2%	136
Nematocyst	N1	070524_N1	Cluster of 60S ribosomal protein L15-like [Actinia tenebrosa] (XP_031572300.1)	60S ribosomal protein L15-like [Actinia tenebrosa]	XP_031572300.1		1545325_Database_total.fasta	27 911,5	100,0%	2	3	3	0,00977%	12,7%	236
Nematocyst	N2	140524_N2	Cluster of 60S ribosomal protein L15-like [Actinia tenebrosa] (XP_031572300.1)	60S ribosomal protein L15-like [Actinia tenebrosa]	XP_031572300.1		1545325_Database_total.fasta	27 911,5	71,6%	0	0	0	0,000%	0,000%	236
Nematocyst	N3	140524_N3	Cluster of 60S ribosomal protein L15-like [Actinia tenebrosa] (XP_031572300.1)	60S ribosomal protein L15-like [Actinia tenebrosa]	XP_031572300.1		1545325_Database_total.fasta	27 911,5	100,0%	2	4	4	0,0130%	12,7%	236
Nematocyst	N4	140524_N4	Cluster of 60S ribosomal protein L15-like [Actinia tenebrosa] (XP_031572300.1)	60S ribosomal protein L15-like [Actinia tenebrosa]	XP_031572300.1		1545325_Database_total.fasta	27 911,5	100,0%	2	4	4	0,0120%	11,0%	236
Acrorhagi	A2	030624_A2	Cluster of 60S ribosomal protein L18a-like [Actinia tenebrosa] (XP_031566619.1)	60S ribosomal protein L18a-like [Actinia tenebrosa]	XP_031566619.1		1545325_Database_total.fasta	20 876,9	92,9%	1	1	1	0,00314%	7,95%	176
Column	C1	030624_C4	Cluster of 60S ribosomal protein L18a-like [Actinia tenebrosa] (XP_031566619.1)	60S ribosomal protein L18a-like [Actinia tenebrosa]	XP_031566619.1		1545325_Database_total.fasta	20 876,9	41,9%	0	0	0	0,000%	0,000%	176
Column	C2	030624_C5	Cluster of 60S ribosomal protein L18a-like [Actinia tenebrosa] (XP_031566619.1)	60S ribosomal protein L18a-like [Actinia tenebrosa]	XP_031566619.1		1545325_Database_total.fasta	20 876,9	92,6%	1	1	1	0,00435%	7,39%	176
Column	C3	180624_C6	Cluster of 60S ribosomal protein L18a-like [Actinia tenebrosa] (XP_031566619.1)	60S ribosomal protein L18a-like [Actinia tenebrosa]	XP_031566619.1		1545325_Database_total.fasta	20 876,9	98,6%	1	1	1	0,00285%	7,95%	176
Mesenteric Filaments	F1	030624_F1	Cluster of 60S ribosomal protein L18a-like [Actinia tenebrosa] (XP_031566619.1)	60S ribosomal protein L18a-like [Actinia tenebrosa]	XP_031566619.1		1545325_Database_total.fasta	20 876,9	100,0%	2	2	2	0,00604%	15,3%	176
Mesenteric Filaments	F2	030624_F2	Cluster of 60S ribosomal protein L18a-like [Actinia tenebrosa] (XP_031566619.1)	60S ribosomal protein L18a-like [Actinia tenebrosa]	XP_031566619.1		1545325_Database_total.fasta	20 876,9	100,0%	3	3	3	0,00895%	15,9%	176
Mesenteric Filaments	F3	180624_F3	Cluster of 60S ribosomal protein L18a-like [Actinia tenebrosa] (XP_031566619.1)	60S ribosomal protein L18a-like [Actinia tenebrosa]	XP_031566619.1		1545325_Database_total.fasta	20 876,9	100,0%	3	4	5	0,0144%	20,5%	176
Mucus	M3	180624_M3	Cluster of 60S ribosomal protein L18a-like [Actinia tenebrosa] (XP_031566619.1)	60S ribosomal protein L18a-like [Actinia tenebrosa]	XP_031566619.1		1545325_Database_total.fasta	20 876,9	100,0%	3	3	4	0,0215%	21,0%	176
Nematocyst	N1	070524_N1	Cluster of 60S ribosomal protein L18a-like [Actinia tenebrosa] (XP_031566619.1)	60S ribosomal protein L18a-like [Actinia tenebrosa]	XP_031566619.1		1545325_Database_total.fasta	20 876,9	100,0%	4	5	8	0,0261%	26,1%	176
Nematocyst	N2	140524_N2	Cluster of 60S ribosomal protein L18a-like [Actinia tenebrosa] (XP_031566619.1)	60S ribosomal protein L18a-like [Actinia tenebrosa]	XP_031566619.1		1545325_Database_total.fasta	20 876,9	100,0%	3	3	5	0,0169%	20,5%	176
Nematocyst	N3	140524_N3	Cluster of 60S ribosomal protein L18a-like [Actinia tenebrosa] (XP_031566619.1)	60S ribosomal protein L18a-like [Actinia tenebrosa]	XP_031566619.1		1545325_Database_total.fasta	20 876,9	100,0%	4	5	6	0,0195%	26,1%	176
Nematocyst	N4	140524_N4	Cluster of 60S ribosomal protein L18a-like [Actinia tenebrosa] (XP_031566619.1)	60S ribosomal protein L18a-like [Actinia tenebrosa]	XP_031566619.1		1545325_Database_total.fasta	20 876,9	100,0%	2	3	5	0,0150%	15,3%	176
Tentac	T1	030624_T1	Cluster of 60S ribosomal protein L18a-like [Actinia tenebrosa] (XP_031566619.1)	60S ribosomal protein L18a-like [Actinia tenebrosa]	XP_031566619.1		1545325_Database_total.fasta	20 876,9	99,9%	2	2	2	0,00956%	15,3%	176
Tentac	T2	030624_T2	Cluster of 60S ribosomal protein L18a-like [Actinia tenebrosa] (XP_031566619.1)	60S ribosomal protein L18a-like [Actinia tenebrosa]	XP_031566619.1		1545325_Database_total.fasta	20 876,9	99,8%	3	3	3	0,0102%	12,5%	176
Tentac	T3	180624_T3	Cluster of 60S ribosomal protein L18a-like [Actinia tenebrosa] (XP_031566619.1)	60S ribosomal protein L18a-like [Actinia tenebrosa]	XP_031566619.1		1545325_Database_total.fasta	20 876,9	99,0%	1	1	1	0,00284%	7,95%	176
Acrorhagi	A1	030624_A1	Cluster of 60S ribosomal protein L18-like [Actinia tenebrosa] (XP_031570563.1)	60S ribosomal protein L18-like [Actinia tenebrosa]	XP_031570563.1		1545325_Database_total.fasta	21 264,1	99,8%	1	1	2	0,00713%	14,4%	188
Acrorhagi	A2	030624_A2	Cluster of 60S ribosomal protein L18-like [Actinia tenebrosa] (XP_031570563.1)	60S ribosomal protein L18-like [Actinia tenebrosa]	XP_031570563.1		1545325_Database_total.fasta	21 264,1	99,7%	1	1	4	0,0126%	21,8%	188
Acrorhagi	A3	180624_A3	Cluster of 60S ribosomal protein L18-like [Actinia tenebrosa] (XP_031570563.1)	60S ribosomal protein L18-like [Actinia tenebrosa]	XP_031570563.1		1545325_Database_total.fasta	21 264,1	89,2%	0	0	1	0,00281%	7,45%	188
Column	C1	030624_C4	Cluster of 60S ribosomal protein L18-like [Actinia tenebrosa] (XP_031570563.1)	60S ribosomal protein L18-like [Actinia tenebrosa]	XP_031570563.1		1545325_Database_total.fasta	21 264,1	97,2%	0	0	2	0,00904%	14,9%	188
Column	C2	030624_C5	Cluster of 60S ribosomal protein L18-like [Actinia tenebrosa] (XP_031570563.1)	60S ribosomal protein L18-like [Actinia tenebrosa]	XP_031570563.1		1545325_Database_total.fasta	21 264,1	100,0%	1	1	3	0,0131%	21,8%	188
Column	C3	180624_C6	Cluster of 60S ribosomal protein L18-like [Actinia tenebrosa] (XP_031570563.1)	60S ribosomal protein L18-like [Actinia tenebrosa]	XP_031570563.1		1545325_Database_total.fasta	21 264,1	98,3%	0	0	4	0,0114%	14,9%	188
Mesenteric Filaments	F1	030624_F1	Cluster of 60S ribosomal protein L18-like [Actinia tenebrosa] (XP_031570563.1)	60S ribosomal protein L18 [Exaiptasia diaphana]	KXJ23647.1		1545325_Database_total.fasta	21 557,5	5,1%	0	0	1	0,00302%	7,45%	188
Mesenteric Filaments	F1	030624_F1	Cluster of 60S ribosomal protein L18-like [Actinia tenebrosa] (XP_031570563.1)	60S ribosomal protein L18-like [Actinia tenebrosa]	XP_031570563.1		1545325_Database_total.fasta	21 264,1	100,0%	1	1	4	0,0121%	21,8%	188
Mesenteric Filaments	F2	030624_F2	Cluster of 60S ribosomal protein L18-like [Actinia tenebrosa] (XP_031570563.1)	60S ribosomal protein L18-like [Actinia tenebrosa]	XP_031570563.1		1545325_Database_total.fasta	21 264,1	100,0%	1	1	7	0,0209%	21,8%	188
Mesenteric Filaments	F3	180624_F3	Cluster of 60S ribosomal protein L18-like [Actinia tenebrosa] (XP_031570563.1)	60S ribosomal protein L18 [Exaiptasia diaphana]	KXJ23647.1		1545325_Database_total.fasta	21 557,5	34,0%	0	0	2	0,00577%	12,2%	188
Mesenteric Filaments	F3	180624_F3	Cluster of 60S ribosomal protein L18-like [Actinia tenebrosa] (XP_031570563.1)	60S ribosomal protein L18-like [Actinia tenebrosa]	XP_031570563.1		1545325_Database_total.fasta	21 264,1	100,0%	1	1	8	0,0231%	26,6%	188
Mucus	M3	180624_M3	Cluster of 60S ribosomal protein L18-like [Actinia tenebrosa] (XP_031570563.1)	60S ribosomal protein L18 [Exaiptasia diaphana]	KXJ23647.1		1545325_Database_total.fasta	21 557,5	6,9%	0	0	2	0,0107%	7,45%	188
Mucus	M3	180624_M3	Cluster of 60S ribosomal protein L18-like [Actinia tenebrosa] (XP_031570563.1)	60S ribosomal protein L18-like [Actinia tenebrosa]	XP_031570563.1		1545325_Database_total.fasta	21 264,1	99,8%	1	1	3	0,0161%	14,4%	188
Nematocyst	N1	070524_N1	Cluster of 60S ribosomal protein L18-like [Actinia tenebrosa] (XP_031570563.1)	60S ribosomal protein L18-like [Actinia tenebrosa]	XP_031570563.1		1545325_Database_total.fasta	21 264,1	100,0%	3	4	8	0,0261%	21,8%	188
Nematocyst	N2	140524_N2	Cluster of 60S ribosomal protein L18-like [Actinia tenebrosa] (XP_031570563.1)	60S ribosomal protein L18-like [Actinia tenebrosa]	XP_031570563.1		1545325_Database_total.fasta	21 264,1	99,1%	1	1	2	0,00675%	7,45%	188
Nematocyst	N3	140524_N3	Cluster of 60S ribosomal protein L18-like [Actinia tenebrosa] (XP_031570563.1)	60S ribosomal protein L18-like [Actinia tenebrosa]	XP_031570563.1		1545325_Database_total.fasta	21 264,1	100,0%	3	4	6	0,0195%	21,8%	188
Nematocyst	N4	140524_N4	Cluster of 60S ribosomal protein L18-like [Actinia tenebrosa] (XP_031570563.1)	60S ribosomal protein L18-like [Actinia tenebrosa]	XP_031570563.1		1545325_Database_total.fasta	21 264,1	100,0%	2	3	3	0,00902%	14,9%	188
Tentac	T1	030624_T1	Cluster of 60S ribosomal protein L18-like [Actinia tenebrosa] (XP_031570563.1)	60S ribosomal protein L18-like [Actinia tenebrosa]	XP_031570563.1		1545325_Database_total.fasta	21 264,1	100,0%	1	1	3	0,0143%	21,8%	188
Tentac	T2	030624_T2	Cluster of 60S ribosomal protein L18-like [Actinia tenebrosa] (XP_031570563.1)	60S ribosomal protein L18-like [Actinia tenebrosa]	XP_031570563.1		1545325_Database_total.fasta	21 264,1	100,0%	1	1	3	0,0102%	21,8%	188
Tentac	T3	180624_T3	Cluster of 60S ribosomal protein L18-like [Actinia tenebrosa] (XP_031570563.1)	60S ribosomal protein L18-like [Actinia tenebrosa]	XP_031570563.1		1545325_Database_total.fasta	21 264,1	99,6%	1	1	2	0,00568%	14,4%	188
Acrorhagi	A1	030624_A1	Cluster of 60S ribosomal protein L21 OS=Actinia tenebrosa OX=6105 GN=LOC116291519 PE=3 SV=1 (A0A6P8HPG1)	60S ribosomal protein L21 OS=Actinia tenebrosa OX=6105 GN=LOC116291519 PE=3 SV=1	A0A6P8HPG1		1545325_Database_total.fasta	18 541,8	25,8%	0	0	0	0,000%	0,000%	160
Acrorhagi	A2	030624_A2	Cluster of 60S ribosomal protein L21 OS=Actinia tenebrosa OX=6105 GN=LOC116291519 PE=3 SV=1 (A0A6P8HPG1)	60S ribosomal protein L21 OS=Actinia tenebrosa OX=6105 GN=LOC116291519 PE=3 SV=1	A0A6P8HPG1		1545325_Database_total.fasta	18 541,8	84,1%	1	1	1	0,00314%	5,00%	160
Column	C1	030624_C4	Cluster of 60S ribosomal protein L21 OS=Actinia tenebrosa OX=6105 GN=LOC116291519 PE=3 SV=1 (A0A6P8HPG1)	60S ribosomal protein L21 OS=Actinia tenebrosa OX=6105 GN=LOC116291519 PE=3 SV=1	A0A6P8HPG1		1545325_Database_total.fasta	18 541,8	27,3%	0	0	0	0,000%	0,000%	160
Column	C2	030624_C5	Cluster of 60S ribosomal protein L21 OS=Actinia tenebrosa OX=6105 GN=LOC116291519 PE=3 SV=1 (A0A6P8HPG1)	60S ribosomal protein L21 OS=Actinia tenebrosa OX=6105 GN=LOC116291519 PE=3 SV=1	A0A6P8HPG1		1545325_Database_total.fasta	18 541,8	10,4%	0	0	0	0,000%	0,000%	160
Column	C3	180624_C6	Cluster of 60S ribosomal protein L21 OS=Actinia tenebrosa OX=6105 GN=LOC116291519 PE=3 SV=1 (A0A6P8HPG1)	60S ribosomal protein L21 OS=Actinia tenebrosa OX=6105 GN=LOC116291519 PE=3 SV=1	A0A6P8HPG1		1545325_Database_total.fasta	18 541,8	26,6%	1	1	1	0,00285%	5,00%	160
Mesenteric Filaments	F1	030624_F1	Cluster of 60S ribosomal protein L21 OS=Actinia tenebrosa OX=6105 GN=LOC116291519 PE=3 SV=1 (A0A6P8HPG1)	60S ribosomal protein L21 OS=Actinia tenebrosa OX=6105 GN=LOC116291519 PE=3 SV=1	A0A6P8HPG1		1545325_Database_total.fasta	18 541,8	95,6%	0	0	1	0,00302%	5,00%	160
Mesenteric Filaments	F2	030624_F2	Cluster of 60S ribosomal protein L21 OS=Actinia tenebrosa OX=6105 GN=LOC116291519 PE=3 SV=1 (A0A6P8HPG1)	60S ribosomal protein L21 OS=Actinia tenebrosa OX=6105 GN=LOC116291519 PE=3 SV=1	A0A6P8HPG1		1545325_Database_total.fasta	18 541,8	41,5%	1	1	1	0,00298%	5,00%	160
Mesenteric Filaments	F3	180624_F3	Cluster of 60S ribosomal protein L21 OS=Actinia tenebrosa OX=6105 GN=LOC116291519 PE=3 SV=1 (A0A6P8HPG1)	60S ribosomal protein L21 OS=Actinia tenebrosa OX=6105 GN=LOC116291519 PE=3 SV=1	A0A6P8HPG1		1545325_Database_total.fasta	18 541,8	99,0%	2	2	3	0,00865%	11,9%	160
Mucus	M3	180624_M3	Cluster of 60S ribosomal protein L21 OS=Actinia tenebrosa OX=6105 GN=LOC116291519 PE=3 SV=1 (A0A6P8HPG1)	60S ribosomal protein L21 OS=Actinia tenebrosa OX=6105 GN=LOC116291519 PE=3 SV=1	A0A6P8HPG1		1545325_Database_total.fasta	18 541,8	89,5%	0	0	1	0,00537%	5,00%	160
Nematocyst	N1	070524_N1	Cluster of 60S ribosomal protein L21 OS=Actinia tenebrosa OX=6105 GN=LOC116291519 PE=3 SV=1 (A0A6P8HPG1)	60S ribosomal protein L21 OS=Actinia tenebrosa OX=6105 GN=LOC116291519 PE=3 SV=1	A0A6P8HPG1		1545325_Database_total.fasta	18 541,8	99,8%	1	1	1	0,00326%	5,00%	160
Nematocyst	N2	140524_N2	Cluster of 60S ribosomal protein L21 OS=Actinia tenebrosa OX=6105 GN=LOC116291519 PE=3 SV=1 (A0A6P8HPG1)	60S ribosomal protein L21 OS=Actinia tenebrosa OX=6105 GN=LOC116291519 PE=3 SV=1	A0A6P8HPG1		1545325_Database_total.fasta	18 541,8	99,6%	1	1	1	0,00337%	6,25%	160
Nematocyst	N3	140524_N3	Cluster of 60S ribosomal protein L21 OS=Actinia tenebrosa OX=6105 GN=LOC116291519 PE=3 SV=1 (A0A6P8HPG1)	60S ribosomal protein L21 OS=Actinia tenebrosa OX=6105 GN=LOC116291519 PE=3 SV=1	A0A6P8HPG1		1545325_Database_total.fasta	18 541,8	100,0%	2	2	2	0,00649%	11,2%	160
Nematocyst	N4	140524_N4	Cluster of 60S ribosomal protein L21 OS=Actinia tenebrosa OX=6105 GN=LOC116291519 PE=3 SV=1 (A0A6P8HPG1)	60S ribosomal protein L21 OS=Actinia tenebrosa OX=6105 GN=LOC116291519 PE=3 SV=1	A0A6P8HPG1		1545325_Database_total.fasta	18 541,8	90,7%	0	0	0	0,000%	0,000%	160
Tentac	T2	030624_T2	Cluster of 60S ribosomal protein L21 OS=Actinia tenebrosa OX=6105 GN=LOC116291519 PE=3 SV=1 (A0A6P8HPG1)	60S ribosomal protein L21 OS=Actinia tenebrosa OX=6105 GN=LOC116291519 PE=3 SV=1	A0A6P8HPG1		1545325_Database_total.fasta	18 541,8	61,7%	1	1	1	0,00341%	5,00%	160
Tentac	T3	180624_T3	Cluster of 60S ribosomal protein L21 OS=Actinia tenebrosa OX=6105 GN=LOC116291519 PE=3 SV=1 (A0A6P8HPG1)	60S ribosomal protein L21 OS=Actinia tenebrosa OX=6105 GN=LOC116291519 PE=3 SV=1	A0A6P8HPG1		1545325_Database_total.fasta	18 541,8	88,7%	1	1	2	0,00568%	11,2%	160
Acrorhagi	A2	030624_A2	Cluster of 60S ribosomal protein L23a-like OS=Actinia tenebrosa OX=6105 GN=LOC116287309 PE=3 SV=1 (A0A6P8H086)	60S ribosomal protein L23a-like OS=Actinia tenebrosa OX=6105 GN=LOC116287309 PE=3 SV=1	A0A6P8H086		1545325_Database_total.fasta	17 561,8	98,5%	0	0	3	0,00943%	13,4%	157
Acrorhagi	A2	030624_A2	Cluster of 60S ribosomal protein L23a-like OS=Actinia tenebrosa OX=6105 GN=LOC116287309 PE=3 SV=1 (A0A6P8H086)	large ribosomal subunit protein uL23-like [Montipora foliosa]	XP_068679711.1,XP_068749110.1		1545325_Database_total.fasta	23 984,0	7,8%	0	0	3	0,00943%	9,21%	228
Acrorhagi	A3	180624_A3	Cluster of 60S ribosomal protein L23a-like OS=Actinia tenebrosa OX=6105 GN=LOC116287309 PE=3 SV=1 (A0A6P8H086)	60S ribosomal protein L23a-like OS=Actinia tenebrosa OX=6105 GN=LOC116287309 PE=3 SV=1	A0A6P8H086		1545325_Database_total.fasta	17 561,8	98,6%	0	0	3	0,00844%	13,4%	157
Acrorhagi	A3	180624_A3	Cluster of 60S ribosomal protein L23a-like OS=Actinia tenebrosa OX=6105 GN=LOC116287309 PE=3 SV=1 (A0A6P8H086)	large ribosomal subunit protein uL23-like [Montipora foliosa]	XP_068679711.1,XP_068749110.1		1545325_Database_total.fasta	23 984,0	6,5%	0	0	3	0,00844%	9,21%	228
Column	C1	030624_C4	Cluster of 60S ribosomal protein L23a-like OS=Actinia tenebrosa OX=6105 GN=LOC116287309 PE=3 SV=1 (A0A6P8H086)	60S ribosomal protein L23a-like OS=Actinia tenebrosa OX=6105 GN=LOC116287309 PE=3 SV=1	A0A6P8H086		1545325_Database_total.fasta	17 561,8	66,8%	0	0	1	0,00452%	7,01%	157
Column	C2	030624_C5	Cluster of 60S ribosomal protein L23a-like OS=Actinia tenebrosa OX=6105 GN=LOC116287309 PE=3 SV=1 (A0A6P8H086)	60S ribosomal protein L23a-like OS=Actinia tenebrosa OX=6105 GN=LOC116287309 PE=3 SV=1	A0A6P8H086		1545325_Database_total.fasta	17 561,8	98,9%	1	1	2	0,00870%	12,1%	157
Column	C3	180624_C6	Cluster of 60S ribosomal protein L23a-like OS=Actinia tenebrosa OX=6105 GN=LOC116287309 PE=3 SV=1 (A0A6P8H086)	large ribosomal subunit protein uL23-like [Montipora foliosa]	XP_068679711.1,XP_068749110.1		1545325_Database_total.fasta	23 981,9	7,0%	0	0	3	0,00854%	9,21%	228
Column	C3	180624_C6	Cluster of 60S ribosomal protein L23a-like OS=Actinia tenebrosa OX=6105 GN=LOC116287309 PE=3 SV=1 (A0A6P8H086)	60S ribosomal protein L23a-like OS=Actinia tenebrosa OX=6105 GN=LOC116287309 PE=3 SV=1	A0A6P8H086		1545325_Database_total.fasta	17 561,8	99,9%	1	1	4	0,0114%	19,1%	157
Mesenteric Filaments	F1	030624_F1	Cluster of 60S ribosomal protein L23a-like OS=Actinia tenebrosa OX=6105 GN=LOC116287309 PE=3 SV=1 (A0A6P8H086)	60S ribosomal protein L23a-like OS=Actinia tenebrosa OX=6105 GN=LOC116287309 PE=3 SV=1	A0A6P8H086		1545325_Database_total.fasta	17 561,8	99,0%	0	0	5	0,0151%	13,4%	157
Mesenteric Filaments	F1	030624_F1	Cluster of 60S ribosomal protein L23a-like OS=Actinia tenebrosa OX=6105 GN=LOC116287309 PE=3 SV=1 (A0A6P8H086)	large ribosomal subunit protein uL23-like [Montipora foliosa]	XP_068679711.1,XP_068749110.1		1545325_Database_total.fasta	23 984,0	9,5%	0	0	5	0,0151%	9,21%	228
Mesenteric Filaments	F2	030624_F2	Cluster of 60S ribosomal protein L23a-like OS=Actinia tenebrosa OX=6105 GN=LOC116287309 PE=3 SV=1 (A0A6P8H086)	60S ribosomal protein L23a-like OS=Actinia tenebrosa OX=6105 GN=LOC116287309 PE=3 SV=1	A0A6P8H086		1545325_Database_total.fasta	17 561,8	98,6%	0	0	5	0,0149%	13,4%	157
Mesenteric Filaments	F2	030624_F2	Cluster of 60S ribosomal protein L23a-like OS=Actinia tenebrosa OX=6105 GN=LOC116287309 PE=3 SV=1 (A0A6P8H086)	large ribosomal subunit protein uL23-like [Montipora foliosa]	XP_068679711.1,XP_068749110.1		1545325_Database_total.fasta	23 984,0	9,2%	0	0	5	0,0149%	9,21%	228
Mesenteric Filaments	F3	180624_F3	Cluster of 60S ribosomal protein L23a-like OS=Actinia tenebrosa OX=6105 GN=LOC116287309 PE=3 SV=1 (A0A6P8H086)	60S ribosomal protein L23a-like OS=Actinia tenebrosa OX=6105 GN=LOC116287309 PE=3 SV=1	A0A6P8H086		1545325_Database_total.fasta	17 561,8	98,6%	0	0	3	0,00865%	13,4%	157
Mesenteric Filaments	F3	180624_F3	Cluster of 60S ribosomal protein L23a-like OS=Actinia tenebrosa OX=6105 GN=LOC116287309 PE=3 SV=1 (A0A6P8H086)	large ribosomal subunit protein uL23-like [Montipora foliosa]	XP_068679711.1,XP_068749110.1		1545325_Database_total.fasta	23 984,0	42,9%	0	0	3	0,00865%	9,21%	228
Mucus	M3	180624_M3	Cluster of 60S ribosomal protein L23a-like OS=Actinia tenebrosa OX=6105 GN=LOC116287309 PE=3 SV=1 (A0A6P8H086)	60S ribosomal protein L23a-like OS=Actinia tenebrosa OX=6105 GN=LOC116287309 PE=3 SV=1	A0A6P8H086		1545325_Database_total.fasta	17 561,8	96,4%	1	1	4	0,0215%	8,28%	157
Nematocyst	N1	070524_N1	Cluster of 60S ribosomal protein L23a-like OS=Actinia tenebrosa OX=6105 GN=LOC116287309 PE=3 SV=1 (A0A6P8H086)	60S ribosomal protein L23a-like OS=Actinia tenebrosa OX=6105 GN=LOC116287309 PE=3 SV=1	A0A6P8H086		1545325_Database_total.fasta	17 561,8	100,0%	3	4	4	0,0130%	21,7%	157
Nematocyst	N2	140524_N2	Cluster of 60S ribosomal protein L23a-like OS=Actinia tenebrosa OX=6105 GN=LOC116287309 PE=3 SV=1 (A0A6P8H086)	60S ribosomal protein L23a-like OS=Actinia tenebrosa OX=6105 GN=LOC116287309 PE=3 SV=1	A0A6P8H086		1545325_Database_total.fasta	17 561,8	100,0%	2	3	3	0,0101%	12,7%	157
Nematocyst	N3	140524_N3	Cluster of 60S ribosomal protein L23a-like OS=Actinia tenebrosa OX=6105 GN=LOC116287309 PE=3 SV=1 (A0A6P8H086)	60S ribosomal protein L23a-like OS=Actinia tenebrosa OX=6105 GN=LOC116287309 PE=3 SV=1	A0A6P8H086		1545325_Database_total.fasta	17 561,8	100,0%	4	5	5	0,0162%	27,4%	157
Nematocyst	N4	140524_N4	Cluster of 60S ribosomal protein L23a-like OS=Actinia tenebrosa OX=6105 GN=LOC116287309 PE=3 SV=1 (A0A6P8H086)	60S ribosomal protein L23a-like OS=Actinia tenebrosa OX=6105 GN=LOC116287309 PE=3 SV=1	A0A6P8H086		1545325_Database_total.fasta	17 561,8	100,0%	5	5	5	0,0150%	36,9%	157
Tentac	T1	030624_T1	Cluster of 60S ribosomal protein L23a-like OS=Actinia tenebrosa OX=6105 GN=LOC116287309 PE=3 SV=1 (A0A6P8H086)	60S ribosomal protein L23a-like OS=Actinia tenebrosa OX=6105 GN=LOC116287309 PE=3 SV=1	A0A6P8H086		1545325_Database_total.fasta	17 561,8	98,1%	0	0	2	0,00956%	13,4%	157
Tentac	T1	030624_T1	Cluster of 60S ribosomal protein L23a-like OS=Actinia tenebrosa OX=6105 GN=LOC116287309 PE=3 SV=1 (A0A6P8H086)	large ribosomal subunit protein uL23-like [Montipora foliosa]	XP_068679711.1,XP_068749110.1		1545325_Database_total.fasta	23 984,0	7,3%	0	0	2	0,00956%	9,21%	228
Tentac	T2	030624_T2	Cluster of 60S ribosomal protein L23a-like OS=Actinia tenebrosa OX=6105 GN=LOC116287309 PE=3 SV=1 (A0A6P8H086)	60S ribosomal protein L23a-like OS=Actinia tenebrosa OX=6105 GN=LOC116287309 PE=3 SV=1	A0A6P8H086		1545325_Database_total.fasta	17 561,8	69,5%	0	0	1	0,00341%	6,37%	157
Tentac	T3	180624_T3	Cluster of 60S ribosomal protein L23a-like OS=Actinia tenebrosa OX=6105 GN=LOC116287309 PE=3 SV=1 (A0A6P8H086)	large ribosomal subunit protein uL23-like [Montipora foliosa]	XP_068679711.1,XP_068749110.1		1545325_Database_total.fasta	23 984,0	10,0%	0	0	4	0,0114%	9,65%	228
Tentac	T3	180624_T3	Cluster of 60S ribosomal protein L23a-like OS=Actinia tenebrosa OX=6105 GN=LOC116287309 PE=3 SV=1 (A0A6P8H086)	60S ribosomal protein L23a-like OS=Actinia tenebrosa OX=6105 GN=LOC116287309 PE=3 SV=1	A0A6P8H086		1545325_Database_total.fasta	17 561,8	100,0%	1	1	5	0,0142%	19,7%	157
Acrorhagi	A1	030624_A1	Cluster of 60S ribosomal protein L24-like [Actinia tenebrosa] (XP_031569042.1)	60S ribosomal protein L24-like [Actinia tenebrosa]	XP_031569042.1		1545325_Database_total.fasta	15 825,4	84,4%	1	1	1	0,00356%	9,85%	132
Acrorhagi	A3	180624_A3	Cluster of 60S ribosomal protein L24-like [Actinia tenebrosa] (XP_031569042.1)	60S ribosomal protein L24-like [Actinia tenebrosa]	XP_031569042.1		1545325_Database_total.fasta	15 825,4	99,7%	1	1	1	0,00281%	9,85%	132
Column	C1	030624_C4	Cluster of 60S ribosomal protein L24-like [Actinia tenebrosa] (XP_031569042.1)	60S ribosomal protein L24-like [Actinia tenebrosa]	XP_031569042.1		1545325_Database_total.fasta	15 825,4	98,9%	2	2	2	0,00904%	16,7%	132
Column	C3	180624_C6	Cluster of 60S ribosomal protein L24-like [Actinia tenebrosa] (XP_031569042.1)	60S ribosomal protein L24-like [Actinia tenebrosa]	XP_031569042.1		1545325_Database_total.fasta	15 825,4	9,6%	0	0	0	0,000%	0,000%	132
Mesenteric Filaments	F1	030624_F1	Cluster of 60S ribosomal protein L24-like [Actinia tenebrosa] (XP_031569042.1)	60S ribosomal protein L24-like [Actinia tenebrosa]	XP_031569042.1		1545325_Database_total.fasta	15 825,4	99,4%	1	1	1	0,00302%	9,85%	132
Mesenteric Filaments	F2	030624_F2	Cluster of 60S ribosomal protein L24-like [Actinia tenebrosa] (XP_031569042.1)	60S ribosomal protein L24-like [Actinia tenebrosa]	XP_031569042.1		1545325_Database_total.fasta	15 825,4	98,3%	1	1	2	0,00597%	9,85%	132
Mesenteric Filaments	F3	180624_F3	Cluster of 60S ribosomal protein L24-like [Actinia tenebrosa] (XP_031569042.1)	60S ribosomal protein L24-like [Actinia tenebrosa]	XP_031569042.1		1545325_Database_total.fasta	15 825,4	98,4%	1	1	1	0,00288%	9,85%	132
Mucus	M1	030624_M1	Cluster of 60S ribosomal protein L24-like [Actinia tenebrosa] (XP_031569042.1)	60S ribosomal protein L24-like [Actinia tenebrosa]	XP_031569042.1		1545325_Database_total.fasta	15 825,4	69,4%	1	1	1	0,00401%	9,85%	132
Nematocyst	N1	070524_N1	Cluster of 60S ribosomal protein L24-like [Actinia tenebrosa] (XP_031569042.1)	60S ribosomal protein L24-like [Actinia tenebrosa]	XP_031569042.1		1545325_Database_total.fasta	15 825,4	100,0%	3	3	3	0,00977%	23,5%	132
Nematocyst	N2	140524_N2	Cluster of 60S ribosomal protein L24-like [Actinia tenebrosa] (XP_031569042.1)	60S ribosomal protein L24-like [Actinia tenebrosa]	XP_031569042.1		1545325_Database_total.fasta	15 825,4	100,0%	1	2	2	0,00675%	9,85%	132
Nematocyst	N3	140524_N3	Cluster of 60S ribosomal protein L24-like [Actinia tenebrosa] (XP_031569042.1)	60S ribosomal protein L24-like [Actinia tenebrosa]	XP_031569042.1		1545325_Database_total.fasta	15 825,4	100,0%	2	2	2	0,00649%	17,4%	132
Nematocyst	N4	140524_N4	Cluster of 60S ribosomal protein L24-like [Actinia tenebrosa] (XP_031569042.1)	60S ribosomal protein L24-like [Actinia tenebrosa]	XP_031569042.1		1545325_Database_total.fasta	15 825,4	100,0%	2	3	4	0,0120%	17,4%	132
Tentac	T1	030624_T1	Cluster of 60S ribosomal protein L24-like [Actinia tenebrosa] (XP_031569042.1)	60S ribosomal protein L24-like [Actinia tenebrosa]	XP_031569042.1		1545325_Database_total.fasta	15 825,4	96,8%	1	1	1	0,00478%	9,85%	132
Tentac	T2	030624_T2	Cluster of 60S ribosomal protein L24-like [Actinia tenebrosa] (XP_031569042.1)	60S ribosomal protein L24-like [Actinia tenebrosa]	XP_031569042.1		1545325_Database_total.fasta	15 825,4	96,4%	1	1	1	0,00341%	9,85%	132
Tentac	T3	180624_T3	Cluster of 60S ribosomal protein L24-like [Actinia tenebrosa] (XP_031569042.1)	60S ribosomal protein L24-like [Actinia tenebrosa]	XP_031569042.1		1545325_Database_total.fasta	15 825,4	99,5%	1	1	1	0,00284%	9,85%	132
Acrorhagi	A3	180624_A3	Cluster of 60S ribosomal protein L26-like [Actinia tenebrosa] (XP_031549601.1)	60S ribosomal protein L26-like [Actinia tenebrosa]	XP_031549601.1		1545325_Database_total.fasta	16 767,5	73,6%	0	0	1	0,00281%	9,72%	144
Acrorhagi	A3	180624_A3	Cluster of 60S ribosomal protein L26-like [Actinia tenebrosa] (XP_031549601.1)	hypothetical protein QZH41_006647 [Actinostola sp. cb2023]	KAK3746715.1		1545325_Database_total.fasta	13 401,6	99,4%	1	1	2	0,00562%	28,7%	115
Column	C2	030624_C5	Cluster of 60S ribosomal protein L26-like [Actinia tenebrosa] (XP_031549601.1)	hypothetical protein QZH41_006647 [Actinostola sp. cb2023]	KAK3746715.1		1545325_Database_total.fasta	13 401,6	36,2%	0	0	1	0,00435%	7,83%	115
Column	C2	030624_C5	Cluster of 60S ribosomal protein L26-like [Actinia tenebrosa] (XP_031549601.1)	60S ribosomal protein L26-like [Actinia tenebrosa]	XP_031549601.1		1545325_Database_total.fasta	16 767,5	61,7%	0	0	1	0,00435%	6,25%	144
Mesenteric Filaments	F2	030624_F2	Cluster of 60S ribosomal protein L26-like [Actinia tenebrosa] (XP_031549601.1)	hypothetical protein QZH41_006647 [Actinostola sp. cb2023]	KAK3746715.1		1545325_Database_total.fasta	13 401,6	92,4%	1	1	2	0,00597%	16,5%	115
Mesenteric Filaments	F2	030624_F2	Cluster of 60S ribosomal protein L26-like [Actinia tenebrosa] (XP_031549601.1)	60S ribosomal protein L26-like [Actinia tenebrosa]	XP_031549601.1		1545325_Database_total.fasta	16 767,5	93,1%	1	1	2	0,00597%	17,4%	144
Mesenteric Filaments	F3	180624_F3	Cluster of 60S ribosomal protein L26-like [Actinia tenebrosa] (XP_031549601.1)	hypothetical protein QZH41_006647 [Actinostola sp. cb2023]	KAK3746715.1		1545325_Database_total.fasta	13 401,6	99,0%	1	1	1	0,00288%	16,5%	115
Mesenteric Filaments	F3	180624_F3	Cluster of 60S ribosomal protein L26-like [Actinia tenebrosa] (XP_031549601.1)	60S ribosomal protein L26-like [Actinia tenebrosa]	XP_031549601.1		1545325_Database_total.fasta	16 767,5	99,9%	2	2	3	0,00865%	13,9%	144
Mucus	M1	030624_M1	Cluster of 60S ribosomal protein L26-like [Actinia tenebrosa] (XP_031549601.1)	hypothetical protein QZH41_006647 [Actinostola sp. cb2023]	KAK3746715.1		1545325_Database_total.fasta	13 401,6	8,7%	0	0	1	0,00401%	7,83%	115
Mucus	M1	030624_M1	Cluster of 60S ribosomal protein L26-like [Actinia tenebrosa] (XP_031549601.1)	60S ribosomal protein L26-like [Actinia tenebrosa]	XP_031549601.1		1545325_Database_total.fasta	16 767,5	19,1%	0	0	1	0,00401%	6,25%	144
Mucus	M3	180624_M3	Cluster of 60S ribosomal protein L26-like [Actinia tenebrosa] (XP_031549601.1)	hypothetical protein QZH41_006647 [Actinostola sp. cb2023]	KAK3746715.1		1545325_Database_total.fasta	13 401,6	13,2%	0	0	0	0,000%	0,000%	115
Mucus	M3	180624_M3	Cluster of 60S ribosomal protein L26-like [Actinia tenebrosa] (XP_031549601.1)	60S ribosomal protein L26-like [Actinia tenebrosa]	XP_031549601.1		1545325_Database_total.fasta	16 767,5	39,3%	0	0	0	0,000%	0,000%	144
Tentac	T3	180624_T3	Cluster of 60S ribosomal protein L26-like [Actinia tenebrosa] (XP_031549601.1)	hypothetical protein QZH41_006647 [Actinostola sp. cb2023]	KAK3746715.1		1545325_Database_total.fasta	13 401,6	11,8%	0	0	1	0,00284%	12,2%	115
Tentac	T3	180624_T3	Cluster of 60S ribosomal protein L26-like [Actinia tenebrosa] (XP_031549601.1)	60S ribosomal protein L26-like [Actinia tenebrosa]	XP_031549601.1		1545325_Database_total.fasta	16 767,5	99,8%	1	1	2	0,00568%	17,4%	144
Column	C1	030624_C4	Cluster of 60S ribosomal protein L27-like [Actinia tenebrosa] (XP_031566007.1)	60S ribosomal protein L27-like [Actinia tenebrosa]	XP_031566007.1		1545325_Database_total.fasta	15 884,7	19,9%	0	0	0	0,000%	0,000%	136
Column	C3	180624_C6	Cluster of 60S ribosomal protein L27-like [Actinia tenebrosa] (XP_031566007.1)	60S ribosomal protein L27-like [Actinia tenebrosa]	XP_031566007.1		1545325_Database_total.fasta	15 884,7	43,6%	1	1	1	0,00285%	10,3%	136
Mesenteric Filaments	F1	030624_F1	Cluster of 60S ribosomal protein L27-like [Actinia tenebrosa] (XP_031566007.1)	60S ribosomal protein L27-like [Actinia tenebrosa]	XP_031566007.1		1545325_Database_total.fasta	15 884,7	20,3%	0	0	0	0,000%	0,000%	136
Mesenteric Filaments	F2	030624_F2	Cluster of 60S ribosomal protein L27-like [Actinia tenebrosa] (XP_031566007.1)	60S ribosomal protein L27-like [Actinia tenebrosa]	XP_031566007.1		1545325_Database_total.fasta	15 884,7	57,6%	0	0	0	0,000%	0,000%	136
Mesenteric Filaments	F3	180624_F3	Cluster of 60S ribosomal protein L27-like [Actinia tenebrosa] (XP_031566007.1)	60S ribosomal protein L27-like [Actinia tenebrosa]	XP_031566007.1		1545325_Database_total.fasta	15 884,7	98,0%	2	2	3	0,00865%	22,8%	136
Nematocyst	N1	070524_N1	Cluster of 60S ribosomal protein L27-like [Actinia tenebrosa] (XP_031566007.1)	60S ribosomal protein L27-like [Actinia tenebrosa]	XP_031566007.1		1545325_Database_total.fasta	15 884,7	100,0%	2	2	2	0,00652%	10,3%	136
Nematocyst	N2	140524_N2	Cluster of 60S ribosomal protein L27-like [Actinia tenebrosa] (XP_031566007.1)	60S ribosomal protein L27-like [Actinia tenebrosa]	XP_031566007.1		1545325_Database_total.fasta	15 884,7	100,0%	2	3	3	0,0101%	10,3%	136
Nematocyst	N3	140524_N3	Cluster of 60S ribosomal protein L27-like [Actinia tenebrosa] (XP_031566007.1)	60S ribosomal protein L27-like [Actinia tenebrosa]	XP_031566007.1		1545325_Database_total.fasta	15 884,7	100,0%	3	3	4	0,0130%	19,1%	136
Nematocyst	N4	140524_N4	Cluster of 60S ribosomal protein L27-like [Actinia tenebrosa] (XP_031566007.1)	60S ribosomal protein L27-like [Actinia tenebrosa]	XP_031566007.1		1545325_Database_total.fasta	15 884,7	100,0%	3	4	4	0,0120%	25,7%	136
Tentac	T2	030624_T2	Cluster of 60S ribosomal protein L27-like [Actinia tenebrosa] (XP_031566007.1)	60S ribosomal protein L27-like [Actinia tenebrosa]	XP_031566007.1		1545325_Database_total.fasta	15 884,7	18,8%	0	0	0	0,000%	0,000%	136
Tentac	T3	180624_T3	Cluster of 60S ribosomal protein L27-like [Actinia tenebrosa] (XP_031566007.1)	60S ribosomal protein L27-like [Actinia tenebrosa]	XP_031566007.1		1545325_Database_total.fasta	15 884,7	21,6%	0	0	0	0,000%	0,000%	136
Nematocyst	N1	070524_N1	Cluster of 60S ribosomal protein L27-like [Xenia sp. Carnegie-2017] (XP_046862552.1)	60S ribosomal protein L27-like [Xenia sp. Carnegie-2017]	XP_046862552.1		1545325_Database_total.fasta	15 963,5	86,3%	0	0	0	0,000%	0,000%	136
Nematocyst	N3	140524_N3	Cluster of 60S ribosomal protein L27-like [Xenia sp. Carnegie-2017] (XP_046862552.1)	60S ribosomal protein L27-like [Xenia sp. Carnegie-2017]	XP_046862552.1		1545325_Database_total.fasta	15 963,5	97,6%	1	1	1	0,00324%	8,09%	136
Nematocyst	N4	140524_N4	Cluster of 60S ribosomal protein L27-like [Xenia sp. Carnegie-2017] (XP_046862552.1)	60S ribosomal protein L27-like [Xenia sp. Carnegie-2017]	XP_046862552.1		1545325_Database_total.fasta	15 963,5	19,7%	0	0	0	0,000%	0,000%	136
Nematocyst	N1	070524_N1	Cluster of 60S ribosomal protein L32 [Nematostella vectensis] (XP_032242837.1)	60S ribosomal protein L32 [Nematostella vectensis]	XP_032242837.1		1545325_Database_total.fasta	15 863,0	100,0%	1	2	6	0,0195%	9,77%	133
Nematocyst	N2	140524_N2	Cluster of 60S ribosomal protein L32 [Nematostella vectensis] (XP_032242837.1)	60S ribosomal protein L32 [Nematostella vectensis]	XP_032242837.1		1545325_Database_total.fasta	15 863,0	99,9%	1	2	3	0,0101%	9,77%	133
Nematocyst	N3	140524_N3	Cluster of 60S ribosomal protein L32 [Nematostella vectensis] (XP_032242837.1)	60S ribosomal protein L32 [Nematostella vectensis]	XP_032242837.1		1545325_Database_total.fasta	15 863,0	98,9%	1	2	2	0,00649%	9,77%	133
Nematocyst	N4	140524_N4	Cluster of 60S ribosomal protein L32 [Nematostella vectensis] (XP_032242837.1)	60S ribosomal protein L32 [Nematostella vectensis]	XP_032242837.1		1545325_Database_total.fasta	15 863,0	98,6%	1	2	3	0,00902%	9,77%	133
Nematocyst	N2	140524_N2	Cluster of 60S ribosomal protein L35-like [Actinia tenebrosa] (XP_031558522.1)	60S ribosomal protein L35-like [Actinia tenebrosa]	XP_031558522.1		1545325_Database_total.fasta	14 465,1	23,2%	0	0	0	0,000%	0,000%	123
Nematocyst	N3	140524_N3	Cluster of 60S ribosomal protein L35-like [Actinia tenebrosa] (XP_031558522.1)	60S ribosomal protein L35-like [Actinia tenebrosa]	XP_031558522.1		1545325_Database_total.fasta	14 465,1	22,0%	0	0	1	0,00324%	8,13%	123
Nematocyst	N4	140524_N4	Cluster of 60S ribosomal protein L35-like [Actinia tenebrosa] (XP_031558522.1)	60S ribosomal protein L35-like [Actinia tenebrosa]	XP_031558522.1		1545325_Database_total.fasta	14 465,1	99,8%	1	1	2	0,00601%	18,7%	123
Acrorhagi	A1	030624_A1	Cluster of 60S ribosomal protein L36 OS=Actinia tenebrosa OX=6105 GN=LOC116291596 PE=3 SV=1 (A0A6P8HDY7)	60S ribosomal protein L36 OS=Actinia tenebrosa OX=6105 GN=LOC116291596 PE=3 SV=1	A0A6P8HDY7		1545325_Database_total.fasta	11 854,0	98,4%	0	0	2	0,00713%	18,6%	102
Acrorhagi	A2	030624_A2	Cluster of 60S ribosomal protein L36 OS=Actinia tenebrosa OX=6105 GN=LOC116291596 PE=3 SV=1 (A0A6P8HDY7)	60S ribosomal protein L36 OS=Actinia tenebrosa OX=6105 GN=LOC116291596 PE=3 SV=1	A0A6P8HDY7		1545325_Database_total.fasta	11 854,0	93,2%	0	0	1	0,00314%	8,82%	102
Column	C1	030624_C4	Cluster of 60S ribosomal protein L36 OS=Actinia tenebrosa OX=6105 GN=LOC116291596 PE=3 SV=1 (A0A6P8HDY7)	60S ribosomal protein L36 OS=Actinia tenebrosa OX=6105 GN=LOC116291596 PE=3 SV=1	A0A6P8HDY7		1545325_Database_total.fasta	11 854,0	99,9%	1	1	2	0,00904%	21,6%	102
Column	C2	030624_C5	Cluster of 60S ribosomal protein L36 OS=Actinia tenebrosa OX=6105 GN=LOC116291596 PE=3 SV=1 (A0A6P8HDY7)	60S ribosomal protein L36 OS=Actinia tenebrosa OX=6105 GN=LOC116291596 PE=3 SV=1	A0A6P8HDY7		1545325_Database_total.fasta	11 854,0	64,6%	0	0	1	0,00435%	8,82%	102
Mesenteric Filaments	F1	030624_F1	Cluster of 60S ribosomal protein L36 OS=Actinia tenebrosa OX=6105 GN=LOC116291596 PE=3 SV=1 (A0A6P8HDY7)	60S ribosomal protein L36 OS=Actinia tenebrosa OX=6105 GN=LOC116291596 PE=3 SV=1	A0A6P8HDY7		1545325_Database_total.fasta	11 854,0	98,6%	1	1	2	0,00604%	19,6%	102
Mesenteric Filaments	F2	030624_F2	Cluster of 60S ribosomal protein L36 OS=Actinia tenebrosa OX=6105 GN=LOC116291596 PE=3 SV=1 (A0A6P8HDY7)	60S ribosomal protein L36 OS=Actinia tenebrosa OX=6105 GN=LOC116291596 PE=3 SV=1	A0A6P8HDY7		1545325_Database_total.fasta	11 854,0	67,7%	1	1	1	0,00298%	10,8%	102
Mesenteric Filaments	F3	180624_F3	Cluster of 60S ribosomal protein L36 OS=Actinia tenebrosa OX=6105 GN=LOC116291596 PE=3 SV=1 (A0A6P8HDY7)	60S ribosomal protein L36 OS=Actinia tenebrosa OX=6105 GN=LOC116291596 PE=3 SV=1	A0A6P8HDY7		1545325_Database_total.fasta	11 854,0	97,9%	0	0	1	0,00288%	10,8%	102
Mucus	M3	180624_M3	Cluster of 60S ribosomal protein L36 OS=Actinia tenebrosa OX=6105 GN=LOC116291596 PE=3 SV=1 (A0A6P8HDY7)	60S ribosomal protein L36 OS=Actinia tenebrosa OX=6105 GN=LOC116291596 PE=3 SV=1	A0A6P8HDY7		1545325_Database_total.fasta	11 854,0	77,3%	0	0	1	0,00537%	8,82%	102
Nematocyst	N1	070524_N1	Cluster of 60S ribosomal protein L36 OS=Actinia tenebrosa OX=6105 GN=LOC116291596 PE=3 SV=1 (A0A6P8HDY7)	60S ribosomal protein L36 OS=Actinia tenebrosa OX=6105 GN=LOC116291596 PE=3 SV=1	A0A6P8HDY7		1545325_Database_total.fasta	11 854,0	90,8%	1	1	1	0,00326%	9,80%	102
Nematocyst	N2	140524_N2	Cluster of 60S ribosomal protein L36 OS=Actinia tenebrosa OX=6105 GN=LOC116291596 PE=3 SV=1 (A0A6P8HDY7)	60S ribosomal protein L36 OS=Actinia tenebrosa OX=6105 GN=LOC116291596 PE=3 SV=1	A0A6P8HDY7		1545325_Database_total.fasta	11 854,0	100,0%	3	3	3	0,0101%	30,4%	102
Nematocyst	N3	140524_N3	Cluster of 60S ribosomal protein L36 OS=Actinia tenebrosa OX=6105 GN=LOC116291596 PE=3 SV=1 (A0A6P8HDY7)	60S ribosomal protein L36 OS=Actinia tenebrosa OX=6105 GN=LOC116291596 PE=3 SV=1	A0A6P8HDY7		1545325_Database_total.fasta	11 854,0	100,0%	2	2	2	0,00649%	19,6%	102
Nematocyst	N4	140524_N4	Cluster of 60S ribosomal protein L36 OS=Actinia tenebrosa OX=6105 GN=LOC116291596 PE=3 SV=1 (A0A6P8HDY7)	60S ribosomal protein L36 OS=Actinia tenebrosa OX=6105 GN=LOC116291596 PE=3 SV=1	A0A6P8HDY7		1545325_Database_total.fasta	11 854,0	100,0%	2	2	2	0,00601%	19,6%	102
Tentac	T1	030624_T1	Cluster of 60S ribosomal protein L36 OS=Actinia tenebrosa OX=6105 GN=LOC116291596 PE=3 SV=1 (A0A6P8HDY7)	60S ribosomal protein L36 OS=Actinia tenebrosa OX=6105 GN=LOC116291596 PE=3 SV=1	A0A6P8HDY7		1545325_Database_total.fasta	11 854,0	97,0%	0	0	2	0,00956%	18,6%	102
Tentac	T2	030624_T2	Cluster of 60S ribosomal protein L36 OS=Actinia tenebrosa OX=6105 GN=LOC116291596 PE=3 SV=1 (A0A6P8HDY7)	60S ribosomal protein L36 OS=Actinia tenebrosa OX=6105 GN=LOC116291596 PE=3 SV=1	A0A6P8HDY7		1545325_Database_total.fasta	11 854,0	100,0%	1	1	2	0,00681%	21,6%	102
Tentac	T3	180624_T3	Cluster of 60S ribosomal protein L36 OS=Actinia tenebrosa OX=6105 GN=LOC116291596 PE=3 SV=1 (A0A6P8HDY7)	60S ribosomal protein L36 OS=Actinia tenebrosa OX=6105 GN=LOC116291596 PE=3 SV=1	A0A6P8HDY7		1545325_Database_total.fasta	11 854,0	35,4%	0	0	1	0,00284%	8,82%	102
Acrorhagi	A1	030624_A1	Cluster of 60S ribosomal protein L3-like [Actinia tenebrosa] (XP_031552345.1)	60S ribosomal protein L3-like [Hydractinia symbiolongicarpus]	XP_057311217.1		1545325_Database_total.fasta	46 103,0	76,4%	1	1	1	0,00356%	2,23%	403
Acrorhagi	A1	030624_A1	Cluster of 60S ribosomal protein L3-like [Actinia tenebrosa] (XP_031552345.1)	60S ribosomal protein L3-like [Actinia tenebrosa]	XP_031552345.1		1545325_Database_total.fasta	46 316,7	90,7%	0	0	1	0,00356%	2,96%	406
Acrorhagi	A2	030624_A2	Cluster of 60S ribosomal protein L3-like [Actinia tenebrosa] (XP_031552345.1)	60S ribosomal protein L3-like [Actinia tenebrosa]	XP_031552345.1		1545325_Database_total.fasta	46 316,7	97,7%	0	0	2	0,00629%	4,93%	406
Column	C1	030624_C4	Cluster of 60S ribosomal protein L3-like [Actinia tenebrosa] (XP_031552345.1)	60S ribosomal protein L3-like [Hydractinia symbiolongicarpus]	XP_057311217.1		1545325_Database_total.fasta	46 103,0	5,8%	0	0	1	0,00452%	2,73%	403
Column	C1	030624_C4	Cluster of 60S ribosomal protein L3-like [Actinia tenebrosa] (XP_031552345.1)	60S ribosomal protein L3-like [Orbicella faveolata]	XP_020625515.1		1545325_Database_total.fasta	46 309,0	8,6%	0	0	3	0,0136%	7,39%	406
Column	C1	030624_C4	Cluster of 60S ribosomal protein L3-like [Actinia tenebrosa] (XP_031552345.1)	60S ribosomal protein L3-like [Actinia tenebrosa]	XP_031552345.1		1545325_Database_total.fasta	46 316,7	99,4%	0	0	3	0,0136%	7,39%	406
Column	C2	030624_C5	Cluster of 60S ribosomal protein L3-like [Actinia tenebrosa] (XP_031552345.1)	60S ribosomal protein L3-like [Actinia tenebrosa]	XP_031552345.1		1545325_Database_total.fasta	46 316,7	92,2%	1	1	1	0,00435%	5,42%	406
Column	C3	180624_C6	Cluster of 60S ribosomal protein L3-like [Actinia tenebrosa] (XP_031552345.1)	60S ribosomal protein L3-like [Actinia tenebrosa]	XP_031552345.1		1545325_Database_total.fasta	46 316,7	99,6%	0	0	2	0,00570%	5,91%	406
Mesenteric Filaments	F1	030624_F1	Cluster of 60S ribosomal protein L3-like [Actinia tenebrosa] (XP_031552345.1)	60S ribosomal protein L3-like [Hydractinia symbiolongicarpus]	XP_057311217.1		1545325_Database_total.fasta	46 103,0	99,0%	1	1	1	0,00302%	2,23%	403
Mesenteric Filaments	F1	030624_F1	Cluster of 60S ribosomal protein L3-like [Actinia tenebrosa] (XP_031552345.1)	60S ribosomal protein L3-like [Actinia tenebrosa]	XP_031552345.1		1545325_Database_total.fasta	46 316,7	100,0%	2	2	5	0,0151%	17,2%	406
Mesenteric Filaments	F2	030624_F2	Cluster of 60S ribosomal protein L3-like [Actinia tenebrosa] (XP_031552345.1)	60S ribosomal protein L3-like [Hydractinia symbiolongicarpus]	XP_057311217.1		1545325_Database_total.fasta	46 103,0	96,9%	1	1	1	0,00298%	2,23%	403
Mesenteric Filaments	F2	030624_F2	Cluster of 60S ribosomal protein L3-like [Actinia tenebrosa] (XP_031552345.1)	60S ribosomal protein L3-like [Actinia tenebrosa]	XP_031552345.1		1545325_Database_total.fasta	46 316,7	100,0%	2	2	6	0,0179%	18,0%	406
Mesenteric Filaments	F3	180624_F3	Cluster of 60S ribosomal protein L3-like [Actinia tenebrosa] (XP_031552345.1)	60S ribosomal protein L3-like [Hydractinia symbiolongicarpus]	XP_057311217.1		1545325_Database_total.fasta	46 103,0	99,6%	1	1	3	0,00865%	5,21%	403
Mesenteric Filaments	F3	180624_F3	Cluster of 60S ribosomal protein L3-like [Actinia tenebrosa] (XP_031552345.1)	60S ribosomal protein L3-like [Orbicella faveolata]	XP_020625515.1		1545325_Database_total.fasta	46 309,0	7,4%	0	0	4	0,0115%	7,64%	406
Mesenteric Filaments	F3	180624_F3	Cluster of 60S ribosomal protein L3-like [Actinia tenebrosa] (XP_031552345.1)	60S ribosomal protein L3-like [Actinia tenebrosa]	XP_031552345.1		1545325_Database_total.fasta	46 316,7	100,0%	4	4	10	0,0288%	27,3%	406
Mucus	M2	030624_M2	Cluster of 60S ribosomal protein L3-like [Actinia tenebrosa] (XP_031552345.1)	60S ribosomal protein L3-like [Orbicella faveolata]	XP_020625515.1		1545325_Database_total.fasta	46 309,0	29,1%	0	0	0	0,000%	0,000%	406
Mucus	M3	180624_M3	Cluster of 60S ribosomal protein L3-like [Actinia tenebrosa] (XP_031552345.1)	60S ribosomal protein L3-like [Hydractinia symbiolongicarpus]	XP_057311217.1		1545325_Database_total.fasta	46 103,0	6,9%	0	0	1	0,00537%	1,74%	403
Mucus	M3	180624_M3	Cluster of 60S ribosomal protein L3-like [Actinia tenebrosa] (XP_031552345.1)	60S ribosomal protein L3-like [Actinia tenebrosa]	XP_031552345.1		1545325_Database_total.fasta	46 316,7	76,9%	0	0	1	0,00537%	1,72%	406
Nematocyst	N1	070524_N1	Cluster of 60S ribosomal protein L3-like [Actinia tenebrosa] (XP_031552345.1)	60S ribosomal protein L3-like [Hydractinia symbiolongicarpus]	XP_057311217.1		1545325_Database_total.fasta	46 103,0	99,6%	1	1	3	0,00977%	4,96%	403
Nematocyst	N1	070524_N1	Cluster of 60S ribosomal protein L3-like [Actinia tenebrosa] (XP_031552345.1)	60S ribosomal protein L3-like [Actinia tenebrosa]	XP_031552345.1		1545325_Database_total.fasta	46 316,7	100,0%	3	5	6	0,0195%	12,1%	406
Nematocyst	N2	140524_N2	Cluster of 60S ribosomal protein L3-like [Actinia tenebrosa] (XP_031552345.1)	60S ribosomal protein L3-like [Actinia tenebrosa]	XP_031552345.1		1545325_Database_total.fasta	46 316,7	100,0%	2	3	3	0,0101%	5,67%	406
Nematocyst	N3	140524_N3	Cluster of 60S ribosomal protein L3-like [Actinia tenebrosa] (XP_031552345.1)	60S ribosomal protein L3-like [Hydractinia symbiolongicarpus]	XP_057311217.1		1545325_Database_total.fasta	46 103,0	95,2%	1	1	1	0,00324%	2,23%	403
Nematocyst	N3	140524_N3	Cluster of 60S ribosomal protein L3-like [Actinia tenebrosa] (XP_031552345.1)	60S ribosomal protein L3-like [Actinia tenebrosa]	XP_031552345.1		1545325_Database_total.fasta	46 316,7	100,0%	6	9	10	0,0324%	17,2%	406
Nematocyst	N4	140524_N4	Cluster of 60S ribosomal protein L3-like [Actinia tenebrosa] (XP_031552345.1)	60S ribosomal protein L3-like [Hydractinia symbiolongicarpus]	XP_057311217.1		1545325_Database_total.fasta	46 103,0	98,6%	1	1	2	0,00601%	2,23%	403
Nematocyst	N4	140524_N4	Cluster of 60S ribosomal protein L3-like [Actinia tenebrosa] (XP_031552345.1)	60S ribosomal protein L3-like [Actinia tenebrosa]	XP_031552345.1		1545325_Database_total.fasta	46 316,7	100,0%	6	9	9	0,0271%	19,2%	406
Tentac	T1	030624_T1	Cluster of 60S ribosomal protein L3-like [Actinia tenebrosa] (XP_031552345.1)	60S ribosomal protein L3-like [Actinia tenebrosa]	XP_031552345.1		1545325_Database_total.fasta	46 316,7	67,3%	0	0	1	0,00478%	2,96%	406
Tentac	T2	030624_T2	Cluster of 60S ribosomal protein L3-like [Actinia tenebrosa] (XP_031552345.1)	60S ribosomal protein L3-like [Hydractinia symbiolongicarpus]	XP_057311217.1		1545325_Database_total.fasta	46 103,0	94,1%	1	1	1	0,00341%	2,23%	403
Tentac	T2	030624_T2	Cluster of 60S ribosomal protein L3-like [Actinia tenebrosa] (XP_031552345.1)	60S ribosomal protein L3-like [Actinia tenebrosa]	XP_031552345.1		1545325_Database_total.fasta	46 316,7	99,9%	0	0	2	0,00681%	5,91%	406
Tentac	T3	180624_T3	Cluster of 60S ribosomal protein L3-like [Actinia tenebrosa] (XP_031552345.1)	60S ribosomal protein L3-like [Actinia tenebrosa]	XP_031552345.1		1545325_Database_total.fasta	46 316,7	100,0%	2	2	7	0,0199%	24,1%	406
Acrorhagi	A1	030624_A1	Cluster of 60S ribosomal protein L4-like OS=Actinia tenebrosa OX=6105 GN=LOC116300912 PE=3 SV=1 (A0A6P8IGA8)	60S ribosomal protein L4-like OS=Actinia tenebrosa OX=6105 GN=LOC116300912 PE=3 SV=1	A0A6P8IGA8		1545325_Database_total.fasta	39 992,7	97,3%	1	1	1	0,00356%	5,57%	359
[truncated: 29,442 more rows]

## Sheet: Folha1
Total spectrum count	(Itens múltiplos)
Rótulos de Linha
[truncated: 3,384 more rows]
