# Supplementary material for: Proteomic Diversity of the Sea Anemone Actinia fragacea: Comparative Analysis of Nematocyst Venom, Mucus, and Tissue-Specific Profiles
Source: Mar Drugs. 2025 Feb 11;23(2):79. doi: 10.3390/md23020079 (PMC11857728; doi:10.3390/md23020079)
Supplement: Supplementary file 1 [file marinedrugs-23-00079-s001.zip › TableS2.xlsx]

## Sheet: Acrorhagi_AllProteins
Protein Accession	Code	Protein Length	Database	Pfam Accession	Pfam Description	Start	End	E-value	Search date	InterPro ID	InterPro Description	GO Terms
Avirdis_187932_SRA	a92a46042794b7a2d0a4ffd5bc97687c	292	Pfam	PF02140	Galactose binding lectin domain	174	258	2.5E-16	2025-01-09	IPR000922	D-galactoside/L-rhamnose binding SUEL lectin domain	GO:0030246(InterPro)
Avirdis_187932_SRA	a92a46042794b7a2d0a4ffd5bc97687c	292	Pfam	PF01391	Collagen triple helix repeat (20 copies)	65	119	1.4E-6	2025-01-09	IPR008160	Collagen triple helix repeat	-
Avirdis_187932_SRA	a92a46042794b7a2d0a4ffd5bc97687c	292	Pfam	PF01391	Collagen triple helix repeat (20 copies)	101	156	4.4E-6	2025-01-09	IPR008160	Collagen triple helix repeat	-
tr|A0A6P8I3A9|A0A6P8I3A9_ACTTE	35de4d520fa29da5e261979ff3f4bfe6	784	Pfam	PF18372	Integrin beta epidermal growth factor like domain 1	448	475	0.0028	2025-01-09	IPR040622	Integrin beta, epidermal growth factor-like domain 1	-
tr|A0A6P8I3A9|A0A6P8I3A9_ACTTE	35de4d520fa29da5e261979ff3f4bfe6	784	Pfam	PF00362	Integrin beta chain VWA domain	119	364	1.6E-100	2025-01-09	IPR002369	Integrin beta subunit, VWA domain	-
tr|A0A6P8I3A9|A0A6P8I3A9_ACTTE	35de4d520fa29da5e261979ff3f4bfe6	784	Pfam	PF08725	Integrin beta cytoplasmic domain	738	781	5.2E-16	2025-01-09	IPR014836	Integrin beta subunit, cytoplasmic domain	-
tr|A0A6P8I3A9|A0A6P8I3A9_ACTTE	35de4d520fa29da5e261979ff3f4bfe6	784	Pfam	PF17205	Integrin plexin domain	26	70	2.4E-7	2025-01-09	IPR033760	Integrin beta N-terminal	-
tr|A0A6P8IS64|A0A6P8IS64_ACTTE	38390f6907b3745c8deec83fa76b5d02	247	Pfam	PF00121	Triosephosphate isomerase	6	245	4.6E-91	2025-01-09	IPR000652	Triosephosphate isomerase	GO:0004807(InterPro)
tr|A0A6P8IGA8|A0A6P8IGA8_ACTTE	ba1af19ce6a604e1d0cfdaa37b7a22cd	359	Pfam	PF00573	Ribosomal protein L4/L1 family	22	259	3.7E-34	2025-01-09	IPR002136	Large ribosomal subunit protein uL4	GO:0003735(InterPro)|GO:0005840(InterPro)|GO:0006412(InterPro)
tr|A0A6P8IGA8|A0A6P8IGA8_ACTTE	ba1af19ce6a604e1d0cfdaa37b7a22cd	359	Pfam	PF14374	60S ribosomal protein L4 C-terminal domain	274	346	9.1E-25	2025-01-09	IPR025755	Large ribosomal subunit protein uL4, C-terminal domain	-
XP_031563438.1	a5655521a8a3743060b8a949c79b34b5	326	Pfam	PF13012	Maintenance of mitochondrial structure and function	168	278	7.8E-36	2025-01-09	IPR024969	EIF3F/CSN6-like, C-terminal	-
XP_031563438.1	a5655521a8a3743060b8a949c79b34b5	326	Pfam	PF01398	JAB1/Mov34/MPN/PAD-1 ubiquitin protease	9	119	1.3E-33	2025-01-09	IPR000555	JAB1/MPN/MOV34 metalloenzyme domain	GO:0005515(InterPro)|GO:0008233(InterPro)|GO:0008237(InterPro)
tr|A0A6P8J4W8|A0A6P8J4W8_ACTTE	3f85c37cffc39f024532de38a0a8c7bd	905	Pfam	PF21365	Glycosyl hydrolase family 31 C-terminal domain	681	771	8.6E-22	2025-01-09	IPR048395	Glycosyl hydrolase family 31, C-terminal domain	-
tr|A0A6P8J4W8|A0A6P8J4W8_ACTTE	3f85c37cffc39f024532de38a0a8c7bd	905	Pfam	PF13802	Glycosyl hydrolase 31 N-terminal galactose mutarotase-like domain	152	279	1.5E-7	2025-01-09	IPR025887	Glycoside hydrolase family 31, N-terminal domain	-
tr|A0A6P8J4W8|A0A6P8J4W8_ACTTE	3f85c37cffc39f024532de38a0a8c7bd	905	Pfam	PF00088	Trefoil (P-type) domain	25	88	3.7E-5	2025-01-09	IPR000519	P-type trefoil domain	-
tr|A0A6P8J4W8|A0A6P8J4W8_ACTTE	3f85c37cffc39f024532de38a0a8c7bd	905	Pfam	PF01055	Glycosyl hydrolases family 31 TIM-barrel domain	321	673	3.1E-110	2025-01-09	IPR000322	Glycoside hydrolase family 31, TIM barrel domain	GO:0004553(InterPro)|GO:0005975(InterPro)
XP_031556845.1	ce156285cbcd72be4dd7f8bc1fde77bb	554	Pfam	PF00171	Aldehyde dehydrogenase family	72	533	1.1E-93	2025-01-09	IPR015590	Aldehyde dehydrogenase domain	GO:0016491(InterPro)
tr|A0A6P8I1S7|A0A6P8I1S7_ACTTE	01efff80e15c54806c82786b64abea4b	2972	Pfam	PF13927	Immunoglobulin domain	1010	1084	3.3E-11	2025-01-09	-	-	-
tr|A0A6P8I1S7|A0A6P8I1S7_ACTTE	01efff80e15c54806c82786b64abea4b	2972	Pfam	PF13927	Immunoglobulin domain	2276	2354	1.1E-6	2025-01-09	-	-	-
tr|A0A6P8I1S7|A0A6P8I1S7_ACTTE	01efff80e15c54806c82786b64abea4b	2972	Pfam	PF13927	Immunoglobulin domain	2167	2260	0.0015	2025-01-09	-	-	-
tr|A0A6P8I1S7|A0A6P8I1S7_ACTTE	01efff80e15c54806c82786b64abea4b	2972	Pfam	PF13927	Immunoglobulin domain	894	994	3.9E-6	2025-01-09	-	-	-
tr|A0A6P8I1S7|A0A6P8I1S7_ACTTE	01efff80e15c54806c82786b64abea4b	2972	Pfam	PF13927	Immunoglobulin domain	237	334	4.3E-7	2025-01-09	-	-	-
tr|A0A6P8I1S7|A0A6P8I1S7_ACTTE	01efff80e15c54806c82786b64abea4b	2972	Pfam	PF13927	Immunoglobulin domain	1841	1934	2.2E-5	2025-01-09	-	-	-
tr|A0A6P8I1S7|A0A6P8I1S7_ACTTE	01efff80e15c54806c82786b64abea4b	2972	Pfam	PF07679	Immunoglobulin I-set domain	796	888	0.11	2025-01-09	IPR013098	Immunoglobulin I-set	-
tr|A0A6P8I1S7|A0A6P8I1S7_ACTTE	01efff80e15c54806c82786b64abea4b	2972	Pfam	PF07714	Protein tyrosine and serine/threonine kinase	2513	2763	1.2E-87	2025-01-09	IPR001245	Serine-threonine/tyrosine-protein kinase, catalytic domain	GO:0004672(InterPro)|GO:0006468(InterPro)
tr|A0A6P8I1S7|A0A6P8I1S7_ACTTE	01efff80e15c54806c82786b64abea4b	2972	Pfam	PF07714	Protein tyrosine and serine/threonine kinase	1191	1491	3.1E-82	2025-01-09	IPR001245	Serine-threonine/tyrosine-protein kinase, catalytic domain	GO:0004672(InterPro)|GO:0006468(InterPro)
XP_031570022.1	f41ea808ae2b53381c6d8a7927bd846b	708	Pfam	PF03098	Animal haem peroxidase	170	686	6.3E-106	2025-01-09	IPR019791	Haem peroxidase, animal-type	-
XP_031570022.1	f41ea808ae2b53381c6d8a7927bd846b	708	Pfam	PF01822	WSC domain	71	150	8.3E-14	2025-01-09	IPR002889	Carbohydrate-binding WSC	-
XP_031569407.1	3bd4ddc3a72367f58cbd4e863d8d4de3	762	Pfam	PF00307	Calponin homology (CH) domain	37	140	1.9E-14	2025-01-09	IPR001715	Calponin homology domain	GO:0005515(InterPro)
XP_031569407.1	3bd4ddc3a72367f58cbd4e863d8d4de3	762	Pfam	PF00307	Calponin homology (CH) domain	160	261	3.3E-15	2025-01-09	IPR001715	Calponin homology domain	GO:0005515(InterPro)
ALL34494.1	f5cfd2d3bb0dbe5e51e37859784a2664	203	Pfam	PF06369	Sea anemone cytotoxic protein	27	202	9.1E-95	2025-01-09	IPR009104	Sea anemone actinoporin-like	GO:0006812(InterPro)|GO:0015267(InterPro)|GO:0046930(InterPro)|GO:0046931(InterPro)|GO:0051715(InterPro)
XP_031557586.1	11106bc81b3e9426cd99e1216a2acb40	374	Pfam	PF16211	C-terminus of histone H2A	91	123	2.0E-12	2025-01-09	IPR032454	Histone H2A, C-terminal domain	-
XP_031557586.1	11106bc81b3e9426cd99e1216a2acb40	374	Pfam	PF00125	Core histone H2A/H2B/H3/H4	10	87	1.1E-10	2025-01-09	IPR007125	Histone H2A/H2B/H3	GO:0003677(InterPro)
XP_031557586.1	11106bc81b3e9426cd99e1216a2acb40	374	Pfam	PF01661	Macro domain	216	332	4.1E-20	2025-01-09	IPR002589	Macro domain	-
XP_031558057.1	49e2c67eca0cbb12852e8b54f7040deb	215	Pfam	PF00255	Glutathione peroxidase	32	145	2.2E-38	2025-01-09	IPR000889	Glutathione peroxidase	GO:0004601(InterPro)|GO:0006979(InterPro)
tr|A0A6P8HP15|A0A6P8HP15_ACTTE	0570d315b27dc51688627935436f18d9	1006	Pfam	PF12478	UBAP2/protein lingerer	412	441	1.8E-6	2025-01-09	IPR022166	UBAP2/protein lingerer	-
XP_031559800.1	7512fda82305a7789d6448f15d530b60	453	Pfam	PF01120	Alpha-L-fucosidase	16	354	8.2E-125	2025-01-09	IPR000933	Glycoside hydrolase, family 29	GO:0004560(InterPro)|GO:0005975(InterPro)
XP_031559800.1	7512fda82305a7789d6448f15d530b60	453	Pfam	PF16757	Alpha-L-fucosidase C-terminal domain	365	450	4.8E-23	2025-01-09	IPR031919	Alpha-L-fucosidase, C-terminal	-
tr|A0A6P8HWU7|A0A6P8HWU7_ACTTE	bf4606f8b27cbc270fa0e8b50cdaa9ca	187	Pfam	PF11838	ERAP1-like C-terminal domain	9	149	8.0E-11	2025-01-09	IPR024571	ERAP1-like C-terminal domain	-
tr|T2MEH2|T2MEH2_HYDVU	f91f4cd345a4e079f88b1eae68f42f5a	249	Pfam	PF00121	Triosephosphate isomerase	7	247	1.7E-84	2025-01-09	IPR000652	Triosephosphate isomerase	GO:0004807(InterPro)
tr|A0A6P8HU01|A0A6P8HU01_ACTTE	97ceb306bea1ef1eb9c3f92a20acd42a	308	Pfam	PF00076	RNA recognition motif	107	164	0.22	2025-01-09	IPR000504	RNA recognition motif domain	GO:0003723(InterPro)
tr|A0A6P8HU01|A0A6P8HU01_ACTTE	97ceb306bea1ef1eb9c3f92a20acd42a	308	Pfam	PF00076	RNA recognition motif	13	70	2.3E-13	2025-01-09	IPR000504	RNA recognition motif domain	GO:0003723(InterPro)
tr|A0A6P8ITM4|A0A6P8ITM4_ACTTE	80e83ab0b4169975043d1c464e849c5f	355	Pfam	PF13847	Methyltransferase domain	77	227	3.8E-30	2025-01-09	IPR025714	Methyltransferase domain	-
tr|A0A6P8J9A0|A0A6P8J9A0_ACTTE	1d7f5d116d8cd63f20378a8e9e6cb33c	346	Pfam	PF00156	Phosphoribosyl transferase domain	237	287	3.1E-6	2025-01-09	IPR000836	Phosphoribosyltransferase domain	-
tr|A0A6P8J9A0|A0A6P8J9A0_ACTTE	1d7f5d116d8cd63f20378a8e9e6cb33c	346	Pfam	PF13793	N-terminal domain of ribose phosphate pyrophosphokinase	26	153	6.7E-6	2025-01-09	IPR029099	Ribose-phosphate pyrophosphokinase, N-terminal domain	-
XP_031561895.1	7f58674b40554b7207630c5f139af275	908	Pfam	PF00307	Calponin homology (CH) domain	793	894	1.4E-13	2025-01-09	IPR001715	Calponin homology domain	GO:0005515(InterPro)
XP_031561895.1	7f58674b40554b7207630c5f139af275	908	Pfam	PF12510	Smoothelin cytoskeleton protein	3	35	0.061	2025-01-09	IPR022189	Smoothelin	-
XP_031573411.1	389110ae1e0accbc24490f3e7ab6a1b5	244	Pfam	PF00261	Tropomyosin	1	240	6.5E-23	2025-01-09	IPR000533	Tropomyosin	-
tr|A0A6P8HLF8|A0A6P8HLF8_ACTTE	ad31efa71e09c0d5aec4479c6e758258	365	Pfam	PF00076	RNA recognition motif	118	186	1.4E-10	2025-01-09	IPR000504	RNA recognition motif domain	GO:0003723(InterPro)
tr|A0A6P8HLF8|A0A6P8HLF8_ACTTE	ad31efa71e09c0d5aec4479c6e758258	365	Pfam	PF00076	RNA recognition motif	31	99	1.6E-15	2025-01-09	IPR000504	RNA recognition motif domain	GO:0003723(InterPro)
tr|A0A6P8HB76|A0A6P8HB76_ACTTE	015e66b3db44869d707465915d8ab588	394	Pfam	PF00022	Actin	7	388	1.2E-93	2025-01-09	IPR004000	Actin family	-
tr|A0A6P8J5Y7|A0A6P8J5Y7_ACTTE	d00a986942b1552761076eaea4074ed3	676	Pfam	PF05334	Protein of unknown function (DUF719)	270	444	4.2E-32	2025-01-09	IPR007998	Protein of unknown function DUF719	-
tr|A0A6P8I4K5|A0A6P8I4K5_ACTTE	b26636de62a0e9b2be6bb5eda74286e8	843	Pfam	PF00012	Hsp70 protein	3	691	2.3E-171	2025-01-09	IPR013126	Heat shock protein 70 family	GO:0005524(InterPro)|GO:0140662(InterPro)
tr|A0A6P8IY93|A0A6P8IY93_ACTTE	ce4576b638e1d3449d221624eca79c99	167	Pfam	PF13833	EF-hand domain pair	14	68	0.0022	2025-01-09	IPR002048	EF-hand domain	GO:0005509(InterPro)
tr|A0A6P8IY93|A0A6P8IY93_ACTTE	ce4576b638e1d3449d221624eca79c99	167	Pfam	PF13499	EF-hand domain pair	72	129	2.0E-4	2025-01-09	IPR002048	EF-hand domain	GO:0005509(InterPro)
XP_031562700.1	b2aa0fc3139b4c1e71cca2c139576d85	1307	Pfam	PF01799	[2Fe-2S] binding domain	139	213	7.2E-27	2025-01-09	IPR002888	[2Fe-2S]-binding	GO:0016491(InterPro)|GO:0046872(InterPro)
XP_031562700.1	b2aa0fc3139b4c1e71cca2c139576d85	1307	Pfam	PF00111	2Fe-2S iron-sulfur cluster binding domain	61	114	0.01	2025-01-09	IPR001041	2Fe-2S ferredoxin-type iron-sulfur binding domain	GO:0051536(InterPro)
XP_031562700.1	b2aa0fc3139b4c1e71cca2c139576d85	1307	Pfam	PF03450	CO dehydrogenase flavoprotein C-terminal domain	431	535	2.2E-22	2025-01-09	IPR005107	CO dehydrogenase flavoprotein, C-terminal	-
XP_031562700.1	b2aa0fc3139b4c1e71cca2c139576d85	1307	Pfam	PF01315	Aldehyde oxidase and xanthine dehydrogenase, a/b hammerhead domain	586	694	1.2E-23	2025-01-09	IPR000674	Aldehyde oxidase/xanthine dehydrogenase, a/b hammerhead	-
XP_031562700.1	b2aa0fc3139b4c1e71cca2c139576d85	1307	Pfam	PF00941	FAD binding domain in molybdopterin dehydrogenase	251	421	5.8E-21	2025-01-09	IPR002346	Molybdopterin dehydrogenase, FAD-binding	GO:0016491(InterPro)
XP_031562700.1	b2aa0fc3139b4c1e71cca2c139576d85	1307	Pfam	PF20256	Molybdopterin cofactor-binding domain	972	1227	9.9E-64	2025-01-09	IPR046867	Aldehyde oxidase/xanthine dehydrogenase, second molybdopterin binding domain	-
XP_031562700.1	b2aa0fc3139b4c1e71cca2c139576d85	1307	Pfam	PF02738	Molybdopterin cofactor-binding domain	720	947	9.0E-64	2025-01-09	IPR008274	Aldehyde oxidase/xanthine dehydrogenase, first molybdopterin binding domain	GO:0016491(InterPro)
tr|A0A6P8IXX1|A0A6P8IXX1_ACTTE	44cb87abb24c49df7bb148513d16fb06	150	Pfam	PF13499	EF-hand domain pair	12	73	2.1E-8	2025-01-09	IPR002048	EF-hand domain	GO:0005509(InterPro)
tr|A0A6P8IXX1|A0A6P8IXX1_ACTTE	44cb87abb24c49df7bb148513d16fb06	150	Pfam	PF13499	EF-hand domain pair	90	144	6.6E-5	2025-01-09	IPR002048	EF-hand domain	GO:0005509(InterPro)
tr|A0A6P8I7D8|A0A6P8I7D8_ACTTE	d6fb98ecbd8e82aafc2dbb915388bb63	1231	Pfam	PF08623	TATA-binding protein interacting (TIP20)	1043	1206	5.8E-64	2025-01-09	IPR013932	TATA-binding protein interacting (TIP20)	-
XP_031552486.1	e5945ae267af6e634b8df17be70c0708	297	Pfam	PF05739	SNARE domain	237	289	2.5E-15	2025-01-09	IPR000727	Target SNARE coiled-coil homology domain	-
XP_031552486.1	e5945ae267af6e634b8df17be70c0708	297	Pfam	PF00804	Syntaxin	37	236	2.5E-48	2025-01-09	IPR006011	Syntaxin, N-terminal domain	GO:0016020(InterPro)
XP_031565736.1	98642e1ad3154a304bb76e31583caab9	207	Pfam	PF00071	Ras family	10	170	4.1E-65	2025-01-09	IPR001806	Small GTPase	GO:0003924(InterPro)|GO:0005525(InterPro)
tr|A0A6P8HKL3|A0A6P8HKL3_ACTTE	30fac7443a0d25e075d78f386c134c03	501	Pfam	PF00481	Protein phosphatase 2C	24	105	2.6E-10	2025-01-09	IPR001932	PPM-type phosphatase-like domain	-
tr|A0A6P8HKL3|A0A6P8HKL3_ACTTE	30fac7443a0d25e075d78f386c134c03	501	Pfam	PF00481	Protein phosphatase 2C	249	454	1.6E-52	2025-01-09	IPR001932	PPM-type phosphatase-like domain	-
tr|A0A6P8HQL2|A0A6P8HQL2_ACTTE	3e14a952e4a7bbae7a1ce1166fef01f0	492	Pfam	PF01704	UTP--glucose-1-phosphate uridylyltransferase	45	457	1.7E-184	2025-01-09	IPR002618	UDPGP family	GO:0070569(InterPro)
XP_031549581.1	b04c2024928f8617a1ecbbaf2289e37f	1192	Pfam	PF22591	eIF3a, PCI domain, TPR-like region	9	403	3.2E-139	2025-01-09	IPR054711	eIF3a, PCI domain, TPR-like region	-
XP_031549581.1	b04c2024928f8617a1ecbbaf2289e37f	1192	Pfam	PF01399	PCI domain	421	493	0.24	2025-01-09	IPR000717	Proteasome component (PCI) domain	-
XP_031571634.1	5f76b35543f809e1773846a5eff27a87	747	Pfam	PF04253	Transferrin receptor-like dimerisation domain	627	742	1.3E-27	2025-01-09	IPR007365	Transferrin receptor-like, dimerisation domain	-
XP_031571634.1	5f76b35543f809e1773846a5eff27a87	747	Pfam	PF02225	PA domain	185	270	1.8E-7	2025-01-09	IPR003137	PA domain	-
XP_031571634.1	5f76b35543f809e1773846a5eff27a87	747	Pfam	PF04389	Peptidase family M28	367	562	5.1E-19	2025-01-09	IPR007484	Peptidase M28	-
tr|A0A6P8IDN6|A0A6P8IDN6_ACTTE	4bd0d7ca43ae105cb1dcab8215988270	368	Pfam	PF00076	RNA recognition motif	290	352	2.6E-10	2025-01-09	IPR000504	RNA recognition motif domain	GO:0003723(InterPro)
tr|A0A6P8IDN6|A0A6P8IDN6_ACTTE	4bd0d7ca43ae105cb1dcab8215988270	368	Pfam	PF00076	RNA recognition motif	38	108	2.3E-17	2025-01-09	IPR000504	RNA recognition motif domain	GO:0003723(InterPro)
tr|A0A6P8IDN6|A0A6P8IDN6_ACTTE	4bd0d7ca43ae105cb1dcab8215988270	368	Pfam	PF00076	RNA recognition motif	124	191	8.5E-14	2025-01-09	IPR000504	RNA recognition motif domain	GO:0003723(InterPro)
KAK3748839.1	922936942bdb13233fdc79d800ac23d3	626	Pfam	PF00412	LIM domain	199	232	0.0026	2025-01-09	IPR001781	Zinc finger, LIM-type	-
KAK3748839.1	922936942bdb13233fdc79d800ac23d3	626	Pfam	PF00595	PDZ domain	69	118	7.2E-6	2025-01-09	IPR001478	PDZ domain	GO:0005515(InterPro)
XP_031554579.1	d2ac0f709f53d4e73be179d8947abec1	644	Pfam	PF00008	EGF-like domain	42	72	1.0E-4	2025-01-09	IPR000742	EGF-like domain	-
XP_031554579.1	d2ac0f709f53d4e73be179d8947abec1	644	Pfam	PF00008	EGF-like domain	80	109	4.2E-5	2025-01-09	IPR000742	EGF-like domain	-
XP_031554579.1	d2ac0f709f53d4e73be179d8947abec1	644	Pfam	PF00008	EGF-like domain	459	488	1.3E-4	2025-01-09	IPR000742	EGF-like domain	-
XP_031554579.1	d2ac0f709f53d4e73be179d8947abec1	644	Pfam	PF00008	EGF-like domain	345	374	0.0011	2025-01-09	IPR000742	EGF-like domain	-
XP_031554579.1	d2ac0f709f53d4e73be179d8947abec1	644	Pfam	PF00008	EGF-like domain	194	224	8.7E-5	2025-01-09	IPR000742	EGF-like domain	-
XP_031554579.1	d2ac0f709f53d4e73be179d8947abec1	644	Pfam	PF00008	EGF-like domain	383	413	0.013	2025-01-09	IPR000742	EGF-like domain	-
XP_031554579.1	d2ac0f709f53d4e73be179d8947abec1	644	Pfam	PF00008	EGF-like domain	421	451	9.8E-6	2025-01-09	IPR000742	EGF-like domain	-
XP_031554579.1	d2ac0f709f53d4e73be179d8947abec1	644	Pfam	PF00008	EGF-like domain	4	33	1.2E-4	2025-01-09	IPR000742	EGF-like domain	-
XP_031554579.1	d2ac0f709f53d4e73be179d8947abec1	644	Pfam	PF00008	EGF-like domain	232	261	0.033	2025-01-09	IPR000742	EGF-like domain	-
XP_031554579.1	d2ac0f709f53d4e73be179d8947abec1	644	Pfam	PF00008	EGF-like domain	118	148	6.6E-5	2025-01-09	IPR000742	EGF-like domain	-
XP_031554579.1	d2ac0f709f53d4e73be179d8947abec1	644	Pfam	PF00008	EGF-like domain	156	186	1.1E-6	2025-01-09	IPR000742	EGF-like domain	-
XP_031554579.1	d2ac0f709f53d4e73be179d8947abec1	644	Pfam	PF00008	EGF-like domain	269	299	0.0027	2025-01-09	IPR000742	EGF-like domain	-
XP_031554579.1	d2ac0f709f53d4e73be179d8947abec1	644	Pfam	PF00008	EGF-like domain	497	526	2.9E-5	2025-01-09	IPR000742	EGF-like domain	-
XP_031554579.1	d2ac0f709f53d4e73be179d8947abec1	644	Pfam	PF12661	Human growth factor-like EGF	580	604	120.0	2025-01-09	IPR013032	EGF-like, conserved site	-
XP_031554579.1	d2ac0f709f53d4e73be179d8947abec1	644	Pfam	PF12661	Human growth factor-like EGF	312	333	7.5E-4	2025-01-09	IPR013032	EGF-like, conserved site	-
tr|A0A6P8HSQ4|A0A6P8HSQ4_ACTTE	f5884ba324cd419651306e1364ce07b1	899	Pfam	PF02171	Piwi domain	587	884	1.2E-93	2025-01-09	IPR003165	Piwi domain	GO:0003676(InterPro)
tr|A0A6P8HSQ4|A0A6P8HSQ4_ACTTE	f5884ba324cd419651306e1364ce07b1	899	Pfam	PF02170	PAZ domain	311	441	5.3E-29	2025-01-09	IPR003100	PAZ domain	GO:0003723(InterPro)|GO:0005515(InterPro)
tr|A0A6P8I3L8|A0A6P8I3L8_ACTTE	9893d83d45cd541190596050ce4a626c	350	Pfam	PF00241	Cofilin/tropomyosin-type actin-binding protein	189	311	1.5E-20	2025-01-09	IPR002108	Actin-depolymerising factor homology domain	GO:0003779(InterPro)
tr|A0A6P8I3L8|A0A6P8I3L8_ACTTE	9893d83d45cd541190596050ce4a626c	350	Pfam	PF00241	Cofilin/tropomyosin-type actin-binding protein	19	135	5.1E-11	2025-01-09	IPR002108	Actin-depolymerising factor homology domain	GO:0003779(InterPro)
XP_031551052.1	7b44b34c63d4562722cc660ef6c38181	144	Pfam	PF00254	FKBP-type peptidyl-prolyl cis-trans isomerase	42	134	1.1E-34	2025-01-09	IPR001179	FKBP-type peptidyl-prolyl cis-trans isomerase domain	GO:0003755(InterPro)
XP_031560853.1	74f378f1d9f3193bc3eea0b9a3f6d81c	324	Pfam	PF07159	CYRIA/CYRIB Rac1 binding domain	19	320	8.1E-139	2025-01-09	IPR009828	CYRIA/CYRIB, Rac1 binding domain	GO:0031267(InterPro)
tr|A0A6P8H8V9|A0A6P8H8V9_ACTTE	6df27c3085fbb0ffdf0d92f24ffeadd5	392	Pfam	PF00100	Zona pellucida-like domain	53	301	3.1E-50	2025-01-09	IPR001507	Zona pellucida domain	-
XP_031553578.1	6ea23f0e4ca6b01d90b66793edd6d7ed	429	Pfam	PF00735	Septin	42	308	4.9E-94	2025-01-09	IPR030379	Septin-type guanine nucleotide-binding (G) domain	GO:0005525(InterPro)
tr|A0A6P8HWH4|A0A6P8HWH4_ACTTE	0029aba0f4804da30f85e1efda5d4e0d	141	Pfam	PF01248	Ribosomal protein L7Ae/L30e/S12e/Gadd45 family	24	117	1.8E-26	2025-01-09	IPR004038	Ribosomal protein eL8/eL30/eS12/Gadd45	-
XP_031570017.1	30c99c6e256788633831f359931539f1	1391	Pfam	PF00169	PH domain	610	704	6.5E-14	2025-01-09	IPR001849	Pleckstrin homology domain	-
tr|A0A6P8HXR5|A0A6P8HXR5_ACTTE	d63e472797f5ebeb025c370177d8f519	1159	Pfam	PF08366	LLGL2	269	360	2.1E-26	2025-01-09	IPR013577	Lethal giant larvae homologue 2	-
tr|A0A6P8HXR5|A0A6P8HXR5_ACTTE	d63e472797f5ebeb025c370177d8f519	1159	Pfam	PF08596	Lethal giant larvae(Lgl) like, C-terminal	698	911	5.3E-4	2025-01-09	IPR013905	Lethal giant larvae (Lgl)-like, C-terminal domain	-
XP_031558105.1	ee67fbf935a54f18ec20252b282207fd	383	Pfam	PF00568	WH1 domain	16	117	3.1E-23	2025-01-09	IPR000697	WH1/EVH1 domain	-
XP_031569293.1	9c46cfdb31eecc25f47a36cefeb89bdf	198	Pfam	PF00011	Hsp20/alpha crystallin family	102	194	3.6E-18	2025-01-09	IPR002068	Alpha crystallin/Hsp20 domain	-
XP_031569293.1	9c46cfdb31eecc25f47a36cefeb89bdf	198	Pfam	PF00011	Hsp20/alpha crystallin family	10	86	6.9E-10	2025-01-09	IPR002068	Alpha crystallin/Hsp20 domain	-
XP_031573100.1	f942ded5cf291868be95e14949e32ae6	290	Pfam	PF01182	Glucosamine-6-phosphate isomerases/6-phosphogluconolactonase	30	219	3.4E-16	2025-01-09	IPR006148	Glucosamine/galactosamine-6-phosphate isomerase	GO:0005975(InterPro)
tr|A0A6P8IY28|A0A6P8IY28_ACTTE	a622680176a5eeb8f8fab5345e212f1a	236	Pfam	PF18592	Tho1/MOS11 C-terminal domain	178	213	0.0061	2025-01-09	IPR040746	THO1_MOS11, C-terminal domain	-
tr|A0A6P8IY28|A0A6P8IY28_ACTTE	a622680176a5eeb8f8fab5345e212f1a	236	Pfam	PF18592	Tho1/MOS11 C-terminal domain	135	165	6.2E-5	2025-01-09	IPR040746	THO1_MOS11, C-terminal domain	-
tr|A0A6P8IY28|A0A6P8IY28_ACTTE	a622680176a5eeb8f8fab5345e212f1a	236	Pfam	PF02037	SAP domain	8	41	1.3E-9	2025-01-09	IPR003034	SAP domain	-
XP_031559131.1	a318272670ce64de88a3e23df2643984	418	Pfam	PF09298	Fumarylacetoacetase N-terminal	15	118	1.6E-33	2025-01-09	IPR015377	Fumarylacetoacetase, N-terminal	GO:0004334(InterPro)|GO:0009072(InterPro)
XP_031559131.1	a318272670ce64de88a3e23df2643984	418	Pfam	PF01557	Fumarylacetoacetate (FAA) hydrolase family	126	394	1.4E-32	2025-01-09	IPR011234	Fumarylacetoacetase-like, C-terminal	GO:0003824(InterPro)
tr|A0A6P8HBB4|A0A6P8HBB4_ACTTE	5fc5cef9b9ca53ad90f80473b12d507c	1586	Pfam	PF00501	AMP-binding enzyme	1008	1417	1.1E-34	2025-01-09	IPR000873	AMP-dependent synthetase/ligase domain	-
tr|A0A6P8HBB4|A0A6P8HBB4_ACTTE	5fc5cef9b9ca53ad90f80473b12d507c	1586	Pfam	PF00501	AMP-binding enzyme	373	771	6.4E-13	2025-01-09	IPR000873	AMP-dependent synthetase/ligase domain	-
tr|A0A6P8HBB4|A0A6P8HBB4_ACTTE	5fc5cef9b9ca53ad90f80473b12d507c	1586	Pfam	PF06464	DMAP1-binding Domain	65	130	1.3E-10	2025-01-09	IPR010506	DMAP1-binding domain	-
tr|A0A6P8I1L8|A0A6P8I1L8_ACTTE	d5fa25c7b7a4a13053058e13159803bf	422	Pfam	PF13602	Zinc-binding dehydrogenase	223	373	2.1E-15	2025-01-09	-	-	-
tr|A0A6P8I1L8|A0A6P8I1L8_ACTTE	d5fa25c7b7a4a13053058e13159803bf	422	Pfam	PF08240	Alcohol dehydrogenase GroES-like domain	66	148	4.1E-14	2025-01-09	IPR013154	Alcohol dehydrogenase-like, N-terminal	-
XP_031559016.1	8d52b066fe4880f5870bf0704149b52c	174	Pfam	PF01391	Collagen triple helix repeat (20 copies)	42	99	4.7E-8	2025-01-09	IPR008160	Collagen triple helix repeat	-
XP_031564851.1	925712a03b8dca67bf646a86a6a2f482	468	Pfam	PF09325	Vps5 C terminal like	210	449	1.2E-5	2025-01-09	IPR015404	Sorting nexin/Vps5-like, C-terminal	-
XP_031564851.1	925712a03b8dca67bf646a86a6a2f482	468	Pfam	PF00787	PX domain	105	188	5.1E-18	2025-01-09	IPR001683	Phox homology	GO:0035091(InterPro)
tr|A0A6P8HDM7|A0A6P8HDM7_ACTTE	d4160aeb29c7a8d424b729ee5f0b63c6	216	Pfam	PF10075	CSN8/PSMD8/EIF3K family	59	197	1.1E-30	2025-01-09	IPR033464	CSN8/PSMD8/EIF3K	-
tr|A0A6P8GY45|A0A6P8GY45_ACTTE	79c4b96815c1c54323b4b52bdfa4b7c3	502	Pfam	PF01336	OB-fold nucleic acid binding domain	151	229	7.6E-11	2025-01-09	IPR004365	OB-fold nucleic acid binding domain, AA-tRNA synthetase-type	GO:0003676(InterPro)
tr|A0A6P8GY45|A0A6P8GY45_ACTTE	79c4b96815c1c54323b4b52bdfa4b7c3	502	Pfam	PF00152	tRNA synthetases class II (D, K and N)	245	501	1.2E-54	2025-01-09	IPR004364	Aminoacyl-tRNA synthetase, class II (D/K/N)	GO:0000166(InterPro)|GO:0004812(InterPro)|GO:0005524(InterPro)|GO:0006418(InterPro)
tr|A0A6P8HH91|A0A6P8HH91_ACTTE	03b36bddf2d0eb9e96c571af896b0d21	4459	Pfam	PF00092	von Willebrand factor type A domain	284	444	1.7E-14	2025-01-09	IPR002035	von Willebrand factor, type A	-
tr|A0A6P8HH91|A0A6P8HH91_ACTTE	03b36bddf2d0eb9e96c571af896b0d21	4459	Pfam	PF00092	von Willebrand factor type A domain	4237	4407	4.5E-22	2025-01-09	IPR002035	von Willebrand factor, type A	-
tr|A0A6P8HH91|A0A6P8HH91_ACTTE	03b36bddf2d0eb9e96c571af896b0d21	4459	Pfam	PF00092	von Willebrand factor type A domain	980	1140	8.8E-14	2025-01-09	IPR002035	von Willebrand factor, type A	-
tr|A0A6P8HH91|A0A6P8HH91_ACTTE	03b36bddf2d0eb9e96c571af896b0d21	4459	Pfam	PF00092	von Willebrand factor type A domain	2850	3019	1.2E-24	2025-01-09	IPR002035	von Willebrand factor, type A	-
tr|A0A6P8HH91|A0A6P8HH91_ACTTE	03b36bddf2d0eb9e96c571af896b0d21	4459	Pfam	PF00092	von Willebrand factor type A domain	528	691	1.2E-26	2025-01-09	IPR002035	von Willebrand factor, type A	-
tr|A0A6P8HH91|A0A6P8HH91_ACTTE	03b36bddf2d0eb9e96c571af896b0d21	4459	Pfam	PF00092	von Willebrand factor type A domain	1217	1386	4.6E-19	2025-01-09	IPR002035	von Willebrand factor, type A	-
tr|A0A6P8HH91|A0A6P8HH91_ACTTE	03b36bddf2d0eb9e96c571af896b0d21	4459	Pfam	PF00092	von Willebrand factor type A domain	2595	2764	4.0E-18	2025-01-09	IPR002035	von Willebrand factor, type A	-
tr|A0A6P8HH91|A0A6P8HH91_ACTTE	03b36bddf2d0eb9e96c571af896b0d21	4459	Pfam	PF00092	von Willebrand factor type A domain	1465	1638	9.9E-22	2025-01-09	IPR002035	von Willebrand factor, type A	-
tr|A0A6P8HH91|A0A6P8HH91_ACTTE	03b36bddf2d0eb9e96c571af896b0d21	4459	Pfam	PF00092	von Willebrand factor type A domain	783	955	4.1E-27	2025-01-09	IPR002035	von Willebrand factor, type A	-
tr|A0A6P8HH91|A0A6P8HH91_ACTTE	03b36bddf2d0eb9e96c571af896b0d21	4459	Pfam	PF00092	von Willebrand factor type A domain	3737	3903	1.1E-19	2025-01-09	IPR002035	von Willebrand factor, type A	-
tr|A0A6P8HH91|A0A6P8HH91_ACTTE	03b36bddf2d0eb9e96c571af896b0d21	4459	Pfam	PF00092	von Willebrand factor type A domain	89	264	3.5E-28	2025-01-09	IPR002035	von Willebrand factor, type A	-
tr|A0A6P8HH91|A0A6P8HH91_ACTTE	03b36bddf2d0eb9e96c571af896b0d21	4459	Pfam	PF00092	von Willebrand factor type A domain	3057	3188	3.8E-13	2025-01-09	IPR002035	von Willebrand factor, type A	-
tr|A0A6P8HH91|A0A6P8HH91_ACTTE	03b36bddf2d0eb9e96c571af896b0d21	4459	Pfam	PF00092	von Willebrand factor type A domain	2354	2513	6.0E-17	2025-01-09	IPR002035	von Willebrand factor, type A	-
tr|A0A6P8HH91|A0A6P8HH91_ACTTE	03b36bddf2d0eb9e96c571af896b0d21	4459	Pfam	PF00092	von Willebrand factor type A domain	2157	2327	9.7E-29	2025-01-09	IPR002035	von Willebrand factor, type A	-
tr|A0A6P8HH91|A0A6P8HH91_ACTTE	03b36bddf2d0eb9e96c571af896b0d21	4459	Pfam	PF00092	von Willebrand factor type A domain	3538	3711	6.6E-20	2025-01-09	IPR002035	von Willebrand factor, type A	-
tr|A0A6P8HH91|A0A6P8HH91_ACTTE	03b36bddf2d0eb9e96c571af896b0d21	4459	Pfam	PF00092	von Willebrand factor type A domain	1674	1832	2.1E-9	2025-01-09	IPR002035	von Willebrand factor, type A	-
tr|A0A6P8HH91|A0A6P8HH91_ACTTE	03b36bddf2d0eb9e96c571af896b0d21	4459	Pfam	PF00092	von Willebrand factor type A domain	3977	4149	8.1E-21	2025-01-09	IPR002035	von Willebrand factor, type A	-
tr|A0A6P8HH91|A0A6P8HH91_ACTTE	03b36bddf2d0eb9e96c571af896b0d21	4459	Pfam	PF00092	von Willebrand factor type A domain	1904	2074	6.9E-12	2025-01-09	IPR002035	von Willebrand factor, type A	-
tr|A0A6P8HH91|A0A6P8HH91_ACTTE	03b36bddf2d0eb9e96c571af896b0d21	4459	Pfam	PF00092	von Willebrand factor type A domain	3283	3452	7.3E-23	2025-01-09	IPR002035	von Willebrand factor, type A	-
tr|A0A6P8J027|A0A6P8J027_ACTTE	fc79b39d5378d061e6dc58356d354fbc	331	Pfam	PF00112	Papain family cysteine protease	114	329	1.7E-85	2025-01-09	IPR000668	Peptidase C1A, papain C-terminal	GO:0006508(InterPro)|GO:0008234(InterPro)
tr|A0A6P8J027|A0A6P8J027_ACTTE	fc79b39d5378d061e6dc58356d354fbc	331	Pfam	PF08246	Cathepsin propeptide inhibitor domain (I29)	26	81	1.3E-14	2025-01-09	IPR013201	Cathepsin propeptide inhibitor domain (I29)	-
tr|A0A6P8H7F7|A0A6P8H7F7_ACTTE	5386550162f3de93e8dba2d9035cc4fa	329	Pfam	PF14833	NAD-binding of NADP-dependent 3-hydroxyisobutyrate dehydrogenase	196	322	4.8E-25	2025-01-09	IPR029154	3-hydroxyisobutyrate dehydrogenase-like, NAD-binding domain	GO:0051287(InterPro)
tr|A0A6P8H7F7|A0A6P8H7F7_ACTTE	5386550162f3de93e8dba2d9035cc4fa	329	Pfam	PF03446	NAD binding domain of 6-phosphogluconate dehydrogenase	35	193	3.7E-48	2025-01-09	IPR006115	6-phosphogluconate dehydrogenase, NADP-binding	GO:0050661(InterPro)
XP_031555789.1	e127f54919ad70f6eff77547ae10a9c3	595	Pfam	PF00262	Calreticulin family	86	455	1.5E-159	2025-01-09	IPR001580	Calreticulin/calnexin	GO:0005509(InterPro)|GO:0005783(InterPro)|GO:0006457(InterPro)|GO:0051082(InterPro)
tr|A0A6P8HVG4|A0A6P8HVG4_ACTTE	5c4cbe49ba0e4845ff3665e4972cd9ac	250	Pfam	PF00092	von Willebrand factor type A domain	68	235	1.1E-19	2025-01-09	IPR002035	von Willebrand factor, type A	-
tr|A0A6P8I6J2|A0A6P8I6J2_ACTTE	002080f864a2895e369a9bd7222b92d9	776	Pfam	PF00362	Integrin beta chain VWA domain	120	368	1.1E-86	2025-01-09	IPR002369	Integrin beta subunit, VWA domain	-
tr|A0A6P8I6J2|A0A6P8I6J2_ACTTE	002080f864a2895e369a9bd7222b92d9	776	Pfam	PF18372	Integrin beta epidermal growth factor like domain 1	450	474	0.0051	2025-01-09	IPR040622	Integrin beta, epidermal growth factor-like domain 1	-
tr|A0A6P8I6J2|A0A6P8I6J2_ACTTE	002080f864a2895e369a9bd7222b92d9	776	Pfam	PF08725	Integrin beta cytoplasmic domain	730	773	8.3E-20	2025-01-09	IPR014836	Integrin beta subunit, cytoplasmic domain	-
tr|A0A6P8I6J2|A0A6P8I6J2_ACTTE	002080f864a2895e369a9bd7222b92d9	776	Pfam	PF17205	Integrin plexin domain	27	72	2.8E-7	2025-01-09	IPR033760	Integrin beta N-terminal	-
tr|A0A6P8I6J2|A0A6P8I6J2_ACTTE	002080f864a2895e369a9bd7222b92d9	776	Pfam	PF07965	Integrin beta tail domain	623	704	7.1E-14	2025-01-09	IPR012896	Integrin beta subunit, tail	-
tr|A0A913XAQ4|A0A913XAQ4_EXADI	544ad9b74314299b0a7ecaef051cd4ab	468	Pfam	PF20965	DZF C-terminal domain	292	427	9.5E-33	2025-01-09	IPR049402	DZF domain, C-terminal	-
tr|A0A913XAQ4|A0A913XAQ4_EXADI	544ad9b74314299b0a7ecaef051cd4ab	468	Pfam	PF07528	DZF N-terminal domain	78	288	5.9E-42	2025-01-09	IPR049401	DZF domain, N-terminal	-
XP_031564300.1	c37afbdde0000fcfc8ca443152da114a	522	Pfam	PF13893	RNA recognition motif. (a.k.a. RRM, RBD, or RNP domain)	313	425	4.7E-31	2025-01-09	-	-	-
XP_031564300.1	c37afbdde0000fcfc8ca443152da114a	522	Pfam	PF00076	RNA recognition motif	450	508	8.6E-5	2025-01-09	IPR000504	RNA recognition motif domain	GO:0003723(InterPro)
XP_031564300.1	c37afbdde0000fcfc8ca443152da114a	522	Pfam	PF11835	RRM-like domain	171	252	1.8E-11	2025-01-09	IPR021790	PTBP1-like, RNA recognition motif 2	-
XP_031572918.1	9b7d5b8265d3f504ba0576d5526bffcf	451	Pfam	PF00611	Fes/CIP4, and EFC/F-BAR homology domain	27	101	3.0E-14	2025-01-09	IPR001060	FCH domain	-
XP_031572918.1	9b7d5b8265d3f504ba0576d5526bffcf	451	Pfam	PF00018	SH3 domain	399	445	3.6E-10	2025-01-09	IPR001452	SH3 domain	GO:0005515(InterPro)
XP_031559032.1	e0458437eb6836cb0647a02a77cb45d6	304	Pfam	PF00378	Enoyl-CoA hydratase/isomerase	48	286	2.7E-45	2025-01-09	IPR001753	Enoyl-CoA hydratase/isomerase	-
tr|A0A6P8HNC4|A0A6P8HNC4_ACTTE	1a35bf1c9a8ac873cd7f6fa1e55f79dc	376	Pfam	PF00400	WD domain, G-beta repeat	146	172	1.7	2025-01-09	IPR001680	WD40 repeat	GO:0005515(InterPro)
tr|A0A6P8HNC4|A0A6P8HNC4_ACTTE	1a35bf1c9a8ac873cd7f6fa1e55f79dc	376	Pfam	PF00400	WD domain, G-beta repeat	50	82	0.68	2025-01-09	IPR001680	WD40 repeat	GO:0005515(InterPro)
tr|A0A6P8IUE0|A0A6P8IUE0_ACTTE	79d56f77b40642d9408bb9e68edaad64	312	Pfam	PF00400	WD domain, G-beta repeat	48	86	0.0041	2025-01-09	IPR001680	WD40 repeat	GO:0005515(InterPro)
tr|A0A6P8IUE0|A0A6P8IUE0_ACTTE	79d56f77b40642d9408bb9e68edaad64	312	Pfam	PF00400	WD domain, G-beta repeat	204	242	0.053	2025-01-09	IPR001680	WD40 repeat	GO:0005515(InterPro)
tr|A0A6P8IUE0|A0A6P8IUE0_ACTTE	79d56f77b40642d9408bb9e68edaad64	312	Pfam	PF00400	WD domain, G-beta repeat	262	288	5.2	2025-01-09	IPR001680	WD40 repeat	GO:0005515(InterPro)
tr|A0A6P8IUE0|A0A6P8IUE0_ACTTE	79d56f77b40642d9408bb9e68edaad64	312	Pfam	PF00400	WD domain, G-beta repeat	10	40	24.0	2025-01-09	IPR001680	WD40 repeat	GO:0005515(InterPro)
tr|A0A6P8IUE0|A0A6P8IUE0_ACTTE	79d56f77b40642d9408bb9e68edaad64	312	Pfam	PF00400	WD domain, G-beta repeat	95	131	3.0	2025-01-09	IPR001680	WD40 repeat	GO:0005515(InterPro)
XP_031565627.1	e830adc7984c81daf3e12e3385fe0ed7	925	Pfam	PF01549	ShK domain-like	24	61	0.0052	2025-01-09	IPR003582	ShKT domain	-
XP_031564231.1	5d31c0c6f4e9209f85b4ecd597b11350	1271	Pfam	PF01391	Collagen triple helix repeat (20 copies)	1061	1116	1.4E-4	2025-01-09	IPR008160	Collagen triple helix repeat	-
XP_031564231.1	5d31c0c6f4e9209f85b4ecd597b11350	1271	Pfam	PF01391	Collagen triple helix repeat (20 copies)	1025	1082	7.2E-5	2025-01-09	IPR008160	Collagen triple helix repeat	-
XP_031564231.1	5d31c0c6f4e9209f85b4ecd597b11350	1271	Pfam	PF02140	Galactose binding lectin domain	1134	1218	2.9E-13	2025-01-09	IPR000922	D-galactoside/L-rhamnose binding SUEL lectin domain	GO:0030246(InterPro)
tr|A0A6P8IWZ3|A0A6P8IWZ3_ACTTE	1b5254b304068e7397d22ea97f09f89b	518	Pfam	PF16656	Purple acid Phosphatase, N-terminal domain	163	262	8.5E-17	2025-01-09	IPR015914	Purple acid phosphatase, N-terminal	GO:0003993(InterPro)|GO:0046872(InterPro)
tr|A0A6P8IWZ3|A0A6P8IWZ3_ACTTE	1b5254b304068e7397d22ea97f09f89b	518	Pfam	PF00149	Calcineurin-like phosphoesterase	277	493	3.5E-9	2025-01-09	IPR004843	Calcineurin-like phosphoesterase domain, ApaH type	GO:0016787(InterPro)
XP_031563248.1	2276a65dfa1f1e8d899f86a70bb0dbe1	3889	Pfam	PF18198	Dynein heavy chain AAA lid domain	3416	3553	8.0E-48	2025-01-09	IPR041658	Dynein heavy chain AAA lid domain	-
XP_031563248.1	2276a65dfa1f1e8d899f86a70bb0dbe1	3889	Pfam	PF12774	Hydrolytic ATP binding site of dynein motor region	1455	1781	9.1E-155	2025-01-09	IPR035699	Dynein heavy chain, hydrolytic ATP-binding dynein motor region	GO:0005524(InterPro)
XP_031563248.1	2276a65dfa1f1e8d899f86a70bb0dbe1	3889	Pfam	PF18199	Dynein heavy chain C-terminal domain	3559	3885	5.9E-104	2025-01-09	IPR041228	Dynein heavy chain, C-terminal domain	-
XP_031563248.1	2276a65dfa1f1e8d899f86a70bb0dbe1	3889	Pfam	PF12780	P-loop containing dynein motor region D4	2190	2408	4.6E-77	2025-01-09	IPR024317	Dynein heavy chain, AAA module D4	-
XP_031563248.1	2276a65dfa1f1e8d899f86a70bb0dbe1	3889	Pfam	PF12777	Microtubule-binding stalk of dynein motor	2422	2751	5.4E-44	2025-01-09	IPR024743	Dynein heavy chain, coiled coil stalk	-
XP_031563248.1	2276a65dfa1f1e8d899f86a70bb0dbe1	3889	Pfam	PF08393	Dynein heavy chain, N-terminal region 2	896	1321	2.8E-136	2025-01-09	IPR013602	Dynein heavy chain, linker	-
XP_031563248.1	2276a65dfa1f1e8d899f86a70bb0dbe1	3889	Pfam	PF12775	P-loop containing dynein motor region	1975	2155	3.1E-70	2025-01-09	-	-	-
XP_031563248.1	2276a65dfa1f1e8d899f86a70bb0dbe1	3889	Pfam	PF12781	ATP-binding dynein motor region	2781	3001	3.5E-91	2025-01-09	IPR035706	Dynein heavy chain, ATP-binding dynein motor region	-
XP_031563248.1	2276a65dfa1f1e8d899f86a70bb0dbe1	3889	Pfam	PF03028	Dynein heavy chain region D6 P-loop domain	3269	3384	5.9E-40	2025-01-09	IPR004273	Dynein heavy chain region D6 P-loop domain	GO:0007018(InterPro)|GO:0008569(InterPro)|GO:0030286(InterPro)
XP_031566508.1	5849f74483e604354ccc91546acfbf23	253	Pfam	PF03128	CXCXC repeat	212	223	230.0	2025-01-09	IPR004153	CXCXC repeat	-
XP_031566508.1	5849f74483e604354ccc91546acfbf23	253	Pfam	PF03128	CXCXC repeat	190	202	120.0	2025-01-09	IPR004153	CXCXC repeat	-
tr|A0A6P8IBI6|A0A6P8IBI6_ACTTE	b5e4dd849a05dc9cdf2263a527b9cb85	514	Pfam	PF12202	Oxidative-stress-responsive kinase 1 C-terminal domain	421	477	4.2E-16	2025-01-09	IPR024678	Serine/threonine-protein kinase OSR1/WNK, CCT domain	GO:0004674(InterPro)|GO:0005524(InterPro)
tr|A0A6P8IBI6|A0A6P8IBI6_ACTTE	b5e4dd849a05dc9cdf2263a527b9cb85	514	Pfam	PF00069	Protein kinase domain	16	293	2.3E-56	2025-01-09	IPR000719	Protein kinase domain	GO:0004672(InterPro)|GO:0005524(InterPro)|GO:0006468(InterPro)
XP_031561945.1	a203008a2df0858efb5e3e0d3dcc0f82	634	Pfam	PF11904	GPCR-chaperone	172	506	1.2E-79	2025-01-09	IPR055285	Ankyrin repeat domain-containing protein 13, C-terminal	-
XP_031561945.1	a203008a2df0858efb5e3e0d3dcc0f82	634	Pfam	PF02809	Ubiquitin interaction motif	555	570	35.0	2025-01-09	IPR003903	Ubiquitin interacting motif	-
XP_031561945.1	a203008a2df0858efb5e3e0d3dcc0f82	634	Pfam	PF02809	Ubiquitin interaction motif	520	533	3600.0	2025-01-09	IPR003903	Ubiquitin interacting motif	-
XP_031561945.1	a203008a2df0858efb5e3e0d3dcc0f82	634	Pfam	PF02809	Ubiquitin interaction motif	618	631	40.0	2025-01-09	IPR003903	Ubiquitin interacting motif	-
XP_031561945.1	a203008a2df0858efb5e3e0d3dcc0f82	634	Pfam	PF02809	Ubiquitin interaction motif	595	607	6000.0	2025-01-09	IPR003903	Ubiquitin interacting motif	-
XP_031561945.1	a203008a2df0858efb5e3e0d3dcc0f82	634	Pfam	PF12796	Ankyrin repeats (3 copies)	28	112	1.1E-8	2025-01-09	IPR002110	Ankyrin repeat	GO:0005515(InterPro)
tr|A0A6P8IWM2|A0A6P8IWM2_ACTTE	4e34450d5f721970414b444c2e9c98a6	130	Pfam	PF01984	Double-stranded DNA-binding domain	9	120	3.3E-30	2025-01-09	IPR002836	PDCD5-like	GO:0003677(InterPro)
tr|A0A6P8I212|A0A6P8I212_ACTTE	d5a0664c1130afb9b14df5c9c3722563	146	Pfam	PF13499	EF-hand domain pair	13	69	5.3E-4	2025-01-09	IPR002048	EF-hand domain	GO:0005509(InterPro)
tr|A0A6P8I212|A0A6P8I212_ACTTE	d5a0664c1130afb9b14df5c9c3722563	146	Pfam	PF13499	EF-hand domain pair	88	143	2.1E-8	2025-01-09	IPR002048	EF-hand domain	GO:0005509(InterPro)
tr|A0A6P8HBZ6|A0A6P8HBZ6_ACTTE	c9213e52ca94b88e224d1aea099a2aee	120	Pfam	PF00338	Ribosomal protein S10p/S20e	22	116	4.0E-27	2025-01-09	IPR027486	Small ribosomal subunit protein uS10 domain	-
tr|A0A6P8IDG1|A0A6P8IDG1_ACTTE	488c352253f70f6c29f7dc808c9fbd33	292	Pfam	PF01391	Collagen triple helix repeat (20 copies)	98	155	5.8E-6	2025-01-09	IPR008160	Collagen triple helix repeat	-
tr|A0A6P8IDG1|A0A6P8IDG1_ACTTE	488c352253f70f6c29f7dc808c9fbd33	292	Pfam	PF01391	Collagen triple helix repeat (20 copies)	65	119	1.2E-6	2025-01-09	IPR008160	Collagen triple helix repeat	-
tr|A0A6P8IDG1|A0A6P8IDG1_ACTTE	488c352253f70f6c29f7dc808c9fbd33	292	Pfam	PF02140	Galactose binding lectin domain	174	258	3.8E-16	2025-01-09	IPR000922	D-galactoside/L-rhamnose binding SUEL lectin domain	GO:0030246(InterPro)
EDO42940.1	f5f6322b95ee4d5e1ab68df4595cc760	392	Pfam	PF06071	Protein of unknown function (DUF933)	297	380	3.8E-37	2025-01-09	IPR013029	YchF, C-terminal domain	-
EDO42940.1	f5f6322b95ee4d5e1ab68df4595cc760	392	Pfam	PF01926	50S ribosome-binding GTPase	24	130	2.7E-14	2025-01-09	IPR006073	GTP binding domain	GO:0005525(InterPro)
tr|A0A6P8IN36|A0A6P8IN36_ACTTE	06a1ea96c0e37d36dfce39080f20b726	795	Pfam	PF03915	Actin interacting protein 3	172	748	8.4E-14	2025-01-09	IPR022782	Actin interacting protein 3-like, C-terminal	-
tr|A0A6P8ICE8|A0A6P8ICE8_ACTTE	1334d6f7bcc41a8c8b29e1b26be43df5	84	Pfam	PF01667	Ribosomal protein S27	28	82	9.1E-27	2025-01-09	IPR000592	Small ribosomal subunit protein eS27	GO:0003735(InterPro)|GO:0005840(InterPro)|GO:0006412(InterPro)
tr|A0A6P8HZM7|A0A6P8HZM7_ACTTE	ab88dde5279445848702efb7dfaacb72	196	Pfam	PF00237	Ribosomal protein L22p/L17e	28	164	1.0E-31	2025-01-09	IPR001063	Large ribosomal subunit protein uL22	GO:0003735(InterPro)|GO:0005840(InterPro)|GO:0006412(InterPro)
tr|A0A6P8HTJ7|A0A6P8HTJ7_ACTTE	9ced0f4433647f9e64a4e783df9c9904	485	Pfam	PF00191	Annexin	341	405	1.6E-15	2025-01-09	IPR018502	Annexin repeat	GO:0005509(InterPro)|GO:0005544(InterPro)
tr|A0A6P8HTJ7|A0A6P8HTJ7_ACTTE	9ced0f4433647f9e64a4e783df9c9904	485	Pfam	PF00191	Annexin	185	249	1.8E-20	2025-01-09	IPR018502	Annexin repeat	GO:0005509(InterPro)|GO:0005544(InterPro)
tr|A0A6P8HTJ7|A0A6P8HTJ7_ACTTE	9ced0f4433647f9e64a4e783df9c9904	485	Pfam	PF00191	Annexin	256	321	5.7E-20	2025-01-09	IPR018502	Annexin repeat	GO:0005509(InterPro)|GO:0005544(InterPro)
tr|A0A6P8HTJ7|A0A6P8HTJ7_ACTTE	9ced0f4433647f9e64a4e783df9c9904	485	Pfam	PF00191	Annexin	415	480	4.8E-19	2025-01-09	IPR018502	Annexin repeat	GO:0005509(InterPro)|GO:0005544(InterPro)
tr|A0A913XEL6|A0A913XEL6_EXADI	621e482219529d5732e6fb16d8cf83dd	406	Pfam	PF16450	Proteasomal ATPase OB C-terminal domain	77	132	1.5E-8	2025-01-09	IPR032501	Proteasomal ATPase, second OB domain	-
tr|A0A913XEL6|A0A913XEL6_EXADI	621e482219529d5732e6fb16d8cf83dd	406	Pfam	PF17862	AAA+ lid domain	346	389	5.5E-5	2025-01-09	IPR041569	AAA ATPase, AAA+ lid domain	-
tr|A0A913XEL6|A0A913XEL6_EXADI	621e482219529d5732e6fb16d8cf83dd	406	Pfam	PF00004	ATPase family associated with various cellular activities (AAA)	190	322	8.9E-42	2025-01-09	IPR003959	ATPase, AAA-type, core	GO:0005524(InterPro)|GO:0016887(InterPro)
XP_031553546.1	17d1ef4a82e3a6afa18469f2b0c988d5	1026	Pfam	PF12662	Complement Clr-like EGF-like	803	825	1.3E-5	2025-01-09	IPR026823	Complement Clr-like EGF domain	-
XP_031553546.1	17d1ef4a82e3a6afa18469f2b0c988d5	1026	Pfam	PF12662	Complement Clr-like EGF-like	845	868	1.4E-5	2025-01-09	IPR026823	Complement Clr-like EGF domain	-
XP_031553546.1	17d1ef4a82e3a6afa18469f2b0c988d5	1026	Pfam	PF12662	Complement Clr-like EGF-like	762	785	4.3E-7	2025-01-09	IPR026823	Complement Clr-like EGF domain	-
XP_031553546.1	17d1ef4a82e3a6afa18469f2b0c988d5	1026	Pfam	PF07645	Calcium-binding EGF domain	222	249	6.6E-4	2025-01-09	IPR049883	NOTCH1 EGF-like calcium-binding domain	-
XP_031553546.1	17d1ef4a82e3a6afa18469f2b0c988d5	1026	Pfam	PF07645	Calcium-binding EGF domain	276	315	2.5E-7	2025-01-09	IPR049883	NOTCH1 EGF-like calcium-binding domain	-
XP_031553546.1	17d1ef4a82e3a6afa18469f2b0c988d5	1026	Pfam	PF07645	Calcium-binding EGF domain	490	535	5.0E-6	2025-01-09	IPR049883	NOTCH1 EGF-like calcium-binding domain	-
XP_031553546.1	17d1ef4a82e3a6afa18469f2b0c988d5	1026	Pfam	PF07645	Calcium-binding EGF domain	362	402	5.1E-6	2025-01-09	IPR049883	NOTCH1 EGF-like calcium-binding domain	-
XP_031553546.1	17d1ef4a82e3a6afa18469f2b0c988d5	1026	Pfam	PF07645	Calcium-binding EGF domain	627	672	7.1E-4	2025-01-09	IPR049883	NOTCH1 EGF-like calcium-binding domain	-
XP_031553546.1	17d1ef4a82e3a6afa18469f2b0c988d5	1026	Pfam	PF07645	Calcium-binding EGF domain	317	353	0.5	2025-01-09	IPR049883	NOTCH1 EGF-like calcium-binding domain	-
XP_031553546.1	17d1ef4a82e3a6afa18469f2b0c988d5	1026	Pfam	PF07645	Calcium-binding EGF domain	701	740	4.4E-4	2025-01-09	IPR049883	NOTCH1 EGF-like calcium-binding domain	-
XP_031553546.1	17d1ef4a82e3a6afa18469f2b0c988d5	1026	Pfam	PF07645	Calcium-binding EGF domain	448	488	1.0E-4	2025-01-09	IPR049883	NOTCH1 EGF-like calcium-binding domain	-
XP_031553546.1	17d1ef4a82e3a6afa18469f2b0c988d5	1026	Pfam	PF07645	Calcium-binding EGF domain	537	579	3.9E-5	2025-01-09	IPR049883	NOTCH1 EGF-like calcium-binding domain	-
XP_031553546.1	17d1ef4a82e3a6afa18469f2b0c988d5	1026	Pfam	PF07645	Calcium-binding EGF domain	582	622	7.7E-5	2025-01-09	IPR049883	NOTCH1 EGF-like calcium-binding domain	-
XP_031553546.1	17d1ef4a82e3a6afa18469f2b0c988d5	1026	Pfam	PF07645	Calcium-binding EGF domain	404	438	0.0027	2025-01-09	IPR049883	NOTCH1 EGF-like calcium-binding domain	-
XP_031572331.1	1b29a9e89d6e225d31c1deb7ae134dfc	331	Pfam	PF13202	EF hand	204	226	4.6	2025-01-09	IPR002048	EF-hand domain	GO:0005509(InterPro)
XP_031572331.1	1b29a9e89d6e225d31c1deb7ae134dfc	331	Pfam	PF13499	EF-hand domain pair	61	127	2.0E-4	2025-01-09	IPR002048	EF-hand domain	GO:0005509(InterPro)
XP_066934727.1	ded304ba3742a20c2ab5f3079316948e	502	Pfam	PF00085	Thioredoxin	23	125	1.0E-27	2025-01-09	IPR013766	Thioredoxin domain	-
XP_066934727.1	ded304ba3742a20c2ab5f3079316948e	502	Pfam	PF00085	Thioredoxin	362	462	2.8E-22	2025-01-09	IPR013766	Thioredoxin domain	-
XP_066934727.1	ded304ba3742a20c2ab5f3079316948e	502	Pfam	PF13848	Thioredoxin-like domain	155	337	3.6E-34	2025-01-09	-	-	-
XP_031554463.1	83748c9d28c387a0d5c40636e4dfc383	190	Pfam	PF06384	Beta-catenin-interacting protein ICAT	113	188	1.6E-27	2025-01-09	IPR009428	Beta-catenin-interacting ICAT domain	GO:0008013(InterPro)
XP_031550527.1	c47fd1f5100e776353cb96e3e6e7dc61	294	Pfam	PF00040	Fibronectin type II domain	87	126	1.7E-12	2025-01-09	IPR000562	Fibronectin type II domain	-
XP_031550527.1	c47fd1f5100e776353cb96e3e6e7dc61	294	Pfam	PF00040	Fibronectin type II domain	196	233	6.1E-9	2025-01-09	IPR000562	Fibronectin type II domain	-
XP_031550527.1	c47fd1f5100e776353cb96e3e6e7dc61	294	Pfam	PF00040	Fibronectin type II domain	253	292	3.5E-13	2025-01-09	IPR000562	Fibronectin type II domain	-
XP_031550527.1	c47fd1f5100e776353cb96e3e6e7dc61	294	Pfam	PF00040	Fibronectin type II domain	141	180	3.0E-13	2025-01-09	IPR000562	Fibronectin type II domain	-
XP_031550527.1	c47fd1f5100e776353cb96e3e6e7dc61	294	Pfam	PF00040	Fibronectin type II domain	32	71	6.4E-14	2025-01-09	IPR000562	Fibronectin type II domain	-
tr|A0A6P8H5V9|A0A6P8H5V9_ACTTE	fc1e42e8d00451913f90bf3fcc055533	259	Pfam	PF01391	Collagen triple helix repeat (20 copies)	41	95	4.4E-6	2025-01-09	IPR008160	Collagen triple helix repeat	-
tr|A0A6P8H5V9|A0A6P8H5V9_ACTTE	fc1e42e8d00451913f90bf3fcc055533	259	Pfam	PF01391	Collagen triple helix repeat (20 copies)	59	116	2.3E-6	2025-01-09	IPR008160	Collagen triple helix repeat	-
tr|A0A6P8H929|A0A6P8H929_ACTTE	a14432c6cce6d1d9e67544d0285c99c9	486	Pfam	PF01039	Carboxyl transferase domain	67	409	5.4E-135	2025-01-09	IPR034733	Acetyl-coenzyme A carboxylase carboxyl transferase subunit beta	-
tr|A0A6P8H929|A0A6P8H929_ACTTE	a14432c6cce6d1d9e67544d0285c99c9	486	Pfam	PF01039	Carboxyl transferase domain	414	484	7.9E-8	2025-01-09	IPR034733	Acetyl-coenzyme A carboxylase carboxyl transferase subunit beta	-
tr|A0A6P8I564|A0A6P8I564_ACTTE	ec96356adca5eecc80c4fd1c4cdbdeb8	746	Pfam	PF01642	Methylmalonyl-CoA mutase	58	569	2.1E-232	2025-01-09	IPR006099	Methylmalonyl-CoA mutase, alpha/beta chain, catalytic	GO:0016866(InterPro)|GO:0031419(InterPro)
tr|A0A6P8I564|A0A6P8I564_ACTTE	ec96356adca5eecc80c4fd1c4cdbdeb8	746	Pfam	PF02310	B12 binding domain	611	723	9.2E-17	2025-01-09	IPR006158	Cobalamin (vitamin B12)-binding domain	GO:0031419(InterPro)|GO:0046872(InterPro)
tr|A0A6P8J2C6|A0A6P8J2C6_ACTTE	cf5144c8594471c396948297fa2a6511	162	Pfam	PF00582	Universal stress protein family	4	153	1.1E-24	2025-01-09	IPR006016	UspA	-
XP_031557819.1	b591d351023d4133be1b5232b2472204	319	Pfam	PF13649	Methyltransferase domain	61	171	2.9E-7	2025-01-09	IPR041698	Methyltransferase domain 25	-
XP_031561950.1	e319325af9a592a845a0f5bdf87fd355	865	Pfam	PF00059	Lectin C-type domain	230	331	5.0E-16	2025-01-09	IPR001304	C-type lectin-like	-
XP_031561950.1	e319325af9a592a845a0f5bdf87fd355	865	Pfam	PF00188	Cysteine-rich secretory protein family	66	181	1.0E-9	2025-01-09	IPR014044	CAP domain	-
tr|A0A6P8IRK7|A0A6P8IRK7_ACTTE	812e656ced9e4eca39ff94dfbecdad05	749	Pfam	PF05649	Peptidase family M13	88	486	3.7E-65	2025-01-09	IPR008753	Peptidase M13, N-terminal domain	GO:0006508(InterPro)
tr|A0A6P8IRK7|A0A6P8IRK7_ACTTE	812e656ced9e4eca39ff94dfbecdad05	749	Pfam	PF01431	Peptidase family M13	545	747	2.1E-62	2025-01-09	IPR018497	Peptidase M13, C-terminal domain	GO:0004222(InterPro)|GO:0006508(InterPro)
XP_028402314.1	875e55f38ef397f93819ade1b09a0e3d	2594	Pfam	PF21989	RA like domain	89	137	7.0E-5	2025-01-09	-	-	-
XP_028402314.1	875e55f38ef397f93819ade1b09a0e3d	2594	Pfam	PF00373	FERM central domain	225	337	1.6E-24	2025-01-09	IPR019748	FERM central domain	-
XP_028402314.1	875e55f38ef397f93819ade1b09a0e3d	2594	Pfam	PF21865	Talin 1-like, rod segment domain	1695	1859	9.5E-59	2025-01-09	IPR054060	Talin 1-like, rod-segment domain	-
XP_028402314.1	875e55f38ef397f93819ade1b09a0e3d	2594	Pfam	PF21865	Talin 1-like, rod segment domain	2031	2197	2.3E-6	2025-01-09	IPR054060	Talin 1-like, rod-segment domain	-
XP_028402314.1	875e55f38ef397f93819ade1b09a0e3d	2594	Pfam	PF02174	PTB domain (IRS-1 type)	337	424	1.4E-29	2025-01-09	IPR002404	IRS-type PTB domain	-
XP_028402314.1	875e55f38ef397f93819ade1b09a0e3d	2594	Pfam	PF08913	Vinculin Binding Site	1907	2030	1.4E-23	2025-01-09	IPR015009	Vinculin-binding site-containing domain	-
XP_028402314.1	875e55f38ef397f93819ade1b09a0e3d	2594	Pfam	PF09141	Talin, middle domain	526	690	1.6E-49	2025-01-09	IPR015224	Talin, central	GO:0001726(InterPro)|GO:0005200(InterPro)|GO:0005925(InterPro)
XP_028402314.1	875e55f38ef397f93819ade1b09a0e3d	2594	Pfam	PF21896	Talin IBS2B domain	2203	2346	5.7E-18	2025-01-09	IPR054082	Talin, IBS2B domain	-
XP_028402314.1	875e55f38ef397f93819ade1b09a0e3d	2594	Pfam	PF21896	Talin IBS2B domain	1084	1244	1.4E-59	2025-01-09	IPR054082	Talin, IBS2B domain	-
XP_028402314.1	875e55f38ef397f93819ade1b09a0e3d	2594	Pfam	PF21896	Talin IBS2B domain	1263	1390	0.001	2025-01-09	IPR054082	Talin, IBS2B domain	-
XP_028402314.1	875e55f38ef397f93819ade1b09a0e3d	2594	Pfam	PF21896	Talin IBS2B domain	1511	1598	0.0049	2025-01-09	IPR054082	Talin, IBS2B domain	-
XP_028402314.1	875e55f38ef397f93819ade1b09a0e3d	2594	Pfam	PF21692	Talin, R4 domain	955	1079	6.0E-32	2025-01-09	IPR049108	Talin, R4 domain	-
XP_028402314.1	875e55f38ef397f93819ade1b09a0e3d	2594	Pfam	PF16511	N-terminal or F0 domain of Talin-head FERM	4	83	6.4E-20	2025-01-09	IPR032425	Talin, N-terminal F0 domain	-
XP_028402314.1	875e55f38ef397f93819ade1b09a0e3d	2594	Pfam	PF01608	I/LWEQ domain	2442	2588	5.2E-40	2025-01-09	IPR002558	I/LWEQ domain	GO:0003779(InterPro)
tr|A0A6P8IJR4|A0A6P8IJR4_ACTTE	17859298a4cfa9eedc62f42fdc370026	728	Pfam	PF00183	Hsp90 protein	195	706	6.7E-234	2025-01-09	IPR001404	Heat shock protein Hsp90 family	GO:0005524(InterPro)|GO:0006457(InterPro)|GO:0016887(InterPro)|GO:0051082(InterPro)|GO:0140662(InterPro)
tr|A0A6P8IJR4|A0A6P8IJR4_ACTTE	17859298a4cfa9eedc62f42fdc370026	728	Pfam	PF13589	Histidine kinase-, DNA gyrase B-, and HSP90-like ATPase	44	157	3.6E-4	2025-01-09	-	-	-
sp|P62184.2|CALM_RENRE	d256509041ebd2c99f809a198cc9d0b3	149	Pfam	PF13499	EF-hand domain pair	12	73	1.6E-14	2025-01-09	IPR002048	EF-hand domain	GO:0005509(InterPro)
sp|P62184.2|CALM_RENRE	d256509041ebd2c99f809a198cc9d0b3	149	Pfam	PF13499	EF-hand domain pair	83	147	2.6E-19	2025-01-09	IPR002048	EF-hand domain	GO:0005509(InterPro)
tr|A0A6P8IRP1|A0A6P8IRP1_ACTTE	1a76643b08a04b7f22a6506e1ef436fa	142	Pfam	PF08766	DEK C terminal domain	87	137	1.1E-12	2025-01-09	IPR014876	DEK, C-terminal	-
tr|A0A6P8I2N6|A0A6P8I2N6_ACTTE	921b74ee87649053fe4aeb9f8be4d9d0	594	Pfam	PF00018	SH3 domain	541	587	9.6E-12	2025-01-09	IPR001452	SH3 domain	GO:0005515(InterPro)
tr|A0A6P8I2N6|A0A6P8I2N6_ACTTE	921b74ee87649053fe4aeb9f8be4d9d0	594	Pfam	PF00241	Cofilin/tropomyosin-type actin-binding protein	14	131	1.1E-23	2025-01-09	IPR002108	Actin-depolymerising factor homology domain	GO:0003779(InterPro)
tr|A0A6P8I2N6|A0A6P8I2N6_ACTTE	921b74ee87649053fe4aeb9f8be4d9d0	594	Pfam	PF14604	Variant SH3 domain	466	515	2.6E-12	2025-01-09	IPR001452	SH3 domain	GO:0005515(InterPro)
XP_031568334.1	c14894f7e14910345fe87a6094744c6f	862	Pfam	PF00047	Immunoglobulin domain	32	108	0.46	2025-01-09	IPR013151	Immunoglobulin-like beta-sandwich domain	-
XP_031568334.1	c14894f7e14910345fe87a6094744c6f	862	Pfam	PF13927	Immunoglobulin domain	118	187	2.0E-7	2025-01-09	-	-	-
XP_031568334.1	c14894f7e14910345fe87a6094744c6f	862	Pfam	PF00041	Fibronectin type III domain	411	490	5.0E-8	2025-01-09	IPR003961	Fibronectin type III	GO:0005515(InterPro)
XP_031568334.1	c14894f7e14910345fe87a6094744c6f	862	Pfam	PF00100	Zona pellucida-like domain	526	767	7.8E-45	2025-01-09	IPR001507	Zona pellucida domain	-
tr|A0A6P8HTF8|A0A6P8HTF8_ACTTE	f67b02e099591d093a5cd5bb973d4d8c	701	Pfam	PF01400	Astacin (Peptidase family M12A)	75	264	4.0E-55	2025-01-09	IPR001506	Peptidase M12A	GO:0004222(InterPro)|GO:0006508(InterPro)
tr|A0A6P8HTF8|A0A6P8HTF8_ACTTE	f67b02e099591d093a5cd5bb973d4d8c	701	Pfam	PF00090	Thrombospondin type 1 domain	333	382	2.5E-8	2025-01-09	IPR000884	Thrombospondin type-1 (TSP1) repeat	-
tr|A0A6P8HTF8|A0A6P8HTF8_ACTTE	f67b02e099591d093a5cd5bb973d4d8c	701	Pfam	PF01549	ShK domain-like	549	584	5.4E-6	2025-01-09	IPR003582	ShKT domain	-
tr|A0A6P8HTF8|A0A6P8HTF8_ACTTE	f67b02e099591d093a5cd5bb973d4d8c	701	Pfam	PF01549	ShK domain-like	667	701	0.046	2025-01-09	IPR003582	ShKT domain	-
tr|A0A6P8HTF8|A0A6P8HTF8_ACTTE	f67b02e099591d093a5cd5bb973d4d8c	701	Pfam	PF01549	ShK domain-like	632	665	0.97	2025-01-09	IPR003582	ShKT domain	-
tr|A0A6P8HTF8|A0A6P8HTF8_ACTTE	f67b02e099591d093a5cd5bb973d4d8c	701	Pfam	PF01549	ShK domain-like	587	622	0.002	2025-01-09	IPR003582	ShKT domain	-
tr|A0A6P8HTF8|A0A6P8HTF8_ACTTE	f67b02e099591d093a5cd5bb973d4d8c	701	Pfam	PF00629	MAM domain, meprin/A5/mu	390	549	3.4E-28	2025-01-09	IPR000998	MAM domain	GO:0016020(InterPro)
XP_031574914.1	8526fd2444c8f3c347953db39a4569d0	246	Pfam	PF00076	RNA recognition motif	174	233	2.1E-10	2025-01-09	IPR000504	RNA recognition motif domain	GO:0003723(InterPro)
XP_031574914.1	8526fd2444c8f3c347953db39a4569d0	246	Pfam	PF00076	RNA recognition motif	9	79	6.0E-8	2025-01-09	IPR000504	RNA recognition motif domain	GO:0003723(InterPro)
tr|A0A7M5WUU7|A0A7M5WUU7_9CNID	416cdef6cbbab37da57e7c758b1e7dee	445	Pfam	PF03953	Tubulin C-terminal domain	261	382	1.9E-40	2025-01-09	IPR018316	Tubulin/FtsZ, 2-layer sandwich domain	-
tr|A0A7M5WUU7|A0A7M5WUU7_9CNID	416cdef6cbbab37da57e7c758b1e7dee	445	Pfam	PF00091	Tubulin/FtsZ family, GTPase domain	3	211	4.5E-60	2025-01-09	IPR003008	Tubulin/FtsZ, GTPase domain	GO:0005525(InterPro)
XP_031574913.1	f00a935ea0ac541cb43b73a5c9ec3349	405	Pfam	PF20989	Sarcoglycan alpha/epsilon second domain	122	236	0.0018	2025-01-09	IPR048347	Sarcoglycan alpha/epsilon second domain	-
XP_031574913.1	f00a935ea0ac541cb43b73a5c9ec3349	405	Pfam	PF05510	Sarcoglycan alpha/epsilon N-terminal domain	25	112	2.0E-6	2025-01-09	IPR048346	Sarcoglycan alpha/epsilon, N-terminal domain	-
tr|A0A6P8HMP6|A0A6P8HMP6_ACTTE	7df6456ebc70782e288589b5867d29d0	472	Pfam	PF00155	Aminotransferase class I and II	84	468	2.2E-51	2025-01-09	IPR004839	Aminotransferase, class I/classII, large domain	GO:0009058(InterPro)|GO:0030170(InterPro)
XP_031571530.1	a5495d77a386c20d9b81ab451247f0db	4473	Pfam	PF00028	Cadherin domain	3083	3171	7.5E-14	2025-01-09	IPR002126	Cadherin-like	GO:0005509(InterPro)|GO:0007156(InterPro)|GO:0016020(InterPro)
XP_031571530.1	a5495d77a386c20d9b81ab451247f0db	4473	Pfam	PF00028	Cadherin domain	985	1078	9.9E-11	2025-01-09	IPR002126	Cadherin-like	GO:0005509(InterPro)|GO:0007156(InterPro)|GO:0016020(InterPro)
XP_031571530.1	a5495d77a386c20d9b81ab451247f0db	4473	Pfam	PF00028	Cadherin domain	2545	2635	5.8E-18	2025-01-09	IPR002126	Cadherin-like	GO:0005509(InterPro)|GO:0007156(InterPro)|GO:0016020(InterPro)
XP_031571530.1	a5495d77a386c20d9b81ab451247f0db	4473	Pfam	PF00028	Cadherin domain	2224	2300	6.2E-13	2025-01-09	IPR002126	Cadherin-like	GO:0005509(InterPro)|GO:0007156(InterPro)|GO:0016020(InterPro)
XP_031571530.1	a5495d77a386c20d9b81ab451247f0db	4473	Pfam	PF00028	Cadherin domain	243	332	6.4E-14	2025-01-09	IPR002126	Cadherin-like	GO:0005509(InterPro)|GO:0007156(InterPro)|GO:0016020(InterPro)
XP_031571530.1	a5495d77a386c20d9b81ab451247f0db	4473	Pfam	PF00028	Cadherin domain	2650	2744	5.3E-13	2025-01-09	IPR002126	Cadherin-like	GO:0005509(InterPro)|GO:0007156(InterPro)|GO:0016020(InterPro)
XP_031571530.1	a5495d77a386c20d9b81ab451247f0db	4473	Pfam	PF00028	Cadherin domain	3191	3287	0.0022	2025-01-09	IPR002126	Cadherin-like	GO:0005509(InterPro)|GO:0007156(InterPro)|GO:0016020(InterPro)
XP_031571530.1	a5495d77a386c20d9b81ab451247f0db	4473	Pfam	PF00028	Cadherin domain	1418	1507	1.4E-12	2025-01-09	IPR002126	Cadherin-like	GO:0005509(InterPro)|GO:0007156(InterPro)|GO:0016020(InterPro)
XP_031571530.1	a5495d77a386c20d9b81ab451247f0db	4473	Pfam	PF00028	Cadherin domain	2333	2425	9.9E-8	2025-01-09	IPR002126	Cadherin-like	GO:0005509(InterPro)|GO:0007156(InterPro)|GO:0016020(InterPro)
XP_031571530.1	a5495d77a386c20d9b81ab451247f0db	4473	Pfam	PF00028	Cadherin domain	2868	2960	1.0E-10	2025-01-09	IPR002126	Cadherin-like	GO:0005509(InterPro)|GO:0007156(InterPro)|GO:0016020(InterPro)
XP_031571530.1	a5495d77a386c20d9b81ab451247f0db	4473	Pfam	PF00028	Cadherin domain	884	970	0.0012	2025-01-09	IPR002126	Cadherin-like	GO:0005509(InterPro)|GO:0007156(InterPro)|GO:0016020(InterPro)
XP_031571530.1	a5495d77a386c20d9b81ab451247f0db	4473	Pfam	PF00028	Cadherin domain	2758	2850	0.0022	2025-01-09	IPR002126	Cadherin-like	GO:0005509(InterPro)|GO:0007156(InterPro)|GO:0016020(InterPro)
XP_031571530.1	a5495d77a386c20d9b81ab451247f0db	4473	Pfam	PF00028	Cadherin domain	1202	1284	1.6E-5	2025-01-09	IPR002126	Cadherin-like	GO:0005509(InterPro)|GO:0007156(InterPro)|GO:0016020(InterPro)
XP_031571530.1	a5495d77a386c20d9b81ab451247f0db	4473	Pfam	PF00028	Cadherin domain	467	556	2.9E-17	2025-01-09	IPR002126	Cadherin-like	GO:0005509(InterPro)|GO:0007156(InterPro)|GO:0016020(InterPro)
XP_031571530.1	a5495d77a386c20d9b81ab451247f0db	4473	Pfam	PF00028	Cadherin domain	2976	3066	3.4E-12	2025-01-09	IPR002126	Cadherin-like	GO:0005509(InterPro)|GO:0007156(InterPro)|GO:0016020(InterPro)
XP_031571530.1	a5495d77a386c20d9b81ab451247f0db	4473	Pfam	PF00028	Cadherin domain	1542	1601	8.4E-8	2025-01-09	IPR002126	Cadherin-like	GO:0005509(InterPro)|GO:0007156(InterPro)|GO:0016020(InterPro)
XP_031571530.1	a5495d77a386c20d9b81ab451247f0db	4473	Pfam	PF00028	Cadherin domain	572	660	3.9E-9	2025-01-09	IPR002126	Cadherin-like	GO:0005509(InterPro)|GO:0007156(InterPro)|GO:0016020(InterPro)
XP_031571530.1	a5495d77a386c20d9b81ab451247f0db	4473	Pfam	PF00028	Cadherin domain	674	758	2.1E-4	2025-01-09	IPR002126	Cadherin-like	GO:0005509(InterPro)|GO:0007156(InterPro)|GO:0016020(InterPro)
XP_031571530.1	a5495d77a386c20d9b81ab451247f0db	4473	Pfam	PF00028	Cadherin domain	1095	1187	9.0E-7	2025-01-09	IPR002126	Cadherin-like	GO:0005509(InterPro)|GO:0007156(InterPro)|GO:0016020(InterPro)
XP_031571530.1	a5495d77a386c20d9b81ab451247f0db	4473	Pfam	PF00028	Cadherin domain	1300	1402	1.2E-8	2025-01-09	IPR002126	Cadherin-like	GO:0005509(InterPro)|GO:0007156(InterPro)|GO:0016020(InterPro)
XP_031571530.1	a5495d77a386c20d9b81ab451247f0db	4473	Pfam	PF00028	Cadherin domain	359	450	1.5E-8	2025-01-09	IPR002126	Cadherin-like	GO:0005509(InterPro)|GO:0007156(InterPro)|GO:0016020(InterPro)
XP_031571530.1	a5495d77a386c20d9b81ab451247f0db	4473	Pfam	PF00028	Cadherin domain	2440	2530	9.0E-4	2025-01-09	IPR002126	Cadherin-like	GO:0005509(InterPro)|GO:0007156(InterPro)|GO:0016020(InterPro)
XP_031571530.1	a5495d77a386c20d9b81ab451247f0db	4473	Pfam	PF00028	Cadherin domain	2014	2107	1.9E-6	2025-01-09	IPR002126	Cadherin-like	GO:0005509(InterPro)|GO:0007156(InterPro)|GO:0016020(InterPro)
XP_031571530.1	a5495d77a386c20d9b81ab451247f0db	4473	Pfam	PF02210	Laminin G domain	3887	3984	7.1E-6	2025-01-09	IPR001791	Laminin G domain	-
XP_031571530.1	a5495d77a386c20d9b81ab451247f0db	4473	Pfam	PF02210	Laminin G domain	3629	3777	6.6E-15	2025-01-09	IPR001791	Laminin G domain	-
XP_031571530.1	a5495d77a386c20d9b81ab451247f0db	4473	Pfam	PF01049	Cadherin, Y-type LIR-motif	4417	4470	3.2E-8	2025-01-09	IPR000233	Cadherin, Y-type LIR-motif	GO:0005509(InterPro)|GO:0007156(InterPro)
tr|A0A6P8IL11|A0A6P8IL11_ACTTE	e698d0954989065ba9eb59d6df746c5c	262	Pfam	PF10417	C-terminal domain of 1-Cys peroxiredoxin	219	250	1.9E-11	2025-01-09	IPR019479	Peroxiredoxin, C-terminal	GO:0051920(InterPro)
tr|A0A6P8IL11|A0A6P8IL11_ACTTE	e698d0954989065ba9eb59d6df746c5c	262	Pfam	PF00578	AhpC/TSA family	68	198	2.9E-33	2025-01-09	IPR000866	Alkyl hydroperoxide reductase subunit C/ Thiol specific antioxidant	GO:0016209(InterPro)|GO:0016491(InterPro)
KAK3751861.1	ae5da5e98b80eaeb10b4b2d0b957dd10	749	Pfam	PF00514	Armadillo/beta-catenin-like repeat	429	471	0.012	2025-01-09	IPR000225	Armadillo	GO:0005515(InterPro)
KAK3751861.1	ae5da5e98b80eaeb10b4b2d0b957dd10	749	Pfam	PF00514	Armadillo/beta-catenin-like repeat	579	616	7.1E-5	2025-01-09	IPR000225	Armadillo	GO:0005515(InterPro)
KAK3751861.1	ae5da5e98b80eaeb10b4b2d0b957dd10	749	Pfam	PF00514	Armadillo/beta-catenin-like repeat	349	388	1.2E-5	2025-01-09	IPR000225	Armadillo	GO:0005515(InterPro)
KAK3751861.1	ae5da5e98b80eaeb10b4b2d0b957dd10	749	Pfam	PF00514	Armadillo/beta-catenin-like repeat	229	260	0.052	2025-01-09	IPR000225	Armadillo	GO:0005515(InterPro)
tr|A0A6P8I8N8|A0A6P8I8N8_ACTTE	8c1e476739a9eef8c4873584248f3a05	256	Pfam	PF00017	SH2 domain	15	90	6.6E-19	2025-01-09	IPR000980	SH2 domain	-
tr|A0A6P8I8N8|A0A6P8I8N8_ACTTE	8c1e476739a9eef8c4873584248f3a05	256	Pfam	PF00169	PH domain	149	240	3.1E-17	2025-01-09	IPR001849	Pleckstrin homology domain	-
tr|A0A6P8GYW7|A0A6P8GYW7_ACTTE	76485623c3cdff7444f7755c85580a16	577	Pfam	PF09728	Myosin-like coiled-coil protein	65	369	4.7E-86	2025-01-09	IPR026183	Taxilin family	GO:0019905(InterPro)
XP_031557993.1	144fa00f98c4d665b358687fb5895600	386	Pfam	PF09738	LRRFIP family	31	313	5.2E-49	2025-01-09	IPR019139	Leucine-rich repeat flightless-interacting protein 1/2	GO:0006355(InterPro)
XP_031552966.1	b266d55617d73733f9ee8599c43c4fa7	602	Pfam	PF01549	ShK domain-like	515	552	0.53	2025-01-09	IPR003582	ShKT domain	-
XP_031552966.1	b266d55617d73733f9ee8599c43c4fa7	602	Pfam	PF01549	ShK domain-like	565	602	0.094	2025-01-09	IPR003582	ShKT domain	-
XP_031552966.1	b266d55617d73733f9ee8599c43c4fa7	602	Pfam	PF01549	ShK domain-like	310	344	1.2E-4	2025-01-09	IPR003582	ShKT domain	-
XP_031552966.1	b266d55617d73733f9ee8599c43c4fa7	602	Pfam	PF01549	ShK domain-like	351	386	0.16	2025-01-09	IPR003582	ShKT domain	-
XP_031552966.1	b266d55617d73733f9ee8599c43c4fa7	602	Pfam	PF01549	ShK domain-like	459	496	6.8	2025-01-09	IPR003582	ShKT domain	-
XP_031552966.1	b266d55617d73733f9ee8599c43c4fa7	602	Pfam	PF01400	Astacin (Peptidase family M12A)	96	288	2.3E-49	2025-01-09	IPR001506	Peptidase M12A	GO:0004222(InterPro)|GO:0006508(InterPro)
XP_031553590.1	b1897c1c673c51ec815af8c80db36fb0	150	Pfam	PF13499	EF-hand domain pair	90	147	3.9E-9	2025-01-09	IPR002048	EF-hand domain	GO:0005509(InterPro)
XP_031553590.1	b1897c1c673c51ec815af8c80db36fb0	150	Pfam	PF13499	EF-hand domain pair	15	73	1.4E-4	2025-01-09	IPR002048	EF-hand domain	GO:0005509(InterPro)
XP_031568336.1	222a320fe30cc72057773a701eb808ee	682	Pfam	PF07679	Immunoglobulin I-set domain	3	73	0.003	2025-01-09	IPR013098	Immunoglobulin I-set	-
XP_031568336.1	222a320fe30cc72057773a701eb808ee	682	Pfam	PF07679	Immunoglobulin I-set domain	97	177	0.0071	2025-01-09	IPR013098	Immunoglobulin I-set	-
XP_031568336.1	222a320fe30cc72057773a701eb808ee	682	Pfam	PF13927	Immunoglobulin domain	182	258	2.5E-8	2025-01-09	-	-	-
XP_031568336.1	222a320fe30cc72057773a701eb808ee	682	Pfam	PF00041	Fibronectin type III domain	465	545	4.6E-5	2025-01-09	IPR003961	Fibronectin type III	GO:0005515(InterPro)
XP_031561003.1	562e36f80eb61b60e6e410f697390961	393	Pfam	PF07830	Protein serine/threonine phosphatase 2C, C-terminal domain	288	367	1.2E-17	2025-01-09	IPR012911	Protein serine/threonine phosphatase 2C, C-terminal	GO:0000287(InterPro)|GO:0004721(InterPro)|GO:0030145(InterPro)
XP_031561003.1	562e36f80eb61b60e6e410f697390961	393	Pfam	PF00481	Protein phosphatase 2C	23	287	4.5E-71	2025-01-09	IPR001932	PPM-type phosphatase-like domain	-
XP_031564136.1	64d32f39456631e9cd2959aa38077841	411	Pfam	PF00383	Cytidine and deoxycytidylate deaminase zinc-binding region	271	376	0.013	2025-01-09	IPR002125	Cytidine and deoxycytidylate deaminase domain	-
XP_031564136.1	64d32f39456631e9cd2959aa38077841	411	Pfam	PF00383	Cytidine and deoxycytidylate deaminase zinc-binding region	32	119	8.7E-8	2025-01-09	IPR002125	Cytidine and deoxycytidylate deaminase domain	-
tr|A0A6P8HW35|A0A6P8HW35_ACTTE	404775d2f90b7ea86ad839de381efaa7	436	Pfam	PF00013	KH domain	345	407	1.9E-11	2025-01-09	IPR004088	K Homology domain, type 1	GO:0003723(InterPro)
tr|A0A6P8HW35|A0A6P8HW35_ACTTE	404775d2f90b7ea86ad839de381efaa7	436	Pfam	PF00013	KH domain	113	173	8.2E-11	2025-01-09	IPR004088	K Homology domain, type 1	GO:0003723(InterPro)
tr|A0A6P8HW35|A0A6P8HW35_ACTTE	404775d2f90b7ea86ad839de381efaa7	436	Pfam	PF00013	KH domain	193	256	1.9E-12	2025-01-09	IPR004088	K Homology domain, type 1	GO:0003723(InterPro)
XP_031552939.1	b3fedcbded4f9a1d088a9cf0d2103f17	746	Pfam	PF03730	Ku70/Ku80 C-terminal arm	482	576	0.056	2025-01-09	IPR005160	Ku70/Ku80 C-terminal arm	GO:0003677(InterPro)|GO:0003678(InterPro)|GO:0006303(InterPro)
XP_031552939.1	b3fedcbded4f9a1d088a9cf0d2103f17	746	Pfam	PF03731	Ku70/Ku80 N-terminal alpha/beta domain	7	169	8.1E-21	2025-01-09	IPR005161	Ku70/Ku80, N-terminal alpha/beta	-
XP_031552939.1	b3fedcbded4f9a1d088a9cf0d2103f17	746	Pfam	PF02735	Ku70/Ku80 beta-barrel domain	254	456	9.5E-39	2025-01-09	IPR006164	Ku70/Ku80 beta-barrel domain	GO:0003677(InterPro)|GO:0006303(InterPro)
XP_031552939.1	b3fedcbded4f9a1d088a9cf0d2103f17	746	Pfam	PF08785	Ku C terminal domain like	605	719	7.3E-33	2025-01-09	IPR014893	Ku, C-terminal	-
tr|A0A6P8I7J9|A0A6P8I7J9_ACTTE	2507c216940d3e4a1656c6358e6d6b3f	590	Pfam	PF02205	WH2 motif	33	57	5.7E-6	2025-01-09	IPR003124	WH2 domain	GO:0003779(InterPro)
tr|A0A6P8IKQ8|A0A6P8IKQ8_ACTTE	5c507ecbcbf723fd1aa66969c0e03156	444	Pfam	PF08031	Berberine and berberine like	418	437	0.89	2025-01-09	IPR012951	Berberine/berberine-like	GO:0016491(InterPro)|GO:0050660(InterPro)
tr|A0A6P8IKQ8|A0A6P8IKQ8_ACTTE	5c507ecbcbf723fd1aa66969c0e03156	444	Pfam	PF01565	FAD binding domain	41	174	1.2E-25	2025-01-09	IPR006094	FAD linked oxidase, N-terminal	GO:0050660(InterPro)
XP_031570750.1	d8f97ed4d31d08af78bb656264c17dc2	923	Pfam	PF00018	SH3 domain	694	739	1.5E-5	2025-01-09	IPR001452	SH3 domain	GO:0005515(InterPro)
XP_031570750.1	d8f97ed4d31d08af78bb656264c17dc2	923	Pfam	PF14604	Variant SH3 domain	871	920	2.6E-8	2025-01-09	IPR001452	SH3 domain	GO:0005515(InterPro)
XP_031570750.1	d8f97ed4d31d08af78bb656264c17dc2	923	Pfam	PF14604	Variant SH3 domain	618	666	3.3E-10	2025-01-09	IPR001452	SH3 domain	GO:0005515(InterPro)
XP_031570750.1	d8f97ed4d31d08af78bb656264c17dc2	923	Pfam	PF00595	PDZ domain	13	83	4.9E-4	2025-01-09	IPR001478	PDZ domain	GO:0005515(InterPro)
tr|A0A6P8IZZ6|A0A6P8IZZ6_ACTTE	1481e5392d01740ba121a729eaf3f24c	230	Pfam	PF01025	GrpE	63	227	1.3E-38	2025-01-09	IPR000740	GrpE nucleotide exchange factor	GO:0000774(InterPro)|GO:0006457(InterPro)|GO:0042803(InterPro)|GO:0051087(InterPro)
tr|A0A6P8J0U0|A0A6P8J0U0_ACTTE	4797ef2549a1831e12e617a02e8dffe9	354	Pfam	PF08240	Alcohol dehydrogenase GroES-like domain	57	140	4.2E-12	2025-01-09	IPR013154	Alcohol dehydrogenase-like, N-terminal	-
tr|A0A6P8J0U0|A0A6P8J0U0_ACTTE	4797ef2549a1831e12e617a02e8dffe9	354	Pfam	PF00107	Zinc-binding dehydrogenase	182	283	5.9E-22	2025-01-09	IPR013149	Alcohol dehydrogenase-like, C-terminal	-
tr|A0A6P8J0D6|A0A6P8J0D6_ACTTE	3f325d8b3f3dbc2c3a72a06e54b7d921	949	Pfam	PF13927	Immunoglobulin domain	195	258	1.2E-9	2025-01-09	-	-	-
tr|A0A6P8J0D6|A0A6P8J0D6_ACTTE	3f325d8b3f3dbc2c3a72a06e54b7d921	949	Pfam	PF13895	Immunoglobulin domain	646	723	1.0E-6	2025-01-09	-	-	-
tr|A0A6P8J0D6|A0A6P8J0D6_ACTTE	3f325d8b3f3dbc2c3a72a06e54b7d921	949	Pfam	PF13895	Immunoglobulin domain	467	544	4.6E-6	2025-01-09	-	-	-
XP_031565639.1	bf89e008729695d6c2a3a4f4282018ba	364	Pfam	PF05791	Bacillus haemolytic enterotoxin (HBL)	9	181	5.5E-33	2025-01-09	IPR008414	Hemolysin BL-binding component	GO:0016020(InterPro)
XP_031564656.1	6881816ab98b7a40fb51f324252a0c40	424	Pfam	PF02020	eIF4-gamma/eIF5/eIF2-epsilon	343	418	3.5E-19	2025-01-09	IPR003307	W2 domain	GO:0005515(InterPro)
XP_031561938.1	aa59318478841eff3587fdffc2baa958	741	Pfam	PF12205	G protein-coupled receptor kinase-interacting protein 1 C term	628	738	4.3E-29	2025-01-09	IPR022018	ARF GTPase-activating protein GIT1, C-terminal	-
XP_031561938.1	aa59318478841eff3587fdffc2baa958	741	Pfam	PF01412	Putative GTPase activating protein for Arf	12	125	6.4E-21	2025-01-09	IPR001164	Arf GTPase activating protein	GO:0005096(InterPro)
XP_031561938.1	aa59318478841eff3587fdffc2baa958	741	Pfam	PF16559	GIT coiled-coil Rho guanine nucleotide exchange factor	421	486	3.8E-17	2025-01-09	IPR032352	Arf GTPase-activating protein GIT1/2, coiled-coil domain	-
XP_031561938.1	aa59318478841eff3587fdffc2baa958	741	Pfam	PF08518	Spa2 homology domain (SHD) of GIT	336	364	0.0012	2025-01-09	IPR013724	GIT, Spa2 homology (SHD) domain	-
XP_031561938.1	aa59318478841eff3587fdffc2baa958	741	Pfam	PF08518	Spa2 homology domain (SHD) of GIT	272	300	8.0E-7	2025-01-09	IPR013724	GIT, Spa2 homology (SHD) domain	-
XP_031561938.1	aa59318478841eff3587fdffc2baa958	741	Pfam	PF12796	Ankyrin repeats (3 copies)	143	231	1.4E-8	2025-01-09	IPR002110	Ankyrin repeat	GO:0005515(InterPro)
XP_031571471.1	08ee5b1be680c7e51b4328bbf23cf0c1	327	Pfam	PF13499	EF-hand domain pair	192	255	2.0E-10	2025-01-09	IPR002048	EF-hand domain	GO:0005509(InterPro)
XP_031571471.1	08ee5b1be680c7e51b4328bbf23cf0c1	327	Pfam	PF13499	EF-hand domain pair	13	75	5.0E-13	2025-01-09	IPR002048	EF-hand domain	GO:0005509(InterPro)
XP_031571471.1	08ee5b1be680c7e51b4328bbf23cf0c1	327	Pfam	PF13499	EF-hand domain pair	263	326	4.2E-6	2025-01-09	IPR002048	EF-hand domain	GO:0005509(InterPro)
XP_031569610.1	92a881f1f31118e456a9b7dd74d73f7f	155	Pfam	PF00582	Universal stress protein family	5	150	3.8E-26	2025-01-09	IPR006016	UspA	-
XP_031568889.1	cd297c435a2bf5d3e1ebefd2d8c59564	462	Pfam	PF00079	Serpin (serine protease inhibitor)	82	458	1.0E-117	2025-01-09	IPR023796	Serpin domain	-
XP_031559793.1	8b2ce13f6e910f10f3b18925b6bd258b	140	Pfam	PF00235	Profilin	1	140	4.6E-28	2025-01-09	IPR048278	Profilin	GO:0003779(InterPro)
tr|A0A6P8I7L3|A0A6P8I7L3_ACTTE	369e505fbf76090f8677f85efc7e4cfb	1492	Pfam	PF17791	Macroglobulin domain MG3	219	293	8.8E-15	2025-01-09	IPR041555	Macroglobulin domain MG3	-
tr|A0A6P8I7L3|A0A6P8I7L3_ACTTE	369e505fbf76090f8677f85efc7e4cfb	1492	Pfam	PF00207	Alpha-2-macroglobulin family	715	805	1.6E-27	2025-01-09	IPR001599	Alpha-2-macroglobulin	GO:0004866(InterPro)
tr|A0A6P8I7L3|A0A6P8I7L3_ACTTE	369e505fbf76090f8677f85efc7e4cfb	1492	Pfam	PF01835	MG2 domain	127	217	3.9E-13	2025-01-09	IPR002890	Macroglobulin domain	GO:0004866(InterPro)
tr|A0A6P8I7L3|A0A6P8I7L3_ACTTE	369e505fbf76090f8677f85efc7e4cfb	1492	Pfam	PF07703	Alpha-2-macroglobulin bait region domain	455	591	1.7E-26	2025-01-09	IPR011625	Alpha-2-macroglobulin, bait region domain	-
tr|A0A6P8I7L3|A0A6P8I7L3_ACTTE	369e505fbf76090f8677f85efc7e4cfb	1492	Pfam	PF07678	A-macroglobulin TED domain	923	1229	3.8E-90	2025-01-09	IPR011626	Alpha-macroglobulin-like, TED domain	GO:0005615(InterPro)
tr|A0A6P8I7L3|A0A6P8I7L3_ACTTE	369e505fbf76090f8677f85efc7e4cfb	1492	Pfam	PF07677	A-macroglobulin receptor binding domain	1335	1427	6.4E-21	2025-01-09	IPR009048	Alpha-macroglobulin, receptor-binding	GO:0005576(InterPro)
XP_031573623.1	66f5f544e417bd4debb8b6371c46ba83	195	Pfam	PF03134	TB2/DP1, HVA22 family	73	150	8.2E-27	2025-01-09	IPR004345	TB2/DP1/HVA22	-
XP_031558872.1	2cb9b52f2365887041feec6e2745e8e2	231	Pfam	PF00688	TGF-beta propeptide	152	212	0.021	2025-01-09	IPR001111	TGF-beta, propeptide	-
XP_031573664.1	2e93361c65cb16137b749bd2d460dc34	292	Pfam	PF00701	Dihydrodipicolinate synthetase family	6	291	2.1E-50	2025-01-09	IPR002220	DapA-like	GO:0016829(InterPro)
tr|A0A6P8HLG9|A0A6P8HLG9_ACTTE	6aadbff8471f7bcff12ee6639ab58a5d	442	Pfam	PF03345	Oligosaccharyltransferase 48 kDa subunit beta	29	433	2.3E-148	2025-01-09	IPR005013	Dolichyl-diphosphooligosaccharide--protein glycosyltransferase 48kDa subunit	GO:0005789(InterPro)|GO:0018279(InterPro)
XP_031560678.1	38feb95e63afc3df321359e074f80c6a	422	Pfam	PF00441	Acyl-CoA dehydrogenase, C-terminal domain	269	416	3.2E-38	2025-01-09	IPR009075	Acyl-CoA dehydrogenase/oxidase, C-terminal	GO:0016627(InterPro)
XP_031560678.1	38feb95e63afc3df321359e074f80c6a	422	Pfam	PF02770	Acyl-CoA dehydrogenase, middle domain	160	257	7.6E-25	2025-01-09	IPR006091	Acyl-CoA oxidase/dehydrogenase, middle domain	GO:0016627(InterPro)
XP_031560678.1	38feb95e63afc3df321359e074f80c6a	422	Pfam	PF02771	Acyl-CoA dehydrogenase, N-terminal domain	43	156	1.1E-34	2025-01-09	IPR013786	Acyl-CoA dehydrogenase/oxidase, N-terminal	GO:0016627(InterPro)|GO:0050660(InterPro)
tr|A0A6P8HNZ9|A0A6P8HNZ9_ACTTE	a62e7ad9c462d8bcc8a981fcfbf0b5d2	642	Pfam	PF07651	ANTH domain	20	280	3.2E-67	2025-01-09	IPR011417	AP180 N-terminal homology (ANTH) domain	GO:0005543(InterPro)
tr|A0A6P8IUZ8|A0A6P8IUZ8_ACTTE	91b3f1e8d126c24b3e2dd8c2763c8b7d	457	Pfam	PF00789	UBX domain	268	345	8.8E-14	2025-01-09	IPR001012	UBX domain	GO:0005515(InterPro)
tr|A0A6P8HW66|A0A6P8HW66_ACTTE	0fba7fc1715e9c9c63141239ab61fdd4	1703	Pfam	PF00093	von Willebrand factor type C domain	819	874	4.3E-5	2025-01-09	IPR001007	VWFC domain	GO:0005515(InterPro)
tr|A0A6P8HW66|A0A6P8HW66_ACTTE	0fba7fc1715e9c9c63141239ab61fdd4	1703	Pfam	PF00040	Fibronectin type II domain	899	938	2.7E-11	2025-01-09	IPR000562	Fibronectin type II domain	-
tr|A0A6P8HWJ8|A0A6P8HWJ8_ACTTE	512a4d878897060b5c84d239286a7c26	629	Pfam	PF00596	Class II Aldolase and Adducin N-terminal domain	121	302	4.5E-42	2025-01-09	IPR001303	Class II aldolase/adducin N-terminal	-
tr|A0A6P8IND7|A0A6P8IND7_ACTTE	8d72bc8c68a22c7f752ee61b9746cf3e	453	Pfam	PF18293	Caprin-1 dimerization domain	106	217	1.3E-25	2025-01-09	IPR041637	Caprin-1 dimerization domain	-
tr|A0A6P8IT64|A0A6P8IT64_ACTTE	c1a60ca9641b0c64fd89c0ada3a32de5	1577	Pfam	PF00090	Thrombospondin type 1 domain	461	511	1.9E-6	2025-01-09	IPR000884	Thrombospondin type-1 (TSP1) repeat	-
tr|A0A6P8IT64|A0A6P8IT64_ACTTE	c1a60ca9641b0c64fd89c0ada3a32de5	1577	Pfam	PF00090	Thrombospondin type 1 domain	966	1016	2.3E-5	2025-01-09	IPR000884	Thrombospondin type-1 (TSP1) repeat	-
tr|A0A6P8IT64|A0A6P8IT64_ACTTE	c1a60ca9641b0c64fd89c0ada3a32de5	1577	Pfam	PF00090	Thrombospondin type 1 domain	404	454	3.6E-9	2025-01-09	IPR000884	Thrombospondin type-1 (TSP1) repeat	-
tr|A0A6P8IT64|A0A6P8IT64_ACTTE	c1a60ca9641b0c64fd89c0ada3a32de5	1577	Pfam	PF00090	Thrombospondin type 1 domain	1439	1489	4.5E-5	2025-01-09	IPR000884	Thrombospondin type-1 (TSP1) repeat	-
tr|A0A6P8IT64|A0A6P8IT64_ACTTE	c1a60ca9641b0c64fd89c0ada3a32de5	1577	Pfam	PF00090	Thrombospondin type 1 domain	1157	1198	0.38	2025-01-09	IPR000884	Thrombospondin type-1 (TSP1) repeat	-
tr|A0A6P8IT64|A0A6P8IT64_ACTTE	c1a60ca9641b0c64fd89c0ada3a32de5	1577	Pfam	PF00090	Thrombospondin type 1 domain	126	174	0.0013	2025-01-09	IPR000884	Thrombospondin type-1 (TSP1) repeat	-
tr|A0A6P8IT64|A0A6P8IT64_ACTTE	c1a60ca9641b0c64fd89c0ada3a32de5	1577	Pfam	PF00090	Thrombospondin type 1 domain	1024	1073	9.2E-8	2025-01-09	IPR000884	Thrombospondin type-1 (TSP1) repeat	-
tr|A0A6P8IT64|A0A6P8IT64_ACTTE	c1a60ca9641b0c64fd89c0ada3a32de5	1577	Pfam	PF00090	Thrombospondin type 1 domain	1496	1546	2.7E-8	2025-01-09	IPR000884	Thrombospondin type-1 (TSP1) repeat	-
tr|A0A6P8IT64|A0A6P8IT64_ACTTE	c1a60ca9641b0c64fd89c0ada3a32de5	1577	Pfam	PF03160	Calx-beta domain	176	284	2.1E-11	2025-01-09	IPR003644	Na-Ca exchanger/integrin-beta4	GO:0007154(InterPro)|GO:0016020(InterPro)
tr|A0A6P8IT64|A0A6P8IT64_ACTTE	c1a60ca9641b0c64fd89c0ada3a32de5	1577	Pfam	PF03160	Calx-beta domain	847	960	3.5E-13	2025-01-09	IPR003644	Na-Ca exchanger/integrin-beta4	GO:0007154(InterPro)|GO:0016020(InterPro)
tr|A0A6P8IT64|A0A6P8IT64_ACTTE	c1a60ca9641b0c64fd89c0ada3a32de5	1577	Pfam	PF03160	Calx-beta domain	623	737	9.8E-17	2025-01-09	IPR003644	Na-Ca exchanger/integrin-beta4	GO:0007154(InterPro)|GO:0016020(InterPro)
tr|A0A6P8IT64|A0A6P8IT64_ACTTE	c1a60ca9641b0c64fd89c0ada3a32de5	1577	Pfam	PF03160	Calx-beta domain	1311	1432	4.5E-15	2025-01-09	IPR003644	Na-Ca exchanger/integrin-beta4	GO:0007154(InterPro)|GO:0016020(InterPro)
tr|A0A6P8IT64|A0A6P8IT64_ACTTE	c1a60ca9641b0c64fd89c0ada3a32de5	1577	Pfam	PF03160	Calx-beta domain	287	398	2.1E-18	2025-01-09	IPR003644	Na-Ca exchanger/integrin-beta4	GO:0007154(InterPro)|GO:0016020(InterPro)
tr|A0A6P8H086|A0A6P8H086_ACTTE	b83fb118eb2f9425c259429dd0ae6ff0	157	Pfam	PF03939	Ribosomal protein L23, N-terminal domain	19	68	4.1E-19	2025-01-09	IPR005633	Large ribosomal subunit protein uL23, N-terminal	-
tr|A0A6P8H086|A0A6P8H086_ACTTE	b83fb118eb2f9425c259429dd0ae6ff0	157	Pfam	PF00276	Ribosomal protein L23	77	136	7.7E-12	2025-01-09	IPR013025	Large ribosomal subunit protein uL23-like	GO:0003735(InterPro)|GO:0005840(InterPro)|GO:0006412(InterPro)
tr|A0A6P8IEC3|A0A6P8IEC3_ACTTE	4233323e3c76da53e1d707a0b424c85e	217	Pfam	PF03357	Snf7	18	191	2.5E-48	2025-01-09	IPR005024	Snf7 family	GO:0007034(InterPro)
tr|A0A6P8H3W9|A0A6P8H3W9_ACTTE	90e460c1899f6da9c6e7567fb5b375d9	231	Pfam	PF01353	Green fluorescent protein	9	199	2.4E-35	2025-01-09	IPR011584	Green fluorescent protein-related	GO:0008218(InterPro)
tr|A0A6P8HNL8|A0A6P8HNL8_ACTTE	9a62c06e280231c57ab2b47634cbcfc7	566	Pfam	PF00152	tRNA synthetases class II (D, K and N)	245	559	2.5E-71	2025-01-09	IPR004364	Aminoacyl-tRNA synthetase, class II (D/K/N)	GO:0000166(InterPro)|GO:0004812(InterPro)|GO:0005524(InterPro)|GO:0006418(InterPro)
tr|A0A6P8HNL8|A0A6P8HNL8_ACTTE	9a62c06e280231c57ab2b47634cbcfc7	566	Pfam	PF20917	Asparaginal-tRNA synthetase, N-terminal domain	38	128	4.1E-22	2025-01-09	IPR048952	Asparagine--tRNA ligase, N-terminal domain	-
tr|A0A6P8HNL8|A0A6P8HNL8_ACTTE	9a62c06e280231c57ab2b47634cbcfc7	566	Pfam	PF01336	OB-fold nucleic acid binding domain	146	225	9.7E-10	2025-01-09	IPR004365	OB-fold nucleic acid binding domain, AA-tRNA synthetase-type	GO:0003676(InterPro)
tr|A0A6P8HNG2|A0A6P8HNG2_ACTTE	e142315d90537e29607d21a5cde8ae27	219	Pfam	PF03332	Eukaryotic phosphomannomutase	30	215	3.2E-89	2025-01-09	IPR005002	Phosphomannomutase	GO:0004615(InterPro)|GO:0009298(InterPro)
tr|A0A913XTG0|A0A913XTG0_EXADI	b032161623b78c1d3bff2c1d5b700546	354	Pfam	PF00503	G-protein alpha subunit	14	343	2.4E-141	2025-01-09	IPR001019	Guanine nucleotide binding protein (G-protein), alpha subunit	GO:0003924(InterPro)|GO:0007186(InterPro)|GO:0019001(InterPro)|GO:0031683(InterPro)
XP_031561099.1	471d2fd29aaa2c88853c2314efcf0812	339	Pfam	PF00766	Electron transfer flavoprotein FAD-binding domain	220	300	1.2E-32	2025-01-09	IPR014731	Electron transfer flavoprotein, alpha subunit, C-terminal	-
XP_031561099.1	471d2fd29aaa2c88853c2314efcf0812	339	Pfam	PF01012	Electron transfer flavoprotein domain	30	191	4.4E-40	2025-01-09	IPR014730	Electron transfer flavoprotein, alpha/beta-subunit, N-terminal	-
tr|A0A6P8IFP3|A0A6P8IFP3_ACTTE	d219266014e5e42ea6ac5f03d8a01039	509	Pfam	PF00199	Catalase	25	406	3.0E-192	2025-01-09	IPR011614	Catalase core domain	GO:0004096(InterPro)|GO:0020037(InterPro)
tr|A0A6P8IFP3|A0A6P8IFP3_ACTTE	d219266014e5e42ea6ac5f03d8a01039	509	Pfam	PF06628	Catalase-related immune-responsive	432	493	1.6E-15	2025-01-09	IPR010582	Catalase immune-responsive domain	-
XP_031557047.1	eb39b6d82020f24155b2b4dba21a0d95	729	Pfam	PF02714	Calcium-dependent channel, 7TM region, putative phosphate	353	625	2.4E-77	2025-01-09	IPR003864	CSC1/OSCA1-like, 7TM region	GO:0016020(InterPro)
XP_031557047.1	eb39b6d82020f24155b2b4dba21a0d95	729	Pfam	PF13967	Late exocytosis, associated with Golgi transport	23	170	1.8E-39	2025-01-09	IPR032880	CSC1/OSCA1-like, N-terminal transmembrane domain	-
XP_031557047.1	eb39b6d82020f24155b2b4dba21a0d95	729	Pfam	PF14703	Cytosolic domain of 10TM putative phosphate transporter	189	342	1.2E-27	2025-01-09	IPR027815	CSC1/OSCA1-like, cytosolic domain	-
XP_031575456.1	78823c98469cad87515e63ab296efc0e	587	Pfam	PF01082	Copper type II ascorbate-dependent monooxygenase, N-terminal domain	164	293	3.5E-37	2025-01-09	IPR000323	Copper type II, ascorbate-dependent monooxygenase, N-terminal	GO:0004497(InterPro)|GO:0005507(InterPro)|GO:0016715(InterPro)
XP_031575456.1	78823c98469cad87515e63ab296efc0e	587	Pfam	PF03351	DOMON domain	7	124	1.3E-30	2025-01-09	IPR005018	DOMON domain	-
XP_031575456.1	78823c98469cad87515e63ab296efc0e	587	Pfam	PF03712	Copper type II ascorbate-dependent monooxygenase, C-terminal domain	313	468	2.4E-29	2025-01-09	IPR024548	Copper type II ascorbate-dependent monooxygenase, C-terminal	-
tr|A0A6P8HGT0|A0A6P8HGT0_ACTTE	cff1982fdd8cf59c6905114bbfdba41d	1070	Pfam	PF12057	BCL2-associated athanogene 6	234	323	4.9E-16	2025-01-09	IPR021925	Large proline-rich protein BAG6	-
tr|A0A6P8HGT0|A0A6P8HGT0_ACTTE	cff1982fdd8cf59c6905114bbfdba41d	1070	Pfam	PF00240	Ubiquitin family	4	73	4.5E-15	2025-01-09	IPR000626	Ubiquitin-like domain	GO:0005515(InterPro)
tr|A0A6P8IA27|A0A6P8IA27_ACTTE	956417db8c14205a4d43e45c14f0c908	493	Pfam	PF09325	Vps5 C terminal like	256	487	1.8E-78	2025-01-09	IPR015404	Sorting nexin/Vps5-like, C-terminal	-
tr|A0A6P8IA27|A0A6P8IA27_ACTTE	956417db8c14205a4d43e45c14f0c908	493	Pfam	PF00787	PX domain	146	238	1.8E-16	2025-01-09	IPR001683	Phox homology	GO:0035091(InterPro)
XP_031564101.1	1ddf41cb2f27af1551750eb672ce2a35	575	Pfam	PF00152	tRNA synthetases class II (D, K and N)	249	569	1.9E-75	2025-01-09	IPR004364	Aminoacyl-tRNA synthetase, class II (D/K/N)	GO:0000166(InterPro)|GO:0004812(InterPro)|GO:0005524(InterPro)|GO:0006418(InterPro)
XP_031564101.1	1ddf41cb2f27af1551750eb672ce2a35	575	Pfam	PF01336	OB-fold nucleic acid binding domain	138	222	1.5E-5	2025-01-09	IPR004365	OB-fold nucleic acid binding domain, AA-tRNA synthetase-type	GO:0003676(InterPro)
XP_031559935.1	73e477f5e77226a46458118e5f7c2850	1427	Pfam	PF01302	CAP-Gly domain	242	306	1.1E-20	2025-01-09	IPR000938	CAP Gly-rich domain	-
XP_031559935.1	73e477f5e77226a46458118e5f7c2850	1427	Pfam	PF01302	CAP-Gly domain	157	221	3.8E-21	2025-01-09	IPR000938	CAP Gly-rich domain	-
XP_031559935.1	73e477f5e77226a46458118e5f7c2850	1427	Pfam	PF16641	CLIP1 zinc knuckle	1405	1421	3.6E-5	2025-01-09	IPR032108	CLIP1, zinc knuckle	-
XP_031559935.1	73e477f5e77226a46458118e5f7c2850	1427	Pfam	PF16641	CLIP1 zinc knuckle	1366	1383	0.014	2025-01-09	IPR032108	CLIP1, zinc knuckle	-
XP_031552895.1	2b1a80625139f72b705617a38f6d8b3a	951	Pfam	PF16739	Caspase recruitment domain	5	89	2.3E-5	2025-01-09	IPR031964	Caspase recruitment domain	-
XP_031552895.1	2b1a80625139f72b705617a38f6d8b3a	951	Pfam	PF00656	Caspase domain	523	721	4.2E-9	2025-01-09	IPR011600	Peptidase C14, caspase domain	GO:0004197(InterPro)|GO:0006508(InterPro)
tr|A0A6P8HAJ5|A0A6P8HAJ5_ACTTE	3d9b7681b6c192486d6181ff29d5fc3c	695	Pfam	PF01082	Copper type II ascorbate-dependent monooxygenase, N-terminal domain	52	169	5.8E-20	2025-01-09	IPR000323	Copper type II, ascorbate-dependent monooxygenase, N-terminal	GO:0004497(InterPro)|GO:0005507(InterPro)|GO:0016715(InterPro)
tr|A0A6P8HAJ5|A0A6P8HAJ5_ACTTE	3d9b7681b6c192486d6181ff29d5fc3c	695	Pfam	PF01436	NHL repeat	517	545	0.035	2025-01-09	IPR001258	NHL repeat	GO:0005515(InterPro)
tr|A0A6P8HAJ5|A0A6P8HAJ5_ACTTE	3d9b7681b6c192486d6181ff29d5fc3c	695	Pfam	PF01436	NHL repeat	571	599	0.92	2025-01-09	IPR001258	NHL repeat	GO:0005515(InterPro)
tr|A0A6P8HAJ5|A0A6P8HAJ5_ACTTE	3d9b7681b6c192486d6181ff29d5fc3c	695	Pfam	PF01436	NHL repeat	465	492	0.68	2025-01-09	IPR001258	NHL repeat	GO:0005515(InterPro)
tr|A0A6P8HAJ5|A0A6P8HAJ5_ACTTE	3d9b7681b6c192486d6181ff29d5fc3c	695	Pfam	PF03712	Copper type II ascorbate-dependent monooxygenase, C-terminal domain	195	330	3.7E-36	2025-01-09	IPR024548	Copper type II ascorbate-dependent monooxygenase, C-terminal	-
XP_031573997.1	f9259ccb3e10735170d0c9d7bb316743	274	Pfam	PF00515	Tetratricopeptide repeat	49	78	1.4E-4	2025-01-09	IPR019734	Tetratricopeptide repeat	GO:0005515(InterPro)
XP_031573997.1	f9259ccb3e10735170d0c9d7bb316743	274	Pfam	PF00515	Tetratricopeptide repeat	80	112	1.1E-5	2025-01-09	IPR019734	Tetratricopeptide repeat	GO:0005515(InterPro)
XP_031573997.1	f9259ccb3e10735170d0c9d7bb316743	274	Pfam	PF07719	Tetratricopeptide repeat	11	44	0.078	2025-01-09	IPR013105	Tetratricopeptide repeat 2	-
XP_031553872.1	53a3ae438090ee7544287bda056cad46	873	Pfam	PF11978	Shoulder domain	547	664	4.8E-49	2025-01-09	IPR021870	Major vault protein, shoulder domain	-
XP_031553872.1	53a3ae438090ee7544287bda056cad46	873	Pfam	PF17794	Major Vault Protein repeat domain	278	324	9.5E-9	2025-01-09	IPR041134	Major vault protein repeat domain 2	-
XP_031553872.1	53a3ae438090ee7544287bda056cad46	873	Pfam	PF17794	Major Vault Protein repeat domain	54	112	3.4E-20	2025-01-09	IPR041134	Major vault protein repeat domain 2	-
XP_031553872.1	53a3ae438090ee7544287bda056cad46	873	Pfam	PF01505	Major Vault Protein repeat domain	329	396	4.4E-10	2025-01-09	IPR041139	Major vault protein repeat domain	-
XP_031553872.1	53a3ae438090ee7544287bda056cad46	873	Pfam	PF01505	Major Vault Protein repeat domain	224	267	8.3E-8	2025-01-09	IPR041139	Major vault protein repeat domain	-
XP_031553872.1	53a3ae438090ee7544287bda056cad46	873	Pfam	PF01505	Major Vault Protein repeat domain	119	159	1.8E-12	2025-01-09	IPR041139	Major vault protein repeat domain	-
XP_031553872.1	53a3ae438090ee7544287bda056cad46	873	Pfam	PF01505	Major Vault Protein repeat domain	171	212	3.9E-8	2025-01-09	IPR041139	Major vault protein repeat domain	-
XP_031553872.1	53a3ae438090ee7544287bda056cad46	873	Pfam	PF17795	Major Vault Protein Repeat domain	485	546	5.9E-29	2025-01-09	IPR040989	Major vault protein repeat domain 3	-
XP_031553872.1	53a3ae438090ee7544287bda056cad46	873	Pfam	PF17796	Major Vault Protein repeat domain	407	465	7.7E-17	2025-01-09	IPR041136	Major vault protein repeat domain 4	-
XP_031564938.1	4e0f38be96412403f76699db103d3e50	366	Pfam	PF00626	Gelsolin repeat	63	139	1.3E-11	2025-01-09	IPR007123	Gelsolin-like domain	-
XP_031564938.1	4e0f38be96412403f76699db103d3e50	366	Pfam	PF00626	Gelsolin repeat	182	240	1.9E-6	2025-01-09	IPR007123	Gelsolin-like domain	-
XP_031564938.1	4e0f38be96412403f76699db103d3e50	366	Pfam	PF00626	Gelsolin repeat	299	362	5.8E-5	2025-01-09	IPR007123	Gelsolin-like domain	-
XP_031560308.1	351281c3daa23bf1ab2faac21304c9d1	688	Pfam	PF01301	Glycosyl hydrolases family 35	37	358	7.3E-117	2025-01-09	IPR031330	Glycoside hydrolase 35, catalytic domain	-
XP_031560308.1	351281c3daa23bf1ab2faac21304c9d1	688	Pfam	PF21467	Beta-galactosidase, galactose-binding domain	541	601	7.7E-18	2025-01-09	IPR048913	Beta-galactosidase, galactose-binding domain	-
XP_031560308.1	351281c3daa23bf1ab2faac21304c9d1	688	Pfam	PF21317	Beta-galactosidase, first all-beta domain	405	516	7.9E-31	2025-01-09	IPR048912	Beta-galactosidase 1-like , first all-beta domain	-
tr|A0A6P8HUN6|A0A6P8HUN6_ACTTE	c6ee01985e05c6a9e1be44dbf0be0ba4	1457	Pfam	PF01391	Collagen triple helix repeat (20 copies)	1047	1105	0.0011	2025-01-09	IPR008160	Collagen triple helix repeat	-
tr|A0A6P8HUN6|A0A6P8HUN6_ACTTE	c6ee01985e05c6a9e1be44dbf0be0ba4	1457	Pfam	PF01391	Collagen triple helix repeat (20 copies)	87	142	2.0E-5	2025-01-09	IPR008160	Collagen triple helix repeat	-
tr|A0A6P8HUN6|A0A6P8HUN6_ACTTE	c6ee01985e05c6a9e1be44dbf0be0ba4	1457	Pfam	PF01391	Collagen triple helix repeat (20 copies)	1101	1156	0.0051	2025-01-09	IPR008160	Collagen triple helix repeat	-
tr|A0A6P8HUN6|A0A6P8HUN6_ACTTE	c6ee01985e05c6a9e1be44dbf0be0ba4	1457	Pfam	PF01391	Collagen triple helix repeat (20 copies)	1146	1200	4.9E-4	2025-01-09	IPR008160	Collagen triple helix repeat	-
tr|A0A6P8HUN6|A0A6P8HUN6_ACTTE	c6ee01985e05c6a9e1be44dbf0be0ba4	1457	Pfam	PF01391	Collagen triple helix repeat (20 copies)	183	240	9.1E-5	2025-01-09	IPR008160	Collagen triple helix repeat	-
tr|A0A6P8HUN6|A0A6P8HUN6_ACTTE	c6ee01985e05c6a9e1be44dbf0be0ba4	1457	Pfam	PF01391	Collagen triple helix repeat (20 copies)	510	568	0.0044	2025-01-09	IPR008160	Collagen triple helix repeat	-
tr|A0A6P8HUN6|A0A6P8HUN6_ACTTE	c6ee01985e05c6a9e1be44dbf0be0ba4	1457	Pfam	PF01410	Fibrillar collagen C-terminal domain	1243	1456	4.0E-51	2025-01-09	IPR000885	Fibrillar collagen, C-terminal	GO:0005201(InterPro)
tr|A0A6P8HUN6|A0A6P8HUN6_ACTTE	c6ee01985e05c6a9e1be44dbf0be0ba4	1457	Pfam	PF00095	WAP-type (Whey Acidic Protein) 'four-disulfide core'	26	75	0.11	2025-01-09	IPR008197	WAP-type 'four-disulfide core' domain	GO:0005576(InterPro)|GO:0030414(InterPro)
XP_031561627.1	c161f2028d05d6c4b851b747c5b73c3d	340	Pfam	PF00400	WD domain, G-beta repeat	137	170	0.028	2025-01-09	IPR001680	WD40 repeat	GO:0005515(InterPro)
XP_031561627.1	c161f2028d05d6c4b851b747c5b73c3d	340	Pfam	PF00400	WD domain, G-beta repeat	305	340	0.0077	2025-01-09	IPR001680	WD40 repeat	GO:0005515(InterPro)
XP_031561627.1	c161f2028d05d6c4b851b747c5b73c3d	340	Pfam	PF00400	WD domain, G-beta repeat	48	83	0.0012	2025-01-09	IPR001680	WD40 repeat	GO:0005515(InterPro)
XP_031561627.1	c161f2028d05d6c4b851b747c5b73c3d	340	Pfam	PF00400	WD domain, G-beta repeat	217	254	2.9E-4	2025-01-09	IPR001680	WD40 repeat	GO:0005515(InterPro)
XP_031561627.1	c161f2028d05d6c4b851b747c5b73c3d	340	Pfam	PF00400	WD domain, G-beta repeat	174	212	3.2E-6	2025-01-09	IPR001680	WD40 repeat	GO:0005515(InterPro)
XP_031561627.1	c161f2028d05d6c4b851b747c5b73c3d	340	Pfam	PF00400	WD domain, G-beta repeat	272	298	0.15	2025-01-09	IPR001680	WD40 repeat	GO:0005515(InterPro)
XP_031561627.1	c161f2028d05d6c4b851b747c5b73c3d	340	Pfam	PF00400	WD domain, G-beta repeat	97	125	13.0	2025-01-09	IPR001680	WD40 repeat	GO:0005515(InterPro)
tr|A0A6P8J852|A0A6P8J852_ACTTE	0ad6f2978900efa3cc445eba782c02a0	910	Pfam	PF11838	ERAP1-like C-terminal domain	575	888	6.4E-95	2025-01-09	IPR024571	ERAP1-like C-terminal domain	-
tr|A0A6P8J852|A0A6P8J852_ACTTE	0ad6f2978900efa3cc445eba782c02a0	910	Pfam	PF17900	Peptidase M1 N-terminal domain	59	243	3.0E-51	2025-01-09	IPR045357	Aminopeptidase N-like , N-terminal domain	-
tr|A0A6P8J852|A0A6P8J852_ACTTE	0ad6f2978900efa3cc445eba782c02a0	910	Pfam	PF01433	Peptidase family M1 domain	278	495	6.5E-89	2025-01-09	IPR014782	Peptidase M1, membrane alanine aminopeptidase	GO:0008237(InterPro)|GO:0008270(InterPro)
tr|A0A6P8H6T5|A0A6P8H6T5_ACTTE	bec3cf86c6121af1786598ef8cf65842	281	Pfam	PF00155	Aminotransferase class I and II	176	210	0.02	2025-01-09	IPR004839	Aminotransferase, class I/classII, large domain	GO:0009058(InterPro)|GO:0030170(InterPro)
tr|A0A6P8H6T5|A0A6P8H6T5_ACTTE	bec3cf86c6121af1786598ef8cf65842	281	Pfam	PF00155	Aminotransferase class I and II	54	166	7.7E-12	2025-01-09	IPR004839	Aminotransferase, class I/classII, large domain	GO:0009058(InterPro)|GO:0030170(InterPro)
tr|A0A6P8H6T5|A0A6P8H6T5_ACTTE	bec3cf86c6121af1786598ef8cf65842	281	Pfam	PF00155	Aminotransferase class I and II	218	275	3.0E-5	2025-01-09	IPR004839	Aminotransferase, class I/classII, large domain	GO:0009058(InterPro)|GO:0030170(InterPro)
XP_031549888.1	90bb45ed845af27293aee62d16365564	522	Pfam	PF00884	Sulfatase	27	364	1.9E-53	2025-01-09	IPR000917	Sulfatase, N-terminal	-
XP_031552995.1	e2f7955834e97adee592ea58ccdc9f8d	293	Pfam	PF13499	EF-hand domain pair	212	279	1.6E-4	2025-01-09	IPR002048	EF-hand domain	GO:0005509(InterPro)
XP_031552995.1	e2f7955834e97adee592ea58ccdc9f8d	293	Pfam	PF00254	FKBP-type peptidyl-prolyl cis-trans isomerase	109	203	1.1E-24	2025-01-09	IPR001179	FKBP-type peptidyl-prolyl cis-trans isomerase domain	GO:0003755(InterPro)
tr|A0A6P8H8Z8|A0A6P8H8Z8_ACTTE	86dcee2777a9ca8b2fa3aba0c78d6eab	111	Pfam	PF00428	60s Acidic ribosomal protein	23	110	6.1E-26	2025-01-09	-	-	-
tr|A0A6P8J3S5|A0A6P8J3S5_ACTTE	6bb7456e090d35941a095d9ac2650a9a	506	Pfam	PF00202	Aminotransferase class-III	78	495	1.8E-79	2025-01-09	IPR005814	Aminotransferase class-III	GO:0008483(InterPro)|GO:0030170(InterPro)
XP_031549331.1	c5a1c0e68d0794cde782b6f22e9cd4fe	491	Pfam	PF00383	Cytidine and deoxycytidylate deaminase zinc-binding region	335	443	9.8E-10	2025-01-09	IPR002125	Cytidine and deoxycytidylate deaminase domain	-
XP_031549331.1	c5a1c0e68d0794cde782b6f22e9cd4fe	491	Pfam	PF00383	Cytidine and deoxycytidylate deaminase zinc-binding region	86	136	7.8E-4	2025-01-09	IPR002125	Cytidine and deoxycytidylate deaminase domain	-
tr|A0A6P8J327|A0A6P8J327_ACTTE	16252246df5242968dffcb6d87b0debb	890	Pfam	PF09334	tRNA synthetases class I (M)	313	704	2.5E-149	2025-01-09	IPR015413	Methionyl/Leucyl tRNA synthetase	GO:0000166(InterPro)|GO:0004812(InterPro)|GO:0005524(InterPro)|GO:0006418(InterPro)
tr|A0A6P8J327|A0A6P8J327_ACTTE	16252246df5242968dffcb6d87b0debb	890	Pfam	PF18485	Glutathione S-transferase, N-terminal domain	37	108	3.1E-12	2025-01-09	IPR041598	Methionine--tRNA ligase, N-terminal	-
tr|A0A6P8J327|A0A6P8J327_ACTTE	16252246df5242968dffcb6d87b0debb	890	Pfam	PF00043	Glutathione S-transferase, C-terminal domain	149	222	0.0018	2025-01-09	IPR004046	Glutathione S-transferase, C-terminal	-
tr|A0A6P8J327|A0A6P8J327_ACTTE	16252246df5242968dffcb6d87b0debb	890	Pfam	PF19303	Anticodon binding domain of methionyl tRNA ligase	721	867	2.6E-17	2025-01-09	IPR041872	Methionyl-tRNA synthetase, anticodon-binding domain	-
tr|A0A6P8ITU5|A0A6P8ITU5_ACTTE	7790c3f496bafa5152b6963bb09cbbf4	772	Pfam	PF02737	3-hydroxyacyl-CoA dehydrogenase, NAD binding domain	374	552	6.6E-53	2025-01-09	IPR006176	3-hydroxyacyl-CoA dehydrogenase, NAD binding	GO:0006631(InterPro)|GO:0070403(InterPro)
tr|A0A6P8ITU5|A0A6P8ITU5_ACTTE	7790c3f496bafa5152b6963bb09cbbf4	772	Pfam	PF00725	3-hydroxyacyl-CoA dehydrogenase, C-terminal domain	683	764	0.012	2025-01-09	IPR006108	3-hydroxyacyl-CoA dehydrogenase, C-terminal	GO:0006631(InterPro)|GO:0016491(InterPro)|GO:0016616(InterPro)
tr|A0A6P8ITU5|A0A6P8ITU5_ACTTE	7790c3f496bafa5152b6963bb09cbbf4	772	Pfam	PF00725	3-hydroxyacyl-CoA dehydrogenase, C-terminal domain	555	650	1.3E-20	2025-01-09	IPR006108	3-hydroxyacyl-CoA dehydrogenase, C-terminal	GO:0006631(InterPro)|GO:0016491(InterPro)|GO:0016616(InterPro)
tr|A0A6P8ITU5|A0A6P8ITU5_ACTTE	7790c3f496bafa5152b6963bb09cbbf4	772	Pfam	PF00378	Enoyl-CoA hydratase/isomerase	54	230	4.1E-32	2025-01-09	IPR001753	Enoyl-CoA hydratase/isomerase	-
tr|A0A6P8JF70|A0A6P8JF70_ACTTE	4f78a621ed7c3507d2230e585c2b1b40	648	Pfam	PF02841	Guanylate-binding protein, C-terminal domain	302	597	2.1E-21	2025-01-09	IPR003191	Guanylate-binding protein/Atlastin, C-terminal	GO:0003924(InterPro)|GO:0005525(InterPro)
tr|A0A6P8JF70|A0A6P8JF70_ACTTE	4f78a621ed7c3507d2230e585c2b1b40	648	Pfam	PF02263	Guanylate-binding protein, N-terminal domain	38	292	9.3E-42	2025-01-09	IPR015894	Guanylate-binding protein, N-terminal	GO:0003924(InterPro)|GO:0005525(InterPro)
XP_031552476.1	a4eccf2d2731f1b0a54203aff8b9c4eb	220	Pfam	PF00071	Ras family	15	171	2.4E-43	2025-01-09	IPR001806	Small GTPase	GO:0003924(InterPro)|GO:0005525(InterPro)
XP_031562005.1	408c8f51b5d90931183d74e3a43a2f6a	211	Pfam	PF01294	Ribosomal protein L13e	8	186	1.4E-81	2025-01-09	IPR001380	Large ribosomal subunit protein eL13	GO:0003735(InterPro)|GO:0005840(InterPro)|GO:0006412(InterPro)
XP_031563539.1	51c950b86ef137ed922a7311dd175723	421	Pfam	PF00530	Scavenger receptor cysteine-rich domain	131	227	1.1E-30	2025-01-09	IPR001190	SRCR domain	GO:0016020(InterPro)
tr|A0A6P8J160|A0A6P8J160_ACTTE	d9cbab2353ac109cdea1fdce2cea82d7	1582	Pfam	PF00625	Guanylate kinase	830	910	1.4E-5	2025-01-09	IPR008145	Guanylate kinase/L-type calcium channel beta subunit	-
tr|A0A6P8J160|A0A6P8J160_ACTTE	d9cbab2353ac109cdea1fdce2cea82d7	1582	Pfam	PF07653	Variant SH3 domain	643	705	0.18	2025-01-09	IPR001452	SH3 domain	GO:0005515(InterPro)
tr|A0A6P8J160|A0A6P8J160_ACTTE	d9cbab2353ac109cdea1fdce2cea82d7	1582	Pfam	PF00791	ZU5 domain	1452	1548	1.1E-29	2025-01-09	IPR000906	ZU5 domain	-
tr|A0A6P8J160|A0A6P8J160_ACTTE	d9cbab2353ac109cdea1fdce2cea82d7	1582	Pfam	PF00619	Caspase recruitment domain	9	89	7.2E-9	2025-01-09	IPR001315	CARD domain	GO:0042981(InterPro)
tr|A0A6P8J160|A0A6P8J160_ACTTE	d9cbab2353ac109cdea1fdce2cea82d7	1582	Pfam	PF00595	PDZ domain	228	311	7.5E-12	2025-01-09	IPR001478	PDZ domain	GO:0005515(InterPro)
tr|A0A6P8J160|A0A6P8J160_ACTTE	d9cbab2353ac109cdea1fdce2cea82d7	1582	Pfam	PF00595	PDZ domain	553	624	2.3E-8	2025-01-09	IPR001478	PDZ domain	GO:0005515(InterPro)
tr|A0A6P8J160|A0A6P8J160_ACTTE	d9cbab2353ac109cdea1fdce2cea82d7	1582	Pfam	PF00595	PDZ domain	331	402	5.9E-5	2025-01-09	IPR001478	PDZ domain	GO:0005515(InterPro)
tr|A0A6P8IB06|A0A6P8IB06_ACTTE	e4fea32a03aa3e26614fdcbf3c95b166	621	Pfam	PF02874	ATP synthase alpha/beta family, beta-barrel domain	27	88	8.6E-13	2025-01-09	IPR004100	ATPase, F1/V1/A1 complex, alpha/beta subunit, N-terminal domain	GO:0046034(InterPro)|GO:1902600(InterPro)
tr|A0A6P8IB06|A0A6P8IB06_ACTTE	e4fea32a03aa3e26614fdcbf3c95b166	621	Pfam	PF00006	ATP synthase alpha/beta family, nucleotide-binding domain	234	459	8.5E-71	2025-01-09	IPR000194	ATPase, F1/V1/A1 complex, alpha/beta subunit, nucleotide-binding domain	GO:0005524(InterPro)
tr|A0A6P8IB06|A0A6P8IB06_ACTTE	e4fea32a03aa3e26614fdcbf3c95b166	621	Pfam	PF16886	ATPsynthase alpha/beta subunit N-term extension	104	225	2.5E-39	2025-01-09	IPR031686	ATPsynthase alpha/beta subunit, N-terminal extension	-
tr|A0A6P8IB06|A0A6P8IB06_ACTTE	e4fea32a03aa3e26614fdcbf3c95b166	621	Pfam	PF22919	C-terminal domain of V and A type ATP synthase	468	566	3.0E-27	2025-01-09	IPR055190	ATP synthase A/B type, C-terminal domain	-
XP_031575055.1	a137e6406921eff42c370646d96bf8f7	296	Pfam	PF01822	WSC domain	123	191	0.0045	2025-01-09	IPR002889	Carbohydrate-binding WSC	-
XP_031575055.1	a137e6406921eff42c370646d96bf8f7	296	Pfam	PF01822	WSC domain	33	103	5.4E-4	2025-01-09	IPR002889	Carbohydrate-binding WSC	-
tr|A0A6P8HN98|A0A6P8HN98_ACTTE	88a32a26538a5d8807ea119ef55029a9	498	Pfam	PF00206	Lyase	46	377	2.9E-115	2025-01-09	IPR022761	Fumarate lyase, N-terminal	-
tr|A0A6P8HN98|A0A6P8HN98_ACTTE	88a32a26538a5d8807ea119ef55029a9	498	Pfam	PF10415	Fumarase C C-terminus	443	495	1.3E-23	2025-01-09	IPR018951	Fumarase C, C-terminal	GO:0006099(InterPro)|GO:0016829(InterPro)
XP_031573930.1	99a40ed7f77e881881b3b91aab5dc68b	568	Pfam	PF01979	Amidohydrolase family	58	447	1.0E-23	2025-01-09	IPR006680	Amidohydrolase-related	GO:0016787(InterPro)
tr|A0A6P8IJT1|A0A6P8IJT1_ACTTE	7d38b453325341a29dd999e140e7cb3e	220	Pfam	PF00156	Phosphoribosyl transferase domain	42	195	2.0E-20	2025-01-09	IPR000836	Phosphoribosyltransferase domain	-
XP_031566689.1	cc146d139af9d98b58e295f57f71c43b	394	Pfam	PF00013	KH domain	310	376	1.3E-12	2025-01-09	IPR004088	K Homology domain, type 1	GO:0003723(InterPro)
XP_031566689.1	cc146d139af9d98b58e295f57f71c43b	394	Pfam	PF00013	KH domain	144	208	3.2E-14	2025-01-09	IPR004088	K Homology domain, type 1	GO:0003723(InterPro)
XP_031566689.1	cc146d139af9d98b58e295f57f71c43b	394	Pfam	PF00013	KH domain	53	110	1.2E-8	2025-01-09	IPR004088	K Homology domain, type 1	GO:0003723(InterPro)
XP_031550535.1	1291228d5f7818e58d05e5c785e0c958	502	Pfam	PF18553	PheRS DNA binding domain 3	77	135	9.0E-15	2025-01-09	IPR040725	PheRS, DNA binding domain 3	-
XP_031550535.1	1291228d5f7818e58d05e5c785e0c958	502	Pfam	PF18554	PheRS DNA binding domain 2	137	169	0.0086	2025-01-09	IPR040586	PheRS DNA binding domain 2	-
XP_031550535.1	1291228d5f7818e58d05e5c785e0c958	502	Pfam	PF01409	tRNA synthetases class II core domain (F)	213	488	9.7E-88	2025-01-09	IPR002319	Phenylalanyl-tRNA synthetase	GO:0000049(InterPro)|GO:0004812(InterPro)|GO:0005524(InterPro)|GO:0043039(InterPro)
XP_031550535.1	1291228d5f7818e58d05e5c785e0c958	502	Pfam	PF18552	PheRS DNA binding domain 1	7	62	2.2E-14	2025-01-09	IPR040724	PheRS, DNA binding domain 1	-
KAK3742733.1	bf46d678aa31ad58bce6d0e7c0b76941	4250	Pfam	PF00008	EGF-like domain	4013	4042	0.1	2025-01-09	IPR000742	EGF-like domain	-
KAK3742733.1	bf46d678aa31ad58bce6d0e7c0b76941	4250	Pfam	PF00008	EGF-like domain	3464	3497	0.19	2025-01-09	IPR000742	EGF-like domain	-
KAK3742733.1	bf46d678aa31ad58bce6d0e7c0b76941	4250	Pfam	PF00028	Cadherin domain	1928	2023	1.1E-8	2025-01-09	IPR002126	Cadherin-like	GO:0005509(InterPro)|GO:0007156(InterPro)|GO:0016020(InterPro)
KAK3742733.1	bf46d678aa31ad58bce6d0e7c0b76941	4250	Pfam	PF00028	Cadherin domain	1001	1091	3.2E-7	2025-01-09	IPR002126	Cadherin-like	GO:0005509(InterPro)|GO:0007156(InterPro)|GO:0016020(InterPro)
KAK3742733.1	bf46d678aa31ad58bce6d0e7c0b76941	4250	Pfam	PF00028	Cadherin domain	893	983	2.0E-5	2025-01-09	IPR002126	Cadherin-like	GO:0005509(InterPro)|GO:0007156(InterPro)|GO:0016020(InterPro)
KAK3742733.1	bf46d678aa31ad58bce6d0e7c0b76941	4250	Pfam	PF00028	Cadherin domain	1420	1499	3.5E-9	2025-01-09	IPR002126	Cadherin-like	GO:0005509(InterPro)|GO:0007156(InterPro)|GO:0016020(InterPro)
KAK3742733.1	bf46d678aa31ad58bce6d0e7c0b76941	4250	Pfam	PF00028	Cadherin domain	2468	2553	4.1E-14	2025-01-09	IPR002126	Cadherin-like	GO:0005509(InterPro)|GO:0007156(InterPro)|GO:0016020(InterPro)
KAK3742733.1	bf46d678aa31ad58bce6d0e7c0b76941	4250	Pfam	PF00028	Cadherin domain	579	663	3.3E-4	2025-01-09	IPR002126	Cadherin-like	GO:0005509(InterPro)|GO:0007156(InterPro)|GO:0016020(InterPro)
KAK3742733.1	bf46d678aa31ad58bce6d0e7c0b76941	4250	Pfam	PF00028	Cadherin domain	2568	2657	5.4E-15	2025-01-09	IPR002126	Cadherin-like	GO:0005509(InterPro)|GO:0007156(InterPro)|GO:0016020(InterPro)
KAK3742733.1	bf46d678aa31ad58bce6d0e7c0b76941	4250	Pfam	PF00028	Cadherin domain	377	466	1.4E-14	2025-01-09	IPR002126	Cadherin-like	GO:0005509(InterPro)|GO:0007156(InterPro)|GO:0016020(InterPro)
KAK3742733.1	bf46d678aa31ad58bce6d0e7c0b76941	4250	Pfam	PF00028	Cadherin domain	480	564	5.1E-5	2025-01-09	IPR002126	Cadherin-like	GO:0005509(InterPro)|GO:0007156(InterPro)|GO:0016020(InterPro)
KAK3742733.1	bf46d678aa31ad58bce6d0e7c0b76941	4250	Pfam	PF00028	Cadherin domain	790	875	8.4E-5	2025-01-09	IPR002126	Cadherin-like	GO:0005509(InterPro)|GO:0007156(InterPro)|GO:0016020(InterPro)
KAK3742733.1	bf46d678aa31ad58bce6d0e7c0b76941	4250	Pfam	PF00028	Cadherin domain	2249	2325	1.1E-9	2025-01-09	IPR002126	Cadherin-like	GO:0005509(InterPro)|GO:0007156(InterPro)|GO:0016020(InterPro)
KAK3742733.1	bf46d678aa31ad58bce6d0e7c0b76941	4250	Pfam	PF00028	Cadherin domain	2995	3087	3.1E-12	2025-01-09	IPR002126	Cadherin-like	GO:0005509(InterPro)|GO:0007156(InterPro)|GO:0016020(InterPro)
KAK3742733.1	bf46d678aa31ad58bce6d0e7c0b76941	4250	Pfam	PF00028	Cadherin domain	1105	1189	2.0E-4	2025-01-09	IPR002126	Cadherin-like	GO:0005509(InterPro)|GO:0007156(InterPro)|GO:0016020(InterPro)
KAK3742733.1	bf46d678aa31ad58bce6d0e7c0b76941	4250	Pfam	PF00028	Cadherin domain	1318	1402	1.5E-9	2025-01-09	IPR002126	Cadherin-like	GO:0005509(InterPro)|GO:0007156(InterPro)|GO:0016020(InterPro)
KAK3742733.1	bf46d678aa31ad58bce6d0e7c0b76941	4250	Pfam	PF00028	Cadherin domain	152	238	6.3E-12	2025-01-09	IPR002126	Cadherin-like	GO:0005509(InterPro)|GO:0007156(InterPro)|GO:0016020(InterPro)
KAK3742733.1	bf46d678aa31ad58bce6d0e7c0b76941	4250	Pfam	PF00028	Cadherin domain	2356	2451	2.6E-4	2025-01-09	IPR002126	Cadherin-like	GO:0005509(InterPro)|GO:0007156(InterPro)|GO:0016020(InterPro)
KAK3742733.1	bf46d678aa31ad58bce6d0e7c0b76941	4250	Pfam	PF00028	Cadherin domain	2781	2872	1.7E-13	2025-01-09	IPR002126	Cadherin-like	GO:0005509(InterPro)|GO:0007156(InterPro)|GO:0016020(InterPro)
KAK3742733.1	bf46d678aa31ad58bce6d0e7c0b76941	4250	Pfam	PF00028	Cadherin domain	2139	2215	2.9E-15	2025-01-09	IPR002126	Cadherin-like	GO:0005509(InterPro)|GO:0007156(InterPro)|GO:0016020(InterPro)
KAK3742733.1	bf46d678aa31ad58bce6d0e7c0b76941	4250	Pfam	PF00028	Cadherin domain	266	359	1.9E-10	2025-01-09	IPR002126	Cadherin-like	GO:0005509(InterPro)|GO:0007156(InterPro)|GO:0016020(InterPro)
KAK3742733.1	bf46d678aa31ad58bce6d0e7c0b76941	4250	Pfam	PF00028	Cadherin domain	3104	3198	3.3E-5	2025-01-09	IPR002126	Cadherin-like	GO:0005509(InterPro)|GO:0007156(InterPro)|GO:0016020(InterPro)
KAK3742733.1	bf46d678aa31ad58bce6d0e7c0b76941	4250	Pfam	PF00028	Cadherin domain	1204	1297	1.4E-12	2025-01-09	IPR002126	Cadherin-like	GO:0005509(InterPro)|GO:0007156(InterPro)|GO:0016020(InterPro)
KAK3742733.1	bf46d678aa31ad58bce6d0e7c0b76941	4250	Pfam	PF00028	Cadherin domain	2889	2977	1.6E-13	2025-01-09	IPR002126	Cadherin-like	GO:0005509(InterPro)|GO:0007156(InterPro)|GO:0016020(InterPro)
KAK3742733.1	bf46d678aa31ad58bce6d0e7c0b76941	4250	Pfam	PF02210	Laminin G domain	3529	3679	4.4E-18	2025-01-09	IPR001791	Laminin G domain	-
KAK3742733.1	bf46d678aa31ad58bce6d0e7c0b76941	4250	Pfam	PF02210	Laminin G domain	3790	3884	0.0026	2025-01-09	IPR001791	Laminin G domain	-
tr|A0A6P8H3V6|A0A6P8H3V6_ACTTE	33e4927b2d3222fbcd0901ce71e0ffd6	108	Pfam	PF01329	Pterin 4 alpha carbinolamine dehydratase	10	102	2.3E-27	2025-01-09	IPR001533	Pterin 4 alpha carbinolamine dehydratase	GO:0006729(InterPro)|GO:0008124(InterPro)
tr|A0A6P8IBR1|A0A6P8IBR1_ACTTE	b883b8a7ba79adc15a30fb18d04ebf5e	587	Pfam	PF03483	B3/4 domain	126	252	2.4E-10	2025-01-09	IPR005146	B3/B4 tRNA-binding domain	GO:0003723(InterPro)|GO:0004826(InterPro)
tr|A0A6P8IBR1|A0A6P8IBR1_ACTTE	b883b8a7ba79adc15a30fb18d04ebf5e	587	Pfam	PF03484	tRNA synthetase B5 domain	302	367	2.3E-13	2025-01-09	IPR005147	tRNA synthetase, B5-domain	GO:0000287(InterPro)|GO:0003723(InterPro)|GO:0005524(InterPro)|GO:0006432(InterPro)
tr|A0A6P8IBR1|A0A6P8IBR1_ACTTE	b883b8a7ba79adc15a30fb18d04ebf5e	587	Pfam	PF17759	Phenylalanyl tRNA synthetase beta chain CLM domain	370	583	2.2E-43	2025-01-09	IPR041616	Phenylalanyl tRNA synthetase beta chain, core domain	-
tr|A0A6P8IBR1|A0A6P8IBR1_ACTTE	b883b8a7ba79adc15a30fb18d04ebf5e	587	Pfam	PF18262	Phe-tRNA synthetase beta subunit B1 domain	1	83	1.4E-29	2025-01-09	IPR040659	Phenylalanine--tRNA ligase beta subunit, B1 domain	-
tr|A0A6P8HVK6|A0A6P8HVK6_ACTTE	5c488c9542bd36fb272320e7817c51ec	274	Pfam	PF01145	SPFH domain / Band 7 family	29	208	2.3E-31	2025-01-09	IPR001107	Band 7 domain	-
tr|A0A6P8I7Y4|A0A6P8I7Y4_ACTTE	121121e8c9046e2f42c71f0cd478df35	447	Pfam	PF00104	Ligand-binding domain of nuclear hormone receptor	253	427	4.2E-25	2025-01-09	IPR000536	Nuclear hormone receptor, ligand-binding domain	-
tr|A0A6P8I7Y4|A0A6P8I7Y4_ACTTE	121121e8c9046e2f42c71f0cd478df35	447	Pfam	PF00105	Zinc finger, C4 type (two domains)	95	163	5.1E-28	2025-01-09	IPR001628	Zinc finger, nuclear hormone receptor-type	GO:0003700(InterPro)|GO:0006355(InterPro)|GO:0008270(InterPro)|GO:0043565(InterPro)
XP_031550486.1	bd8a9a69ff02383095975ad2a6ff1ab5	850	Pfam	PF00012	Hsp70 protein	1	474	3.4E-44	2025-01-09	IPR013126	Heat shock protein 70 family	GO:0005524(InterPro)|GO:0140662(InterPro)
tr|A0A6P8IPW2|A0A6P8IPW2_ACTTE	547faae6bedf153a577d63de9de98dcb	1977	Pfam	PF01413	C-terminal tandem repeated domain in type 4 procollagen	1714	1816	2.4E-31	2025-01-09	IPR001442	Collagen IV, non-collagenous	GO:0005201(InterPro)|GO:0005581(InterPro)
tr|A0A6P8IPW2|A0A6P8IPW2_ACTTE	547faae6bedf153a577d63de9de98dcb	1977	Pfam	PF01413	C-terminal tandem repeated domain in type 4 procollagen	1822	1929	1.2E-38	2025-01-09	IPR001442	Collagen IV, non-collagenous	GO:0005201(InterPro)|GO:0005581(InterPro)
tr|A0A6P8IPW2|A0A6P8IPW2_ACTTE	547faae6bedf153a577d63de9de98dcb	1977	Pfam	PF00092	von Willebrand factor type A domain	964	1125	1.7E-27	2025-01-09	IPR002035	von Willebrand factor, type A	-
tr|A0A6P8IPW2|A0A6P8IPW2_ACTTE	547faae6bedf153a577d63de9de98dcb	1977	Pfam	PF01391	Collagen triple helix repeat (20 copies)	1328	1384	0.0015	2025-01-09	IPR008160	Collagen triple helix repeat	-
tr|A0A6P8IPW2|A0A6P8IPW2_ACTTE	547faae6bedf153a577d63de9de98dcb	1977	Pfam	PF01391	Collagen triple helix repeat (20 copies)	171	223	0.0013	2025-01-09	IPR008160	Collagen triple helix repeat	-
tr|A0A6P8IPW2|A0A6P8IPW2_ACTTE	547faae6bedf153a577d63de9de98dcb	1977	Pfam	PF01391	Collagen triple helix repeat (20 copies)	765	815	3.9E-4	2025-01-09	IPR008160	Collagen triple helix repeat	-
tr|A0A6P8IPW2|A0A6P8IPW2_ACTTE	547faae6bedf153a577d63de9de98dcb	1977	Pfam	PF01391	Collagen triple helix repeat (20 copies)	606	662	4.9E-5	2025-01-09	IPR008160	Collagen triple helix repeat	-
tr|A0A6P8IPW2|A0A6P8IPW2_ACTTE	547faae6bedf153a577d63de9de98dcb	1977	Pfam	PF01391	Collagen triple helix repeat (20 copies)	538	596	2.4E-4	2025-01-09	IPR008160	Collagen triple helix repeat	-
tr|A0A6P8IPW2|A0A6P8IPW2_ACTTE	547faae6bedf153a577d63de9de98dcb	1977	Pfam	PF01391	Collagen triple helix repeat (20 copies)	892	950	6.3E-4	2025-01-09	IPR008160	Collagen triple helix repeat	-
tr|A0A6P8IPW2|A0A6P8IPW2_ACTTE	547faae6bedf153a577d63de9de98dcb	1977	Pfam	PF01391	Collagen triple helix repeat (20 copies)	1269	1325	1.5E-4	2025-01-09	IPR008160	Collagen triple helix repeat	-
tr|A0A6P8IPW2|A0A6P8IPW2_ACTTE	547faae6bedf153a577d63de9de98dcb	1977	Pfam	PF01391	Collagen triple helix repeat (20 copies)	337	393	0.0032	2025-01-09	IPR008160	Collagen triple helix repeat	-
tr|A0A6P8IPW2|A0A6P8IPW2_ACTTE	547faae6bedf153a577d63de9de98dcb	1977	Pfam	PF01391	Collagen triple helix repeat (20 copies)	102	158	3.3E-5	2025-01-09	IPR008160	Collagen triple helix repeat	-
tr|A0A6P8IPW2|A0A6P8IPW2_ACTTE	547faae6bedf153a577d63de9de98dcb	1977	Pfam	PF01391	Collagen triple helix repeat (20 copies)	1397	1452	8.9E-4	2025-01-09	IPR008160	Collagen triple helix repeat	-
XP_068745343.1	86ca7f782b73a05370fe3877301e0801	1241	Pfam	PF00069	Protein kinase domain	35	291	2.3E-61	2025-01-09	IPR000719	Protein kinase domain	GO:0004672(InterPro)|GO:0005524(InterPro)|GO:0006468(InterPro)
XP_068745343.1	86ca7f782b73a05370fe3877301e0801	1241	Pfam	PF12474	Polo kinase kinase	979	1117	2.7E-21	2025-01-09	IPR022165	Polo kinase kinase	GO:0004674(InterPro)
XP_068745343.1	86ca7f782b73a05370fe3877301e0801	1241	Pfam	PF12474	Polo kinase kinase	813	949	6.4E-27	2025-01-09	IPR022165	Polo kinase kinase	GO:0004674(InterPro)
tr|A0A6P8HCE6|A0A6P8HCE6_ACTTE	b1bb228c8a1d0e35a4188bdd8b7a05de	904	Pfam	PF17781	RPN1 N-terminal domain	44	344	9.9E-120	2025-01-09	IPR040892	RPN1, N-terminal	-
tr|A0A6P8HCE6|A0A6P8HCE6_ACTTE	b1bb228c8a1d0e35a4188bdd8b7a05de	904	Pfam	PF18051	26S proteasome non-ATPase regulatory subunit RPN1 C-terminal	845	898	3.3E-28	2025-01-09	IPR041433	26S proteasome non-ATPase regulatory subunit RPN1, C-terminal	-
tr|A0A6P8HCE6|A0A6P8HCE6_ACTTE	b1bb228c8a1d0e35a4188bdd8b7a05de	904	Pfam	PF01851	Proteasome/cyclosome repeat	469	499	0.05	2025-01-09	IPR002015	Proteasome/cyclosome repeat	-
tr|A0A6P8HCE6|A0A6P8HCE6_ACTTE	b1bb228c8a1d0e35a4188bdd8b7a05de	904	Pfam	PF01851	Proteasome/cyclosome repeat	432	467	0.11	2025-01-09	IPR002015	Proteasome/cyclosome repeat	-
tr|A0A6P8HCE6|A0A6P8HCE6_ACTTE	b1bb228c8a1d0e35a4188bdd8b7a05de	904	Pfam	PF01851	Proteasome/cyclosome repeat	716	745	0.22	2025-01-09	IPR002015	Proteasome/cyclosome repeat	-
tr|A0A6P8IKJ8|A0A6P8IKJ8_ACTTE	fecba54e4ef8c1c3c16539840300e4ab	1197	Pfam	PF00289	Biotin carboxylase, N-terminal domain	50	158	1.2E-40	2025-01-09	IPR005481	Biotin carboxylase-like, N-terminal domain	-
tr|A0A6P8IKJ8|A0A6P8IKJ8_ACTTE	fecba54e4ef8c1c3c16539840300e4ab	1197	Pfam	PF00364	Biotin-requiring enzyme	1128	1193	3.4E-10	2025-01-09	IPR000089	Biotin/lipoyl attachment	-
tr|A0A6P8IKJ8|A0A6P8IKJ8_ACTTE	fecba54e4ef8c1c3c16539840300e4ab	1197	Pfam	PF02785	Biotin carboxylase C-terminal domain	388	494	1.3E-27	2025-01-09	IPR005482	Biotin carboxylase, C-terminal	-
tr|A0A6P8IKJ8|A0A6P8IKJ8_ACTTE	fecba54e4ef8c1c3c16539840300e4ab	1197	Pfam	PF02436	Conserved carboxylase domain	876	1077	2.2E-72	2025-01-09	IPR003379	Carboxylase, conserved domain	-
tr|A0A6P8IKJ8|A0A6P8IKJ8_ACTTE	fecba54e4ef8c1c3c16539840300e4ab	1197	Pfam	PF00682	HMGL-like	713	850	5.8E-14	2025-01-09	IPR000891	Pyruvate carboxyltransferase	GO:0003824(InterPro)
tr|A0A6P8IKJ8|A0A6P8IKJ8_ACTTE	fecba54e4ef8c1c3c16539840300e4ab	1197	Pfam	PF02786	Carbamoyl-phosphate synthase L chain, ATP binding domain	164	372	3.4E-74	2025-01-09	IPR005479	Carbamoyl-phosphate synthetase large subunit-like, ATP-binding domain	GO:0005524(InterPro)
EDO44894.1	1f6ee8190dcf62c9c0b11807214213d8	168	Pfam	PF00063	Myosin head (motor domain)	2	168	9.0E-50	2025-01-09	IPR001609	Myosin head, motor domain-like	GO:0003774(InterPro)|GO:0005524(InterPro)|GO:0016459(InterPro)
tr|A0A6P8IHZ7|A0A6P8IHZ7_ACTTE	f7dfb0deca49298b51a0ca2368715b6a	152	Pfam	PF00179	Ubiquitin-conjugating enzyme	8	144	2.9E-46	2025-01-09	IPR000608	Ubiquitin-conjugating enzyme E2	-
XP_031563029.1	d5be1652c434441082b0027560d3c644	298	Pfam	PF00112	Papain family cysteine protease	56	274	1.1E-46	2025-01-09	IPR000668	Peptidase C1A, papain C-terminal	GO:0006508(InterPro)|GO:0008234(InterPro)
XP_031566927.1	54b869b76f1328dcde25c1ac28a79d2b	263	Pfam	PF05191	Adenylate kinase, active site lid	166	201	2.8E-9	2025-01-09	IPR007862	Adenylate kinase, active site lid domain	GO:0004017(InterPro)
XP_031566927.1	54b869b76f1328dcde25c1ac28a79d2b	263	Pfam	PF00406	Adenylate kinase	44	229	1.4E-55	2025-01-09	-	-	-
XP_031568878.1	2ab94493b2bfee1d939b45ff317ca67d	629	Pfam	PF02140	Galactose binding lectin domain	543	622	2.5E-18	2025-01-09	IPR000922	D-galactoside/L-rhamnose binding SUEL lectin domain	GO:0030246(InterPro)
XP_031552604.1	0847bb1481abbda851bd1941f0abe76a	244	Pfam	PF00106	short chain dehydrogenase	7	190	1.4E-45	2025-01-09	IPR002347	Short-chain dehydrogenase/reductase SDR	-
tr|A0A6P8H4Q2|A0A6P8H4Q2_ACTTE	0529ef038dc5ea1b877b08a615433d1c	3186	Pfam	PF07714	Protein tyrosine and serine/threonine kinase	2903	3164	5.7E-79	2025-01-09	IPR001245	Serine-threonine/tyrosine-protein kinase, catalytic domain	GO:0004672(InterPro)|GO:0006468(InterPro)
tr|A0A6P8H4Q2|A0A6P8H4Q2_ACTTE	0529ef038dc5ea1b877b08a615433d1c	3186	Pfam	PF07714	Protein tyrosine and serine/threonine kinase	1136	1397	1.1E-80	2025-01-09	IPR001245	Serine-threonine/tyrosine-protein kinase, catalytic domain	GO:0004672(InterPro)|GO:0006468(InterPro)
tr|A0A6P8H4Q2|A0A6P8H4Q2_ACTTE	0529ef038dc5ea1b877b08a615433d1c	3186	Pfam	PF07679	Immunoglobulin I-set domain	2517	2604	4.8E-12	2025-01-09	IPR013098	Immunoglobulin I-set	-
tr|A0A6P8H4Q2|A0A6P8H4Q2_ACTTE	0529ef038dc5ea1b877b08a615433d1c	3186	Pfam	PF07679	Immunoglobulin I-set domain	1445	1522	2.1E-11	2025-01-09	IPR013098	Immunoglobulin I-set	-
tr|A0A6P8H4Q2|A0A6P8H4Q2_ACTTE	0529ef038dc5ea1b877b08a615433d1c	3186	Pfam	PF07679	Immunoglobulin I-set domain	645	728	9.2E-9	2025-01-09	IPR013098	Immunoglobulin I-set	-
tr|A0A6P8H4Q2|A0A6P8H4Q2_ACTTE	0529ef038dc5ea1b877b08a615433d1c	3186	Pfam	PF07679	Immunoglobulin I-set domain	321	409	1.8E-12	2025-01-09	IPR013098	Immunoglobulin I-set	-
tr|A0A6P8H4Q2|A0A6P8H4Q2_ACTTE	0529ef038dc5ea1b877b08a615433d1c	3186	Pfam	PF07679	Immunoglobulin I-set domain	2123	2208	1.1E-13	2025-01-09	IPR013098	Immunoglobulin I-set	-
tr|A0A6P8H4Q2|A0A6P8H4Q2_ACTTE	0529ef038dc5ea1b877b08a615433d1c	3186	Pfam	PF07679	Immunoglobulin I-set domain	1830	1912	2.0E-10	2025-01-09	IPR013098	Immunoglobulin I-set	-
tr|A0A6P8H4Q2|A0A6P8H4Q2_ACTTE	0529ef038dc5ea1b877b08a615433d1c	3186	Pfam	PF07679	Immunoglobulin I-set domain	2416	2499	1.8E-9	2025-01-09	IPR013098	Immunoglobulin I-set	-
tr|A0A6P8H4Q2|A0A6P8H4Q2_ACTTE	0529ef038dc5ea1b877b08a615433d1c	3186	Pfam	PF07679	Immunoglobulin I-set domain	1537	1619	1.0E-11	2025-01-09	IPR013098	Immunoglobulin I-set	-
tr|A0A6P8H4Q2|A0A6P8H4Q2_ACTTE	0529ef038dc5ea1b877b08a615433d1c	3186	Pfam	PF07679	Immunoglobulin I-set domain	746	833	2.0E-13	2025-01-09	IPR013098	Immunoglobulin I-set	-
tr|A0A6P8H4Q2|A0A6P8H4Q2_ACTTE	0529ef038dc5ea1b877b08a615433d1c	3186	Pfam	PF07679	Immunoglobulin I-set domain	424	512	2.3E-10	2025-01-09	IPR013098	Immunoglobulin I-set	-
tr|A0A6P8H4Q2|A0A6P8H4Q2_ACTTE	0529ef038dc5ea1b877b08a615433d1c	3186	Pfam	PF07679	Immunoglobulin I-set domain	2322	2406	9.8E-12	2025-01-09	IPR013098	Immunoglobulin I-set	-
tr|A0A6P8H4Q2|A0A6P8H4Q2_ACTTE	0529ef038dc5ea1b877b08a615433d1c	3186	Pfam	PF00041	Fibronectin type III domain	956	1045	1.7E-9	2025-01-09	IPR003961	Fibronectin type III	GO:0005515(InterPro)
tr|A0A6P8H4Q2|A0A6P8H4Q2_ACTTE	0529ef038dc5ea1b877b08a615433d1c	3186	Pfam	PF00041	Fibronectin type III domain	2727	2816	6.5E-10	2025-01-09	IPR003961	Fibronectin type III	GO:0005515(InterPro)
tr|A0A6P8H4Q2|A0A6P8H4Q2_ACTTE	0529ef038dc5ea1b877b08a615433d1c	3186	Pfam	PF13927	Immunoglobulin domain	1917	2000	1.4E-12	2025-01-09	-	-	-
tr|A0A6P8H4Q2|A0A6P8H4Q2_ACTTE	0529ef038dc5ea1b877b08a615433d1c	3186	Pfam	PF13927	Immunoglobulin domain	217	299	3.8E-12	2025-01-09	-	-	-
tr|A0A6P8H4Q2|A0A6P8H4Q2_ACTTE	0529ef038dc5ea1b877b08a615433d1c	3186	Pfam	PF13927	Immunoglobulin domain	1727	1803	4.4E-11	2025-01-09	-	-	-
tr|A0A6P8H4Q2|A0A6P8H4Q2_ACTTE	0529ef038dc5ea1b877b08a615433d1c	3186	Pfam	PF13927	Immunoglobulin domain	2216	2299	2.9E-13	2025-01-09	-	-	-
tr|A0A6P8H4Q2|A0A6P8H4Q2_ACTTE	0529ef038dc5ea1b877b08a615433d1c	3186	Pfam	PF13927	Immunoglobulin domain	1630	1706	5.7E-11	2025-01-09	-	-	-
tr|A0A6P8H4Q2|A0A6P8H4Q2_ACTTE	0529ef038dc5ea1b877b08a615433d1c	3186	Pfam	PF13927	Immunoglobulin domain	548	627	3.1E-11	2025-01-09	-	-	-
tr|A0A6P8H4Q2|A0A6P8H4Q2_ACTTE	0529ef038dc5ea1b877b08a615433d1c	3186	Pfam	PF13927	Immunoglobulin domain	117	198	2.3E-7	2025-01-09	-	-	-
tr|A0A6P8H4Q2|A0A6P8H4Q2_ACTTE	0529ef038dc5ea1b877b08a615433d1c	3186	Pfam	PF13927	Immunoglobulin domain	2017	2100	1.2E-11	2025-01-09	-	-	-
tr|A0A6P8H4Q2|A0A6P8H4Q2_ACTTE	0529ef038dc5ea1b877b08a615433d1c	3186	Pfam	PF13927	Immunoglobulin domain	23	99	3.9E-15	2025-01-09	-	-	-
tr|A0A6P8H4Q2|A0A6P8H4Q2_ACTTE	0529ef038dc5ea1b877b08a615433d1c	3186	Pfam	PF01390	SEA domain	842	928	1.3E-7	2025-01-09	IPR000082	SEA domain	-
tr|A0A6P8H4Q2|A0A6P8H4Q2_ACTTE	0529ef038dc5ea1b877b08a615433d1c	3186	Pfam	PF01390	SEA domain	2613	2696	1.1E-7	2025-01-09	IPR000082	SEA domain	-
tr|A0A6P8HTM4|A0A6P8HTM4_ACTTE	72add738bf555c42376522caf323a59e	570	Pfam	PF00307	Calponin homology (CH) domain	457	558	4.3E-18	2025-01-09	IPR001715	Calponin homology domain	GO:0005515(InterPro)
XP_031571288.1	b09d674cb737566b301f5cc2b9032fdf	2347	Pfam	PF00050	Kazal-type serine protease inhibitor domain	1563	1606	1.1E-6	2025-01-09	IPR002350	Kazal domain	GO:0005515(InterPro)
XP_031571288.1	b09d674cb737566b301f5cc2b9032fdf	2347	Pfam	PF07648	Kazal-type serine protease inhibitor domain	1887	1934	1.6E-7	2025-01-09	IPR002350	Kazal domain	GO:0005515(InterPro)
XP_031571288.1	b09d674cb737566b301f5cc2b9032fdf	2347	Pfam	PF07648	Kazal-type serine protease inhibitor domain	2090	2137	1.3E-7	2025-01-09	IPR002350	Kazal domain	GO:0005515(InterPro)
XP_031571288.1	b09d674cb737566b301f5cc2b9032fdf	2347	Pfam	PF07648	Kazal-type serine protease inhibitor domain	1723	1762	0.1	2025-01-09	IPR002350	Kazal domain	GO:0005515(InterPro)
XP_031571288.1	b09d674cb737566b301f5cc2b9032fdf	2347	Pfam	PF07648	Kazal-type serine protease inhibitor domain	1394	1433	0.19	2025-01-09	IPR002350	Kazal domain	GO:0005515(InterPro)
XP_031571288.1	b09d674cb737566b301f5cc2b9032fdf	2347	Pfam	PF07648	Kazal-type serine protease inhibitor domain	1968	2015	1.0E-7	2025-01-09	IPR002350	Kazal domain	GO:0005515(InterPro)
XP_031571288.1	b09d674cb737566b301f5cc2b9032fdf	2347	Pfam	PF07648	Kazal-type serine protease inhibitor domain	1317	1358	2.8E-4	2025-01-09	IPR002350	Kazal domain	GO:0005515(InterPro)
XP_031571288.1	b09d674cb737566b301f5cc2b9032fdf	2347	Pfam	PF07648	Kazal-type serine protease inhibitor domain	1237	1281	7.5E-5	2025-01-09	IPR002350	Kazal domain	GO:0005515(InterPro)
XP_031571288.1	b09d674cb737566b301f5cc2b9032fdf	2347	Pfam	PF07648	Kazal-type serine protease inhibitor domain	1641	1683	6.3E-8	2025-01-09	IPR002350	Kazal domain	GO:0005515(InterPro)
XP_031571288.1	b09d674cb737566b301f5cc2b9032fdf	2347	Pfam	PF07648	Kazal-type serine protease inhibitor domain	161	207	2.0E-6	2025-01-09	IPR002350	Kazal domain	GO:0005515(InterPro)
XP_031571288.1	b09d674cb737566b301f5cc2b9032fdf	2347	Pfam	PF00095	WAP-type (Whey Acidic Protein) 'four-disulfide core'	2207	2253	0.0071	2025-01-09	IPR008197	WAP-type 'four-disulfide core' domain	GO:0005576(InterPro)|GO:0030414(InterPro)
XP_031571288.1	b09d674cb737566b301f5cc2b9032fdf	2347	Pfam	PF00095	WAP-type (Whey Acidic Protein) 'four-disulfide core'	2256	2299	0.25	2025-01-09	IPR008197	WAP-type 'four-disulfide core' domain	GO:0005576(InterPro)|GO:0030414(InterPro)
XP_031571288.1	b09d674cb737566b301f5cc2b9032fdf	2347	Pfam	PF00095	WAP-type (Whey Acidic Protein) 'four-disulfide core'	494	540	4.1E-4	2025-01-09	IPR008197	WAP-type 'four-disulfide core' domain	GO:0005576(InterPro)|GO:0030414(InterPro)
XP_031571288.1	b09d674cb737566b301f5cc2b9032fdf	2347	Pfam	PF00095	WAP-type (Whey Acidic Protein) 'four-disulfide core'	890	936	7.2E-5	2025-01-09	IPR008197	WAP-type 'four-disulfide core' domain	GO:0005576(InterPro)|GO:0030414(InterPro)
XP_031571288.1	b09d674cb737566b301f5cc2b9032fdf	2347	Pfam	PF00095	WAP-type (Whey Acidic Protein) 'four-disulfide core'	2148	2194	0.0026	2025-01-09	IPR008197	WAP-type 'four-disulfide core' domain	GO:0005576(InterPro)|GO:0030414(InterPro)
XP_031571288.1	b09d674cb737566b301f5cc2b9032fdf	2347	Pfam	PF00095	WAP-type (Whey Acidic Protein) 'four-disulfide core'	552	599	2.5E-4	2025-01-09	IPR008197	WAP-type 'four-disulfide core' domain	GO:0005576(InterPro)|GO:0030414(InterPro)
XP_031571288.1	b09d674cb737566b301f5cc2b9032fdf	2347	Pfam	PF00095	WAP-type (Whey Acidic Protein) 'four-disulfide core'	608	654	2.0E-5	2025-01-09	IPR008197	WAP-type 'four-disulfide core' domain	GO:0005576(InterPro)|GO:0030414(InterPro)
XP_031571288.1	b09d674cb737566b301f5cc2b9032fdf	2347	Pfam	PF00095	WAP-type (Whey Acidic Protein) 'four-disulfide core'	768	812	0.0015	2025-01-09	IPR008197	WAP-type 'four-disulfide core' domain	GO:0005576(InterPro)|GO:0030414(InterPro)
XP_031571288.1	b09d674cb737566b301f5cc2b9032fdf	2347	Pfam	PF00095	WAP-type (Whey Acidic Protein) 'four-disulfide core'	711	756	5.4E-5	2025-01-09	IPR008197	WAP-type 'four-disulfide core' domain	GO:0005576(InterPro)|GO:0030414(InterPro)
XP_031571288.1	b09d674cb737566b301f5cc2b9032fdf	2347	Pfam	PF00095	WAP-type (Whey Acidic Protein) 'four-disulfide core'	24	67	0.038	2025-01-09	IPR008197	WAP-type 'four-disulfide core' domain	GO:0005576(InterPro)|GO:0030414(InterPro)
XP_031571288.1	b09d674cb737566b301f5cc2b9032fdf	2347	Pfam	PF00095	WAP-type (Whey Acidic Protein) 'four-disulfide core'	1014	1059	0.004	2025-01-09	IPR008197	WAP-type 'four-disulfide core' domain	GO:0005576(InterPro)|GO:0030414(InterPro)
XP_031571288.1	b09d674cb737566b301f5cc2b9032fdf	2347	Pfam	PF00095	WAP-type (Whey Acidic Protein) 'four-disulfide core'	1767	1812	0.0018	2025-01-09	IPR008197	WAP-type 'four-disulfide core' domain	GO:0005576(InterPro)|GO:0030414(InterPro)
XP_031571288.1	b09d674cb737566b301f5cc2b9032fdf	2347	Pfam	PF00095	WAP-type (Whey Acidic Protein) 'four-disulfide core'	1438	1482	7.3E-4	2025-01-09	IPR008197	WAP-type 'four-disulfide core' domain	GO:0005576(InterPro)|GO:0030414(InterPro)
XP_031571288.1	b09d674cb737566b301f5cc2b9032fdf	2347	Pfam	PF00095	WAP-type (Whey Acidic Protein) 'four-disulfide core'	661	707	2.6E-4	2025-01-09	IPR008197	WAP-type 'four-disulfide core' domain	GO:0005576(InterPro)|GO:0030414(InterPro)
XP_031571288.1	b09d674cb737566b301f5cc2b9032fdf	2347	Pfam	PF00014	Kunitz/Bovine pancreatic trypsin inhibitor domain	429	481	1.3E-14	2025-01-09	IPR002223	Pancreatic trypsin inhibitor Kunitz domain	GO:0004867(InterPro)
XP_031571288.1	b09d674cb737566b301f5cc2b9032fdf	2347	Pfam	PF00014	Kunitz/Bovine pancreatic trypsin inhibitor domain	373	424	1.0E-14	2025-01-09	IPR002223	Pancreatic trypsin inhibitor Kunitz domain	GO:0004867(InterPro)
XP_031571288.1	b09d674cb737566b301f5cc2b9032fdf	2347	Pfam	PF00014	Kunitz/Bovine pancreatic trypsin inhibitor domain	315	366	3.1E-9	2025-01-09	IPR002223	Pancreatic trypsin inhibitor Kunitz domain	GO:0004867(InterPro)
XP_031571288.1	b09d674cb737566b301f5cc2b9032fdf	2347	Pfam	PF12947	EGF domain	2021	2056	1.4E-6	2025-01-09	IPR024731	EGF domain	-
XP_031571288.1	b09d674cb737566b301f5cc2b9032fdf	2347	Pfam	PF00086	Thyroglobulin type-1 repeat	1159	1207	9.4E-13	2025-01-09	IPR000716	Thyroglobulin type-1	-
XP_031571288.1	b09d674cb737566b301f5cc2b9032fdf	2347	Pfam	PF00086	Thyroglobulin type-1 repeat	818	882	1.3E-16	2025-01-09	IPR000716	Thyroglobulin type-1	-
XP_031571288.1	b09d674cb737566b301f5cc2b9032fdf	2347	Pfam	PF00086	Thyroglobulin type-1 repeat	955	1002	6.5E-13	2025-01-09	IPR000716	Thyroglobulin type-1	-
XP_031571288.1	b09d674cb737566b301f5cc2b9032fdf	2347	Pfam	PF00086	Thyroglobulin type-1 repeat	1072	1128	8.2E-11	2025-01-09	IPR000716	Thyroglobulin type-1	-
tr|A0A6P8IQS8|A0A6P8IQS8_ACTTE	d0b1f9898f1fa5e2b72bb7c60dd491ce	435	Pfam	PF20510	Homogentisate 1,2-dioxygenase N-terminal	5	275	2.1E-134	2025-01-09	IPR046452	Homogentisate 1,2-dioxygenase, N-terminal domain	-
tr|A0A6P8IQS8|A0A6P8IQS8_ACTTE	d0b1f9898f1fa5e2b72bb7c60dd491ce	435	Pfam	PF04209	Homogentisate 1,2-dioxygenase C-terminal	277	430	3.7E-77	2025-01-09	IPR046451	Homogentisate 1,2-dioxygenase, C-terminal domain	-
tr|A0A6P8HXZ5|A0A6P8HXZ5_ACTTE	c01fd7f8a9fa6f40ccf2f9dbd65b7dfa	191	Pfam	PF01251	Ribosomal protein S7e	7	187	2.2E-81	2025-01-09	IPR000554	Small ribosomal subunit protein eS7	GO:0003735(InterPro)|GO:0005840(InterPro)|GO:0006412(InterPro)
tr|A0A6P8HPF4|A0A6P8HPF4_ACTTE	6907595f015d82f60557c5a88bcaf069	84	Pfam	PF01249	Ribosomal protein S21e	1	78	1.5E-33	2025-01-09	IPR001931	Small ribosomal subunit protein eS21	GO:0003735(InterPro)|GO:0005840(InterPro)|GO:0006412(InterPro)
XP_031558288.1	02a0420cc791d0a7854bbddcfe616347	736	Pfam	PF01431	Peptidase family M13	527	732	3.9E-40	2025-01-09	IPR018497	Peptidase M13, C-terminal domain	GO:0004222(InterPro)|GO:0006508(InterPro)
XP_031558288.1	02a0420cc791d0a7854bbddcfe616347	736	Pfam	PF05649	Peptidase family M13	74	463	1.5E-80	2025-01-09	IPR008753	Peptidase M13, N-terminal domain	GO:0006508(InterPro)
XP_031555091.1	bededcd8a4f1a09abe532c1dd89b478f	382	Pfam	PF01522	Polysaccharide deacetylase	55	178	4.5E-5	2025-01-09	IPR002509	NodB homology domain	GO:0005975(InterPro)|GO:0016810(InterPro)
XP_031554953.1	c84e9ec70b1942e0a7349d00a9103864	1206	Pfam	PF21071	LARP1 HEAT repeat region	800	949	1.3E-71	2025-01-09	IPR006607	LARP1-like, DM15 repeat	GO:0000339(InterPro)|GO:0048255(InterPro)
XP_031554953.1	c84e9ec70b1942e0a7349d00a9103864	1206	Pfam	PF05383	La domain	319	375	1.4E-20	2025-01-09	IPR006630	La-type HTH domain	-
XP_031556688.1	08b7a7d6485b53c1a534c850bb0aa781	468	Pfam	PF04598	Gasdermin pore forming domain	4	226	2.7E-28	2025-01-09	IPR040460	Gasdermin, pore forming domain	-
tr|A0A6P8J5W7|A0A6P8J5W7_ACTTE	7ac56b2196dcf655b3fcf5a7842c0014	70	Pfam	PF00403	Heavy-metal-associated domain	7	62	6.0E-11	2025-01-09	IPR006121	Heavy metal-associated domain, HMA	GO:0046872(InterPro)
tr|A0A6P8H2I4|A0A6P8H2I4_ACTTE	5a744e84dcc0c4526e3c34296c8f337f	2677	Pfam	PF13513	HEAT-like repeat	2323	2377	0.0028	2025-01-09	-	-	-
tr|A0A6P8H2I4|A0A6P8H2I4_ACTTE	5a744e84dcc0c4526e3c34296c8f337f	2677	Pfam	PF02985	HEAT repeat	1662	1691	5.2	2025-01-09	IPR000357	HEAT repeat	GO:0005515(InterPro)
XP_031571944.1	bab74e5c349ebad007beff7f7e139df4	553	Pfam	PF00790	VHS domain	9	148	8.9E-43	2025-01-09	IPR002014	VHS domain	GO:0035091(InterPro)|GO:0043130(InterPro)
XP_031571944.1	bab74e5c349ebad007beff7f7e139df4	553	Pfam	PF03127	GAT domain	232	306	2.4E-17	2025-01-09	IPR004152	GAT domain	GO:0035091(InterPro)|GO:0043130(InterPro)
tr|A0A6P8HD79|A0A6P8HD79_ACTTE	88542a041bea06712fa9653d61433663	4009	Pfam	PF12777	Microtubule-binding stalk of dynein motor	2572	2914	2.3E-50	2025-01-09	IPR024743	Dynein heavy chain, coiled coil stalk	-
tr|A0A6P8HD79|A0A6P8HD79_ACTTE	88542a041bea06712fa9653d61433663	4009	Pfam	PF03028	Dynein heavy chain region D6 P-loop domain	3411	3525	4.7E-44	2025-01-09	IPR004273	Dynein heavy chain region D6 P-loop domain	GO:0007018(InterPro)|GO:0008569(InterPro)|GO:0030286(InterPro)
tr|A0A6P8HD79|A0A6P8HD79_ACTTE	88542a041bea06712fa9653d61433663	4009	Pfam	PF18199	Dynein heavy chain C-terminal domain	3705	4005	6.8E-120	2025-01-09	IPR041228	Dynein heavy chain, C-terminal domain	-
tr|A0A6P8HD79|A0A6P8HD79_ACTTE	88542a041bea06712fa9653d61433663	4009	Pfam	PF17857	AAA+ lid domain	2137	2214	3.4E-11	2025-01-09	IPR041589	Dynein heavy chain 3, AAA+ lid domain	-
tr|A0A6P8HD79|A0A6P8HD79_ACTTE	88542a041bea06712fa9653d61433663	4009	Pfam	PF18198	Dynein heavy chain AAA lid domain	3560	3699	3.0E-54	2025-01-09	IPR041658	Dynein heavy chain AAA lid domain	-
tr|A0A6P8HD79|A0A6P8HD79_ACTTE	88542a041bea06712fa9653d61433663	4009	Pfam	PF08393	Dynein heavy chain, N-terminal region 2	744	1148	4.0E-146	2025-01-09	IPR013602	Dynein heavy chain, linker	-
tr|A0A6P8HD79|A0A6P8HD79_ACTTE	88542a041bea06712fa9653d61433663	4009	Pfam	PF12775	P-loop containing dynein motor region	1926	2104	2.0E-79	2025-01-09	-	-	-
tr|A0A6P8HD79|A0A6P8HD79_ACTTE	88542a041bea06712fa9653d61433663	4009	Pfam	PF12774	Hydrolytic ATP binding site of dynein motor region	1277	1603	9.0E-152	2025-01-09	IPR035699	Dynein heavy chain, hydrolytic ATP-binding dynein motor region	GO:0005524(InterPro)
tr|A0A6P8HD79|A0A6P8HD79_ACTTE	88542a041bea06712fa9653d61433663	4009	Pfam	PF12781	ATP-binding dynein motor region	2946	3167	1.8E-94	2025-01-09	IPR035706	Dynein heavy chain, ATP-binding dynein motor region	-
tr|A0A6P8HD79|A0A6P8HD79_ACTTE	88542a041bea06712fa9653d61433663	4009	Pfam	PF12780	P-loop containing dynein motor region D4	2296	2558	4.4E-103	2025-01-09	IPR024317	Dynein heavy chain, AAA module D4	-
tr|A0A6P8HD79|A0A6P8HD79_ACTTE	88542a041bea06712fa9653d61433663	4009	Pfam	PF17852	Dynein heavy chain AAA lid domain	1769	1918	5.6E-27	2025-01-09	IPR041466	Dynein heavy chain, AAA 5 extension domain	-
CAH3156883.1	fb803bf5d8d8026ecfceeec7a37900b8	65	Pfam	PF01200	Ribosomal protein S28e	4	64	4.8E-29	2025-01-09	IPR000289	Small ribosomal subunit protein eS28	GO:0003735(InterPro)|GO:0005840(InterPro)|GO:0006412(InterPro)
tr|A0A6P8HM51|A0A6P8HM51_ACTTE	b6637de3f298f5aa4e447797d66ff8f6	402	Pfam	PF17172	Glutathione S-transferase N-terminal domain	82	176	3.2E-25	2025-01-09	IPR012336	Thioredoxin-like fold	-
tr|A0A6P8HM51|A0A6P8HM51_ACTTE	b6637de3f298f5aa4e447797d66ff8f6	402	Pfam	PF17171	Glutathione S-transferase, C-terminal domain	224	287	1.8E-13	2025-01-09	IPR033468	Metaxin, glutathione S-transferase domain	-
tr|A0A6P8IV09|A0A6P8IV09_ACTTE	dc0ff8135c1b9f1fb98853c8f5a358da	364	Pfam	PF00085	Thioredoxin	25	127	1.5E-25	2025-01-09	IPR013766	Thioredoxin domain	-
tr|A0A6P8IV09|A0A6P8IV09_ACTTE	dc0ff8135c1b9f1fb98853c8f5a358da	364	Pfam	PF00085	Thioredoxin	143	246	1.0E-28	2025-01-09	IPR013766	Thioredoxin domain	-
tr|A0A6P8IV09|A0A6P8IV09_ACTTE	dc0ff8135c1b9f1fb98853c8f5a358da	364	Pfam	PF07749	Endoplasmic reticulum protein ERp29, C-terminal domain	264	354	3.6E-22	2025-01-09	IPR011679	Endoplasmic reticulum resident protein 29, C-terminal	GO:0005783(InterPro)
XP_031560396.1	effe2df3c4c6cbe5935cd4581c1009a2	284	Pfam	PF00093	von Willebrand factor type C domain	140	198	0.0016	2025-01-09	IPR001007	VWFC domain	GO:0005515(InterPro)
tr|A0A6P8GWN3|A0A6P8GWN3_ACTTE	6408004a5242cd53fc771015599d1f8a	1101	Pfam	PF18346	Mind bomb SH3 repeat domain	320	382	7.8E-14	2025-01-09	IPR040847	Mind bomb, SH3 repeat domain	-
tr|A0A6P8GWN3|A0A6P8GWN3_ACTTE	6408004a5242cd53fc771015599d1f8a	1101	Pfam	PF18346	Mind bomb SH3 repeat domain	249	311	1.5E-14	2025-01-09	IPR040847	Mind bomb, SH3 repeat domain	-
tr|A0A6P8GWN3|A0A6P8GWN3_ACTTE	6408004a5242cd53fc771015599d1f8a	1101	Pfam	PF06701	Mib_herc2	157	219	3.1E-7	2025-01-09	IPR010606	Mib-herc2	GO:0004842(InterPro)|GO:0016567(InterPro)|GO:0046872(InterPro)
tr|A0A6P8GWN3|A0A6P8GWN3_ACTTE	6408004a5242cd53fc771015599d1f8a	1101	Pfam	PF06701	Mib_herc2	4	71	6.4E-19	2025-01-09	IPR010606	Mib-herc2	GO:0004842(InterPro)|GO:0016567(InterPro)|GO:0046872(InterPro)
tr|A0A6P8GWN3|A0A6P8GWN3_ACTTE	6408004a5242cd53fc771015599d1f8a	1101	Pfam	PF13920	Zinc finger, C3HC4 type (RING finger)	980	1023	6.7E-5	2025-01-09	-	-	-
tr|A0A6P8GWN3|A0A6P8GWN3_ACTTE	6408004a5242cd53fc771015599d1f8a	1101	Pfam	PF13920	Zinc finger, C3HC4 type (RING finger)	1055	1095	2.2E-6	2025-01-09	-	-	-
tr|A0A6P8GWN3|A0A6P8GWN3_ACTTE	6408004a5242cd53fc771015599d1f8a	1101	Pfam	PF00569	Zinc finger, ZZ type	81	119	1.7E-5	2025-01-09	IPR000433	Zinc finger, ZZ-type	GO:0008270(InterPro)
tr|A0A6P8GWN3|A0A6P8GWN3_ACTTE	6408004a5242cd53fc771015599d1f8a	1101	Pfam	PF12796	Ankyrin repeats (3 copies)	432	525	1.8E-10	2025-01-09	IPR002110	Ankyrin repeat	GO:0005515(InterPro)
tr|A0A6P8GWN3|A0A6P8GWN3_ACTTE	6408004a5242cd53fc771015599d1f8a	1101	Pfam	PF12796	Ankyrin repeats (3 copies)	636	710	2.1E-11	2025-01-09	IPR002110	Ankyrin repeat	GO:0005515(InterPro)
tr|A0A6P8GWN3|A0A6P8GWN3_ACTTE	6408004a5242cd53fc771015599d1f8a	1101	Pfam	PF00023	Ankyrin repeat	532	561	3.8	2025-01-09	IPR002110	Ankyrin repeat	GO:0005515(InterPro)
XP_031553864.1	611fd7fff98806a14e2e6001786ac61e	763	Pfam	PF01431	Peptidase family M13	559	762	1.1E-66	2025-01-09	IPR018497	Peptidase M13, C-terminal domain	GO:0004222(InterPro)|GO:0006508(InterPro)
XP_031553864.1	611fd7fff98806a14e2e6001786ac61e	763	Pfam	PF05649	Peptidase family M13	95	501	3.9E-77	2025-01-09	IPR008753	Peptidase M13, N-terminal domain	GO:0006508(InterPro)
XP_031565281.1	d570243a9aa61ca53e4dfe4b54fa16da	439	Pfam	PF20985	Legumain, prodomain	342	435	7.7E-10	2025-01-09	IPR048501	Legumain, prodomain	-
XP_031565281.1	d570243a9aa61ca53e4dfe4b54fa16da	439	Pfam	PF01650	Peptidase C13 family	32	289	7.8E-108	2025-01-09	IPR001096	Peptidase C13, legumain	GO:0006508(InterPro)|GO:0008233(InterPro)
XP_031550715.1	a90480037780fa22492f371a452aad2a	430	Pfam	PF00557	Metallopeptidase family M24	62	244	2.2E-15	2025-01-09	IPR000994	Peptidase M24	-
XP_031559508.1	6ba9506f31a060cf99257253595c3118	102	Pfam	PF19026	HYPK UBA domain	61	101	9.0E-17	2025-01-09	IPR044034	Nascent polypeptide-associated complex subunit alpha-like, UBA domain	-
tr|A0A6P8H2K8|A0A6P8H2K8_ACTTE	5bcba76558790ee02612fbc4d4e5a3f5	248	Pfam	PF00261	Tropomyosin	7	245	1.1E-33	2025-01-09	IPR000533	Tropomyosin	-
tr|A0A6P8I9C5|A0A6P8I9C5_ACTTE	6b3529b6344aa027ff713437efc36ba6	553	Pfam	PF00224	Pyruvate kinase, barrel domain	46	373	1.6E-147	2025-01-09	IPR015793	Pyruvate kinase, barrel	GO:0000287(InterPro)|GO:0004743(InterPro)|GO:0006096(InterPro)|GO:0030955(InterPro)
tr|A0A6P8I9C5|A0A6P8I9C5_ACTTE	6b3529b6344aa027ff713437efc36ba6	553	Pfam	PF02887	Pyruvate kinase, alpha/beta domain	408	526	6.2E-29	2025-01-09	IPR015795	Pyruvate kinase, C-terminal	-
tr|A0A6P8I7S4|A0A6P8I7S4_ACTTE	d7a8ef6865406dc5676c1b3505c70903	353	Pfam	PF03747	ADP-ribosylglycohydrolase	8	326	5.0E-63	2025-01-09	IPR005502	ADP-ribosylation/Crystallin J1	-
XP_031551711.1	74baac514c4f174933b15bda17768656	172	Pfam	PF13499	EF-hand domain pair	102	165	5.8E-7	2025-01-09	IPR002048	EF-hand domain	GO:0005509(InterPro)
XP_031551711.1	74baac514c4f174933b15bda17768656	172	Pfam	PF13405	EF-hand domain	35	64	0.0042	2025-01-09	IPR002048	EF-hand domain	GO:0005509(InterPro)
tr|A0A6P8HAY6|A0A6P8HAY6_ACTTE	c36281dbffc5ba25b44a93d471da8ab6	894	Pfam	PF00018	SH3 domain	542	598	1.9E-4	2025-01-09	IPR001452	SH3 domain	GO:0005515(InterPro)
tr|A0A6P8HAY6|A0A6P8HAY6_ACTTE	c36281dbffc5ba25b44a93d471da8ab6	894	Pfam	PF00595	PDZ domain	426	502	2.7E-16	2025-01-09	IPR001478	PDZ domain	GO:0005515(InterPro)
tr|A0A6P8HAY6|A0A6P8HAY6_ACTTE	c36281dbffc5ba25b44a93d471da8ab6	894	Pfam	PF00595	PDZ domain	165	247	1.9E-17	2025-01-09	IPR001478	PDZ domain	GO:0005515(InterPro)
tr|A0A6P8HAY6|A0A6P8HAY6_ACTTE	c36281dbffc5ba25b44a93d471da8ab6	894	Pfam	PF00595	PDZ domain	262	344	1.1E-18	2025-01-09	IPR001478	PDZ domain	GO:0005515(InterPro)
tr|A0A6P8HAY6|A0A6P8HAY6_ACTTE	c36281dbffc5ba25b44a93d471da8ab6	894	Pfam	PF09058	L27_1	6	62	7.5E-24	2025-01-09	IPR015143	L27-1	-
tr|A0A6P8HAY6|A0A6P8HAY6_ACTTE	c36281dbffc5ba25b44a93d471da8ab6	894	Pfam	PF00625	Guanylate kinase	697	880	2.1E-53	2025-01-09	IPR008145	Guanylate kinase/L-type calcium channel beta subunit	-
XP_031568460.1	f8d2bc35521cb9b04cf60874dec24383	281	Pfam	PF00756	Putative esterase	23	273	3.3E-63	2025-01-09	IPR000801	Esterase-like	-
tr|A0A6P8ISM8|A0A6P8ISM8_ACTTE	a9a340d22ce54d7a88d491c9f9ffd84d	4540	Pfam	PF17852	Dynein heavy chain AAA lid domain	2352	2470	2.0E-21	2025-01-09	IPR041466	Dynein heavy chain, AAA 5 extension domain	-
tr|A0A6P8ISM8|A0A6P8ISM8_ACTTE	a9a340d22ce54d7a88d491c9f9ffd84d	4540	Pfam	PF03028	Dynein heavy chain region D6 P-loop domain	3957	4065	7.3E-34	2025-01-09	IPR004273	Dynein heavy chain region D6 P-loop domain	GO:0007018(InterPro)|GO:0008569(InterPro)|GO:0030286(InterPro)
tr|A0A6P8ISM8|A0A6P8ISM8_ACTTE	a9a340d22ce54d7a88d491c9f9ffd84d	4540	Pfam	PF12774	Hydrolytic ATP binding site of dynein motor region	1869	2196	2.2E-138	2025-01-09	IPR035699	Dynein heavy chain, hydrolytic ATP-binding dynein motor region	GO:0005524(InterPro)
tr|A0A6P8ISM8|A0A6P8ISM8_ACTTE	a9a340d22ce54d7a88d491c9f9ffd84d	4540	Pfam	PF18199	Dynein heavy chain C-terminal domain	4242	4537	1.3E-98	2025-01-09	IPR041228	Dynein heavy chain, C-terminal domain	-
tr|A0A6P8ISM8|A0A6P8ISM8_ACTTE	a9a340d22ce54d7a88d491c9f9ffd84d	4540	Pfam	PF18198	Dynein heavy chain AAA lid domain	4096	4235	4.2E-47	2025-01-09	IPR041658	Dynein heavy chain AAA lid domain	-
tr|A0A6P8ISM8|A0A6P8ISM8_ACTTE	a9a340d22ce54d7a88d491c9f9ffd84d	4540	Pfam	PF08385	Dynein heavy chain, N-terminal region 1	207	761	4.9E-173	2025-01-09	IPR013594	Dynein heavy chain, tail	-
tr|A0A6P8ISM8|A0A6P8ISM8_ACTTE	a9a340d22ce54d7a88d491c9f9ffd84d	4540	Pfam	PF12781	ATP-binding dynein motor region	3498	3718	5.4E-80	2025-01-09	IPR035706	Dynein heavy chain, ATP-binding dynein motor region	-
tr|A0A6P8ISM8|A0A6P8ISM8_ACTTE	a9a340d22ce54d7a88d491c9f9ffd84d	4540	Pfam	PF12777	Microtubule-binding stalk of dynein motor	3124	3469	8.7E-38	2025-01-09	IPR024743	Dynein heavy chain, coiled coil stalk	-
tr|A0A6P8ISM8|A0A6P8ISM8_ACTTE	a9a340d22ce54d7a88d491c9f9ffd84d	4540	Pfam	PF12775	P-loop containing dynein motor region	2479	2658	2.0E-60	2025-01-09	-	-	-
tr|A0A6P8ISM8|A0A6P8ISM8_ACTTE	a9a340d22ce54d7a88d491c9f9ffd84d	4540	Pfam	PF17857	AAA+ lid domain	2691	2773	2.8E-10	2025-01-09	IPR041589	Dynein heavy chain 3, AAA+ lid domain	-
tr|A0A6P8ISM8|A0A6P8ISM8_ACTTE	a9a340d22ce54d7a88d491c9f9ffd84d	4540	Pfam	PF08393	Dynein heavy chain, N-terminal region 2	1331	1734	3.8E-132	2025-01-09	IPR013602	Dynein heavy chain, linker	-
tr|A0A6P8ISM8|A0A6P8ISM8_ACTTE	a9a340d22ce54d7a88d491c9f9ffd84d	4540	Pfam	PF12780	P-loop containing dynein motor region D4	2849	3111	5.0E-87	2025-01-09	IPR024317	Dynein heavy chain, AAA module D4	-
tr|A0A6P8I268|A0A6P8I268_ACTTE	8dc773de06b0383171ffbaf828420b82	456	Pfam	PF01431	Peptidase family M13	396	425	6.4E-5	2025-01-09	IPR018497	Peptidase M13, C-terminal domain	GO:0004222(InterPro)|GO:0006508(InterPro)
tr|A0A6P8I268|A0A6P8I268_ACTTE	8dc773de06b0383171ffbaf828420b82	456	Pfam	PF05649	Peptidase family M13	121	262	2.4E-37	2025-01-09	IPR008753	Peptidase M13, N-terminal domain	GO:0006508(InterPro)
tr|A0A6P8I268|A0A6P8I268_ACTTE	8dc773de06b0383171ffbaf828420b82	456	Pfam	PF05649	Peptidase family M13	263	337	4.0E-18	2025-01-09	IPR008753	Peptidase M13, N-terminal domain	GO:0006508(InterPro)
tr|A0A6P8IEL0|A0A6P8IEL0_ACTTE	32e4d2bbeabcc3095c762b1f5f9f3ca1	317	Pfam	PF17777	Insertion domain in 60S ribosomal protein L10P	111	180	4.9E-18	2025-01-09	IPR040637	Large ribosomal subunit protein uL10-like, insertion domain	-
tr|A0A6P8IEL0|A0A6P8IEL0_ACTTE	32e4d2bbeabcc3095c762b1f5f9f3ca1	317	Pfam	PF00466	Ribosomal protein L10	7	105	2.8E-17	2025-01-09	IPR001790	Large ribosomal subunit protein uL10	-
tr|A0A6P8IEL0|A0A6P8IEL0_ACTTE	32e4d2bbeabcc3095c762b1f5f9f3ca1	317	Pfam	PF00428	60s Acidic ribosomal protein	231	316	4.8E-18	2025-01-09	-	-	-
tr|A0A6P8IHP8|A0A6P8IHP8_ACTTE	1f618eb2c33282d386d2ca37cc7a73bd	1301	Pfam	PF00090	Thrombospondin type 1 domain	85	135	9.8E-8	2025-01-09	IPR000884	Thrombospondin type-1 (TSP1) repeat	-
tr|A0A6P8IHP8|A0A6P8IHP8_ACTTE	1f618eb2c33282d386d2ca37cc7a73bd	1301	Pfam	PF00090	Thrombospondin type 1 domain	143	192	5.8E-7	2025-01-09	IPR000884	Thrombospondin type-1 (TSP1) repeat	-
tr|A0A6P8IHP8|A0A6P8IHP8_ACTTE	1f618eb2c33282d386d2ca37cc7a73bd	1301	Pfam	PF00090	Thrombospondin type 1 domain	874	921	3.5E-8	2025-01-09	IPR000884	Thrombospondin type-1 (TSP1) repeat	-
tr|A0A6P8IHP8|A0A6P8IHP8_ACTTE	1f618eb2c33282d386d2ca37cc7a73bd	1301	Pfam	PF00090	Thrombospondin type 1 domain	199	245	9.8E-6	2025-01-09	IPR000884	Thrombospondin type-1 (TSP1) repeat	-
tr|A0A6P8IHP8|A0A6P8IHP8_ACTTE	1f618eb2c33282d386d2ca37cc7a73bd	1301	Pfam	PF00090	Thrombospondin type 1 domain	367	416	1.2E-8	2025-01-09	IPR000884	Thrombospondin type-1 (TSP1) repeat	-
tr|A0A6P8IHP8|A0A6P8IHP8_ACTTE	1f618eb2c33282d386d2ca37cc7a73bd	1301	Pfam	PF00090	Thrombospondin type 1 domain	253	302	9.5E-8	2025-01-09	IPR000884	Thrombospondin type-1 (TSP1) repeat	-
tr|A0A6P8IHP8|A0A6P8IHP8_ACTTE	1f618eb2c33282d386d2ca37cc7a73bd	1301	Pfam	PF00090	Thrombospondin type 1 domain	310	359	1.1E-7	2025-01-09	IPR000884	Thrombospondin type-1 (TSP1) repeat	-
tr|A0A6P8IHP8|A0A6P8IHP8_ACTTE	1f618eb2c33282d386d2ca37cc7a73bd	1301	Pfam	PF00090	Thrombospondin type 1 domain	34	78	0.013	2025-01-09	IPR000884	Thrombospondin type-1 (TSP1) repeat	-
tr|A0A6P8IHP8|A0A6P8IHP8_ACTTE	1f618eb2c33282d386d2ca37cc7a73bd	1301	Pfam	PF00090	Thrombospondin type 1 domain	815	864	1.4E-9	2025-01-09	IPR000884	Thrombospondin type-1 (TSP1) repeat	-
tr|A0A6P8IHP8|A0A6P8IHP8_ACTTE	1f618eb2c33282d386d2ca37cc7a73bd	1301	Pfam	PF00090	Thrombospondin type 1 domain	762	806	29.0	2025-01-09	IPR000884	Thrombospondin type-1 (TSP1) repeat	-
tr|A0A6P8IHP8|A0A6P8IHP8_ACTTE	1f618eb2c33282d386d2ca37cc7a73bd	1301	Pfam	PF00264	Common central domain of tyrosinase	478	665	2.8E-20	2025-01-09	IPR002227	Tyrosinase copper-binding domain	GO:0016491(InterPro)
tr|A0A6P8IHP8|A0A6P8IHP8_ACTTE	1f618eb2c33282d386d2ca37cc7a73bd	1301	Pfam	PF00264	Common central domain of tyrosinase	986	1171	8.3E-31	2025-01-09	IPR002227	Tyrosinase copper-binding domain	GO:0016491(InterPro)
tr|A0A6P8HDZ0|A0A6P8HDZ0_ACTTE	acb38fcc1d024ca515ae585031ee5cff	377	Pfam	PF08240	Alcohol dehydrogenase GroES-like domain	35	163	7.1E-17	2025-01-09	IPR013154	Alcohol dehydrogenase-like, N-terminal	-
tr|A0A6P8HDZ0|A0A6P8HDZ0_ACTTE	acb38fcc1d024ca515ae585031ee5cff	377	Pfam	PF00107	Zinc-binding dehydrogenase	205	324	2.6E-22	2025-01-09	IPR013149	Alcohol dehydrogenase-like, C-terminal	-
tr|A0A6P8IWK4|A0A6P8IWK4_ACTTE	008695b74aacdb73d11cd94d38486697	260	Pfam	PF00244	14-3-3 protein	10	235	6.8E-97	2025-01-09	IPR023410	14-3-3 domain	-
tr|A0A6P8HD84|A0A6P8HD84_ACTTE	debfdf7b1b64ea37c170ee56f47e47ca	547	Pfam	PF14845	beta-acetyl hexosaminidase like	53	163	5.3E-13	2025-01-09	IPR029019	Beta-hexosaminidase, eukaryotic type, N-terminal	-
tr|A0A6P8HD84|A0A6P8HD84_ACTTE	debfdf7b1b64ea37c170ee56f47e47ca	547	Pfam	PF00728	Glycosyl hydrolase family 20, catalytic domain	186	502	1.5E-82	2025-01-09	IPR015883	Glycoside hydrolase family 20, catalytic domain	GO:0004553(InterPro)|GO:0005975(InterPro)
tr|A0A6P8IQ22|A0A6P8IQ22_ACTTE	7996c3340733d7ff1e68c743b5e6910c	255	Pfam	PF15898	cGMP-dependent protein kinase interacting domain	189	251	1.1E-5	2025-01-09	IPR031775	cGMP-dependent protein kinase, interacting domain	GO:0019901(InterPro)
XP_031566719.1	1d922c58e8c56ea7e9b8e238f8bd4498	666	Pfam	PF00431	CUB domain	38	138	7.2E-11	2025-01-09	IPR000859	CUB domain	-
XP_031566719.1	1d922c58e8c56ea7e9b8e238f8bd4498	666	Pfam	PF00431	CUB domain	162	268	2.0E-7	2025-01-09	IPR000859	CUB domain	-
XP_031566719.1	1d922c58e8c56ea7e9b8e238f8bd4498	666	Pfam	PF00100	Zona pellucida-like domain	330	579	2.9E-48	2025-01-09	IPR001507	Zona pellucida domain	-
tr|A0A6P8HL07|A0A6P8HL07_ACTTE	8d90937d4bdddb7620de82b58389a2e0	305	Pfam	PF02089	Palmitoyl protein thioesterase	33	288	5.3E-88	2025-01-09	-	-	-
tr|A0A6P8IQH7|A0A6P8IQH7_ACTTE	7bfcbeaef69183cd99d8c4b71153ec85	191	Pfam	PF00071	Ras family	5	174	1.0E-47	2025-01-09	IPR001806	Small GTPase	GO:0003924(InterPro)|GO:0005525(InterPro)
tr|A0A6P8J941|A0A6P8J941_ACTTE	26bf84c848df429431e10612a0883307	1274	Pfam	PF00305	Lipoxygenase	799	1262	2.3E-40	2025-01-09	IPR013819	Lipoxygenase, C-terminal	GO:0016702(InterPro)|GO:0046872(InterPro)
tr|A0A6P8J941|A0A6P8J941_ACTTE	26bf84c848df429431e10612a0883307	1274	Pfam	PF00305	Lipoxygenase	152	534	1.2E-41	2025-01-09	IPR013819	Lipoxygenase, C-terminal	GO:0016702(InterPro)|GO:0046872(InterPro)
XP_031574974.1	d71724c55f5e6b5f43d83fef22b6c413	244	Pfam	PF13561	Enoyl-(Acyl carrier protein) reductase	14	241	2.1E-53	2025-01-09	-	-	-
XP_031554982.1	68bfebc98c7961c1dcb34b0484260305	924	Pfam	PF00088	Trefoil (P-type) domain	87	140	0.097	2025-01-09	IPR000519	P-type trefoil domain	-
XP_031554982.1	68bfebc98c7961c1dcb34b0484260305	924	Pfam	PF00188	Cysteine-rich secretory protein family	198	323	7.0E-15	2025-01-09	IPR014044	CAP domain	-
XP_031554982.1	68bfebc98c7961c1dcb34b0484260305	924	Pfam	PF00188	Cysteine-rich secretory protein family	774	899	1.3E-15	2025-01-09	IPR014044	CAP domain	-
XP_031554982.1	68bfebc98c7961c1dcb34b0484260305	924	Pfam	PF00059	Lectin C-type domain	412	521	1.4E-7	2025-01-09	IPR001304	C-type lectin-like	-
XP_031554982.1	68bfebc98c7961c1dcb34b0484260305	924	Pfam	PF00059	Lectin C-type domain	597	705	2.5E-7	2025-01-09	IPR001304	C-type lectin-like	-
XP_031553573.1	368200750d5d208727965185f9c87eb0	603	Pfam	PF04597	Ribophorin I	33	452	5.6E-146	2025-01-09	IPR007676	Ribophorin I	GO:0006486(InterPro)|GO:0016020(InterPro)
XP_031560945.1	9b82ee75083f82de609fb9da00fb7c74	344	Pfam	PF01263	Aldose 1-epimerase	19	339	1.2E-85	2025-01-09	IPR008183	Aldose 1-/Glucose-6-phosphate 1-epimerase	GO:0005975(InterPro)|GO:0016853(InterPro)
XP_031562581.1	f1a8c5925326ee9649124ab629b114a2	1265	Pfam	PF07679	Immunoglobulin I-set domain	536	608	9.2E-4	2025-01-09	IPR013098	Immunoglobulin I-set	-
XP_031562581.1	f1a8c5925326ee9649124ab629b114a2	1265	Pfam	PF00095	WAP-type (Whey Acidic Protein) 'four-disulfide core'	682	726	3.7E-4	2025-01-09	IPR008197	WAP-type 'four-disulfide core' domain	GO:0005576(InterPro)|GO:0030414(InterPro)
XP_031562581.1	f1a8c5925326ee9649124ab629b114a2	1265	Pfam	PF00095	WAP-type (Whey Acidic Protein) 'four-disulfide core'	79	124	0.0081	2025-01-09	IPR008197	WAP-type 'four-disulfide core' domain	GO:0005576(InterPro)|GO:0030414(InterPro)
XP_031562581.1	f1a8c5925326ee9649124ab629b114a2	1265	Pfam	PF00095	WAP-type (Whey Acidic Protein) 'four-disulfide core'	631	672	0.097	2025-01-09	IPR008197	WAP-type 'four-disulfide core' domain	GO:0005576(InterPro)|GO:0030414(InterPro)
XP_031562581.1	f1a8c5925326ee9649124ab629b114a2	1265	Pfam	PF00095	WAP-type (Whey Acidic Protein) 'four-disulfide core'	25	67	0.016	2025-01-09	IPR008197	WAP-type 'four-disulfide core' domain	GO:0005576(InterPro)|GO:0030414(InterPro)
XP_031562581.1	f1a8c5925326ee9649124ab629b114a2	1265	Pfam	PF00095	WAP-type (Whey Acidic Protein) 'four-disulfide core'	193	233	0.091	2025-01-09	IPR008197	WAP-type 'four-disulfide core' domain	GO:0005576(InterPro)|GO:0030414(InterPro)
XP_031562581.1	f1a8c5925326ee9649124ab629b114a2	1265	Pfam	PF00095	WAP-type (Whey Acidic Protein) 'four-disulfide core'	259	304	0.0082	2025-01-09	IPR008197	WAP-type 'four-disulfide core' domain	GO:0005576(InterPro)|GO:0030414(InterPro)
XP_031562581.1	f1a8c5925326ee9649124ab629b114a2	1265	Pfam	PF00100	Zona pellucida-like domain	935	1178	2.6E-52	2025-01-09	IPR001507	Zona pellucida domain	-
XP_031563909.1	b5451ed8a8c5ceaaceba1fbf81b37b62	545	Pfam	PF08336	Prolyl 4-Hydroxylase alpha-subunit, N-terminal region	30	158	1.8E-30	2025-01-09	IPR013547	Prolyl 4-hydroxylase alpha-subunit, N-terminal	GO:0004656(InterPro)|GO:0005783(InterPro)
XP_031563909.1	b5451ed8a8c5ceaaceba1fbf81b37b62	545	Pfam	PF13640	2OG-Fe(II) oxygenase superfamily	427	529	7.9E-11	2025-01-09	IPR044862	Prolyl 4-hydroxylase alpha subunit, Fe(2+) 2OG dioxygenase domain	-
XP_031559656.1	25e972bd8b4754c32c912f5833f842af	479	Pfam	PF00288	GHMP kinases N terminal domain	152	216	6.2E-10	2025-01-09	IPR006204	GHMP kinase N-terminal domain	GO:0005524(InterPro)
XP_031559656.1	25e972bd8b4754c32c912f5833f842af	479	Pfam	PF08544	GHMP kinases C terminal	379	451	4.9E-9	2025-01-09	IPR013750	GHMP kinase, C-terminal domain	-
XP_031559656.1	25e972bd8b4754c32c912f5833f842af	479	Pfam	PF10509	Galactokinase galactose-binding signature	45	92	6.7E-19	2025-01-09	IPR019539	Galactokinase, N-terminal domain	-
tr|A7RN14|A7RN14_NEMVE	33e3f78d9096b7201e1bb8c785e30113	263	Pfam	PF01248	Ribosomal protein L7Ae/L30e/S12e/Gadd45 family	132	214	9.8E-20	2025-01-09	IPR004038	Ribosomal protein eL8/eL30/eS12/Gadd45	-
XP_031559763.1	d8a03c8fc414aa40a49302ab7ca69cfb	523	Pfam	PF08156	NOP5NT (NUC127) domain	2	66	1.5E-17	2025-01-09	IPR012974	Nucleolar protein 58/56, N-terminal	-
XP_031559763.1	d8a03c8fc414aa40a49302ab7ca69cfb	523	Pfam	PF01798	snoRNA binding domain, fibrillarin	169	397	1.1E-82	2025-01-09	IPR002687	Nop domain	-
XP_031564933.1	3fbe3ee6c1de17f89e424362aa89fa3a	366	Pfam	PF00626	Gelsolin repeat	181	244	2.0E-10	2025-01-09	IPR007123	Gelsolin-like domain	-
XP_031564933.1	3fbe3ee6c1de17f89e424362aa89fa3a	366	Pfam	PF00626	Gelsolin repeat	64	139	3.5E-11	2025-01-09	IPR007123	Gelsolin-like domain	-
XP_031564933.1	3fbe3ee6c1de17f89e424362aa89fa3a	366	Pfam	PF00626	Gelsolin repeat	291	333	2.7E-5	2025-01-09	IPR007123	Gelsolin-like domain	-
tr|A0A6P8IWN3|A0A6P8IWN3_ACTTE	1fac287ecfc2d6a6d3e7d7303e2cfeab	763	Pfam	PF12971	Alpha-N-acetylglucosaminidase (NAGLU) N-terminal domain	54	137	3.4E-18	2025-01-09	IPR024240	Alpha-N-acetylglucosaminidase, N-terminal	-
tr|A0A6P8IWN3|A0A6P8IWN3_ACTTE	1fac287ecfc2d6a6d3e7d7303e2cfeab	763	Pfam	PF12972	Alpha-N-acetylglucosaminidase (NAGLU) C-terminal domain	498	755	2.5E-78	2025-01-09	IPR024732	Alpha-N-acetylglucosaminidase, C-terminal	-
tr|A0A6P8IWN3|A0A6P8IWN3_ACTTE	1fac287ecfc2d6a6d3e7d7303e2cfeab	763	Pfam	PF05089	Alpha-N-acetylglucosaminidase (NAGLU) tim-barrel domain	152	486	6.9E-143	2025-01-09	IPR024733	Alpha-N-acetylglucosaminidase, tim-barrel domain	-
tr|A0A6P8IC26|A0A6P8IC26_ACTTE	792285311d09bbe5c670b846148ab394	189	Pfam	PF00347	Ribosomal protein L6	97	176	1.1E-8	2025-01-09	IPR020040	Large ribosomal subunit protein uL6, alpha-beta domain	GO:0003735(InterPro)|GO:0005840(InterPro)|GO:0006412(InterPro)|GO:0019843(InterPro)
tr|A0A6P8IC26|A0A6P8IC26_ACTTE	792285311d09bbe5c670b846148ab394	189	Pfam	PF00347	Ribosomal protein L6	13	85	5.3E-11	2025-01-09	IPR020040	Large ribosomal subunit protein uL6, alpha-beta domain	GO:0003735(InterPro)|GO:0005840(InterPro)|GO:0006412(InterPro)|GO:0019843(InterPro)
tr|A0A6P8I8Y7|A0A6P8I8Y7_ACTTE	415c9f947b78d604c490c3e18671deb8	362	Pfam	PF01391	Collagen triple helix repeat (20 copies)	24	68	0.0019	2025-01-09	IPR008160	Collagen triple helix repeat	-
tr|A0A6P8IIX3|A0A6P8IIX3_ACTTE	2ccaf6c708648d6c5605e63bd56f8beb	379	Pfam	PF00100	Zona pellucida-like domain	45	289	3.5E-49	2025-01-09	IPR001507	Zona pellucida domain	-
tr|A0A6P8J4K2|A0A6P8J4K2_ACTTE	ee6872a7735ec919e6b696c8126aa178	1703	Pfam	PF07678	A-macroglobulin TED domain	1037	1345	7.2E-98	2025-01-09	IPR011626	Alpha-macroglobulin-like, TED domain	GO:0005615(InterPro)
tr|A0A6P8J4K2|A0A6P8J4K2_ACTTE	ee6872a7735ec919e6b696c8126aa178	1703	Pfam	PF07677	A-macroglobulin receptor binding domain	1467	1556	9.3E-21	2025-01-09	IPR009048	Alpha-macroglobulin, receptor-binding	GO:0005576(InterPro)
tr|A0A6P8J4K2|A0A6P8J4K2_ACTTE	ee6872a7735ec919e6b696c8126aa178	1703	Pfam	PF17791	Macroglobulin domain MG3	226	307	1.5E-16	2025-01-09	IPR041555	Macroglobulin domain MG3	-
tr|A0A6P8J4K2|A0A6P8J4K2_ACTTE	ee6872a7735ec919e6b696c8126aa178	1703	Pfam	PF17789	Macroglobulin domain MG4	358	433	1.4E-6	2025-01-09	IPR040839	Macroglobulin domain MG4	-
tr|A0A6P8J4K2|A0A6P8J4K2_ACTTE	ee6872a7735ec919e6b696c8126aa178	1703	Pfam	PF01835	MG2 domain	133	215	1.5E-14	2025-01-09	IPR002890	Macroglobulin domain	GO:0004866(InterPro)
tr|A0A6P8J4K2|A0A6P8J4K2_ACTTE	ee6872a7735ec919e6b696c8126aa178	1703	Pfam	PF07703	Alpha-2-macroglobulin bait region domain	595	677	1.1E-18	2025-01-09	IPR011625	Alpha-2-macroglobulin, bait region domain	-
tr|A0A6P8J4K2|A0A6P8J4K2_ACTTE	ee6872a7735ec919e6b696c8126aa178	1703	Pfam	PF00207	Alpha-2-macroglobulin family	829	919	5.9E-27	2025-01-09	IPR001599	Alpha-2-macroglobulin	GO:0004866(InterPro)
XP_031573042.1	70fd9f9a652e2556bfa5f33fb1e56394	487	Pfam	PF01391	Collagen triple helix repeat (20 copies)	285	341	2.9E-5	2025-01-09	IPR008160	Collagen triple helix repeat	-
XP_031573042.1	70fd9f9a652e2556bfa5f33fb1e56394	487	Pfam	PF01391	Collagen triple helix repeat (20 copies)	270	325	7.1E-6	2025-01-09	IPR008160	Collagen triple helix repeat	-
XP_031573042.1	70fd9f9a652e2556bfa5f33fb1e56394	487	Pfam	PF01391	Collagen triple helix repeat (20 copies)	61	118	8.6E-6	2025-01-09	IPR008160	Collagen triple helix repeat	-
XP_031573042.1	70fd9f9a652e2556bfa5f33fb1e56394	487	Pfam	PF01391	Collagen triple helix repeat (20 copies)	45	101	2.2E-5	2025-01-09	IPR008160	Collagen triple helix repeat	-
tr|A0A6P8HEP0|A0A6P8HEP0_ACTTE	6c15f7c35e39fcb17915c0321171966c	213	Pfam	PF00017	SH2 domain	60	134	5.0E-22	2025-01-09	IPR000980	SH2 domain	-
tr|A0A6P8HEP0|A0A6P8HEP0_ACTTE	6c15f7c35e39fcb17915c0321171966c	213	Pfam	PF00018	SH3 domain	160	207	6.6E-15	2025-01-09	IPR001452	SH3 domain	GO:0005515(InterPro)
tr|A0A6P8HEP0|A0A6P8HEP0_ACTTE	6c15f7c35e39fcb17915c0321171966c	213	Pfam	PF00018	SH3 domain	4	50	5.8E-10	2025-01-09	IPR001452	SH3 domain	GO:0005515(InterPro)
tr|A0A6P8I5U8|A0A6P8I5U8_ACTTE	79dad7fb8ab745d9e41974e625b25059	160	Pfam	PF21008	Allograft inflammatory factor 1	7	76	1.7E-17	2025-01-09	IPR049025	Allograft inflammatory factor 1-like, EF-hand domain pair	-
tr|A0A6P8I5U8|A0A6P8I5U8_ACTTE	79dad7fb8ab745d9e41974e625b25059	160	Pfam	PF21008	Allograft inflammatory factor 1	82	160	3.0E-27	2025-01-09	IPR049025	Allograft inflammatory factor 1-like, EF-hand domain pair	-
tr|A0A6P8IEG8|A0A6P8IEG8_ACTTE	623ac1fdc13104780b7ed739d3f73726	259	Pfam	PF02140	Galactose binding lectin domain	154	237	1.4E-14	2025-01-09	IPR000922	D-galactoside/L-rhamnose binding SUEL lectin domain	GO:0030246(InterPro)
tr|A0A6P8IEG8|A0A6P8IEG8_ACTTE	623ac1fdc13104780b7ed739d3f73726	259	Pfam	PF01391	Collagen triple helix repeat (20 copies)	81	136	7.8E-5	2025-01-09	IPR008160	Collagen triple helix repeat	-
tr|A0A6P8IEG8|A0A6P8IEG8_ACTTE	623ac1fdc13104780b7ed739d3f73726	259	Pfam	PF01391	Collagen triple helix repeat (20 copies)	45	99	3.1E-6	2025-01-09	IPR008160	Collagen triple helix repeat	-
XP_031564459.1	cd60f9a56c6240012255ae6255f168af	634	Pfam	PF14721	Apoptosis-inducing factor, mitochondrion-associated, C-term	481	613	4.2E-54	2025-01-09	IPR029324	Mitochondrial apoptosis-inducing factor, C-terminal domain	GO:0046983(InterPro)
XP_031564459.1	cd60f9a56c6240012255ae6255f168af	634	Pfam	PF07992	Pyridine nucleotide-disulphide oxidoreductase	150	477	6.5E-46	2025-01-09	IPR023753	FAD/NAD(P)-binding domain	GO:0016491(InterPro)
XP_031566148.1	1fc3a179daee3422cd4a3e6f9f3df3aa	236	Pfam	PF07650	KH domain	20	93	1.7E-10	2025-01-09	IPR004044	K Homology domain, type 2	GO:0003723(InterPro)
XP_031566148.1	1fc3a179daee3422cd4a3e6f9f3df3aa	236	Pfam	PF00189	Ribosomal protein S3, C-terminal domain	106	188	1.1E-20	2025-01-09	IPR001351	Small ribosomal subunit protein uS3, C-terminal	GO:0003735(InterPro)|GO:0006412(InterPro)
XP_031556005.1	f4a8fc8408a7616cdef6214323c36634	1032	Pfam	PF00702	haloacid dehalogenase-like hydrolase	35	217	4.8E-10	2025-01-09	-	-	-
XP_031556005.1	f4a8fc8408a7616cdef6214323c36634	1032	Pfam	PF01636	Phosphotransferase enzyme family	281	493	3.6E-49	2025-01-09	IPR002575	Aminoglycoside phosphotransferase	-
XP_031556005.1	f4a8fc8408a7616cdef6214323c36634	1032	Pfam	PF02770	Acyl-CoA dehydrogenase, middle domain	762	863	2.9E-14	2025-01-09	IPR006091	Acyl-CoA oxidase/dehydrogenase, middle domain	GO:0016627(InterPro)
XP_031556005.1	f4a8fc8408a7616cdef6214323c36634	1032	Pfam	PF02771	Acyl-CoA dehydrogenase, N-terminal domain	635	758	1.9E-8	2025-01-09	IPR013786	Acyl-CoA dehydrogenase/oxidase, N-terminal	GO:0016627(InterPro)|GO:0050660(InterPro)
XP_031556005.1	f4a8fc8408a7616cdef6214323c36634	1032	Pfam	PF00441	Acyl-CoA dehydrogenase, C-terminal domain	875	1023	1.1E-32	2025-01-09	IPR009075	Acyl-CoA dehydrogenase/oxidase, C-terminal	GO:0016627(InterPro)
XP_032237303.2	c8f4cbbe882a543aedf9c74c2d48b4cf	2771	Pfam	PF22988	Lysine-specific demethylase 3B, PWWP domain	86	179	1.6E-21	2025-01-09	IPR054504	Lysine-specific demethylase 3B, PWWP domain	-
XP_032237303.2	c8f4cbbe882a543aedf9c74c2d48b4cf	2771	Pfam	PF22989	Domain of unknown function (DUF7030)	9	75	1.9E-17	2025-01-09	IPR054294	Domain of unknown function DUF7030	-
XP_032237303.2	c8f4cbbe882a543aedf9c74c2d48b4cf	2771	Pfam	PF02373	JmjC domain, hydroxylase	2604	2707	2.0E-7	2025-01-09	IPR003347	JmjC domain	-
XP_032237303.2	c8f4cbbe882a543aedf9c74c2d48b4cf	2771	Pfam	PF22987	Lysine-specific demethylase 3B, tudor domain	181	255	2.7E-20	2025-01-09	IPR054503	Lysine-specific demethylase 3A/B, tudor domain	-
XP_031551500.1	7cfd9892a998a2ecaa584d03f2a7df24	294	Pfam	PF00581	Rhodanese-like domain	10	132	1.6E-7	2025-01-09	IPR001763	Rhodanese-like domain	-
tr|A0A6P8HCB1|A0A6P8HCB1_ACTTE	a0e8d4d9b9104d641f400e695c2baa1d	687	Pfam	PF00092	von Willebrand factor type A domain	343	514	3.9E-36	2025-01-09	IPR002035	von Willebrand factor, type A	-
XP_031559890.1	3fe9bbbda927e10415f09138abcf881f	778	Pfam	PF01431	Peptidase family M13	563	770	5.5E-54	2025-01-09	IPR018497	Peptidase M13, C-terminal domain	GO:0004222(InterPro)|GO:0006508(InterPro)
XP_031559890.1	3fe9bbbda927e10415f09138abcf881f	778	Pfam	PF05649	Peptidase family M13	113	501	1.6E-104	2025-01-09	IPR008753	Peptidase M13, N-terminal domain	GO:0006508(InterPro)
KAK3703761.1	0e5937b6729beb67598bd775769587aa	219	Pfam	PF00071	Ras family	14	174	3.3E-59	2025-01-09	IPR001806	Small GTPase	GO:0003924(InterPro)|GO:0005525(InterPro)
tr|A0A6P8J2J9|A0A6P8J2J9_ACTTE	ab7c4124d0b8ae3cf37d98178dd727b7	676	Pfam	PF00307	Calponin homology (CH) domain	153	268	2.4E-14	2025-01-09	IPR001715	Calponin homology domain	GO:0005515(InterPro)
tr|A0A6P8J2J9|A0A6P8J2J9_ACTTE	ab7c4124d0b8ae3cf37d98178dd727b7	676	Pfam	PF00307	Calponin homology (CH) domain	299	405	1.1E-15	2025-01-09	IPR001715	Calponin homology domain	GO:0005515(InterPro)
tr|A0A6P8J2J9|A0A6P8J2J9_ACTTE	ab7c4124d0b8ae3cf37d98178dd727b7	676	Pfam	PF00307	Calponin homology (CH) domain	556	660	1.7E-13	2025-01-09	IPR001715	Calponin homology domain	GO:0005515(InterPro)
tr|A0A6P8J2J9|A0A6P8J2J9_ACTTE	ab7c4124d0b8ae3cf37d98178dd727b7	676	Pfam	PF00307	Calponin homology (CH) domain	431	538	1.5E-13	2025-01-09	IPR001715	Calponin homology domain	GO:0005515(InterPro)
tr|A0A6P8J2J9|A0A6P8J2J9_ACTTE	ab7c4124d0b8ae3cf37d98178dd727b7	676	Pfam	PF13405	EF-hand domain	52	79	0.043	2025-01-09	IPR002048	EF-hand domain	GO:0005509(InterPro)
tr|A0A6P8H128|A0A6P8H128_ACTTE	525259b21506707b205227ea7a0d111d	471	Pfam	PF06068	TIP49 P-loop domain	20	363	1.7E-164	2025-01-09	IPR010339	TIP49, P-loop domain	GO:0005524(InterPro)
tr|A0A6P8H128|A0A6P8H128_ACTTE	525259b21506707b205227ea7a0d111d	471	Pfam	PF17856	TIP49 AAA-lid domain	369	434	3.7E-23	2025-01-09	IPR041048	RuvB-like, AAA-lid domain	-
tr|A0A6P8ISZ8|A0A6P8ISZ8_ACTTE	fa51088a2c66ee3addd8de178d29c0da	281	Pfam	PF00169	PH domain	39	130	5.2E-7	2025-01-09	IPR001849	Pleckstrin homology domain	-
tr|A0A6P8ISZ8|A0A6P8ISZ8_ACTTE	fa51088a2c66ee3addd8de178d29c0da	281	Pfam	PF01363	FYVE zinc finger	149	211	1.7E-17	2025-01-09	IPR000306	FYVE zinc finger	GO:0046872(InterPro)
tr|A0A6P8HPC0|A0A6P8HPC0_ACTTE	119b10a676b65e98c85060299df0062f	318	Pfam	PF00194	Eukaryotic-type carbonic anhydrase	36	284	5.2E-78	2025-01-09	IPR001148	Alpha carbonic anhydrase domain	-
tr|A0A6P8HVI3|A0A6P8HVI3_ACTTE	fc1329cc82c38881b0c255bf4ef7e4a1	880	Pfam	PF14575	Ephrin type-A receptor 2 transmembrane domain	457	523	2.2E-8	2025-01-09	IPR027936	Ephrin receptor, transmembrane domain	-
tr|A0A6P8HVI3|A0A6P8HVI3_ACTTE	fc1329cc82c38881b0c255bf4ef7e4a1	880	Pfam	PF07714	Protein tyrosine and serine/threonine kinase	527	781	1.2E-91	2025-01-09	IPR001245	Serine-threonine/tyrosine-protein kinase, catalytic domain	GO:0004672(InterPro)|GO:0006468(InterPro)
tr|A0A6P8HVI3|A0A6P8HVI3_ACTTE	fc1329cc82c38881b0c255bf4ef7e4a1	880	Pfam	PF00536	SAM domain (Sterile alpha motif)	806	869	1.1E-13	2025-01-09	IPR001660	Sterile alpha motif domain	GO:0005515(InterPro)
tr|A0A6P8HVI3|A0A6P8HVI3_ACTTE	fc1329cc82c38881b0c255bf4ef7e4a1	880	Pfam	PF01404	Ephrin receptor ligand binding domain	36	192	6.8E-18	2025-01-09	IPR001090	Ephrin receptor ligand binding domain	GO:0005515(InterPro)
tr|A0A6P8IRB2|A0A6P8IRB2_ACTTE	b8c53d919e78e9553cc9bf7bf07faab1	130	Pfam	PF00410	Ribosomal protein S8	6	130	6.3E-18	2025-01-09	IPR000630	Small ribosomal subunit protein uS8	GO:0003735(InterPro)|GO:0005840(InterPro)|GO:0006412(InterPro)
tr|A0A6P8IVY9|A0A6P8IVY9_ACTTE	c8b1ead156a9037802a62f2bf1046203	154	Pfam	PF13499	EF-hand domain pair	83	146	1.1E-15	2025-01-09	IPR002048	EF-hand domain	GO:0005509(InterPro)
tr|A0A6P8IVY9|A0A6P8IVY9_ACTTE	c8b1ead156a9037802a62f2bf1046203	154	Pfam	PF13499	EF-hand domain pair	14	73	6.5E-14	2025-01-09	IPR002048	EF-hand domain	GO:0005509(InterPro)
tr|A0A6P8HCV5|A0A6P8HCV5_ACTTE	c00c597f98a40a1154f33da0c72db45e	2198	Pfam	PF22901	Ferlin dsRNA-binding domain-like domain	1785	1882	4.0E-20	2025-01-09	IPR055072	Ferlin, dsRNA-binding domain-like domain	-
tr|A0A6P8HCV5|A0A6P8HCV5_ACTTE	c00c597f98a40a1154f33da0c72db45e	2198	Pfam	PF00168	C2 domain	2	100	2.2E-17	2025-01-09	IPR000008	C2 domain	-
tr|A0A6P8HCV5|A0A6P8HCV5_ACTTE	c00c597f98a40a1154f33da0c72db45e	2198	Pfam	PF00168	C2 domain	1694	1783	1.3E-17	2025-01-09	IPR000008	C2 domain	-
tr|A0A6P8HCV5|A0A6P8HCV5_ACTTE	c00c597f98a40a1154f33da0c72db45e	2198	Pfam	PF00168	C2 domain	1957	2055	0.7	2025-01-09	IPR000008	C2 domain	-
tr|A0A6P8HCV5|A0A6P8HCV5_ACTTE	c00c597f98a40a1154f33da0c72db45e	2198	Pfam	PF00168	C2 domain	198	286	1.6E-8	2025-01-09	IPR000008	C2 domain	-
tr|A0A6P8HCV5|A0A6P8HCV5_ACTTE	c00c597f98a40a1154f33da0c72db45e	2198	Pfam	PF00168	C2 domain	1150	1251	3.5E-8	2025-01-09	IPR000008	C2 domain	-
tr|A0A6P8HCV5|A0A6P8HCV5_ACTTE	c00c597f98a40a1154f33da0c72db45e	2198	Pfam	PF00168	C2 domain	385	499	1.1E-7	2025-01-09	IPR000008	C2 domain	-
tr|A0A6P8HCV5|A0A6P8HCV5_ACTTE	c00c597f98a40a1154f33da0c72db45e	2198	Pfam	PF08151	FerI (NUC094) domain	333	376	1.5E-8	2025-01-09	IPR012968	FerIin domain	-
tr|A0A6P8HCV5|A0A6P8HCV5_ACTTE	c00c597f98a40a1154f33da0c72db45e	2198	Pfam	PF08150	FerB (NUC096) domain	788	864	2.6E-22	2025-01-09	IPR012561	Ferlin B-domain	GO:0016020(InterPro)
tr|A0A6P8HCV5|A0A6P8HCV5_ACTTE	c00c597f98a40a1154f33da0c72db45e	2198	Pfam	PF16165	Ferlin C-terminus	2102	2195	5.0E-21	2025-01-09	IPR032362	Ferlin, C-terminal domain	-
tr|A0A6P8HLT4|A0A6P8HLT4_ACTTE	2a3b9f45fb31dbdee2ee59e793eef923	296	Pfam	PF02453	Reticulon	106	270	4.6E-37	2025-01-09	IPR003388	Reticulon	-
tr|A0A6P8I429|A0A6P8I429_ACTTE	bd36f717d00e7cf03e5a2514f9438d83	155	Pfam	PF03641	Possible lysine decarboxylase	49	151	1.3E-30	2025-01-09	IPR031100	LOG family	-
XP_031561871.1	fa1ddb4538b00d1f8797d43010b08933	139	Pfam	PF03091	CutA1 divalent ion tolerance protein	36	131	2.7E-33	2025-01-09	IPR004323	Divalent ion tolerance protein, CutA	GO:0010038(InterPro)
tr|A0A6P8IGS1|A0A6P8IGS1_ACTTE	7521d9994fe4898b7ad6af5acac6db2a	1067	Pfam	PF01602	Adaptin N terminal region	29	576	2.1E-144	2025-01-09	IPR002553	Clathrin/coatomer adaptor, adaptin-like, N-terminal	GO:0006886(InterPro)|GO:0016192(InterPro)|GO:0030117(InterPro)
tr|A0A6P8IGS1|A0A6P8IGS1_ACTTE	7521d9994fe4898b7ad6af5acac6db2a	1067	Pfam	PF14796	Clathrin-adaptor complex-3 beta-1 subunit C-terminal	780	931	1.3E-40	2025-01-09	IPR029390	AP-3 complex subunit beta, C-terminal domain	-
tr|A0A6P8HSN0|A0A6P8HSN0_ACTTE	46dda8c735682f063df0ae5a757d2d74	246	Pfam	PF00227	Proteasome subunit	35	220	2.7E-46	2025-01-09	IPR001353	Proteasome, subunit alpha/beta	GO:0005839(InterPro)|GO:0051603(InterPro)
tr|A0A6P8HSN0|A0A6P8HSN0_ACTTE	46dda8c735682f063df0ae5a757d2d74	246	Pfam	PF10584	Proteasome subunit A N-terminal signature	9	31	1.2E-10	2025-01-09	IPR000426	Proteasome alpha-subunit, N-terminal domain	GO:0006511(InterPro)|GO:0019773(InterPro)
XP_031555586.1	b397d01f7857851568c4e381c9610112	2258	Pfam	PF15717	Pericentriolar material 1 C terminus	1588	2216	3.5E-127	2025-01-09	IPR031446	Pericentriolar material 1 protein, C-terminal	-
tr|A0A6P8H4V4|A0A6P8H4V4_ACTTE	d385a471967accb138b7b3db5ea7cb8f	569	Pfam	PF00135	Carboxylesterase family	21	523	1.0E-142	2025-01-09	IPR002018	Carboxylesterase, type B	-
tr|A0A6P8ISB9|A0A6P8ISB9_ACTTE	ebfa5159c6b6622cc99a1ac55ade272e	217	Pfam	PF00071	Ras family	14	174	1.0E-57	2025-01-09	IPR001806	Small GTPase	GO:0003924(InterPro)|GO:0005525(InterPro)
tr|A0A6P8IP33|A0A6P8IP33_ACTTE	f1087e1f7ca8939128c1e1a4cf01f2d9	365	Pfam	PF02779	Transketolase, pyrimidine binding domain	38	211	1.2E-42	2025-01-09	IPR005475	Transketolase-like, pyrimidine-binding domain	-
tr|A0A6P8IP33|A0A6P8IP33_ACTTE	f1087e1f7ca8939128c1e1a4cf01f2d9	365	Pfam	PF02780	Transketolase, C-terminal domain	231	354	4.9E-38	2025-01-09	IPR033248	Transketolase, C-terminal domain	-
KAK3736434.1	8be5532cd31dc4d91b71ac9984d13fd9	717	Pfam	PF01822	WSC domain	18	88	0.0041	2025-01-09	IPR002889	Carbohydrate-binding WSC	-
XP_031563567.1	ab59f38e4b7ecdaa7e6808d0f751c651	74	Pfam	PF06825	Heat shock factor binding protein 1	18	68	5.5E-25	2025-01-09	IPR009643	Heat shock factor binding 1	GO:0003714(InterPro)
XP_031549875.1	b4168cfda8befdf897dbebba2e80fc88	591	Pfam	PF00135	Carboxylesterase family	26	538	2.5E-114	2025-01-09	IPR002018	Carboxylesterase, type B	-
tr|A0A6P8HSL3|A0A6P8HSL3_ACTTE	38fa4636a56b6c479d23b8d320bef2bb	90	Pfam	PF02961	Barrier to autointegration factor	2	89	6.4E-42	2025-01-09	IPR004122	Barrier- to-autointegration factor, BAF	GO:0003677(InterPro)
EDO41902.1	f6be3b2e75cd1aefe64c16a876450d50	1833	Pfam	PF09324	Mon2/Sec7/BIG1-like, HDS	1201	1282	4.1E-30	2025-01-09	IPR015403	Mon2/Sec7/BIG1-like, HDS	-
EDO41902.1	f6be3b2e75cd1aefe64c16a876450d50	1833	Pfam	PF12783	Mon2/Sec7/BIG1-like, HUS domain	410	568	2.3E-52	2025-01-09	IPR032691	Mon2/Sec7/BIG1-like, HUS domain	-
EDO41902.1	f6be3b2e75cd1aefe64c16a876450d50	1833	Pfam	PF20252	BIG2 C-terminal domain	1609	1817	3.2E-52	2025-01-09	IPR046455	Sec7/BIG1-like, C-terminal domain	-
EDO41902.1	f6be3b2e75cd1aefe64c16a876450d50	1833	Pfam	PF16213	Mon2/Sec7/BIG1-like, dimerisation and cyclophilin-binding domain	23	203	3.9E-33	2025-01-09	IPR032629	Mon2/Sec7/BIG1-like, dimerisation and cyclophilin-binding domain	-
EDO41902.1	f6be3b2e75cd1aefe64c16a876450d50	1833	Pfam	PF01369	Sec7 domain	681	864	1.1E-70	2025-01-09	IPR000904	Sec7 domain	GO:0005085(InterPro)|GO:0032012(InterPro)
XP_031562921.1	df1e5c395818c747a6eb242180a0c340	441	Pfam	PF17862	AAA+ lid domain	322	358	4.3E-7	2025-01-09	IPR041569	AAA ATPase, AAA+ lid domain	-
XP_031562921.1	df1e5c395818c747a6eb242180a0c340	441	Pfam	PF04212	MIT (microtubule interacting and transport) domain	6	72	1.1E-21	2025-01-09	IPR007330	MIT domain	-
XP_031562921.1	df1e5c395818c747a6eb242180a0c340	441	Pfam	PF09336	Vps4 C terminal oligomerisation domain	378	438	2.1E-25	2025-01-09	IPR015415	Spastin/Vps4, C-terminal	-
XP_031562921.1	df1e5c395818c747a6eb242180a0c340	441	Pfam	PF00004	ATPase family associated with various cellular activities (AAA)	167	297	1.2E-37	2025-01-09	IPR003959	ATPase, AAA-type, core	GO:0005524(InterPro)|GO:0016887(InterPro)
XP_031548902.1	91524cf46f72ab8766d082aeb8f80328	211	Pfam	PF00452	Apoptosis regulator proteins, Bcl-2 family	78	173	8.8E-25	2025-01-09	IPR046371	Bcl-2, Bcl-2 homology region 1-3	-
tr|A0A6P8J5U4|A0A6P8J5U4_ACTTE	aa4c89b5c049e83309f19da3c974b51c	418	Pfam	PF05960	Bacterial protein of unknown function (DUF885)	3	408	6.7E-133	2025-01-09	IPR010281	Protein of unknown function DUF885	-
tr|A0A6P8HHH1|A0A6P8HHH1_ACTTE	fef5fc78ce511b66a9997c5409bc8ab5	703	Pfam	PF01602	Adaptin N terminal region	1	438	6.5E-98	2025-01-09	IPR002553	Clathrin/coatomer adaptor, adaptin-like, N-terminal	GO:0006886(InterPro)|GO:0016192(InterPro)|GO:0030117(InterPro)
tr|A0A6P8HHH1|A0A6P8HHH1_ACTTE	fef5fc78ce511b66a9997c5409bc8ab5	703	Pfam	PF02883	Adaptin C-terminal domain	589	700	1.3E-29	2025-01-09	IPR008152	Clathrin adaptor, alpha/beta/gamma-adaptin, appendage, Ig-like subdomain	GO:0006886(InterPro)|GO:0016192(InterPro)
XP_031568836.1	252122dd16db4f423fe8ad001f72de2a	218	Pfam	PF01557	Fumarylacetoacetate (FAA) hydrolase family	14	214	6.7E-56	2025-01-09	IPR011234	Fumarylacetoacetase-like, C-terminal	GO:0003824(InterPro)
tr|A0A6P8HHP3|A0A6P8HHP3_ACTTE	4eb28a6e4fb90a1334d7e2ac33fcdc4a	1678	Pfam	PF00629	MAM domain, meprin/A5/mu	144	297	5.4E-35	2025-01-09	IPR000998	MAM domain	GO:0016020(InterPro)
tr|A0A6P8HHP3|A0A6P8HHP3_ACTTE	4eb28a6e4fb90a1334d7e2ac33fcdc4a	1678	Pfam	PF00629	MAM domain, meprin/A5/mu	305	457	4.2E-35	2025-01-09	IPR000998	MAM domain	GO:0016020(InterPro)
tr|A0A6P8HHP3|A0A6P8HHP3_ACTTE	4eb28a6e4fb90a1334d7e2ac33fcdc4a	1678	Pfam	PF00629	MAM domain, meprin/A5/mu	944	1096	1.8E-32	2025-01-09	IPR000998	MAM domain	GO:0016020(InterPro)
tr|A0A6P8HHP3|A0A6P8HHP3_ACTTE	4eb28a6e4fb90a1334d7e2ac33fcdc4a	1678	Pfam	PF00530	Scavenger receptor cysteine-rich domain	833	931	5.7E-21	2025-01-09	IPR001190	SRCR domain	GO:0016020(InterPro)
tr|A0A6P8HHP3|A0A6P8HHP3_ACTTE	4eb28a6e4fb90a1334d7e2ac33fcdc4a	1678	Pfam	PF00530	Scavenger receptor cysteine-rich domain	480	577	1.9E-24	2025-01-09	IPR001190	SRCR domain	GO:0016020(InterPro)
tr|A0A6P8HHP3|A0A6P8HHP3_ACTTE	4eb28a6e4fb90a1334d7e2ac33fcdc4a	1678	Pfam	PF00530	Scavenger receptor cysteine-rich domain	1122	1219	1.6E-21	2025-01-09	IPR001190	SRCR domain	GO:0016020(InterPro)
tr|A0A6P8HHP3|A0A6P8HHP3_ACTTE	4eb28a6e4fb90a1334d7e2ac33fcdc4a	1678	Pfam	PF00530	Scavenger receptor cysteine-rich domain	696	794	2.0E-17	2025-01-09	IPR001190	SRCR domain	GO:0016020(InterPro)
tr|A0A6P8HHP3|A0A6P8HHP3_ACTTE	4eb28a6e4fb90a1334d7e2ac33fcdc4a	1678	Pfam	PF00530	Scavenger receptor cysteine-rich domain	36	131	8.6E-29	2025-01-09	IPR001190	SRCR domain	GO:0016020(InterPro)
tr|A0A6P8HHP3|A0A6P8HHP3_ACTTE	4eb28a6e4fb90a1334d7e2ac33fcdc4a	1678	Pfam	PF00530	Scavenger receptor cysteine-rich domain	589	689	2.5E-18	2025-01-09	IPR001190	SRCR domain	GO:0016020(InterPro)
tr|A0A6P8HHP3|A0A6P8HHP3_ACTTE	4eb28a6e4fb90a1334d7e2ac33fcdc4a	1678	Pfam	PF00530	Scavenger receptor cysteine-rich domain	1231	1315	1.8E-17	2025-01-09	IPR001190	SRCR domain	GO:0016020(InterPro)
tr|A0A6P8HHP3|A0A6P8HHP3_ACTTE	4eb28a6e4fb90a1334d7e2ac33fcdc4a	1678	Pfam	PF00530	Scavenger receptor cysteine-rich domain	1341	1440	4.1E-17	2025-01-09	IPR001190	SRCR domain	GO:0016020(InterPro)
tr|A0A6P8HSY8|A0A6P8HSY8_ACTTE	b3e2f5cb3af3de31ff37ca3ccba47d5e	3641	Pfam	PF16908	Vacuolar sorting-associated protein 13, extended-chorein	146	381	9.2E-73	2025-01-09	IPR031646	Vacuolar protein sorting-associated protein 13, extended chorein	-
tr|A0A6P8HSY8|A0A6P8HSY8_ACTTE	b3e2f5cb3af3de31ff37ca3ccba47d5e	3641	Pfam	PF16909	Vacuolar-sorting-associated 13 protein, DH-like domain	3213	3390	1.3E-55	2025-01-09	IPR031645	Vacuolar protein sorting-associated protein 13, DH-like domain	-
tr|A0A6P8HSY8|A0A6P8HSY8_ACTTE	b3e2f5cb3af3de31ff37ca3ccba47d5e	3641	Pfam	PF06650	Vacuolar-sorting associated protein 13, adaptor binding domain	2375	2896	8.0E-48	2025-01-09	IPR009543	Vacuolar protein sorting-associated protein 13, VPS13 adaptor binding domain	-
tr|A0A6P8HSY8|A0A6P8HSY8_ACTTE	b3e2f5cb3af3de31ff37ca3ccba47d5e	3641	Pfam	PF18359	Histone methyltransferase Tudor domain 1	2063	2109	1.0E-5	2025-01-09	IPR041291	Histone methyltransferase, Tudor domain 1	-
tr|A0A6P8HSY8|A0A6P8HSY8_ACTTE	b3e2f5cb3af3de31ff37ca3ccba47d5e	3641	Pfam	PF09333	ATG2/VPS13, C terminal domain	3397	3478	6.1E-6	2025-01-09	IPR015412	Atg2/VPS13, C-terminal	-
tr|A0A6P8HSY8|A0A6P8HSY8_ACTTE	b3e2f5cb3af3de31ff37ca3ccba47d5e	3641	Pfam	PF21679	Intermembrane lipid transfer protein VPS13, C-terminal	3485	3591	1.1E-21	2025-01-09	IPR049424	Intermembrane lipid transfer protein VPS13, C-terminal	-
tr|A0A6P8HSY8|A0A6P8HSY8_ACTTE	b3e2f5cb3af3de31ff37ca3ccba47d5e	3641	Pfam	PF16910	VPS13, central RBG modules	586	824	3.8E-66	2025-01-09	IPR031642	VPS13, middle RBG modules	-
tr|A0A6P8HSY8|A0A6P8HSY8_ACTTE	b3e2f5cb3af3de31ff37ca3ccba47d5e	3641	Pfam	PF16910	VPS13, central RBG modules	1184	1377	2.8E-5	2025-01-09	IPR031642	VPS13, middle RBG modules	-
tr|A0A6P8HSY8|A0A6P8HSY8_ACTTE	b3e2f5cb3af3de31ff37ca3ccba47d5e	3641	Pfam	PF12624	VPS13-like, N-terminal	3	116	8.8E-34	2025-01-09	IPR026854	Vacuolar protein sorting-associated protein 13-like, N-terminal domain	-
tr|A0A6P8IAJ2|A0A6P8IAJ2_ACTTE	2d324cea0ea7b7e90e013c4c312c9dc9	1194	Pfam	PF00530	Scavenger receptor cysteine-rich domain	463	557	1.9E-24	2025-01-09	IPR001190	SRCR domain	GO:0016020(InterPro)
tr|A0A6P8IAJ2|A0A6P8IAJ2_ACTTE	2d324cea0ea7b7e90e013c4c312c9dc9	1194	Pfam	PF00530	Scavenger receptor cysteine-rich domain	245	340	8.2E-25	2025-01-09	IPR001190	SRCR domain	GO:0016020(InterPro)
tr|A0A6P8IAJ2|A0A6P8IAJ2_ACTTE	2d324cea0ea7b7e90e013c4c312c9dc9	1194	Pfam	PF00530	Scavenger receptor cysteine-rich domain	792	885	1.6E-18	2025-01-09	IPR001190	SRCR domain	GO:0016020(InterPro)
tr|A0A6P8IAJ2|A0A6P8IAJ2_ACTTE	2d324cea0ea7b7e90e013c4c312c9dc9	1194	Pfam	PF00530	Scavenger receptor cysteine-rich domain	34	125	3.4E-27	2025-01-09	IPR001190	SRCR domain	GO:0016020(InterPro)
tr|A0A6P8IAJ2|A0A6P8IAJ2_ACTTE	2d324cea0ea7b7e90e013c4c312c9dc9	1194	Pfam	PF00530	Scavenger receptor cysteine-rich domain	355	449	4.4E-18	2025-01-09	IPR001190	SRCR domain	GO:0016020(InterPro)
tr|A0A6P8IAJ2|A0A6P8IAJ2_ACTTE	2d324cea0ea7b7e90e013c4c312c9dc9	1194	Pfam	PF00530	Scavenger receptor cysteine-rich domain	574	668	4.2E-26	2025-01-09	IPR001190	SRCR domain	GO:0016020(InterPro)
tr|A0A6P8IAJ2|A0A6P8IAJ2_ACTTE	2d324cea0ea7b7e90e013c4c312c9dc9	1194	Pfam	PF00530	Scavenger receptor cysteine-rich domain	684	778	8.2E-20	2025-01-09	IPR001190	SRCR domain	GO:0016020(InterPro)
tr|A0A6P8IAJ2|A0A6P8IAJ2_ACTTE	2d324cea0ea7b7e90e013c4c312c9dc9	1194	Pfam	PF00530	Scavenger receptor cysteine-rich domain	137	231	2.7E-17	2025-01-09	IPR001190	SRCR domain	GO:0016020(InterPro)
XP_031558466.1	37d75cc40fb915c7a37f21f6c24cd31f	445	Pfam	PF14008	Iron/zinc purple acid phosphatase-like protein C	373	434	3.2E-14	2025-01-09	IPR025733	Iron/zinc purple acid phosphatase-like C-terminal domain	-
XP_031558466.1	37d75cc40fb915c7a37f21f6c24cd31f	445	Pfam	PF00149	Calcineurin-like phosphoesterase	142	348	3.8E-14	2025-01-09	IPR004843	Calcineurin-like phosphoesterase domain, ApaH type	GO:0016787(InterPro)
XP_031558466.1	37d75cc40fb915c7a37f21f6c24cd31f	445	Pfam	PF16656	Purple acid Phosphatase, N-terminal domain	39	131	7.7E-20	2025-01-09	IPR015914	Purple acid phosphatase, N-terminal	GO:0003993(InterPro)|GO:0046872(InterPro)
tr|A0A6P8HEJ6|A0A6P8HEJ6_ACTTE	bddf0fa9e56fb3b74f754492b1a3f5af	189	Pfam	PF01161	Phosphatidylethanolamine-binding protein	64	160	1.3E-11	2025-01-09	IPR008914	Phosphatidylethanolamine-binding protein	-
tr|A0A6P8INN0|A0A6P8INN0_ACTTE	3c99a07e87ba7e8c6301f5dbd7a918f4	118	Pfam	PF03297	S25 ribosomal protein	11	110	5.5E-42	2025-01-09	IPR004977	Small ribosomal subunit protein eS25	-
tr|A0A6P8H1R0|A0A6P8H1R0_ACTTE	b5d66cc5cc8488a410e03a22422dda9e	147	Pfam	PF00188	Cysteine-rich secretory protein family	9	128	1.6E-19	2025-01-09	IPR014044	CAP domain	-
tr|A0A6P8IL43|A0A6P8IL43_ACTTE	a15f1d7098db09555f8fd73dd05bddc9	1434	Pfam	PF01392	Fz domain	355	460	7.7E-9	2025-01-09	IPR020067	Frizzled domain	GO:0005515(InterPro)
tr|A0A6P8IL43|A0A6P8IL43_ACTTE	a15f1d7098db09555f8fd73dd05bddc9	1434	Pfam	PF01392	Fz domain	501	590	2.7E-7	2025-01-09	IPR020067	Frizzled domain	GO:0005515(InterPro)
tr|A0A6P8IL43|A0A6P8IL43_ACTTE	a15f1d7098db09555f8fd73dd05bddc9	1434	Pfam	PF01392	Fz domain	81	188	4.8E-8	2025-01-09	IPR020067	Frizzled domain	GO:0005515(InterPro)
tr|A0A6P8IL43|A0A6P8IL43_ACTTE	a15f1d7098db09555f8fd73dd05bddc9	1434	Pfam	PF01392	Fz domain	215	310	2.6E-7	2025-01-09	IPR020067	Frizzled domain	GO:0005515(InterPro)
tr|A0A6P8IL43|A0A6P8IL43_ACTTE	a15f1d7098db09555f8fd73dd05bddc9	1434	Pfam	PF01392	Fz domain	1073	1162	2.7E-7	2025-01-09	IPR020067	Frizzled domain	GO:0005515(InterPro)
tr|A0A6P8IL43|A0A6P8IL43_ACTTE	a15f1d7098db09555f8fd73dd05bddc9	1434	Pfam	PF01392	Fz domain	694	799	1.7E-7	2025-01-09	IPR020067	Frizzled domain	GO:0005515(InterPro)
tr|A0A6P8H3Z9|A0A6P8H3Z9_ACTTE	abc9ffee9e3bc993cf00bfd61743d527	323	Pfam	PF00389	D-isomer specific 2-hydroxyacid dehydrogenase, catalytic domain	5	319	4.3E-23	2025-01-09	IPR006139	D-isomer specific 2-hydroxyacid dehydrogenase, catalytic domain	GO:0016616(InterPro)|GO:0051287(InterPro)
tr|A0A6P8H3Z9|A0A6P8H3Z9_ACTTE	abc9ffee9e3bc993cf00bfd61743d527	323	Pfam	PF02826	D-isomer specific 2-hydroxyacid dehydrogenase, NAD binding domain	111	290	1.0E-53	2025-01-09	IPR006140	D-isomer specific 2-hydroxyacid dehydrogenase, NAD-binding domain	GO:0051287(InterPro)
tr|A0A6P8HIY7|A0A6P8HIY7_ACTTE	c6e922ded1e277e7257269c165052829	276	Pfam	PF08241	Methyltransferase domain	69	166	2.2E-8	2025-01-09	IPR013216	Methyltransferase type 11	GO:0008757(InterPro)
XP_031569126.1	9ba47ec88765ec6469fd437d1531f68e	283	Pfam	PF01115	F-actin capping protein, beta subunit	18	252	2.5E-108	2025-01-09	IPR001698	F-actin-capping protein subunit beta	GO:0008290(InterPro)|GO:0051016(InterPro)
XP_031566147.1	6b29834c3a8b2302edc4465f1fd31d50	490	Pfam	PF02812	Glu/Leu/Phe/Val dehydrogenase, dimerisation domain	98	225	1.1E-48	2025-01-09	IPR006097	Glutamate/phenylalanine/leucine/valine/L-tryptophan dehydrogenase, dimerisation domain	GO:0006520(InterPro)|GO:0016491(InterPro)
XP_031566147.1	6b29834c3a8b2302edc4465f1fd31d50	490	Pfam	PF00208	Glutamate/Leucine/Phenylalanine/Valine dehydrogenase	243	488	1.0E-85	2025-01-09	IPR006096	Glutamate/phenylalanine/leucine/valine/L-tryptophan dehydrogenase, C-terminal	GO:0006520(InterPro)|GO:0016491(InterPro)
tr|A0A6P8IRZ1|A0A6P8IRZ1_ACTTE	5432ccb8e483a6ae546d1ef73443dfce	699	Pfam	PF00754	F5/8 type C domain	375	503	6.7E-26	2025-01-09	IPR000421	Coagulation factor 5/8, C-terminal domain	-
tr|A0A6P8IRZ1|A0A6P8IRZ1_ACTTE	5432ccb8e483a6ae546d1ef73443dfce	699	Pfam	PF00754	F5/8 type C domain	219	348	2.7E-30	2025-01-09	IPR000421	Coagulation factor 5/8, C-terminal domain	-
tr|A0A6P8IRZ1|A0A6P8IRZ1_ACTTE	5432ccb8e483a6ae546d1ef73443dfce	699	Pfam	PF00754	F5/8 type C domain	63	190	2.5E-27	2025-01-09	IPR000421	Coagulation factor 5/8, C-terminal domain	-
tr|A0A6P8IRZ1|A0A6P8IRZ1_ACTTE	5432ccb8e483a6ae546d1ef73443dfce	699	Pfam	PF00092	von Willebrand factor type A domain	524	680	2.0E-28	2025-01-09	IPR002035	von Willebrand factor, type A	-
tr|A0A6P8I5I8|A0A6P8I5I8_ACTTE	4fbf1d9c62363850d6da71f23302a442	777	Pfam	PF00076	RNA recognition motif	103	170	3.3E-9	2025-01-09	IPR000504	RNA recognition motif domain	GO:0003723(InterPro)
XP_031555428.1	b469f7b5c506e1b878eac48c1de29c5f	199	Pfam	PF11938	TLR4 regulator and MIR-interacting MSAP	75	173	0.004	2025-01-09	IPR021852	Domain of unknown function DUF3456	-
tr|A0A6P8IPH7|A0A6P8IPH7_ACTTE	1e0b61eb691ed5e5490832cabb0f125e	350	Pfam	PF00022	Actin	2	182	8.4E-48	2025-01-09	IPR004000	Actin family	-
tr|A0A6P8IPS3|A0A6P8IPS3_ACTTE	cb759158b2e30a05656ab10cf1e9c21a	242	Pfam	PF00261	Tropomyosin	1	242	1.5E-65	2025-01-09	IPR000533	Tropomyosin	-
tr|A0A6P8HB09|A0A6P8HB09_ACTTE	d7ede4fa0cb6593a99a5ebf8e7fb57e9	543	Pfam	PF00118	TCP-1/cpn60 chaperonin family	38	528	7.5E-157	2025-01-09	IPR002423	Chaperonin Cpn60/GroEL/TCP-1 family	GO:0005524(InterPro)
XP_031557448.1	dd694588de579605c24e669915f4fde2	496	Pfam	PF00069	Protein kinase domain	163	414	2.4E-69	2025-01-09	IPR000719	Protein kinase domain	GO:0004672(InterPro)|GO:0005524(InterPro)|GO:0006468(InterPro)
XP_031557448.1	dd694588de579605c24e669915f4fde2	496	Pfam	PF00433	Protein kinase C terminal domain	439	486	0.0028	2025-01-09	IPR017892	Protein kinase, C-terminal	GO:0004674(InterPro)|GO:0005524(InterPro)|GO:0006468(InterPro)
XP_031557448.1	dd694588de579605c24e669915f4fde2	496	Pfam	PF00787	PX domain	36	112	1.8E-9	2025-01-09	IPR001683	Phox homology	GO:0035091(InterPro)
tr|A0A6P8IEI2|A0A6P8IEI2_ACTTE	3c47fcc98bcb52403a4d4f12c005e5bc	254	Pfam	PF10584	Proteasome subunit A N-terminal signature	8	30	1.1E-8	2025-01-09	IPR000426	Proteasome alpha-subunit, N-terminal domain	GO:0006511(InterPro)|GO:0019773(InterPro)
tr|A0A6P8IEI2|A0A6P8IEI2_ACTTE	3c47fcc98bcb52403a4d4f12c005e5bc	254	Pfam	PF00227	Proteasome subunit	31	216	5.6E-48	2025-01-09	IPR001353	Proteasome, subunit alpha/beta	GO:0005839(InterPro)|GO:0051603(InterPro)
XP_031558952.1	c0150080051d61f8c5973967db0a22e4	170	Pfam	PF00210	Ferritin-like domain	14	154	2.3E-34	2025-01-09	IPR008331	Ferritin/DPS protein domain	GO:0008199(InterPro)
tr|A0A913YTC3|A0A913YTC3_EXADI	97d98114dffe96ddb18a4683deeb01fd	184	Pfam	PF00412	LIM domain	29	82	1.1E-5	2025-01-09	IPR001781	Zinc finger, LIM-type	-
tr|A0A913YTC3|A0A913YTC3_EXADI	97d98114dffe96ddb18a4683deeb01fd	184	Pfam	PF00412	LIM domain	110	166	6.2E-10	2025-01-09	IPR001781	Zinc finger, LIM-type	-
XP_031572871.1	9598753da013cb830ac63b38067179b2	695	Pfam	PF06441	Epoxide hydrolase N terminus	307	414	7.9E-28	2025-01-09	IPR010497	Epoxide hydrolase, N-terminal	-
XP_031571683.1	b39a79761f3198d871a4697dddba627d	418	Pfam	PF00047	Immunoglobulin domain	262	332	0.29	2025-01-09	IPR013151	Immunoglobulin-like beta-sandwich domain	-
tr|A0A6P8H8Q9|A0A6P8H8Q9_ACTTE	91a5d3ba3a8f9fa8e27925200bf26bc2	190	Pfam	PF07426	Dynactin subunit p22	9	175	4.6E-43	2025-01-09	IPR009991	Dynactin subunit 3	GO:0005869(InterPro)|GO:0061640(InterPro)
XP_031553920.1	f245b959647c408fe803360bd85ed4ea	318	Pfam	PF00106	short chain dehydrogenase	39	239	1.0E-33	2025-01-09	IPR002347	Short-chain dehydrogenase/reductase SDR	-
XP_031560758.1	423761098f3895bf3aed6d80181e203d	352	Pfam	PF03114	BAR domain	6	241	3.9E-66	2025-01-09	IPR004148	BAR domain	GO:0005515(InterPro)|GO:0005737(InterPro)
XP_031560758.1	423761098f3895bf3aed6d80181e203d	352	Pfam	PF14604	Variant SH3 domain	302	350	1.1E-11	2025-01-09	IPR001452	SH3 domain	GO:0005515(InterPro)
tr|A0A6P8HQA2|A0A6P8HQA2_ACTTE	713ba63337c0ef2cb42e5272125b746b	473	Pfam	PF00464	Serine hydroxymethyltransferase	19	417	5.6E-195	2025-01-09	IPR039429	Serine hydroxymethyltransferase-like domain	-
tr|A0A6P8J1I0|A0A6P8J1I0_ACTTE	1e7bf0e6c674e6f22ce9cc29d635a6ef	710	Pfam	PF00305	Lipoxygenase	235	610	5.6E-35	2025-01-09	IPR013819	Lipoxygenase, C-terminal	GO:0016702(InterPro)|GO:0046872(InterPro)
XP_031554351.1	8b05eb8eac746a272814f517ee060aac	324	Pfam	PF00076	RNA recognition motif	113	177	4.1E-8	2025-01-09	IPR000504	RNA recognition motif domain	GO:0003723(InterPro)
XP_031554351.1	8b05eb8eac746a272814f517ee060aac	324	Pfam	PF00076	RNA recognition motif	8	69	1.4E-10	2025-01-09	IPR000504	RNA recognition motif domain	GO:0003723(InterPro)
XP_031556311.1	5d19aa4701f0b90f0ed15a847bdda4d4	391	Pfam	PF00595	PDZ domain	192	253	1.1E-4	2025-01-09	IPR001478	PDZ domain	GO:0005515(InterPro)
XP_031574013.1	7da160cbb3f4543d7c62fd454f6ec64d	2451	Pfam	PF00092	von Willebrand factor type A domain	111	284	2.7E-27	2025-01-09	IPR002035	von Willebrand factor, type A	-
XP_031574013.1	7da160cbb3f4543d7c62fd454f6ec64d	2451	Pfam	PF00092	von Willebrand factor type A domain	1975	2136	4.1E-37	2025-01-09	IPR002035	von Willebrand factor, type A	-
XP_031574013.1	7da160cbb3f4543d7c62fd454f6ec64d	2451	Pfam	PF00092	von Willebrand factor type A domain	857	1032	4.3E-27	2025-01-09	IPR002035	von Willebrand factor, type A	-
XP_031574013.1	7da160cbb3f4543d7c62fd454f6ec64d	2451	Pfam	PF00092	von Willebrand factor type A domain	1180	1341	1.7E-32	2025-01-09	IPR002035	von Willebrand factor, type A	-
XP_031574013.1	7da160cbb3f4543d7c62fd454f6ec64d	2451	Pfam	PF00092	von Willebrand factor type A domain	1766	1936	1.9E-36	2025-01-09	IPR002035	von Willebrand factor, type A	-
XP_031557142.1	4936ffd2695daf2d7c0ed21f6eea48b2	433	Pfam	PF02771	Acyl-CoA dehydrogenase, N-terminal domain	53	161	6.3E-27	2025-01-09	IPR013786	Acyl-CoA dehydrogenase/oxidase, N-terminal	GO:0016627(InterPro)|GO:0050660(InterPro)
XP_031557142.1	4936ffd2695daf2d7c0ed21f6eea48b2	433	Pfam	PF02770	Acyl-CoA dehydrogenase, middle domain	168	264	2.8E-22	2025-01-09	IPR006091	Acyl-CoA oxidase/dehydrogenase, middle domain	GO:0016627(InterPro)
XP_031557142.1	4936ffd2695daf2d7c0ed21f6eea48b2	433	Pfam	PF00441	Acyl-CoA dehydrogenase, C-terminal domain	278	424	2.7E-45	2025-01-09	IPR009075	Acyl-CoA dehydrogenase/oxidase, C-terminal	GO:0016627(InterPro)
XP_031575000.1	75cdaa7cbb5011b7f9a9ab81b0cf6997	428	Pfam	PF01145	SPFH domain / Band 7 family	8	186	9.1E-20	2025-01-09	IPR001107	Band 7 domain	-
XP_031575000.1	75cdaa7cbb5011b7f9a9ab81b0cf6997	428	Pfam	PF15975	Flotillin	312	393	6.1E-4	2025-01-09	IPR031905	Flotillin, C-terminal domain	-
tr|A0A6P8H562|A0A6P8H562_ACTTE	c761bd2569e6129fc07e7bf6e2fb1844	349	Pfam	PF00007	Cystine-knot domain	243	328	0.015	2025-01-09	IPR006208	Glycoprotein hormone subunit beta	-
tr|A0A6P8IWR2|A0A6P8IWR2_ACTTE	a063d81311c564a1d098d5b4ea2ffe83	487	Pfam	PF00412	LIM domain	431	486	1.8E-10	2025-01-09	IPR001781	Zinc finger, LIM-type	-
tr|A0A6P8IWR2|A0A6P8IWR2_ACTTE	a063d81311c564a1d098d5b4ea2ffe83	487	Pfam	PF00412	LIM domain	313	368	5.6E-15	2025-01-09	IPR001781	Zinc finger, LIM-type	-
tr|A0A6P8IWR2|A0A6P8IWR2_ACTTE	a063d81311c564a1d098d5b4ea2ffe83	487	Pfam	PF00412	LIM domain	254	309	1.0E-14	2025-01-09	IPR001781	Zinc finger, LIM-type	-
tr|A0A6P8IWR2|A0A6P8IWR2_ACTTE	a063d81311c564a1d098d5b4ea2ffe83	487	Pfam	PF00412	LIM domain	372	426	8.9E-13	2025-01-09	IPR001781	Zinc finger, LIM-type	-
tr|A0A6P8IWR2|A0A6P8IWR2_ACTTE	a063d81311c564a1d098d5b4ea2ffe83	487	Pfam	PF03535	Paxillin family	118	206	1.7E-7	2025-01-09	-	-	-
tr|A0A6P8GZT7|A0A6P8GZT7_ACTTE	b56b976c7603e01ae83cbab6ab45209f	111	Pfam	PF15228	Death-associated protein	11	109	1.7E-23	2025-01-09	IPR024130	DAP1/DAPL1	-
tr|A0A6P8H2C1|A0A6P8H2C1_ACTTE	08f3a3aa2cbb2fab677623583ffe9c37	245	Pfam	PF00406	Adenylate kinase	38	213	2.7E-48	2025-01-09	-	-	-
tr|A0A6P8H2C1|A0A6P8H2C1_ACTTE	08f3a3aa2cbb2fab677623583ffe9c37	245	Pfam	PF05191	Adenylate kinase, active site lid	153	188	6.5E-12	2025-01-09	IPR007862	Adenylate kinase, active site lid domain	GO:0004017(InterPro)
XP_031564452.1	fed9e4c72f54eeb54bcb4eed77567bd0	1081	Pfam	PF11838	ERAP1-like C-terminal domain	666	983	3.7E-96	2025-01-09	IPR024571	ERAP1-like C-terminal domain	-
XP_031564452.1	fed9e4c72f54eeb54bcb4eed77567bd0	1081	Pfam	PF01433	Peptidase family M1 domain	364	587	4.1E-82	2025-01-09	IPR014782	Peptidase M1, membrane alanine aminopeptidase	GO:0008237(InterPro)|GO:0008270(InterPro)
XP_031564452.1	fed9e4c72f54eeb54bcb4eed77567bd0	1081	Pfam	PF17900	Peptidase M1 N-terminal domain	139	329	7.0E-46	2025-01-09	IPR045357	Aminopeptidase N-like , N-terminal domain	-
XP_031569817.1	6ca4561fd05c113a09f31d00f3966a2c	369	Pfam	PF00185	Aspartate/ornithine carbamoyltransferase, Asp/Orn binding domain	204	355	1.4E-52	2025-01-09	IPR006131	Aspartate/ornithine carbamoyltransferase, Asp/Orn-binding domain	GO:0006520(InterPro)|GO:0016597(InterPro)|GO:0016743(InterPro)
XP_031569817.1	6ca4561fd05c113a09f31d00f3966a2c	369	Pfam	PF02729	Aspartate/ornithine carbamoyltransferase, carbamoyl-P binding domain	52	196	2.0E-38	2025-01-09	IPR006132	Aspartate/ornithine carbamoyltransferase, carbamoyl-P binding	GO:0006520(InterPro)|GO:0016743(InterPro)
tr|A0A6P8IXM9|A0A6P8IXM9_ACTTE	fd7bc93cdb801eb48b7f583923a68655	715	Pfam	PF00194	Eukaryotic-type carbonic anhydrase	37	290	6.9E-67	2025-01-09	IPR001148	Alpha carbonic anhydrase domain	-
tr|A0A6P8IXM9|A0A6P8IXM9_ACTTE	fd7bc93cdb801eb48b7f583923a68655	715	Pfam	PF00194	Eukaryotic-type carbonic anhydrase	454	673	5.4E-54	2025-01-09	IPR001148	Alpha carbonic anhydrase domain	-
tr|A0A6P8IMB3|A0A6P8IMB3_ACTTE	346eb206fba3427508ddaad28b9a680a	806	Pfam	PF09336	Vps4 C terminal oligomerisation domain	721	756	0.55	2025-01-09	IPR015415	Spastin/Vps4, C-terminal	-
tr|A0A6P8IMB3|A0A6P8IMB3_ACTTE	346eb206fba3427508ddaad28b9a680a	806	Pfam	PF17862	AAA+ lid domain	388	429	1.9E-10	2025-01-09	IPR041569	AAA ATPase, AAA+ lid domain	-
tr|A0A6P8IMB3|A0A6P8IMB3_ACTTE	346eb206fba3427508ddaad28b9a680a	806	Pfam	PF17862	AAA+ lid domain	664	704	2.3E-9	2025-01-09	IPR041569	AAA ATPase, AAA+ lid domain	-
tr|A0A6P8IMB3|A0A6P8IMB3_ACTTE	346eb206fba3427508ddaad28b9a680a	806	Pfam	PF00004	ATPase family associated with various cellular activities (AAA)	509	642	1.7E-42	2025-01-09	IPR003959	ATPase, AAA-type, core	GO:0005524(InterPro)|GO:0016887(InterPro)
tr|A0A6P8IMB3|A0A6P8IMB3_ACTTE	346eb206fba3427508ddaad28b9a680a	806	Pfam	PF00004	ATPase family associated with various cellular activities (AAA)	236	365	5.1E-43	2025-01-09	IPR003959	ATPase, AAA-type, core	GO:0005524(InterPro)|GO:0016887(InterPro)
tr|A0A6P8IMB3|A0A6P8IMB3_ACTTE	346eb206fba3427508ddaad28b9a680a	806	Pfam	PF02933	Cell division protein 48 (CDC48), domain 2	122	185	4.8E-8	2025-01-09	IPR004201	CDC48, domain 2	-
tr|A0A6P8IMB3|A0A6P8IMB3_ACTTE	346eb206fba3427508ddaad28b9a680a	806	Pfam	PF02359	Cell division protein 48 (CDC48), N-terminal domain	20	101	1.1E-19	2025-01-09	IPR003338	CDC48, N-terminal subdomain	-
XP_020626284.1	a4d6fe57fd43b2de4bd2c3d353c225f4	303	Pfam	PF00313	'Cold-shock' DNA-binding domain	25	92	8.3E-22	2025-01-09	IPR002059	Cold-shock protein Csp, DNA-binding	GO:0003676(InterPro)
tr|A0A6P8IBE5|A0A6P8IBE5_ACTTE	3bb035ab963f58bbf9be6e789e37c441	294	Pfam	PF00378	Enoyl-CoA hydratase/isomerase	48	293	2.7E-86	2025-01-09	IPR001753	Enoyl-CoA hydratase/isomerase	-
XP_031561751.1	f79b1cc9b39f9b233e17a3b2dcae7aa2	157	Pfam	PF00412	LIM domain	85	141	1.7E-10	2025-01-09	IPR001781	Zinc finger, LIM-type	-
XP_031561751.1	f79b1cc9b39f9b233e17a3b2dcae7aa2	157	Pfam	PF00412	LIM domain	4	59	1.1E-10	2025-01-09	IPR001781	Zinc finger, LIM-type	-
XP_031548789.1	7e36553cf6cedda017e05bc9304e8826	185	Pfam	PF00071	Ras family	5	164	3.5E-57	2025-01-09	IPR001806	Small GTPase	GO:0003924(InterPro)|GO:0005525(InterPro)
tr|A0A6P8IR53|A0A6P8IR53_ACTTE	be54f9c1dc61309a42273911ef47586b	411	Pfam	PF00656	Caspase domain	175	402	2.4E-50	2025-01-09	IPR011600	Peptidase C14, caspase domain	GO:0004197(InterPro)|GO:0006508(InterPro)
tr|A0A6P8IR53|A0A6P8IR53_ACTTE	be54f9c1dc61309a42273911ef47586b	411	Pfam	PF00619	Caspase recruitment domain	7	87	1.0E-13	2025-01-09	IPR001315	CARD domain	GO:0042981(InterPro)
XP_031549286.1	fa04d1aa9dbdf4eedd85188857f61f74	305	Pfam	PF00412	LIM domain	101	156	1.2E-9	2025-01-09	IPR001781	Zinc finger, LIM-type	-
XP_031549286.1	fa04d1aa9dbdf4eedd85188857f61f74	305	Pfam	PF00412	LIM domain	161	216	2.1E-6	2025-01-09	IPR001781	Zinc finger, LIM-type	-
XP_031549286.1	fa04d1aa9dbdf4eedd85188857f61f74	305	Pfam	PF00412	LIM domain	221	284	3.8E-5	2025-01-09	IPR001781	Zinc finger, LIM-type	-
XP_031548642.1	bf9efe835f941e74f7617d327267c8b9	807	Pfam	PF13921	Myb-like DNA-binding domain	11	71	8.9E-12	2025-01-09	-	-	-
XP_031548642.1	bf9efe835f941e74f7617d327267c8b9	807	Pfam	PF11831	pre-mRNA splicing factor component	403	655	5.3E-63	2025-01-09	IPR021786	Pre-mRNA splicing factor component Cdc5p/Cef1, C-terminal	-
XP_031570936.1	523f1e26e844c02c5cd05edd286040d7	532	Pfam	PF00291	Pyridoxal-phosphate dependent enzyme	60	355	7.9E-76	2025-01-09	IPR001926	Tryptophan synthase beta chain-like, PALP domain	-
XP_031570936.1	523f1e26e844c02c5cd05edd286040d7	532	Pfam	PF00571	CBS domain	401	448	2.0E-5	2025-01-09	IPR000644	CBS domain	-
XP_031548655.1	17a59ce048c5948217d570dee3ae151c	523	Pfam	PF00431	CUB domain	389	494	1.2E-20	2025-01-09	IPR000859	CUB domain	-
XP_031548655.1	17a59ce048c5948217d570dee3ae151c	523	Pfam	PF04389	Peptidase family M28	270	359	0.55	2025-01-09	IPR007484	Peptidase M28	-
XP_031548655.1	17a59ce048c5948217d570dee3ae151c	523	Pfam	PF04389	Peptidase family M28	90	258	1.2E-12	2025-01-09	IPR007484	Peptidase M28	-
40HS	7de535aff7f9a1da9c6d0272b02d8984	231	Pfam	PF01353	Green fluorescent protein	9	200	8.1E-36	2025-01-09	IPR011584	Green fluorescent protein-related	GO:0008218(InterPro)
tr|A0A6P8HY62|A0A6P8HY62_ACTTE	d7494c513da82a0c8d3355b728409e2f	375	Pfam	PF03234	Cdc37 N terminal kinase binding	1	105	1.2E-9	2025-01-09	IPR013855	Cdc37, N-terminal domain	GO:0019901(InterPro)
tr|A0A6P8HY62|A0A6P8HY62_ACTTE	d7494c513da82a0c8d3355b728409e2f	375	Pfam	PF08565	Cdc37 Hsp90 binding domain	161	268	1.8E-11	2025-01-09	IPR013874	Cdc37, Hsp90 binding	-
tr|A0A6P8HY62|A0A6P8HY62_ACTTE	d7494c513da82a0c8d3355b728409e2f	375	Pfam	PF08564	Cdc37 C terminal domain	291	371	1.3E-10	2025-01-09	IPR013873	Cdc37, C-terminal	-
XP_031553191.1	e221d36003a83477928e89e25915d904	209	Pfam	PF12838	4Fe-4S dicluster domain	109	163	3.4E-9	2025-01-09	IPR017896	4Fe-4S ferredoxin-type, iron-sulphur binding domain	-
CAH3015023.1	558e8c1c33a6729d75c2bab66187f35c	343	Pfam	PF00698	Acyl transferase domain	27	323	1.0E-16	2025-01-09	IPR014043	Acyl transferase domain	-
XP_031561285.1	739ee9cd2d44054f539a87c05b14e755	704	Pfam	PF00675	Insulinase (Peptidase family M16)	62	206	2.2E-28	2025-01-09	IPR011765	Peptidase M16, N-terminal	-
XP_031561285.1	739ee9cd2d44054f539a87c05b14e755	704	Pfam	PF05193	Peptidase M16 inactive domain	214	393	3.8E-17	2025-01-09	IPR007863	Peptidase M16, C-terminal	-
XP_031572230.1	bb2afc95fd64790568f4007286cf8339	1062	Pfam	PF09261	Alpha mannosidase middle domain	521	617	6.9E-19	2025-01-09	IPR015341	Glycoside hydrolase family 38, central domain	GO:0004559(InterPro)|GO:0006013(InterPro)
XP_031572230.1	bb2afc95fd64790568f4007286cf8339	1062	Pfam	PF01074	Glycosyl hydrolases family 38 N-terminal domain	255	514	1.2E-85	2025-01-09	IPR000602	Glycoside hydrolase family 38, N-terminal domain	GO:0004559(InterPro)|GO:0006013(InterPro)
XP_031572230.1	bb2afc95fd64790568f4007286cf8339	1062	Pfam	PF22907	Alpha-mannosidase, jelly roll domain	41	182	3.7E-37	2025-01-09	IPR054723	Alpha-mannosidase Ams1-like, N-terminal	-
XP_031572230.1	bb2afc95fd64790568f4007286cf8339	1062	Pfam	PF17677	Glycosyl hydrolases family 38 C-terminal beta sandwich domain	983	1058	2.9E-12	2025-01-09	IPR041147	Glycosyl hydrolases family 38, C-terminal beta sandwich domain	-
XP_031572230.1	bb2afc95fd64790568f4007286cf8339	1062	Pfam	PF07748	Glycosyl hydrolases family 38 C-terminal domain	715	924	3.4E-58	2025-01-09	IPR011682	Glycosyl hydrolase family 38, C-terminal	GO:0004559(InterPro)|GO:0006013(InterPro)
tr|A0A6P8HNF6|A0A6P8HNF6_ACTTE	e77da0e3d1357d93b77eeb50d515db87	534	Pfam	PF00018	SH3 domain	482	527	4.6E-13	2025-01-09	IPR001452	SH3 domain	GO:0005515(InterPro)
tr|A0A6P8HNF6|A0A6P8HNF6_ACTTE	e77da0e3d1357d93b77eeb50d515db87	534	Pfam	PF02218	Repeat in HS1/Cortactin	194	229	5.6E-14	2025-01-09	IPR003134	Hs1/Cortactin	-
tr|A0A6P8HNF6|A0A6P8HNF6_ACTTE	e77da0e3d1357d93b77eeb50d515db87	534	Pfam	PF02218	Repeat in HS1/Cortactin	83	118	3.9E-15	2025-01-09	IPR003134	Hs1/Cortactin	-
tr|A0A6P8HNF6|A0A6P8HNF6_ACTTE	e77da0e3d1357d93b77eeb50d515db87	534	Pfam	PF02218	Repeat in HS1/Cortactin	268	303	1.4E-16	2025-01-09	IPR003134	Hs1/Cortactin	-
tr|A0A6P8HNF6|A0A6P8HNF6_ACTTE	e77da0e3d1357d93b77eeb50d515db87	534	Pfam	PF02218	Repeat in HS1/Cortactin	157	192	7.7E-14	2025-01-09	IPR003134	Hs1/Cortactin	-
tr|A0A6P8HNF6|A0A6P8HNF6_ACTTE	e77da0e3d1357d93b77eeb50d515db87	534	Pfam	PF02218	Repeat in HS1/Cortactin	120	155	2.8E-14	2025-01-09	IPR003134	Hs1/Cortactin	-
tr|A0A6P8HNF6|A0A6P8HNF6_ACTTE	e77da0e3d1357d93b77eeb50d515db87	534	Pfam	PF02218	Repeat in HS1/Cortactin	305	331	1.5E-7	2025-01-09	IPR003134	Hs1/Cortactin	-
tr|A0A6P8HNF6|A0A6P8HNF6_ACTTE	e77da0e3d1357d93b77eeb50d515db87	534	Pfam	PF02218	Repeat in HS1/Cortactin	231	266	6.0E-15	2025-01-09	IPR003134	Hs1/Cortactin	-
XP_031574777.1	29f3902d6f0cf5fbadeee048011d7112	310	Pfam	PF00149	Calcineurin-like phosphoesterase	52	245	4.6E-40	2025-01-09	IPR004843	Calcineurin-like phosphoesterase domain, ApaH type	GO:0016787(InterPro)
XP_031558281.1	2fe9b0f479f766ad362b435e27d6f362	134	Pfam	PF12796	Ankyrin repeats (3 copies)	17	106	8.0E-14	2025-01-09	IPR002110	Ankyrin repeat	GO:0005515(InterPro)
tr|A0A6P8IHB2|A0A6P8IHB2_ACTTE	c8bdaba6347063805a141c8d0575ef33	224	Pfam	PF08241	Methyltransferase domain	70	164	3.3E-10	2025-01-09	IPR013216	Methyltransferase type 11	GO:0008757(InterPro)
XP_031551335.1	17e5d37f6aeb0928862fc73576ac5ebc	647	Pfam	PF00012	Hsp70 protein	6	612	1.9E-260	2025-01-09	IPR013126	Heat shock protein 70 family	GO:0005524(InterPro)|GO:0140662(InterPro)
tr|A0A2B4SWN9|A0A2B4SWN9_STYPI	8a1b50f6291099448528c5f923066b2c	974	Pfam	PF00400	WD domain, G-beta repeat	220	256	4.5E-7	2025-01-09	IPR001680	WD40 repeat	GO:0005515(InterPro)
tr|A0A2B4SWN9|A0A2B4SWN9_STYPI	8a1b50f6291099448528c5f923066b2c	974	Pfam	PF00400	WD domain, G-beta repeat	49	85	150.0	2025-01-09	IPR001680	WD40 repeat	GO:0005515(InterPro)
tr|A0A2B4SWN9|A0A2B4SWN9_STYPI	8a1b50f6291099448528c5f923066b2c	974	Pfam	PF00400	WD domain, G-beta repeat	91	127	0.0041	2025-01-09	IPR001680	WD40 repeat	GO:0005515(InterPro)
tr|A0A2B4SWN9|A0A2B4SWN9_STYPI	8a1b50f6291099448528c5f923066b2c	974	Pfam	PF00400	WD domain, G-beta repeat	177	215	0.0027	2025-01-09	IPR001680	WD40 repeat	GO:0005515(InterPro)
tr|A0A2B4SWN9|A0A2B4SWN9_STYPI	8a1b50f6291099448528c5f923066b2c	974	Pfam	PF00400	WD domain, G-beta repeat	132	170	0.0081	2025-01-09	IPR001680	WD40 repeat	GO:0005515(InterPro)
tr|A0A2B4SWN9|A0A2B4SWN9_STYPI	8a1b50f6291099448528c5f923066b2c	974	Pfam	PF00400	WD domain, G-beta repeat	9	43	18.0	2025-01-09	IPR001680	WD40 repeat	GO:0005515(InterPro)
tr|A0A2B4SWN9|A0A2B4SWN9_STYPI	8a1b50f6291099448528c5f923066b2c	974	Pfam	PF04053	Coatomer WD associated region	319	761	1.4E-166	2025-01-09	IPR006692	Coatomer, WD associated region	GO:0005198(InterPro)|GO:0006886(InterPro)|GO:0016192(InterPro)|GO:0030117(InterPro)
XP_031559140.1	c47d0346a47d7c44e74881cac48a2730	354	Pfam	PF03398	Regulator of Vps4 activity in the MVB pathway	12	176	9.5E-59	2025-01-09	IPR005061	Vacuolar protein sorting-associated protein Ist1	GO:0015031(InterPro)
tr|A0A6P8H0D8|A0A6P8H0D8_ACTTE	1529d37dc615ab59ac10640943183b5a	946	Pfam	PF00282	Pyridoxal-dependent decarboxylase conserved domain	285	401	3.3E-8	2025-01-09	IPR002129	Pyridoxal phosphate-dependent decarboxylase	GO:0016830(InterPro)|GO:0019752(InterPro)|GO:0030170(InterPro)
XP_031557619.1	aec55f0ee57706241361c9006f39420e	505	Pfam	PF09379	FERM N-terminal domain	18	80	1.0E-18	2025-01-09	IPR018979	FERM, N-terminal	-
XP_031557619.1	aec55f0ee57706241361c9006f39420e	505	Pfam	PF09380	FERM C-terminal PH-like domain	211	296	5.1E-16	2025-01-09	IPR018980	FERM, C-terminal PH-like domain	-
XP_031557619.1	aec55f0ee57706241361c9006f39420e	505	Pfam	PF00373	FERM central domain	99	207	1.8E-21	2025-01-09	IPR019748	FERM central domain	-
XP_031557619.1	aec55f0ee57706241361c9006f39420e	505	Pfam	PF08736	FERM adjacent (FA)	315	352	6.3E-5	2025-01-09	IPR014847	FERM adjacent	-
XP_031566459.1	8dbc979f19f02de8b2d926838abceca3	480	Pfam	PF05694	56kDa selenium binding protein (SBP56)	14	480	3.6E-217	2025-01-09	IPR008826	Selenium-binding protein	GO:0008430(InterPro)
tr|A0A6P8HFP9|A0A6P8HFP9_ACTTE	d01db516cd3a6b1fc7a28a202893b053	688	Pfam	PF22924	Acyl-CoA oxidase, C-alpha1 domain	345	494	6.9E-28	2025-01-09	IPR055060	Acyl-CoA oxidase, C-alpha1 domain	-
tr|A0A6P8HFP9|A0A6P8HFP9_ACTTE	d01db516cd3a6b1fc7a28a202893b053	688	Pfam	PF02770	Acyl-CoA dehydrogenase, middle domain	197	306	6.8E-9	2025-01-09	IPR006091	Acyl-CoA oxidase/dehydrogenase, middle domain	GO:0016627(InterPro)
tr|A0A6P8HFP9|A0A6P8HFP9_ACTTE	d01db516cd3a6b1fc7a28a202893b053	688	Pfam	PF01756	Acyl-CoA oxidase	548	669	3.7E-16	2025-01-09	IPR002655	Acyl-CoA oxidase, C-terminal	GO:0003997(InterPro)|GO:0005777(InterPro)|GO:0006635(InterPro)
XP_031567015.1	59d11c0839cd0a0f65998ebccef524c5	344	Pfam	PF01869	BadF/BadG/BcrA/BcrD ATPase family	11	319	7.3E-23	2025-01-09	IPR002731	ATPase, BadF/BadG/BcrA/BcrD type	-
XP_031560850.1	538a474453c91681ec51091135017b43	645	Pfam	PF00305	Lipoxygenase	291	544	6.6E-31	2025-01-09	IPR013819	Lipoxygenase, C-terminal	GO:0016702(InterPro)|GO:0046872(InterPro)
XP_031562207.1	899d5d73a9e7f4297c7bdfe80e4b8fec	413	Pfam	PF00076	RNA recognition motif	124	182	2.3E-9	2025-01-09	IPR000504	RNA recognition motif domain	GO:0003723(InterPro)
XP_031562207.1	899d5d73a9e7f4297c7bdfe80e4b8fec	413	Pfam	PF05383	La domain	28	84	5.9E-11	2025-01-09	IPR006630	La-type HTH domain	-
XP_031562207.1	899d5d73a9e7f4297c7bdfe80e4b8fec	413	Pfam	PF08777	RNA binding motif	242	342	1.3E-22	2025-01-09	IPR014886	La protein, xRRM domain	GO:0003723(InterPro)
tr|A0A6P8IBW7|A0A6P8IBW7_ACTTE	876de06be3a4ad73425a27403b6b072d	303	Pfam	PF15294	Leucine zipper	19	298	4.7E-114	2025-01-09	IPR026157	Leucine zipper transcription factor-like protein 1	-
tr|A0A6P8IUA8|A0A6P8IUA8_ACTTE	4ebc5aa282c443b6d31171e75e02f6db	963	Pfam	PF00096	Zinc finger, C2H2 type	68	91	2.9	2025-01-09	IPR013087	Zinc finger C2H2-type	-
XP_031570322.1	7b505438307ce1c693331afb284f251c	568	Pfam	PF00128	Alpha amylase, catalytic domain	104	423	6.1E-56	2025-01-09	IPR006047	Glycosyl hydrolase, family 13, catalytic domain	GO:0005975(InterPro)
XP_031570322.1	7b505438307ce1c693331afb284f251c	568	Pfam	PF16028	Solute carrier family 3 member 2 N-terminus	40	82	0.0017	2025-01-09	IPR031984	Solute carrier family 3 member 2, N-terminal domain	-
tr|A0A6P8IL35|A0A6P8IL35_ACTTE	5f902bffa60a7a3b4c8dab6346d63fa9	436	Pfam	PF13621	Cupin-like domain	59	279	3.4E-31	2025-01-09	IPR041667	Cupin-like domain 8	-
XP_031549696.1	577f0a6f530b2a0a09459600bd7a1791	153	Pfam	PF13772	AIG2-like family	63	146	4.6E-10	2025-01-09	-	-	-
XP_031556883.1	4cb131057956478c1b4c1db3137fb9bb	527	Pfam	PF00018	SH3 domain	83	130	6.9E-14	2025-01-09	IPR001452	SH3 domain	GO:0005515(InterPro)
XP_031556883.1	4cb131057956478c1b4c1db3137fb9bb	527	Pfam	PF07714	Protein tyrosine and serine/threonine kinase	261	510	1.7E-94	2025-01-09	IPR001245	Serine-threonine/tyrosine-protein kinase, catalytic domain	GO:0004672(InterPro)|GO:0006468(InterPro)
XP_031556883.1	4cb131057956478c1b4c1db3137fb9bb	527	Pfam	PF00017	SH2 domain	144	221	8.9E-25	2025-01-09	IPR000980	SH2 domain	-
XP_020607594.1	c07286d19fc8dd3a26e3fd614d08ef12	444	Pfam	PF00996	GDP dissociation inhibitor	1	433	1.8E-214	2025-01-09	IPR018203	GDP dissociation inhibitor	GO:0005092(InterPro)|GO:0007264(InterPro)
XP_029200568.2	989f81a9ee5c3b85412973a0252958f6	610	Pfam	PF00076	RNA recognition motif	30	100	1.6E-21	2025-01-09	IPR000504	RNA recognition motif domain	GO:0003723(InterPro)
XP_029200568.2	989f81a9ee5c3b85412973a0252958f6	610	Pfam	PF14327	Hinge domain of cleavage stimulation factor subunit 2	125	202	1.3E-25	2025-01-09	IPR025742	Cleavage stimulation factor subunit 2, hinge domain	-
XP_029200568.2	989f81a9ee5c3b85412973a0252958f6	610	Pfam	PF14304	Transcription termination and cleavage factor C-terminal	567	607	1.3E-13	2025-01-09	IPR026896	Transcription termination and cleavage factor, C-terminal domain	GO:0031124(InterPro)
tr|A0A6P8I7T4|A0A6P8I7T4_ACTTE	c01a9a8753b2e777dd721545f3b46caa	80	Pfam	PF01423	LSM domain	10	73	1.6E-17	2025-01-09	IPR001163	Sm domain, eukaryotic/archaea-type	-
tr|A0A6P8I5Z7|A0A6P8I5Z7_ACTTE	037d7e3ddd7eff7664f201d4e1a5e7f0	220	Pfam	PF00011	Hsp20/alpha crystallin family	30	116	7.7E-10	2025-01-09	IPR002068	Alpha crystallin/Hsp20 domain	-
tr|A0A6P8I5Z7|A0A6P8I5Z7_ACTTE	037d7e3ddd7eff7664f201d4e1a5e7f0	220	Pfam	PF00011	Hsp20/alpha crystallin family	123	215	1.9E-17	2025-01-09	IPR002068	Alpha crystallin/Hsp20 domain	-
tr|A0A6P8IRN8|A0A6P8IRN8_ACTTE	27b64932621c5f303ccadbbb69640519	378	Pfam	PF01399	PCI domain	261	336	1.7E-7	2025-01-09	IPR000717	Proteasome component (PCI) domain	-
tr|A0A6P8IRN8|A0A6P8IRN8_ACTTE	27b64932621c5f303ccadbbb69640519	378	Pfam	PF18005	eIF3 subunit M, C-terminal helix	341	365	1.1E-5	2025-01-09	IPR040750	eIF3 subunit M, C-terminal helix domain	-
XP_031574216.1	f1be7a26eb12edb9cefdf08107747adb	716	Pfam	PF04515	Plasma-membrane choline transporter	318	669	7.7E-112	2025-01-09	IPR007603	Choline transporter-like	GO:0022857(InterPro)|GO:0055085(InterPro)
tr|A0A6P8HN95|A0A6P8HN95_ACTTE	53798545cc209d9a1ce57e877cd7a288	379	Pfam	PF00704	Glycosyl hydrolases family 18	101	341	1.3E-21	2025-01-09	IPR001223	Glycoside hydrolase family 18, catalytic domain	GO:0005975(InterPro)
tr|A0A6P8HY39|A0A6P8HY39_ACTTE	cb0a2651b85456efb350f0d2b099736d	1157	Pfam	PF00076	RNA recognition motif	402	472	2.4E-8	2025-01-09	IPR000504	RNA recognition motif domain	GO:0003723(InterPro)
tr|A0A6P8HY39|A0A6P8HY39_ACTTE	cb0a2651b85456efb350f0d2b099736d	1157	Pfam	PF02037	SAP domain	13	46	9.7E-7	2025-01-09	IPR003034	SAP domain	-
XP_031564484.1	9cd6f161e3497ceaa23a05bf1361adbb	656	Pfam	PF05450	Nicastrin	213	455	1.4E-46	2025-01-09	-	-	-
XP_031564484.1	9cd6f161e3497ceaa23a05bf1361adbb	656	Pfam	PF18266	Nicastrin small lobe	8	167	1.3E-33	2025-01-09	IPR041084	Nicastrin, small lobe	-
tr|A0A6P8HQV9|A0A6P8HQV9_ACTTE	dc64b0abd93bc22220ace6ac54cce629	326	Pfam	PF00241	Cofilin/tropomyosin-type actin-binding protein	191	313	1.6E-17	2025-01-09	IPR002108	Actin-depolymerising factor homology domain	GO:0003779(InterPro)
tr|A0A6P8HQV9|A0A6P8HQV9_ACTTE	dc64b0abd93bc22220ace6ac54cce629	326	Pfam	PF00241	Cofilin/tropomyosin-type actin-binding protein	14	134	2.2E-16	2025-01-09	IPR002108	Actin-depolymerising factor homology domain	GO:0003779(InterPro)
XP_031550461.1	66cb1b6c4cf3e9fcd093ecf87063f7ea	274	Pfam	PF02330	Mitochondrial glycoprotein	78	271	1.2E-22	2025-01-09	IPR003428	Mitochondrial glycoprotein	GO:0005759(InterPro)
tr|A0A6P8IT26|A0A6P8IT26_ACTTE	410055d8b080ec18ba92d6043cb60430	598	Pfam	PF00076	RNA recognition motif	23	90	0.064	2025-01-09	IPR000504	RNA recognition motif domain	GO:0003723(InterPro)
tr|A0A6P8IT26|A0A6P8IT26_ACTTE	410055d8b080ec18ba92d6043cb60430	598	Pfam	PF00076	RNA recognition motif	302	364	0.012	2025-01-09	IPR000504	RNA recognition motif domain	GO:0003723(InterPro)
tr|A0A6P8IT26|A0A6P8IT26_ACTTE	410055d8b080ec18ba92d6043cb60430	598	Pfam	PF00076	RNA recognition motif	120	187	3.8E-7	2025-01-09	IPR000504	RNA recognition motif domain	GO:0003723(InterPro)
XP_031558332.1	037f0184bbf587456ee51289879ae2ba	187	Pfam	PF04979	Protein phosphatase inhibitor 2 (IPP-2)	38	174	1.9E-28	2025-01-09	IPR007062	Protein phosphatase inhibitor 2 (IPP-2)	GO:0004864(InterPro)|GO:0009966(InterPro)
XP_031558114.1	ecd6d6b7c5490ef3197728af92d4d1df	508	Pfam	PF13450	NAD(P)-binding Rossmann-like domain	19	62	2.7E-7	2025-01-09	-	-	-
XP_031558114.1	ecd6d6b7c5490ef3197728af92d4d1df	508	Pfam	PF01593	Flavin containing amine oxidoreductase	176	469	1.6E-9	2025-01-09	IPR002937	Amine oxidase	GO:0016491(InterPro)
XP_031568333.1	dc2aae671c02787eb69da153f86c1350	215	Pfam	PF06840	Programmed cell death protein 10, C-terminal	70	162	1.7E-31	2025-01-09	-	-	-
XP_031568333.1	dc2aae671c02787eb69da153f86c1350	215	Pfam	PF20929	Programmed cell death protein 10, dimerisation domain	9	68	3.8E-15	2025-01-09	IPR048288	Programmed cell death protein 10, dimerisation domain	-
XP_031574966.1	dbe46a76098ff52df37ec11a8e8e6f26	414	Pfam	PF00956	Nucleosome assembly protein (NAP)	63	369	9.7E-98	2025-01-09	IPR002164	Nucleosome assembly protein (NAP)	GO:0005634(InterPro)|GO:0006334(InterPro)
XP_031562376.1	86715437ad05052b000e674fc5f731be	530	Pfam	PF01126	Heme oxygenase	238	442	4.0E-72	2025-01-09	IPR016053	Haem oxygenase-like	GO:0004392(InterPro)|GO:0006788(InterPro)
XP_031563852.1	0dce9054040fe54a5d67ef5d091a6034	440	Pfam	PF16450	Proteasomal ATPase OB C-terminal domain	109	163	8.0E-7	2025-01-09	IPR032501	Proteasomal ATPase, second OB domain	-
XP_031563852.1	0dce9054040fe54a5d67ef5d091a6034	440	Pfam	PF17862	AAA+ lid domain	377	421	7.3E-7	2025-01-09	IPR041569	AAA ATPase, AAA+ lid domain	-
XP_031563852.1	0dce9054040fe54a5d67ef5d091a6034	440	Pfam	PF00004	ATPase family associated with various cellular activities (AAA)	222	355	7.5E-41	2025-01-09	IPR003959	ATPase, AAA-type, core	GO:0005524(InterPro)|GO:0016887(InterPro)
tr|A0A6P8HAI3|A0A6P8HAI3_ACTTE	322f8d9e0690922ff4a7429eccc0abaa	246	Pfam	PF00106	short chain dehydrogenase	9	190	1.1E-43	2025-01-09	IPR002347	Short-chain dehydrogenase/reductase SDR	-
XP_031551516.1	c6050a514d3537e2ff222c7cd0fc0728	350	Pfam	PF02126	Phosphotriesterase family	13	348	1.2E-93	2025-01-09	IPR001559	Phosphotriesterase	GO:0008270(InterPro)|GO:0009056(InterPro)
XP_031558417.1	3d2b7187b564f4c4d24f8ef9ff36f675	351	Pfam	PF00795	Carbon-nitrogen hydrolase	76	330	5.1E-67	2025-01-09	IPR003010	Carbon-nitrogen hydrolase	-
XP_031557075.1	dc7ad8c1ca6c4c42c85c33e124486fe8	592	Pfam	PF07834	RanGAP1 C-terminal domain	433	589	8.0E-26	2025-01-09	IPR009109	Ran-GTPase activating protein 1, C-terminal	GO:0005096(InterPro)|GO:0007165(InterPro)
XP_031557075.1	dc7ad8c1ca6c4c42c85c33e124486fe8	592	Pfam	PF13516	Leucine Rich repeat	331	350	2.0	2025-01-09	IPR001611	Leucine-rich repeat	GO:0005515(InterPro)
XP_031557075.1	dc7ad8c1ca6c4c42c85c33e124486fe8	592	Pfam	PF13516	Leucine Rich repeat	244	266	4200.0	2025-01-09	IPR001611	Leucine-rich repeat	GO:0005515(InterPro)
XP_031557075.1	dc7ad8c1ca6c4c42c85c33e124486fe8	592	Pfam	PF13516	Leucine Rich repeat	123	140	110.0	2025-01-09	IPR001611	Leucine-rich repeat	GO:0005515(InterPro)
XP_031573362.1	2484e774f2484fb121f702214ed01fd6	475	Pfam	PF01546	Peptidase family M20/M25/M40	97	470	6.0E-32	2025-01-09	IPR002933	Peptidase M20	GO:0016787(InterPro)
XP_031573362.1	2484e774f2484fb121f702214ed01fd6	475	Pfam	PF07687	Peptidase dimerisation domain	210	369	2.2E-7	2025-01-09	IPR011650	Peptidase M20, dimerisation domain	-
XP_031561278.1	46f3d108d295d4d67705ed2712d46ce7	893	Pfam	PF00003	7 transmembrane sweet-taste receptor of 3 GCPR	585	828	7.4E-18	2025-01-09	IPR017978	GPCR family 3, C-terminal	GO:0004930(InterPro)|GO:0007186(InterPro)|GO:0016020(InterPro)
XP_031561278.1	46f3d108d295d4d67705ed2712d46ce7	893	Pfam	PF01094	Receptor family ligand binding region	79	466	6.8E-14	2025-01-09	IPR001828	Receptor, ligand binding region	-
XP_031561278.1	46f3d108d295d4d67705ed2712d46ce7	893	Pfam	PF07562	Nine Cysteines Domain of family 3 GPCR	515	567	8.6E-7	2025-01-09	IPR011500	GPCR, family 3, nine cysteines domain	GO:0004930(InterPro)|GO:0007186(InterPro)
tr|A0A6P8HUR1|A0A6P8HUR1_ACTTE	11b45dfc8186613b729b206a97b4a1cb	198	Pfam	PF02115	RHO protein GDP dissociation inhibitor	13	196	3.3E-66	2025-01-09	IPR000406	Rho protein GDP-dissociation inhibitor	GO:0005094(InterPro)|GO:0005515(InterPro)|GO:0005737(InterPro)|GO:0007266(InterPro)
tr|A0A6P8IX66|A0A6P8IX66_ACTTE	99e83af98ad4495293b302fef75220d0	835	Pfam	PF00090	Thrombospondin type 1 domain	175	224	5.7E-9	2025-01-09	IPR000884	Thrombospondin type-1 (TSP1) repeat	-
tr|A0A6P8IMJ4|A0A6P8IMJ4_ACTTE	6217ba3ef504f1f41ee31811dcf2364b	171	Pfam	PF00307	Calponin homology (CH) domain	27	137	8.2E-17	2025-01-09	IPR001715	Calponin homology domain	GO:0005515(InterPro)
tr|A0A6P8IAL6|A0A6P8IAL6_ACTTE	caabdf694a33aea355b283f7ae46bbc8	231	Pfam	PF02140	Galactose binding lectin domain	135	220	4.1E-14	2025-01-09	IPR000922	D-galactoside/L-rhamnose binding SUEL lectin domain	GO:0030246(InterPro)
tr|A0A6P8HZ19|A0A6P8HZ19_ACTTE	49b59322a75374e22645cf61ae95a54f	226	Pfam	PF10587	Eukaryotic elongation factor 1 beta central acidic region	104	131	1.5E-9	2025-01-09	IPR018940	Elongation factor 1 beta central acidic region, eukaryote	-
tr|A0A6P8HZ19|A0A6P8HZ19_ACTTE	49b59322a75374e22645cf61ae95a54f	226	Pfam	PF00736	EF-1 guanine nucleotide exchange domain	142	226	3.3E-31	2025-01-09	IPR014038	Translation elongation factor EF1B, beta/delta subunit, guanine nucleotide exchange domain	GO:0003746(InterPro)|GO:0006414(InterPro)
tr|A0A6P8HR13|A0A6P8HR13_ACTTE	574a9d97818afbfdc9858bae2f8fe31f	290	Pfam	PF02845	CUE domain	240	281	2.1E-10	2025-01-09	IPR003892	Ubiquitin system component CUE	GO:0043130(InterPro)
tr|A0A6P8HR13|A0A6P8HR13_ACTTE	574a9d97818afbfdc9858bae2f8fe31f	290	Pfam	PF00168	C2 domain	67	168	3.8E-10	2025-01-09	IPR000008	C2 domain	-
CAH3136132.1	9bc9c04efc7edd38b109550e6dede6d8	213	Pfam	PF11968	25S rRNA (adenine(2142)-N(1))-methyltransferase, Bmt2	85	199	2.4E-23	2025-01-09	IPR021867	S-adenosylmethionine-dependent methyltransferase Bmt2-like	-
tr|A0A6P8IT22|A0A6P8IT22_ACTTE	ba49fa0d8b3e5de83605a7206dcef17b	242	Pfam	PF01391	Collagen triple helix repeat (20 copies)	173	230	2.0E-5	2025-01-09	IPR008160	Collagen triple helix repeat	-
tr|A0A6P8IT22|A0A6P8IT22_ACTTE	ba49fa0d8b3e5de83605a7206dcef17b	242	Pfam	PF01391	Collagen triple helix repeat (20 copies)	50	107	1.3E-6	2025-01-09	IPR008160	Collagen triple helix repeat	-
tr|A0A6P8H3P5|A0A6P8H3P5_ACTTE	ce44952450e5a7df4ce40b3671d27669	487	Pfam	PF13336	Acetyl-CoA hydrolase/transferase C-terminal domain	322	476	6.8E-55	2025-01-09	IPR026888	Acetyl-CoA hydrolase/transferase, C-terminal domain	-
tr|A0A6P8H3P5|A0A6P8H3P5_ACTTE	ce44952450e5a7df4ce40b3671d27669	487	Pfam	PF02550	Acetyl-CoA hydrolase/transferase N-terminal domain	59	229	3.9E-18	2025-01-09	IPR003702	Acetyl-CoA hydrolase/transferase, N-terminal	GO:0008410(InterPro)
XP_031549463.1	f7ab061a3ef4be80033d6543fd4675b0	221	Pfam	PF00160	Cyclophilin type peptidyl-prolyl cis-trans isomerase/CLD	54	206	9.5E-44	2025-01-09	IPR002130	Cyclophilin-type peptidyl-prolyl cis-trans isomerase domain	GO:0000413(InterPro)|GO:0003755(InterPro)
tr|A0A6P8IUY0|A0A6P8IUY0_ACTTE	ba68663bcc26e83f04aab622408a54f6	315	Pfam	PF00095	WAP-type (Whey Acidic Protein) 'four-disulfide core'	65	96	0.053	2025-01-09	IPR008197	WAP-type 'four-disulfide core' domain	GO:0005576(InterPro)|GO:0030414(InterPro)
tr|A7S886|A7S886_NEMVE	111be73c4fe182ef2f887a072bd9647a	258	Pfam	PF00378	Enoyl-CoA hydratase/isomerase	11	258	1.3E-87	2025-01-09	IPR001753	Enoyl-CoA hydratase/isomerase	-
XP_031556577.1	b8604e321658f41c8b591fef4e201fd1	333	Pfam	PF08127	Peptidase family C1 propeptide	24	64	5.2E-9	2025-01-09	IPR012599	Peptidase C1A, propeptide	GO:0004197(InterPro)|GO:0050790(InterPro)
XP_031556577.1	b8604e321658f41c8b591fef4e201fd1	333	Pfam	PF00112	Papain family cysteine protease	81	326	2.8E-62	2025-01-09	IPR000668	Peptidase C1A, papain C-terminal	GO:0006508(InterPro)|GO:0008234(InterPro)
sp|A0A515MEN7.2|ACTPB_ACTFR	231679acd35aebe7bf093090937aa694	344	Pfam	PF02790	Cytochrome C oxidase subunit II, transmembrane domain	176	198	0.0077	2025-01-09	IPR011759	Cytochrome C oxidase subunit II, transmembrane domain	GO:0016020(InterPro)|GO:0022900(InterPro)
sp|A0A515MEN7.2|ACTPB_ACTFR	231679acd35aebe7bf093090937aa694	344	Pfam	PF06369	Sea anemone cytotoxic protein	3	178	1.6E-92	2025-01-09	IPR009104	Sea anemone actinoporin-like	GO:0006812(InterPro)|GO:0015267(InterPro)|GO:0046930(InterPro)|GO:0046931(InterPro)|GO:0051715(InterPro)
sp|A0A515MEN7.2|ACTPB_ACTFR	231679acd35aebe7bf093090937aa694	344	Pfam	PF00116	Cytochrome C oxidase subunit II, periplasmic domain	210	331	1.3E-60	2025-01-09	IPR002429	Cytochrome c oxidase subunit II-like C-terminal	GO:0004129(InterPro)|GO:0005507(InterPro)|GO:0016020(InterPro)
tr|A0A6P8IWC6|A0A6P8IWC6_ACTTE	469faccdaa6715edf42390c6f936ba68	347	Pfam	PF07699	Tyrosine-protein kinase ephrin type A/B receptor-like	294	341	4.2E-8	2025-01-09	IPR011641	Tyrosine-protein kinase ephrin type A/B receptor-like	-
tr|A0A6P8IWC6|A0A6P8IWC6_ACTTE	469faccdaa6715edf42390c6f936ba68	347	Pfam	PF00041	Fibronectin type III domain	196	278	1.8E-9	2025-01-09	IPR003961	Fibronectin type III	GO:0005515(InterPro)
tr|A0A6P8IWC6|A0A6P8IWC6_ACTTE	469faccdaa6715edf42390c6f936ba68	347	Pfam	PF00041	Fibronectin type III domain	98	181	2.1E-11	2025-01-09	IPR003961	Fibronectin type III	GO:0005515(InterPro)
tr|A0A6P8IWC6|A0A6P8IWC6_ACTTE	469faccdaa6715edf42390c6f936ba68	347	Pfam	PF01607	Chitin binding Peritrophin-A domain	34	86	3.7E-11	2025-01-09	IPR002557	Chitin binding domain	GO:0005576(InterPro)|GO:0008061(InterPro)
tr|A0A6P8IAA5|A0A6P8IAA5_ACTTE	781046880040d26171157375a5439a26	1659	Pfam	PF01391	Collagen triple helix repeat (20 copies)	193	250	3.3E-4	2025-01-09	IPR008160	Collagen triple helix repeat	-
tr|A0A6P8IAA5|A0A6P8IAA5_ACTTE	781046880040d26171157375a5439a26	1659	Pfam	PF01391	Collagen triple helix repeat (20 copies)	247	302	0.0018	2025-01-09	IPR008160	Collagen triple helix repeat	-
tr|A0A6P8IAA5|A0A6P8IAA5_ACTTE	781046880040d26171157375a5439a26	1659	Pfam	PF01391	Collagen triple helix repeat (20 copies)	346	404	2.2E-5	2025-01-09	IPR008160	Collagen triple helix repeat	-
tr|A0A6P8IAA5|A0A6P8IAA5_ACTTE	781046880040d26171157375a5439a26	1659	Pfam	PF01391	Collagen triple helix repeat (20 copies)	1060	1117	5.1E-5	2025-01-09	IPR008160	Collagen triple helix repeat	-
tr|A0A6P8IAA5|A0A6P8IAA5_ACTTE	781046880040d26171157375a5439a26	1659	Pfam	PF01391	Collagen triple helix repeat (20 copies)	457	514	2.5E-4	2025-01-09	IPR008160	Collagen triple helix repeat	-
tr|A0A6P8IAA5|A0A6P8IAA5_ACTTE	781046880040d26171157375a5439a26	1659	Pfam	PF01391	Collagen triple helix repeat (20 copies)	292	343	7.9E-4	2025-01-09	IPR008160	Collagen triple helix repeat	-
tr|A0A6P8IAA5|A0A6P8IAA5_ACTTE	781046880040d26171157375a5439a26	1659	Pfam	PF01391	Collagen triple helix repeat (20 copies)	34	90	1.1E-4	2025-01-09	IPR008160	Collagen triple helix repeat	-
tr|A0A6P8IAA5|A0A6P8IAA5_ACTTE	781046880040d26171157375a5439a26	1659	Pfam	PF01391	Collagen triple helix repeat (20 copies)	97	155	1.8E-5	2025-01-09	IPR008160	Collagen triple helix repeat	-
tr|A0A6P8IAA5|A0A6P8IAA5_ACTTE	781046880040d26171157375a5439a26	1659	Pfam	PF01391	Collagen triple helix repeat (20 copies)	406	459	5.2E-4	2025-01-09	IPR008160	Collagen triple helix repeat	-
tr|A0A6P8IAA5|A0A6P8IAA5_ACTTE	781046880040d26171157375a5439a26	1659	Pfam	PF01391	Collagen triple helix repeat (20 copies)	652	709	0.0031	2025-01-09	IPR008160	Collagen triple helix repeat	-
tr|A0A6P8IAA5|A0A6P8IAA5_ACTTE	781046880040d26171157375a5439a26	1659	Pfam	PF01410	Fibrillar collagen C-terminal domain	1445	1658	4.2E-67	2025-01-09	IPR000885	Fibrillar collagen, C-terminal	GO:0005201(InterPro)
XP_031565169.1	d41d8f924a4f868673f1972a030d4132	170	Pfam	PF10046	Biogenesis of lysosome-related organelles complex-1 subunit 2	71	165	5.8E-30	2025-01-09	IPR019269	Biogenesis of lysosome-related organelles complex-1, subunit 2	-
XP_031550819.1	ebb8ca12ce1472d08d3239e51c6291c6	1545	Pfam	PF13271	Domain of unknown function (DUF4062)	65	161	1.7E-5	2025-01-09	IPR025139	Domain of unknown function DUF4062	-
XP_031550819.1	ebb8ca12ce1472d08d3239e51c6291c6	1545	Pfam	PF00400	WD domain, G-beta repeat	1456	1491	2.6E-4	2025-01-09	IPR001680	WD40 repeat	GO:0005515(InterPro)
XP_031550819.1	ebb8ca12ce1472d08d3239e51c6291c6	1545	Pfam	PF00400	WD domain, G-beta repeat	1238	1274	0.0031	2025-01-09	IPR001680	WD40 repeat	GO:0005515(InterPro)
XP_031550819.1	ebb8ca12ce1472d08d3239e51c6291c6	1545	Pfam	PF00400	WD domain, G-beta repeat	958	995	1.5E-7	2025-01-09	IPR001680	WD40 repeat	GO:0005515(InterPro)
XP_031550819.1	ebb8ca12ce1472d08d3239e51c6291c6	1545	Pfam	PF00400	WD domain, G-beta repeat	1196	1232	8.0E-7	2025-01-09	IPR001680	WD40 repeat	GO:0005515(InterPro)
XP_031550819.1	ebb8ca12ce1472d08d3239e51c6291c6	1545	Pfam	PF00400	WD domain, G-beta repeat	1280	1322	0.35	2025-01-09	IPR001680	WD40 repeat	GO:0005515(InterPro)
XP_031550819.1	ebb8ca12ce1472d08d3239e51c6291c6	1545	Pfam	PF00400	WD domain, G-beta repeat	1000	1037	2.3E-5	2025-01-09	IPR001680	WD40 repeat	GO:0005515(InterPro)
XP_031550819.1	ebb8ca12ce1472d08d3239e51c6291c6	1545	Pfam	PF00400	WD domain, G-beta repeat	1374	1407	4.0	2025-01-09	IPR001680	WD40 repeat	GO:0005515(InterPro)
XP_031550819.1	ebb8ca12ce1472d08d3239e51c6291c6	1545	Pfam	PF00400	WD domain, G-beta repeat	1108	1145	0.11	2025-01-09	IPR001680	WD40 repeat	GO:0005515(InterPro)
XP_031550819.1	ebb8ca12ce1472d08d3239e51c6291c6	1545	Pfam	PF00400	WD domain, G-beta repeat	1042	1080	190.0	2025-01-09	IPR001680	WD40 repeat	GO:0005515(InterPro)
XP_031550819.1	ebb8ca12ce1472d08d3239e51c6291c6	1545	Pfam	PF00400	WD domain, G-beta repeat	920	953	6.9E-4	2025-01-09	IPR001680	WD40 repeat	GO:0005515(InterPro)
XP_031550819.1	ebb8ca12ce1472d08d3239e51c6291c6	1545	Pfam	PF00400	WD domain, G-beta repeat	1414	1449	4.3	2025-01-09	IPR001680	WD40 repeat	GO:0005515(InterPro)
XP_031550819.1	ebb8ca12ce1472d08d3239e51c6291c6	1545	Pfam	PF05729	NACHT domain	409	576	1.4E-8	2025-01-09	IPR007111	NACHT nucleoside triphosphatase	-
XP_031553113.1	7f54908fba742d2ac2f5ed9a3649f53b	196	Pfam	PF00307	Calponin homology (CH) domain	25	131	5.2E-13	2025-01-09	IPR001715	Calponin homology domain	GO:0005515(InterPro)
tr|A0A6P8HXZ7|A0A6P8HXZ7_ACTTE	c0204352c1bc2e4ef21a6294c91b7b55	315	Pfam	PF00400	WD domain, G-beta repeat	138	178	0.0033	2025-01-09	IPR001680	WD40 repeat	GO:0005515(InterPro)
tr|A0A6P8HXZ7|A0A6P8HXZ7_ACTTE	c0204352c1bc2e4ef21a6294c91b7b55	315	Pfam	PF00400	WD domain, G-beta repeat	97	133	1.2E-7	2025-01-09	IPR001680	WD40 repeat	GO:0005515(InterPro)
tr|A0A6P8HXZ7|A0A6P8HXZ7_ACTTE	c0204352c1bc2e4ef21a6294c91b7b55	315	Pfam	PF00400	WD domain, G-beta repeat	188	220	1.0E-4	2025-01-09	IPR001680	WD40 repeat	GO:0005515(InterPro)
tr|A0A6P8HXZ7|A0A6P8HXZ7_ACTTE	c0204352c1bc2e4ef21a6294c91b7b55	315	Pfam	PF00400	WD domain, G-beta repeat	55	91	2.2E-5	2025-01-09	IPR001680	WD40 repeat	GO:0005515(InterPro)
tr|A0A6P8HXZ7|A0A6P8HXZ7_ACTTE	c0204352c1bc2e4ef21a6294c91b7b55	315	Pfam	PF00400	WD domain, G-beta repeat	7	43	0.022	2025-01-09	IPR001680	WD40 repeat	GO:0005515(InterPro)
tr|A0A6P8HXZ7|A0A6P8HXZ7_ACTTE	c0204352c1bc2e4ef21a6294c91b7b55	315	Pfam	PF00400	WD domain, G-beta repeat	286	310	0.69	2025-01-09	IPR001680	WD40 repeat	GO:0005515(InterPro)
tr|A0A6P8HXZ7|A0A6P8HXZ7_ACTTE	c0204352c1bc2e4ef21a6294c91b7b55	315	Pfam	PF00400	WD domain, G-beta repeat	225	260	170.0	2025-01-09	IPR001680	WD40 repeat	GO:0005515(InterPro)
XP_031548961.1	f8c9162d7510c7d0250dee06e93ca5a0	1283	Pfam	PF07679	Immunoglobulin I-set domain	538	615	0.036	2025-01-09	IPR013098	Immunoglobulin I-set	-
XP_031548961.1	f8c9162d7510c7d0250dee06e93ca5a0	1283	Pfam	PF07679	Immunoglobulin I-set domain	456	525	1.2E-9	2025-01-09	IPR013098	Immunoglobulin I-set	-
XP_031548961.1	f8c9162d7510c7d0250dee06e93ca5a0	1283	Pfam	PF13927	Immunoglobulin domain	254	329	2.9E-4	2025-01-09	-	-	-
XP_031548961.1	f8c9162d7510c7d0250dee06e93ca5a0	1283	Pfam	PF13927	Immunoglobulin domain	23	105	8.4E-6	2025-01-09	-	-	-
XP_031548961.1	f8c9162d7510c7d0250dee06e93ca5a0	1283	Pfam	PF13927	Immunoglobulin domain	347	425	2.0E-8	2025-01-09	-	-	-
XP_031548961.1	f8c9162d7510c7d0250dee06e93ca5a0	1283	Pfam	PF00041	Fibronectin type III domain	838	941	9.8E-7	2025-01-09	IPR003961	Fibronectin type III	GO:0005515(InterPro)
XP_031548961.1	f8c9162d7510c7d0250dee06e93ca5a0	1283	Pfam	PF00041	Fibronectin type III domain	633	719	0.045	2025-01-09	IPR003961	Fibronectin type III	GO:0005515(InterPro)
XP_031548961.1	f8c9162d7510c7d0250dee06e93ca5a0	1283	Pfam	PF13882	Bravo-like intracellular region	1185	1266	2.4E-13	2025-01-09	IPR026966	Neurofascin/L1/NrCAM, C-terminal domain	-
XP_031553860.1	662065b188901b5d870ed3ae2d5a9002	535	Pfam	PF09069	EF-hand	160	253	1.1E-21	2025-01-09	IPR015154	EF-hand domain, type 2	-
XP_031553860.1	662065b188901b5d870ed3ae2d5a9002	535	Pfam	PF09068	EF hand	33	156	9.9E-35	2025-01-09	IPR015153	EF-hand domain, type 1	-
XP_031553860.1	662065b188901b5d870ed3ae2d5a9002	535	Pfam	PF00569	Zinc finger, ZZ type	260	303	5.8E-9	2025-01-09	IPR000433	Zinc finger, ZZ-type	GO:0008270(InterPro)
XP_031552924.1	9a3a73cdd54f34dca49a35d48176523e	663	Pfam	PF00013	KH domain	304	368	3.1E-16	2025-01-09	IPR004088	K Homology domain, type 1	GO:0003723(InterPro)
XP_031552924.1	9a3a73cdd54f34dca49a35d48176523e	663	Pfam	PF00013	KH domain	113	180	6.6E-17	2025-01-09	IPR004088	K Homology domain, type 1	GO:0003723(InterPro)
XP_031552924.1	9a3a73cdd54f34dca49a35d48176523e	663	Pfam	PF00013	KH domain	395	459	3.3E-13	2025-01-09	IPR004088	K Homology domain, type 1	GO:0003723(InterPro)
XP_031552924.1	9a3a73cdd54f34dca49a35d48176523e	663	Pfam	PF00013	KH domain	205	269	7.3E-11	2025-01-09	IPR004088	K Homology domain, type 1	GO:0003723(InterPro)
XP_031548970.1	0ddc8e6f9226002794a5445d9fab53a9	238	Pfam	PF13855	Leucine rich repeat	91	142	1.7E-6	2025-01-09	IPR001611	Leucine-rich repeat	GO:0005515(InterPro)
XP_031548970.1	0ddc8e6f9226002794a5445d9fab53a9	238	Pfam	PF13855	Leucine rich repeat	20	72	0.0012	2025-01-09	IPR001611	Leucine-rich repeat	GO:0005515(InterPro)
tr|A0A6P8HRI3|A0A6P8HRI3_ACTTE	24273464791c539f769d3193820ebe79	1332	Pfam	PF02187	Growth-Arrest-Specific Protein 2 Domain	305	348	8.8E-10	2025-01-09	IPR003108	GAR domain	GO:0008017(InterPro)
tr|A0A6P8I1K6|A0A6P8I1K6_ACTTE	1ae51cd1fe3cd6a3330eb5239b8ef8a0	300	Pfam	PF13410	Glutathione S-transferase, C-terminal domain	177	247	6.8E-9	2025-01-09	-	-	-
tr|A0A6P8I1K6|A0A6P8I1K6_ACTTE	1ae51cd1fe3cd6a3330eb5239b8ef8a0	300	Pfam	PF13409	Glutathione S-transferase, N-terminal domain	31	128	2.4E-5	2025-01-09	IPR004045	Glutathione S-transferase, N-terminal	-
tr|A0A6P8H534|A0A6P8H534_ACTTE	bbbd3f65ca2d80c1878be89b56a9e1c7	345	Pfam	PF16363	GDP-mannose 4,6 dehydratase	6	332	1.5E-47	2025-01-09	IPR016040	NAD(P)-binding domain	-
XP_031563155.1	036bda360cefdc183a6add7918fda207	403	Pfam	PF02317	NAD/NADP octopine/nopaline dehydrogenase, alpha-helical domain	211	368	1.6E-24	2025-01-09	IPR003421	Opine dehydrogenase	GO:0016491(InterPro)
tr|A0A6P8J5M8|A0A6P8J5M8_ACTTE	ffed140e5f2fd2cf4b0389621c5d2243	1364	Pfam	PF01822	WSC domain	753	830	5.9E-16	2025-01-09	IPR002889	Carbohydrate-binding WSC	-
tr|A0A6P8J5M8|A0A6P8J5M8_ACTTE	ffed140e5f2fd2cf4b0389621c5d2243	1364	Pfam	PF01390	SEA domain	609	677	4.7E-4	2025-01-09	IPR000082	SEA domain	-
XP_031555730.1	369c9b7de1c0755d071713e8f8e6fae6	224	Pfam	PF02777	Iron/manganese superoxide dismutases, C-terminal domain	115	218	1.9E-35	2025-01-09	IPR019832	Manganese/iron superoxide dismutase, C-terminal	GO:0004784(InterPro)|GO:0006801(InterPro)|GO:0046872(InterPro)
XP_031555730.1	369c9b7de1c0755d071713e8f8e6fae6	224	Pfam	PF00081	Iron/manganese superoxide dismutases, alpha-hairpin domain	27	108	2.4E-30	2025-01-09	IPR019831	Manganese/iron superoxide dismutase, N-terminal	GO:0004784(InterPro)|GO:0006801(InterPro)|GO:0046872(InterPro)
tr|A0A6P8H8H7|A0A6P8H8H7_ACTTE	f532169479b2fe47bb90964d13a100fc	278	Pfam	PF13927	Immunoglobulin domain	135	197	6.1E-5	2025-01-09	-	-	-
tr|A0A6P8H8H7|A0A6P8H8H7_ACTTE	f532169479b2fe47bb90964d13a100fc	278	Pfam	PF00047	Immunoglobulin domain	83	116	0.55	2025-01-09	IPR013151	Immunoglobulin-like beta-sandwich domain	-
tr|A0A6P8JCN5|A0A6P8JCN5_ACTTE	65c8850fc70f03fa9abe2f17ee987262	349	Pfam	PF00462	Glutaredoxin	260	326	4.8E-12	2025-01-09	IPR002109	Glutaredoxin	-
tr|A0A6P8JCN5|A0A6P8JCN5_ACTTE	65c8850fc70f03fa9abe2f17ee987262	349	Pfam	PF00462	Glutaredoxin	159	222	1.7E-14	2025-01-09	IPR002109	Glutaredoxin	-
tr|A0A6P8JCN5|A0A6P8JCN5_ACTTE	65c8850fc70f03fa9abe2f17ee987262	349	Pfam	PF00085	Thioredoxin	29	124	2.1E-10	2025-01-09	IPR013766	Thioredoxin domain	-
XP_031557489.1	95b5ab2fa0570ae262897498231d7011	335	Pfam	PF08569	Mo25-like	3	332	9.9E-145	2025-01-09	IPR013878	Mo25-like	-
XP_031554367.1	ebaca7254f49167a12978f0a0f60ec28	322	Pfam	PF04969	CS domain	162	238	1.1E-16	2025-01-09	IPR007052	CS domain	-
XP_031554367.1	ebaca7254f49167a12978f0a0f60ec28	322	Pfam	PF14050	N-terminal conserved domain of Nudc.	8	58	1.2E-9	2025-01-09	IPR025934	NudC N-terminal domain	-
XP_031548747.1	5d05b2daf79d26616cd4703f25f36442	1450	Pfam	PF12796	Ankyrin repeats (3 copies)	156	246	1.3E-12	2025-01-09	IPR002110	Ankyrin repeat	GO:0005515(InterPro)
XP_031548747.1	5d05b2daf79d26616cd4703f25f36442	1450	Pfam	PF12796	Ankyrin repeats (3 copies)	32	114	1.4E-10	2025-01-09	IPR002110	Ankyrin repeat	GO:0005515(InterPro)
XP_031548747.1	5d05b2daf79d26616cd4703f25f36442	1450	Pfam	PF00536	SAM domain (Sterile alpha motif)	1088	1148	3.6E-4	2025-01-09	IPR001660	Sterile alpha motif domain	GO:0005515(InterPro)
XP_031548747.1	5d05b2daf79d26616cd4703f25f36442	1450	Pfam	PF00536	SAM domain (Sterile alpha motif)	1161	1218	1.2E-7	2025-01-09	IPR001660	Sterile alpha motif domain	GO:0005515(InterPro)
XP_031548747.1	5d05b2daf79d26616cd4703f25f36442	1450	Pfam	PF00023	Ankyrin repeat	119	148	89.0	2025-01-09	IPR002110	Ankyrin repeat	GO:0005515(InterPro)
XP_031548747.1	5d05b2daf79d26616cd4703f25f36442	1450	Pfam	PF00640	Phosphotyrosine interaction domain (PTB/PID)	1335	1438	8.1E-17	2025-01-09	IPR006020	PTB/PI domain	-
XP_031549434.1	738739809f6806c99e8eb03e8680b246	167	Pfam	PF00787	PX domain	63	152	2.9E-21	2025-01-09	IPR001683	Phox homology	GO:0035091(InterPro)
tr|A0A6P8IK41|A0A6P8IK41_ACTTE	5a4623b9ad61a77856defe50e329919b	546	Pfam	PF00118	TCP-1/cpn60 chaperonin family	31	521	3.0E-159	2025-01-09	IPR002423	Chaperonin Cpn60/GroEL/TCP-1 family	GO:0005524(InterPro)
XP_031551343.1	86312cd8326c252c28319c161b674b1a	988	Pfam	PF00629	MAM domain, meprin/A5/mu	826	985	1.9E-40	2025-01-09	IPR000998	MAM domain	GO:0016020(InterPro)
XP_031551343.1	86312cd8326c252c28319c161b674b1a	988	Pfam	PF00629	MAM domain, meprin/A5/mu	617	776	2.4E-34	2025-01-09	IPR000998	MAM domain	GO:0016020(InterPro)
XP_031551343.1	86312cd8326c252c28319c161b674b1a	988	Pfam	PF00629	MAM domain, meprin/A5/mu	399	557	7.0E-36	2025-01-09	IPR000998	MAM domain	GO:0016020(InterPro)
XP_031551343.1	86312cd8326c252c28319c161b674b1a	988	Pfam	PF00090	Thrombospondin type 1 domain	343	392	4.5E-9	2025-01-09	IPR000884	Thrombospondin type-1 (TSP1) repeat	-
XP_031551343.1	86312cd8326c252c28319c161b674b1a	988	Pfam	PF01400	Astacin (Peptidase family M12A)	89	278	1.3E-61	2025-01-09	IPR001506	Peptidase M12A	GO:0004222(InterPro)|GO:0006508(InterPro)
XP_031563773.1	ac4744a5f7ff1f7d3b786866e251b77e	503	Pfam	PF00640	Phosphotyrosine interaction domain (PTB/PID)	42	195	5.4E-22	2025-01-09	IPR006020	PTB/PI domain	-
XP_031563773.1	ac4744a5f7ff1f7d3b786866e251b77e	503	Pfam	PF00017	SH2 domain	409	480	1.3E-13	2025-01-09	IPR000980	SH2 domain	-
tr|A0A6P8J5I7|A0A6P8J5I7_ACTTE	f271e156ed8e886d24f36265dcafcd2a	260	Pfam	PF00017	SH2 domain	9	82	1.0E-17	2025-01-09	IPR000980	SH2 domain	-
tr|A0A6P8J5I7|A0A6P8J5I7_ACTTE	f271e156ed8e886d24f36265dcafcd2a	260	Pfam	PF07653	Variant SH3 domain	206	251	1.5E-8	2025-01-09	IPR001452	SH3 domain	GO:0005515(InterPro)
tr|A0A6P8J5I7|A0A6P8J5I7_ACTTE	f271e156ed8e886d24f36265dcafcd2a	260	Pfam	PF00018	SH3 domain	107	153	5.8E-13	2025-01-09	IPR001452	SH3 domain	GO:0005515(InterPro)
CAH3135073.1	adc1be771268aa56fb8ae0c85a4bcf17	1020	Pfam	PF10417	C-terminal domain of 1-Cys peroxiredoxin	983	1016	7.9E-10	2025-01-09	IPR019479	Peroxiredoxin, C-terminal	GO:0051920(InterPro)
CAH3135073.1	adc1be771268aa56fb8ae0c85a4bcf17	1020	Pfam	PF00388	Phosphatidylinositol-specific phospholipase C, X domain	295	438	1.4E-60	2025-01-09	IPR000909	Phosphatidylinositol-specific phospholipase C, X domain	-
CAH3135073.1	adc1be771268aa56fb8ae0c85a4bcf17	1020	Pfam	PF00387	Phosphatidylinositol-specific phospholipase C, Y domain	546	659	3.2E-38	2025-01-09	IPR001711	Phospholipase C, phosphatidylinositol-specific, Y domain	GO:0004435(InterPro)|GO:0006629(InterPro)|GO:0007165(InterPro)|GO:0035556(InterPro)
CAH3135073.1	adc1be771268aa56fb8ae0c85a4bcf17	1020	Pfam	PF00168	C2 domain	684	789	1.0E-15	2025-01-09	IPR000008	C2 domain	-
CAH3135073.1	adc1be771268aa56fb8ae0c85a4bcf17	1020	Pfam	PF00578	AhpC/TSA family	829	962	5.1E-35	2025-01-09	IPR000866	Alkyl hydroperoxide reductase subunit C/ Thiol specific antioxidant	GO:0016209(InterPro)|GO:0016491(InterPro)
CAH3135073.1	adc1be771268aa56fb8ae0c85a4bcf17	1020	Pfam	PF09279	Phosphoinositide-specific phospholipase C, efhand-like	201	285	2.2E-13	2025-01-09	IPR015359	Phosphoinositide-specific phospholipase C, EF-hand-like domain	-
CAH3135073.1	adc1be771268aa56fb8ae0c85a4bcf17	1020	Pfam	PF16457	Pleckstrin homology domain	13	124	0.014	2025-01-09	IPR001849	Pleckstrin homology domain	-
tr|A0A6P8HG89|A0A6P8HG89_ACTTE	e3fe5b275c7fc9aff4e0150513ee2ac8	366	Pfam	PF03066	Nucleoplasmin/nucleophosmin domain	9	111	6.4E-22	2025-01-09	IPR024057	Nucleoplasmin core domain	-
tr|A0A6P8HG89|A0A6P8HG89_ACTTE	e3fe5b275c7fc9aff4e0150513ee2ac8	366	Pfam	PF16276	Nucleophosmin C-terminal domain	322	362	2.3E-5	2025-01-09	IPR032569	Nucleophosmin, C-terminal	GO:0003676(InterPro)
XP_031553460.1	60ecfe03aae38c06dddb54946c3ff3bd	608	Pfam	PF02214	BTB/POZ domain	7	109	1.2E-13	2025-01-09	IPR003131	Potassium channel tetramerisation-type BTB domain	GO:0051260(InterPro)
XP_031553460.1	60ecfe03aae38c06dddb54946c3ff3bd	608	Pfam	PF00261	Tropomyosin	367	607	5.4E-40	2025-01-09	IPR000533	Tropomyosin	-
XP_031553460.1	60ecfe03aae38c06dddb54946c3ff3bd	608	Pfam	PF07534	TLD	160	304	4.5E-16	2025-01-09	IPR006571	TLDc domain	-
KAJ7392643.1	3e0d81152aca974d71421023b37639f6	111	Pfam	PF08694	Ubiquitin-fold modifier-conjugating enzyme 1	6	111	4.7E-51	2025-01-09	IPR014806	Ubiquitin-fold modifier-conjugating enzyme 1	GO:0061657(InterPro)|GO:0071569(InterPro)
tr|A0A6P8HLC8|A0A6P8HLC8_ACTTE	0a235bf49180b322bfb262c78005a164	562	Pfam	PF00728	Glycosyl hydrolase family 20, catalytic domain	154	297	7.7E-9	2025-01-09	IPR015883	Glycoside hydrolase family 20, catalytic domain	GO:0004553(InterPro)|GO:0005975(InterPro)
XP_031556891.1	4ad4937c14d80b1676f9027bf9b4dfe8	282	Pfam	PF00147	Fibrinogen beta and gamma chains, C-terminal globular domain	71	281	1.1E-78	2025-01-09	IPR002181	Fibrinogen, alpha/beta/gamma chain, C-terminal globular domain	-
tr|A0A6P8HBL0|A0A6P8HBL0_ACTTE	f0ca89d48a70ac8766c7735a6b5a3378	258	Pfam	PF00505	HMG (high mobility group) box	145	212	1.1E-7	2025-01-09	IPR009071	High mobility group box domain	-
tr|A0A6P8HBL0|A0A6P8HBL0_ACTTE	f0ca89d48a70ac8766c7735a6b5a3378	258	Pfam	PF09011	HMG-box domain	64	133	3.8E-13	2025-01-09	IPR009071	High mobility group box domain	-
XP_015769002.1	99d2f140256b28a6e125dd8ca7e3e35e	689	Pfam	PF00856	SET domain	252	523	3.0E-4	2025-01-09	IPR001214	SET domain	GO:0005515(InterPro)
XP_015769002.1	99d2f140256b28a6e125dd8ca7e3e35e	689	Pfam	PF01753	MYND finger	286	327	0.02	2025-01-09	IPR002893	Zinc finger, MYND-type	-
tr|A0A6P8IRB1|A0A6P8IRB1_ACTTE	d2280682d6ce257d5fa50f5c753d9471	430	Pfam	PF00270	DEAD/DEAH box helicase	72	237	4.0E-38	2025-01-09	IPR011545	DEAD/DEAH box helicase domain	GO:0003676(InterPro)|GO:0005524(InterPro)
tr|A0A6P8IRB1|A0A6P8IRB1_ACTTE	d2280682d6ce257d5fa50f5c753d9471	430	Pfam	PF00271	Helicase conserved C-terminal domain	276	384	3.9E-23	2025-01-09	IPR001650	Helicase, C-terminal domain-like	-
tr|A0A3M6U2X5|A0A3M6U2X5_POCDA	df8af4994bef046ff80b33c4885c6a1f	180	Pfam	PF01248	Ribosomal protein L7Ae/L30e/S12e/Gadd45 family	73	165	8.9E-22	2025-01-09	IPR004038	Ribosomal protein eL8/eL30/eS12/Gadd45	-
tr|A0A6P8HZQ9|A0A6P8HZQ9_ACTTE	6b17db95b0e488ae1086a14ec59456a0	556	Pfam	PF05731	TROVE domain	33	384	1.4E-43	2025-01-09	IPR008858	TROVE domain	GO:0003723(InterPro)
tr|A0A6P8IRQ8|A0A6P8IRQ8_ACTTE	31bf8f439524b1c612debbe709a15476	1479	Pfam	PF00094	von Willebrand factor type D domain	412	565	1.1E-9	2025-01-09	IPR001846	von Willebrand factor, type D domain	-
tr|A0A6P8IRQ8|A0A6P8IRQ8_ACTTE	31bf8f439524b1c612debbe709a15476	1479	Pfam	PF00008	EGF-like domain	1077	1109	0.17	2025-01-09	IPR000742	EGF-like domain	-
tr|A0A6P8IRQ8|A0A6P8IRQ8_ACTTE	31bf8f439524b1c612debbe709a15476	1479	Pfam	PF00008	EGF-like domain	1121	1146	0.44	2025-01-09	IPR000742	EGF-like domain	-
XP_031572600.1	8e553d7d3097f20f2c4c738e39ef088f	247	Pfam	PF01593	Flavin containing amine oxidoreductase	7	231	2.6E-38	2025-01-09	IPR002937	Amine oxidase	GO:0016491(InterPro)
XP_031574632.1	7e64d32c2ec3ece52371af4a912736b7	796	Pfam	PF12763	Cytoskeletal-regulatory complex EF hand	21	93	7.2E-4	2025-01-09	IPR000261	EH domain	GO:0005515(InterPro)
XP_031574632.1	7e64d32c2ec3ece52371af4a912736b7	796	Pfam	PF12763	Cytoskeletal-regulatory complex EF hand	125	217	5.9E-21	2025-01-09	IPR000261	EH domain	GO:0005515(InterPro)
XP_031574632.1	7e64d32c2ec3ece52371af4a912736b7	796	Pfam	PF12763	Cytoskeletal-regulatory complex EF hand	259	343	5.5E-5	2025-01-09	IPR000261	EH domain	GO:0005515(InterPro)
XP_031563772.1	8218b80e9f3e0b7d15c75724947c6488	554	Pfam	PF00306	ATP synthase alpha/beta chain, C terminal domain	424	549	1.1E-43	2025-01-09	IPR000793	ATP synthase, alpha subunit, C-terminal	GO:0015986(InterPro)
XP_031563772.1	8218b80e9f3e0b7d15c75724947c6488	554	Pfam	PF00006	ATP synthase alpha/beta family, nucleotide-binding domain	194	417	4.7E-78	2025-01-09	IPR000194	ATPase, F1/V1/A1 complex, alpha/beta subunit, nucleotide-binding domain	GO:0005524(InterPro)
XP_031563772.1	8218b80e9f3e0b7d15c75724947c6488	554	Pfam	PF02874	ATP synthase alpha/beta family, beta-barrel domain	71	137	3.7E-16	2025-01-09	IPR004100	ATPase, F1/V1/A1 complex, alpha/beta subunit, N-terminal domain	GO:0046034(InterPro)|GO:1902600(InterPro)
tr|A0A6P8HQ31|A0A6P8HQ31_ACTTE	933b63aed02254b939969b0087d83563	326	Pfam	PF03171	2OG-Fe(II) oxygenase superfamily	185	291	2.8E-18	2025-01-09	IPR044861	Isopenicillin N synthase-like, Fe(2+) 2OG dioxygenase domain	-
tr|A0A6P8HQ31|A0A6P8HQ31_ACTTE	933b63aed02254b939969b0087d83563	326	Pfam	PF14226	non-haem dioxygenase in morphine synthesis N-terminal	6	129	4.2E-21	2025-01-09	IPR026992	Non-haem dioxygenase N-terminal domain	-
XP_031569104.1	f00d450ea2a7e5d533de211e2794cd9f	978	Pfam	PF17900	Peptidase M1 N-terminal domain	110	295	5.9E-42	2025-01-09	IPR045357	Aminopeptidase N-like , N-terminal domain	-
XP_031569104.1	f00d450ea2a7e5d533de211e2794cd9f	978	Pfam	PF11838	ERAP1-like C-terminal domain	630	931	5.3E-67	2025-01-09	IPR024571	ERAP1-like C-terminal domain	-
XP_031569104.1	f00d450ea2a7e5d533de211e2794cd9f	978	Pfam	PF01433	Peptidase family M1 domain	334	550	4.0E-65	2025-01-09	IPR014782	Peptidase M1, membrane alanine aminopeptidase	GO:0008237(InterPro)|GO:0008270(InterPro)
XP_031562642.1	07a6353c8d7ece0827d1179cbb4ae759	831	Pfam	PF13949	ALIX V-shaped domain binding to HIV	413	703	8.2E-85	2025-01-09	IPR025304	ALIX V-shaped domain	GO:0005515(InterPro)
XP_031562642.1	07a6353c8d7ece0827d1179cbb4ae759	831	Pfam	PF03097	BRO1-like domain	5	378	8.8E-112	2025-01-09	IPR004328	BRO1 domain	-
XP_031568263.1	e86e2bd37f5320ad2f61d46ebb23311b	1028	Pfam	PF17751	SKICH domain	30	133	2.6E-25	2025-01-09	IPR041611	SKICH domain	-
tr|A0A6P8H2L5|A0A6P8H2L5_ACTTE	8e717c0a19ef6e414eb9a11007c370ae	1355	Pfam	PF00085	Thioredoxin	73	161	6.9E-9	2025-01-09	IPR013766	Thioredoxin domain	-
tr|A0A6P8H2L5|A0A6P8H2L5_ACTTE	8e717c0a19ef6e414eb9a11007c370ae	1355	Pfam	PF00754	F5/8 type C domain	700	828	8.7E-23	2025-01-09	IPR000421	Coagulation factor 5/8, C-terminal domain	-
tr|A0A6P8H2L5|A0A6P8H2L5_ACTTE	8e717c0a19ef6e414eb9a11007c370ae	1355	Pfam	PF00754	F5/8 type C domain	852	982	2.4E-21	2025-01-09	IPR000421	Coagulation factor 5/8, C-terminal domain	-
tr|A0A6P8H2L5|A0A6P8H2L5_ACTTE	8e717c0a19ef6e414eb9a11007c370ae	1355	Pfam	PF00334	Nucleoside diphosphate kinase	381	523	8.3E-33	2025-01-09	IPR034907	Nucleoside diphosphate kinase-like domain	-
tr|A0A6P8H2L5|A0A6P8H2L5_ACTTE	8e717c0a19ef6e414eb9a11007c370ae	1355	Pfam	PF00334	Nucleoside diphosphate kinase	224	365	5.9E-34	2025-01-09	IPR034907	Nucleoside diphosphate kinase-like domain	-
tr|A0A6P8H2L5|A0A6P8H2L5_ACTTE	8e717c0a19ef6e414eb9a11007c370ae	1355	Pfam	PF00334	Nucleoside diphosphate kinase	525	660	1.9E-35	2025-01-09	IPR034907	Nucleoside diphosphate kinase-like domain	-
tr|A0A6P8H2L5|A0A6P8H2L5_ACTTE	8e717c0a19ef6e414eb9a11007c370ae	1355	Pfam	PF00625	Guanylate kinase	1166	1349	1.4E-59	2025-01-09	IPR008145	Guanylate kinase/L-type calcium channel beta subunit	-
tr|A0A6P8J3W3|A0A6P8J3W3_ACTTE	2f461e9f7dedf5f2486069fe9346efd7	188	Pfam	PF01965	DJ-1/PfpI family	7	169	2.5E-45	2025-01-09	IPR002818	DJ-1/PfpI	-
XP_031564668.1	9da11320dfc2ee17ef29651f9e7fd576	81	Pfam	PF06522	NADH-ubiquinone reductase complex 1 MLRQ subunit	9	74	2.0E-20	2025-01-09	IPR010530	NADH-ubiquinone reductase complex 1 MLRQ subunit	-
tr|A0A6P8IV04|A0A6P8IV04_ACTTE	d387d2d4380b6981927e74e766c79ccc	548	Pfam	PF00447	HSF-type DNA-binding	20	119	8.6E-31	2025-01-09	IPR000232	Heat shock factor (HSF)-type, DNA-binding	GO:0003700(InterPro)|GO:0006355(InterPro)|GO:0043565(InterPro)
tr|A0A6P8IVK1|A0A6P8IVK1_ACTTE	f773c975a94b8cdfa7e88a81ee76565b	166	Pfam	PF15006	Domain of unknown function (DUF4517)	21	165	9.1E-34	2025-01-09	IPR026794	Adipose-secreted signaling protein	-
XP_031550054.1	d927a99eae2fc55a10f83b6661ca2fda	809	Pfam	PF01433	Peptidase family M1 domain	328	545	2.0E-65	2025-01-09	IPR014782	Peptidase M1, membrane alanine aminopeptidase	GO:0008237(InterPro)|GO:0008270(InterPro)
XP_031550054.1	d927a99eae2fc55a10f83b6661ca2fda	809	Pfam	PF17900	Peptidase M1 N-terminal domain	109	292	8.0E-45	2025-01-09	IPR045357	Aminopeptidase N-like , N-terminal domain	-
XP_031550054.1	d927a99eae2fc55a10f83b6661ca2fda	809	Pfam	PF11838	ERAP1-like C-terminal domain	625	785	3.1E-27	2025-01-09	IPR024571	ERAP1-like C-terminal domain	-
tr|A0A6P8HFQ7|A0A6P8HFQ7_ACTTE	755ee937ca6354a376b7832763e40888	462	Pfam	PF04389	Peptidase family M28	92	222	4.3E-9	2025-01-09	IPR007484	Peptidase M28	-
XP_031550239.1	32a49652154e43d2994cc6228c583812	677	Pfam	PF16177	Acetyl-coenzyme A synthetase N-terminus	47	99	2.3E-13	2025-01-09	IPR032387	Acetyl-coenzyme A synthetase, N-terminal domain	-
XP_031550239.1	32a49652154e43d2994cc6228c583812	677	Pfam	PF00501	AMP-binding enzyme	103	487	2.4E-78	2025-01-09	IPR000873	AMP-dependent synthetase/ligase domain	-
XP_031550239.1	32a49652154e43d2994cc6228c583812	677	Pfam	PF13193	AMP-binding enzyme C-terminal domain	549	628	9.7E-19	2025-01-09	IPR025110	AMP-binding enzyme, C-terminal domain	-
tr|A4UIY6|A4UIY6_EXADI	8e8edc77d5be041884a0ff0bafe4a59d	164	Pfam	PF00160	Cyclophilin type peptidyl-prolyl cis-trans isomerase/CLD	7	162	1.5E-47	2025-01-09	IPR002130	Cyclophilin-type peptidyl-prolyl cis-trans isomerase domain	GO:0000413(InterPro)|GO:0003755(InterPro)
XP_031563823.1	b18bee4ebaa7947cf3e57840c540352e	432	Pfam	PF00568	WH1 domain	5	107	2.1E-27	2025-01-09	IPR000697	WH1/EVH1 domain	-
XP_031561603.1	fd56c2a3663bf9ed37f5126ff48ddb5e	408	Pfam	PF02574	Homocysteine S-methyltransferase	17	311	2.9E-42	2025-01-09	IPR003726	Homocysteine-binding domain	-
tr|A0A6P8IDX9|A0A6P8IDX9_ACTTE	9006401089165797642d3da7126788bb	240	Pfam	PF00098	Zinc knuckle	135	151	0.014	2025-01-09	IPR001878	Zinc finger, CCHC-type	GO:0003676(InterPro)|GO:0008270(InterPro)
tr|A0A6P8IDX9|A0A6P8IDX9_ACTTE	9006401089165797642d3da7126788bb	240	Pfam	PF00076	RNA recognition motif	59	120	3.8E-11	2025-01-09	IPR000504	RNA recognition motif domain	GO:0003723(InterPro)
tr|A0A6P8HLL6|A0A6P8HLL6_ACTTE	1d973602a034fa1c2a652de366e1361c	2107	Pfam	PF00629	MAM domain, meprin/A5/mu	236	389	5.2E-29	2025-01-09	IPR000998	MAM domain	GO:0016020(InterPro)
tr|A0A6P8HLL6|A0A6P8HLL6_ACTTE	1d973602a034fa1c2a652de366e1361c	2107	Pfam	PF00629	MAM domain, meprin/A5/mu	49	217	4.3E-27	2025-01-09	IPR000998	MAM domain	GO:0016020(InterPro)
tr|A0A6P8HLL6|A0A6P8HLL6_ACTTE	1d973602a034fa1c2a652de366e1361c	2107	Pfam	PF00629	MAM domain, meprin/A5/mu	1372	1538	3.0E-24	2025-01-09	IPR000998	MAM domain	GO:0016020(InterPro)
tr|A0A6P8HLL6|A0A6P8HLL6_ACTTE	1d973602a034fa1c2a652de366e1361c	2107	Pfam	PF00629	MAM domain, meprin/A5/mu	1240	1346	5.5E-15	2025-01-09	IPR000998	MAM domain	GO:0016020(InterPro)
tr|A0A6P8HLL6|A0A6P8HLL6_ACTTE	1d973602a034fa1c2a652de366e1361c	2107	Pfam	PF00629	MAM domain, meprin/A5/mu	525	681	3.3E-35	2025-01-09	IPR000998	MAM domain	GO:0016020(InterPro)
tr|A0A6P8HLL6|A0A6P8HLL6_ACTTE	1d973602a034fa1c2a652de366e1361c	2107	Pfam	PF00530	Scavenger receptor cysteine-rich domain	416	513	4.3E-29	2025-01-09	IPR001190	SRCR domain	GO:0016020(InterPro)
tr|A0A6P8HLL6|A0A6P8HLL6_ACTTE	1d973602a034fa1c2a652de366e1361c	2107	Pfam	PF00530	Scavenger receptor cysteine-rich domain	958	1053	1.0E-28	2025-01-09	IPR001190	SRCR domain	GO:0016020(InterPro)
tr|A0A6P8HLL6|A0A6P8HLL6_ACTTE	1d973602a034fa1c2a652de366e1361c	2107	Pfam	PF00530	Scavenger receptor cysteine-rich domain	1772	1865	3.0E-23	2025-01-09	IPR001190	SRCR domain	GO:0016020(InterPro)
tr|A0A6P8HLL6|A0A6P8HLL6_ACTTE	1d973602a034fa1c2a652de366e1361c	2107	Pfam	PF00530	Scavenger receptor cysteine-rich domain	707	803	1.1E-27	2025-01-09	IPR001190	SRCR domain	GO:0016020(InterPro)
tr|A0A6P8HLL6|A0A6P8HLL6_ACTTE	1d973602a034fa1c2a652de366e1361c	2107	Pfam	PF00530	Scavenger receptor cysteine-rich domain	1563	1656	8.9E-26	2025-01-09	IPR001190	SRCR domain	GO:0016020(InterPro)
tr|A0A6P8HLL6|A0A6P8HLL6_ACTTE	1d973602a034fa1c2a652de366e1361c	2107	Pfam	PF00530	Scavenger receptor cysteine-rich domain	1671	1765	1.9E-18	2025-01-09	IPR001190	SRCR domain	GO:0016020(InterPro)
tr|A0A6P8HLL6|A0A6P8HLL6_ACTTE	1d973602a034fa1c2a652de366e1361c	2107	Pfam	PF00059	Lectin C-type domain	1123	1224	4.2E-12	2025-01-09	IPR001304	C-type lectin-like	-
XP_031561014.1	c6521e6c45b591151a3ca72b2987c399	880	Pfam	PF00435	Spectrin repeat	506	608	7.2E-15	2025-01-09	IPR002017	Spectrin repeat	GO:0005515(InterPro)
XP_031561014.1	c6521e6c45b591151a3ca72b2987c399	880	Pfam	PF00435	Spectrin repeat	389	494	2.0E-18	2025-01-09	IPR002017	Spectrin repeat	GO:0005515(InterPro)
XP_031561014.1	c6521e6c45b591151a3ca72b2987c399	880	Pfam	PF00435	Spectrin repeat	622	720	6.8E-6	2025-01-09	IPR002017	Spectrin repeat	GO:0005515(InterPro)
XP_031561014.1	c6521e6c45b591151a3ca72b2987c399	880	Pfam	PF00435	Spectrin repeat	270	377	0.0029	2025-01-09	IPR002017	Spectrin repeat	GO:0005515(InterPro)
XP_031561014.1	c6521e6c45b591151a3ca72b2987c399	880	Pfam	PF13405	EF-hand domain	738	767	0.023	2025-01-09	IPR002048	EF-hand domain	GO:0005509(InterPro)
XP_031561014.1	c6521e6c45b591151a3ca72b2987c399	880	Pfam	PF00307	Calponin homology (CH) domain	28	130	6.5E-19	2025-01-09	IPR001715	Calponin homology domain	GO:0005515(InterPro)
XP_031561014.1	c6521e6c45b591151a3ca72b2987c399	880	Pfam	PF00307	Calponin homology (CH) domain	142	243	2.4E-25	2025-01-09	IPR001715	Calponin homology domain	GO:0005515(InterPro)
XP_031561014.1	c6521e6c45b591151a3ca72b2987c399	880	Pfam	PF08726	Ca2+ insensitive EF hand	810	876	1.9E-24	2025-01-09	IPR014837	EF-hand, Ca insensitive	-
XP_031567932.1	34eb51f78a99e4cdb91aaecb52092caf	331	Pfam	PF05822	Pyrimidine 5'-nucleotidase (UMPH-1)	87	327	9.1E-68	2025-01-09	IPR006434	Pyrimidine 5'-nucleotidase, eukaryotic	GO:0000287(InterPro)|GO:0005737(InterPro)|GO:0008253(InterPro)
tr|A0A6P8HK35|A0A6P8HK35_ACTTE	f8b98eaa9350fe26b2ec31eb202e2ad2	187	Pfam	PF00186	Dihydrofolate reductase	8	186	8.0E-37	2025-01-09	IPR001796	Dihydrofolate reductase domain	GO:0004146(InterPro)|GO:0046654(InterPro)
tr|A0A6P8IGY1|A0A6P8IGY1_ACTTE	a054878913b1f86aa9d5e3aa59bb5782	431	Pfam	PF00899	ThiF family	147	305	5.9E-32	2025-01-09	IPR000594	THIF-type NAD/FAD binding fold	-
XP_031567292.1	5f1c6c64e22f555f05a535fd613be23e	288	Pfam	PF01557	Fumarylacetoacetate (FAA) hydrolase family	79	285	5.7E-71	2025-01-09	IPR011234	Fumarylacetoacetase-like, C-terminal	GO:0003824(InterPro)
XP_031561660.1	8a56bd74966e2a41a01618b80cd7bea4	347	Pfam	PF00334	Nucleoside diphosphate kinase	200	333	1.1E-52	2025-01-09	IPR034907	Nucleoside diphosphate kinase-like domain	-
XP_031561660.1	8a56bd74966e2a41a01618b80cd7bea4	347	Pfam	PF00334	Nucleoside diphosphate kinase	86	195	2.6E-39	2025-01-09	IPR034907	Nucleoside diphosphate kinase-like domain	-
tr|A0A6P8ICS7|A0A6P8ICS7_ACTTE	2b45818480d8a8c0494123097a5a2f27	284	Pfam	PF01459	Eukaryotic porin	5	277	6.5E-85	2025-01-09	IPR027246	Eukaryotic porin/Tom40	GO:0005741(InterPro)|GO:0055085(InterPro)
XP_031559030.1	6364eb97c769ca37f82f5a667d7c3a14	912	Pfam	PF11838	ERAP1-like C-terminal domain	603	827	1.2E-53	2025-01-09	IPR024571	ERAP1-like C-terminal domain	-
XP_031559030.1	6364eb97c769ca37f82f5a667d7c3a14	912	Pfam	PF01433	Peptidase family M1 domain	416	528	1.5E-24	2025-01-09	IPR014782	Peptidase M1, membrane alanine aminopeptidase	GO:0008237(InterPro)|GO:0008270(InterPro)
XP_031559030.1	6364eb97c769ca37f82f5a667d7c3a14	912	Pfam	PF01433	Peptidase family M1 domain	327	404	2.9E-24	2025-01-09	IPR014782	Peptidase M1, membrane alanine aminopeptidase	GO:0008237(InterPro)|GO:0008270(InterPro)
XP_031559030.1	6364eb97c769ca37f82f5a667d7c3a14	912	Pfam	PF17900	Peptidase M1 N-terminal domain	110	292	6.7E-44	2025-01-09	IPR045357	Aminopeptidase N-like , N-terminal domain	-
XP_031565642.1	0b9ad52b7e32f60bffab54ce99b8518f	1528	Pfam	PF00168	C2 domain	431	512	0.02	2025-01-09	IPR000008	C2 domain	-
XP_031565642.1	0b9ad52b7e32f60bffab54ce99b8518f	1528	Pfam	PF00168	C2 domain	290	394	1.3E-18	2025-01-09	IPR000008	C2 domain	-
XP_031565642.1	0b9ad52b7e32f60bffab54ce99b8518f	1528	Pfam	PF00168	C2 domain	1072	1177	7.2E-21	2025-01-09	IPR000008	C2 domain	-
XP_031565642.1	0b9ad52b7e32f60bffab54ce99b8518f	1528	Pfam	PF00168	C2 domain	1420	1518	2.0E-9	2025-01-09	IPR000008	C2 domain	-
XP_031565642.1	0b9ad52b7e32f60bffab54ce99b8518f	1528	Pfam	PF00168	C2 domain	653	759	1.1E-12	2025-01-09	IPR000008	C2 domain	-
XP_031565642.1	0b9ad52b7e32f60bffab54ce99b8518f	1528	Pfam	PF00168	C2 domain	1214	1303	8.6	2025-01-09	IPR000008	C2 domain	-
XP_031565642.1	0b9ad52b7e32f60bffab54ce99b8518f	1528	Pfam	PF17047	Synaptotagmin-like mitochondrial-lipid-binding domain	879	1056	9.1E-31	2025-01-09	IPR039010	Synaptotagmin, SMP domain	-
XP_031565642.1	0b9ad52b7e32f60bffab54ce99b8518f	1528	Pfam	PF17047	Synaptotagmin-like mitochondrial-lipid-binding domain	96	273	8.4E-30	2025-01-09	IPR039010	Synaptotagmin, SMP domain	-
tr|A0A6P8I4K3|A0A6P8I4K3_ACTTE	47005a86a87827d7c6f464c6d52fae86	197	Pfam	PF00857	Isochorismatase family	13	162	1.9E-25	2025-01-09	IPR000868	Isochorismatase-like	-
XP_031574403.1	e0b5ce2e4cd76e69a396dff784ea116f	2414	Pfam	PF00018	SH3 domain	975	1020	9.8E-12	2025-01-09	IPR001452	SH3 domain	GO:0005515(InterPro)
XP_031574403.1	e0b5ce2e4cd76e69a396dff784ea116f	2414	Pfam	PF13499	EF-hand domain pair	2271	2335	5.9E-8	2025-01-09	IPR002048	EF-hand domain	GO:0005509(InterPro)
XP_031574403.1	e0b5ce2e4cd76e69a396dff784ea116f	2414	Pfam	PF00435	Spectrin repeat	471	574	9.9E-18	2025-01-09	IPR002017	Spectrin repeat	GO:0005515(InterPro)
XP_031574403.1	e0b5ce2e4cd76e69a396dff784ea116f	2414	Pfam	PF00435	Spectrin repeat	2039	2140	3.4E-13	2025-01-09	IPR002017	Spectrin repeat	GO:0005515(InterPro)
XP_031574403.1	e0b5ce2e4cd76e69a396dff784ea116f	2414	Pfam	PF00435	Spectrin repeat	788	890	5.3E-22	2025-01-09	IPR002017	Spectrin repeat	GO:0005515(InterPro)
XP_031574403.1	e0b5ce2e4cd76e69a396dff784ea116f	2414	Pfam	PF00435	Spectrin repeat	577	679	1.4E-18	2025-01-09	IPR002017	Spectrin repeat	GO:0005515(InterPro)
XP_031574403.1	e0b5ce2e4cd76e69a396dff784ea116f	2414	Pfam	PF00435	Spectrin repeat	1181	1283	8.8E-24	2025-01-09	IPR002017	Spectrin repeat	GO:0005515(InterPro)
XP_031574403.1	e0b5ce2e4cd76e69a396dff784ea116f	2414	Pfam	PF00435	Spectrin repeat	156	255	2.9E-19	2025-01-09	IPR002017	Spectrin repeat	GO:0005515(InterPro)
XP_031574403.1	e0b5ce2e4cd76e69a396dff784ea116f	2414	Pfam	PF00435	Spectrin repeat	1605	1708	1.8E-22	2025-01-09	IPR002017	Spectrin repeat	GO:0005515(InterPro)
XP_031574403.1	e0b5ce2e4cd76e69a396dff784ea116f	2414	Pfam	PF00435	Spectrin repeat	1078	1177	7.7E-19	2025-01-09	IPR002017	Spectrin repeat	GO:0005515(InterPro)
XP_031574403.1	e0b5ce2e4cd76e69a396dff784ea116f	2414	Pfam	PF00435	Spectrin repeat	1393	1495	2.5E-15	2025-01-09	IPR002017	Spectrin repeat	GO:0005515(InterPro)
XP_031574403.1	e0b5ce2e4cd76e69a396dff784ea116f	2414	Pfam	PF00435	Spectrin repeat	682	784	2.2E-18	2025-01-09	IPR002017	Spectrin repeat	GO:0005515(InterPro)
XP_031574403.1	e0b5ce2e4cd76e69a396dff784ea116f	2414	Pfam	PF00435	Spectrin repeat	48	148	9.2E-20	2025-01-09	IPR002017	Spectrin repeat	GO:0005515(InterPro)
XP_031574403.1	e0b5ce2e4cd76e69a396dff784ea116f	2414	Pfam	PF00435	Spectrin repeat	894	960	4.4E-10	2025-01-09	IPR002017	Spectrin repeat	GO:0005515(InterPro)
XP_031574403.1	e0b5ce2e4cd76e69a396dff784ea116f	2414	Pfam	PF00435	Spectrin repeat	1711	1813	2.2E-26	2025-01-09	IPR002017	Spectrin repeat	GO:0005515(InterPro)
XP_031574403.1	e0b5ce2e4cd76e69a396dff784ea116f	2414	Pfam	PF00435	Spectrin repeat	1499	1597	3.3E-14	2025-01-09	IPR002017	Spectrin repeat	GO:0005515(InterPro)
XP_031574403.1	e0b5ce2e4cd76e69a396dff784ea116f	2414	Pfam	PF00435	Spectrin repeat	2153	2250	2.3E-6	2025-01-09	IPR002017	Spectrin repeat	GO:0005515(InterPro)
XP_031574403.1	e0b5ce2e4cd76e69a396dff784ea116f	2414	Pfam	PF00435	Spectrin repeat	1817	1919	9.4E-21	2025-01-09	IPR002017	Spectrin repeat	GO:0005515(InterPro)
XP_031574403.1	e0b5ce2e4cd76e69a396dff784ea116f	2414	Pfam	PF00435	Spectrin repeat	259	362	6.0E-23	2025-01-09	IPR002017	Spectrin repeat	GO:0005515(InterPro)
XP_031574403.1	e0b5ce2e4cd76e69a396dff784ea116f	2414	Pfam	PF00435	Spectrin repeat	1286	1390	6.0E-20	2025-01-09	IPR002017	Spectrin repeat	GO:0005515(InterPro)
XP_031574403.1	e0b5ce2e4cd76e69a396dff784ea116f	2414	Pfam	PF00435	Spectrin repeat	364	467	8.5E-13	2025-01-09	IPR002017	Spectrin repeat	GO:0005515(InterPro)
XP_031574403.1	e0b5ce2e4cd76e69a396dff784ea116f	2414	Pfam	PF00435	Spectrin repeat	1924	2027	7.9E-20	2025-01-09	IPR002017	Spectrin repeat	GO:0005515(InterPro)
XP_031574403.1	e0b5ce2e4cd76e69a396dff784ea116f	2414	Pfam	PF08726	Ca2+ insensitive EF hand	2342	2411	1.9E-21	2025-01-09	IPR014837	EF-hand, Ca insensitive	-
XP_031569337.1	c710d88bd44562fb32af961bd3cd2042	157	Pfam	PF01849	NAC domain	36	92	1.1E-21	2025-01-09	IPR002715	Nascent polypeptide-associated complex NAC domain	-
XP_047134247.1	4daf2bef2651378ff57689c64d33a2ea	593	Pfam	PF00013	KH domain	186	251	3.9E-9	2025-01-09	IPR004088	K Homology domain, type 1	GO:0003723(InterPro)
XP_047134247.1	4daf2bef2651378ff57689c64d33a2ea	593	Pfam	PF00013	KH domain	98	163	8.5E-17	2025-01-09	IPR004088	K Homology domain, type 1	GO:0003723(InterPro)
XP_047134247.1	4daf2bef2651378ff57689c64d33a2ea	593	Pfam	PF00013	KH domain	331	394	1.8E-10	2025-01-09	IPR004088	K Homology domain, type 1	GO:0003723(InterPro)
tr|A0A6P8HPZ5|A0A6P8HPZ5_ACTTE	9a90241b790d6508ff8aa4b7a5f71768	970	Pfam	PF01044	Vinculin family	3	969	1.7E-218	2025-01-09	IPR006077	Vinculin/alpha-catenin	GO:0007155(InterPro)|GO:0051015(InterPro)
tr|A0A6P8J8A0|A0A6P8J8A0_ACTTE	5493638588b64746cb97d92db928b077	221	Pfam	PF13385	Concanavalin A-like lectin/glucanases superfamily	44	213	4.5E-11	2025-01-09	-	-	-
tr|A0A6P8J3W0|A0A6P8J3W0_ACTTE	805cc2f8d10428047f5ac3f1a606e658	317	Pfam	PF01239	Protein prenyltransferase alpha subunit repeat	134	163	3.0E-5	2025-01-09	IPR002088	Protein prenyltransferase, alpha subunit	GO:0008318(InterPro)|GO:0018342(InterPro)
tr|A0A6P8J3W0|A0A6P8J3W0_ACTTE	805cc2f8d10428047f5ac3f1a606e658	317	Pfam	PF01239	Protein prenyltransferase alpha subunit repeat	206	235	3.9E-4	2025-01-09	IPR002088	Protein prenyltransferase, alpha subunit	GO:0008318(InterPro)|GO:0018342(InterPro)
tr|A0A6P8J3W0|A0A6P8J3W0_ACTTE	805cc2f8d10428047f5ac3f1a606e658	317	Pfam	PF01239	Protein prenyltransferase alpha subunit repeat	100	129	1.2E-5	2025-01-09	IPR002088	Protein prenyltransferase, alpha subunit	GO:0008318(InterPro)|GO:0018342(InterPro)
tr|A0A6P8J3W0|A0A6P8J3W0_ACTTE	805cc2f8d10428047f5ac3f1a606e658	317	Pfam	PF01239	Protein prenyltransferase alpha subunit repeat	167	198	1.8E-4	2025-01-09	IPR002088	Protein prenyltransferase, alpha subunit	GO:0008318(InterPro)|GO:0018342(InterPro)
tr|A0A6P8J3W0|A0A6P8J3W0_ACTTE	805cc2f8d10428047f5ac3f1a606e658	317	Pfam	PF01239	Protein prenyltransferase alpha subunit repeat	65	94	2.6E-4	2025-01-09	IPR002088	Protein prenyltransferase, alpha subunit	GO:0008318(InterPro)|GO:0018342(InterPro)
tr|A0A6P8HLY4|A0A6P8HLY4_ACTTE	24e0686ed0505aef026079655d2a5c73	371	Pfam	PF00157	Pou domain - N-terminal to homeobox domain	196	266	1.4E-35	2025-01-09	IPR000327	POU-specific domain	GO:0003700(InterPro)|GO:0006355(InterPro)
tr|A0A6P8HLY4|A0A6P8HLY4_ACTTE	24e0686ed0505aef026079655d2a5c73	371	Pfam	PF00046	Homeodomain	285	341	6.1E-16	2025-01-09	IPR001356	Homeodomain	GO:0003677(InterPro)
XP_031556884.1	c7594528703d5bd94a2b0b8a2540c53a	507	Pfam	PF00017	SH2 domain	124	199	8.8E-20	2025-01-09	IPR000980	SH2 domain	-
XP_031556884.1	c7594528703d5bd94a2b0b8a2540c53a	507	Pfam	PF07714	Protein tyrosine and serine/threonine kinase	240	490	7.1E-93	2025-01-09	IPR001245	Serine-threonine/tyrosine-protein kinase, catalytic domain	GO:0004672(InterPro)|GO:0006468(InterPro)
XP_031556884.1	c7594528703d5bd94a2b0b8a2540c53a	507	Pfam	PF00018	SH3 domain	63	110	7.5E-11	2025-01-09	IPR001452	SH3 domain	GO:0005515(InterPro)
tr|A0A6P8HKX2|A0A6P8HKX2_ACTTE	365f8dba8db05cd3fc65d9bd8cfc2b05	291	Pfam	PF13649	Methyltransferase domain	69	161	2.2E-12	2025-01-09	IPR041698	Methyltransferase domain 25	-
XP_031574168.1	8be45631cb93bc6c110a944c3ce10dac	566	Pfam	PF02879	Phosphoglucomutase/phosphomannomutase, alpha/beta/alpha domain II	191	301	1.5E-8	2025-01-09	IPR005845	Alpha-D-phosphohexomutase, alpha/beta/alpha domain II	GO:0005975(InterPro)
XP_031574168.1	8be45631cb93bc6c110a944c3ce10dac	566	Pfam	PF00408	Phosphoglucomutase/phosphomannomutase, C-terminal domain	475	539	0.046	2025-01-09	IPR005843	Alpha-D-phosphohexomutase, C-terminal	GO:0016868(InterPro)
XP_031574168.1	8be45631cb93bc6c110a944c3ce10dac	566	Pfam	PF02878	Phosphoglucomutase/phosphomannomutase, alpha/beta/alpha domain I	15	156	9.1E-30	2025-01-09	IPR005844	Alpha-D-phosphohexomutase, alpha/beta/alpha domain I	GO:0005975(InterPro)|GO:0016868(InterPro)
XP_031574168.1	8be45631cb93bc6c110a944c3ce10dac	566	Pfam	PF02880	Phosphoglucomutase/phosphomannomutase, alpha/beta/alpha domain III	327	420	1.5E-21	2025-01-09	IPR005846	Alpha-D-phosphohexomutase, alpha/beta/alpha domain III	GO:0005975(InterPro)|GO:0016868(InterPro)
tr|A0A6P8HH17|A0A6P8HH17_ACTTE	3ea26de29f629ec09ca50c8d1e7373bf	507	Pfam	PF18346	Mind bomb SH3 repeat domain	351	411	2.8E-9	2025-01-09	IPR040847	Mind bomb, SH3 repeat domain	-
tr|A0A6P8HH17|A0A6P8HH17_ACTTE	3ea26de29f629ec09ca50c8d1e7373bf	507	Pfam	PF18346	Mind bomb SH3 repeat domain	255	318	5.0E-6	2025-01-09	IPR040847	Mind bomb, SH3 repeat domain	-
tr|A0A6P8HH17|A0A6P8HH17_ACTTE	3ea26de29f629ec09ca50c8d1e7373bf	507	Pfam	PF18346	Mind bomb SH3 repeat domain	424	483	2.0E-8	2025-01-09	IPR040847	Mind bomb, SH3 repeat domain	-
tr|A0A6P8HH17|A0A6P8HH17_ACTTE	3ea26de29f629ec09ca50c8d1e7373bf	507	Pfam	PF00069	Protein kinase domain	7	144	2.6E-9	2025-01-09	IPR000719	Protein kinase domain	GO:0004672(InterPro)|GO:0005524(InterPro)|GO:0006468(InterPro)
XP_031554009.1	7c210338883eb6803dc37f3435572872	317	Pfam	PF00293	NUDIX domain	179	215	0.023	2025-01-09	IPR000086	NUDIX hydrolase domain	-
XP_031561377.1	51cbbbd0ca2c95c8d95ae1dc999b2fd4	601	Pfam	PF07969	Amidohydrolase family	89	596	1.8E-63	2025-01-09	IPR013108	Amidohydrolase 3	-
XP_031559089.1	c57796245ef2439ac25f1b5c69ac9764	1158	Pfam	PF02210	Laminin G domain	245	358	8.7E-4	2025-01-09	IPR001791	Laminin G domain	-
XP_031559089.1	c57796245ef2439ac25f1b5c69ac9764	1158	Pfam	PF02210	Laminin G domain	672	797	2.1E-17	2025-01-09	IPR001791	Laminin G domain	-
XP_031559089.1	c57796245ef2439ac25f1b5c69ac9764	1158	Pfam	PF02210	Laminin G domain	887	1006	2.7E-7	2025-01-09	IPR001791	Laminin G domain	-
XP_031559089.1	c57796245ef2439ac25f1b5c69ac9764	1158	Pfam	PF02210	Laminin G domain	54	187	2.4E-16	2025-01-09	IPR001791	Laminin G domain	-
XP_031564498.1	f231c8feb7610f3888f189ff34f40921	409	Pfam	PF17801	Alpha galactosidase C-terminal beta sandwich domain	331	404	1.1E-11	2025-01-09	IPR041233	Alpha galactosidase, C-terminal beta sandwich domain	-
XP_031564498.1	f231c8feb7610f3888f189ff34f40921	409	Pfam	PF16499	Alpha galactosidase A	34	317	1.6E-142	2025-01-09	IPR002241	Glycoside hydrolase, family 27	GO:0004553(InterPro)|GO:0005975(InterPro)
XP_031559957.1	70c5740794f49766f8e727baf80e902a	537	Pfam	PF01699	Sodium/calcium exchanger protein	70	250	6.9E-4	2025-01-09	IPR004837	Sodium/calcium exchanger membrane region	GO:0016020(InterPro)|GO:0055085(InterPro)
XP_031559957.1	70c5740794f49766f8e727baf80e902a	537	Pfam	PF01699	Sodium/calcium exchanger protein	379	526	2.1E-7	2025-01-09	IPR004837	Sodium/calcium exchanger membrane region	GO:0016020(InterPro)|GO:0055085(InterPro)
tr|A0A6P8H2C2|A0A6P8H2C2_ACTTE	fa547f5f0c23d700648628b1db3ac854	515	Pfam	PF00928	Adaptor complexes medium subunit family	273	513	1.3E-39	2025-01-09	IPR028565	Mu homology domain	-
tr|A0A6P8H2C2|A0A6P8H2C2_ACTTE	fa547f5f0c23d700648628b1db3ac854	515	Pfam	PF01217	Clathrin adaptor complex small chain	8	133	2.9E-4	2025-01-09	IPR022775	AP complex, mu/sigma subunit	-
tr|A0A6P8IZ31|A0A6P8IZ31_ACTTE	0d51306e98dd35c81e4e0096beb421fe	429	Pfam	PF12265	Histone-binding protein RBBP4 or subunit C of CAF1 complex	22	91	3.3E-28	2025-01-09	IPR022052	Histone-binding protein RBBP4, N-terminal	-
tr|A0A6P8IZ31|A0A6P8IZ31_ACTTE	0d51306e98dd35c81e4e0096beb421fe	429	Pfam	PF00400	WD domain, G-beta repeat	224	259	220.0	2025-01-09	IPR001680	WD40 repeat	GO:0005515(InterPro)
tr|A0A6P8IZ31|A0A6P8IZ31_ACTTE	0d51306e98dd35c81e4e0096beb421fe	429	Pfam	PF00400	WD domain, G-beta repeat	175	209	4.0	2025-01-09	IPR001680	WD40 repeat	GO:0005515(InterPro)
tr|A0A6P8IZ31|A0A6P8IZ31_ACTTE	0d51306e98dd35c81e4e0096beb421fe	429	Pfam	PF00400	WD domain, G-beta repeat	313	349	0.026	2025-01-09	IPR001680	WD40 repeat	GO:0005515(InterPro)
tr|A0A6P8IZ31|A0A6P8IZ31_ACTTE	0d51306e98dd35c81e4e0096beb421fe	429	Pfam	PF00400	WD domain, G-beta repeat	370	405	0.27	2025-01-09	IPR001680	WD40 repeat	GO:0005515(InterPro)
tr|A0A6P8IZ31|A0A6P8IZ31_ACTTE	0d51306e98dd35c81e4e0096beb421fe	429	Pfam	PF00400	WD domain, G-beta repeat	269	305	2.7E-5	2025-01-09	IPR001680	WD40 repeat	GO:0005515(InterPro)
XP_031551908.1	b8046ca5730f62502a7e6862c932cd52	228	Pfam	PF00227	Proteasome subunit	24	213	1.3E-35	2025-01-09	IPR001353	Proteasome, subunit alpha/beta	GO:0005839(InterPro)|GO:0051603(InterPro)
tr|A0A6P8ICA5|A0A6P8ICA5_ACTTE	13e765dbd6333b1b16d133b518320102	520	Pfam	PF01425	Amidase	100	507	2.1E-87	2025-01-09	IPR023631	Amidase signature domain	-
tr|A0A6P8I3I3|A0A6P8I3I3_ACTTE	8859718c64f4d1bf8f6b3a6aa25034f0	546	Pfam	PF00118	TCP-1/cpn60 chaperonin family	50	539	2.8E-163	2025-01-09	IPR002423	Chaperonin Cpn60/GroEL/TCP-1 family	GO:0005524(InterPro)
tr|A0A6P8HJB8|A0A6P8HJB8_ACTTE	fe1755b6f168542c6545abda949b89e3	1318	Pfam	PF08920	Splicing factor 3B subunit 1	344	465	1.1E-46	2025-01-09	IPR015016	Splicing factor 3B subunit 1	-
tr|A0A6P8HJB8|A0A6P8HJB8_ACTTE	fe1755b6f168542c6545abda949b89e3	1318	Pfam	PF22646	PPP2R1A-like HEAT repeat	1100	1172	1.6E-17	2025-01-09	IPR054573	Phosphatase PP2A regulatory subunit A/Splicing factor 3B subunit 1-like, HEAT repeat	-
tr|A0A6P8I6H3|A0A6P8I6H3_ACTTE	a96634bf2e88b8b4f265b14115a111c2	836	Pfam	PF00626	Gelsolin repeat	661	734	2.1E-5	2025-01-09	IPR007123	Gelsolin-like domain	-
tr|A0A6P8I6H3|A0A6P8I6H3_ACTTE	a96634bf2e88b8b4f265b14115a111c2	836	Pfam	PF00626	Gelsolin repeat	156	212	1.1E-4	2025-01-09	IPR007123	Gelsolin-like domain	-
tr|A0A6P8I6H3|A0A6P8I6H3_ACTTE	a96634bf2e88b8b4f265b14115a111c2	836	Pfam	PF00626	Gelsolin repeat	286	344	2.4E-7	2025-01-09	IPR007123	Gelsolin-like domain	-
tr|A0A6P8I6H3|A0A6P8I6H3_ACTTE	a96634bf2e88b8b4f265b14115a111c2	836	Pfam	PF00626	Gelsolin repeat	548	619	7.3E-6	2025-01-09	IPR007123	Gelsolin-like domain	-
tr|A0A6P8I6H3|A0A6P8I6H3_ACTTE	a96634bf2e88b8b4f265b14115a111c2	836	Pfam	PF00626	Gelsolin repeat	447	515	7.5E-8	2025-01-09	IPR007123	Gelsolin-like domain	-
tr|A0A6P8I6H3|A0A6P8I6H3_ACTTE	a96634bf2e88b8b4f265b14115a111c2	836	Pfam	PF02209	Villin headpiece domain	801	836	1.3E-6	2025-01-09	IPR003128	Villin headpiece	GO:0003779(InterPro)|GO:0007010(InterPro)
tr|A0A6P8II37|A0A6P8II37_ACTTE	43901d74c47f2bb3bfdd2eaf3b31ce4a	115	Pfam	PF05186	Dpy-30 motif	67	107	4.3E-14	2025-01-09	IPR007858	Dpy-30 motif	-
tr|A0A6P8HF32|A0A6P8HF32_ACTTE	599d77cace05b05b63acd88ea7906ff8	239	Pfam	PF01159	Ribosomal protein L6e	134	239	4.9E-36	2025-01-09	IPR000915	Large ribosomal subunit protein eL6	GO:0003735(InterPro)|GO:0005840(InterPro)|GO:0006412(InterPro)
tr|A0A6P8HF32|A0A6P8HF32_ACTTE	599d77cace05b05b63acd88ea7906ff8	239	Pfam	PF03868	Ribosomal protein L6, N-terminal domain	3	48	2.3E-11	2025-01-09	IPR005568	Large ribosomal subunit protein uL6, N-terminal	GO:0003735(InterPro)|GO:0005840(InterPro)|GO:0006412(InterPro)
XP_031553880.1	9c86d00331afb9e5853d9627b3e981ed	456	Pfam	PF01261	Xylose isomerase-like TIM barrel	144	305	4.1E-5	2025-01-09	IPR013022	Xylose isomerase-like, TIM barrel domain	-
tr|A0A6P8H330|A0A6P8H330_ACTTE	e5b6ba9b33e1336f8015c60290006712	896	Pfam	PF00282	Pyridoxal-dependent decarboxylase conserved domain	283	400	1.5E-6	2025-01-09	IPR002129	Pyridoxal phosphate-dependent decarboxylase	GO:0016830(InterPro)|GO:0019752(InterPro)|GO:0030170(InterPro)
XP_031575066.1	57e3fa284018bbae04d7dd8b8a0b6db7	1601	Pfam	PF13895	Immunoglobulin domain	604	681	0.0021	2025-01-09	-	-	-
XP_031575066.1	57e3fa284018bbae04d7dd8b8a0b6db7	1601	Pfam	PF13895	Immunoglobulin domain	1130	1209	3.8E-8	2025-01-09	-	-	-
XP_031575066.1	57e3fa284018bbae04d7dd8b8a0b6db7	1601	Pfam	PF13895	Immunoglobulin domain	960	1037	0.0014	2025-01-09	-	-	-
XP_031575066.1	57e3fa284018bbae04d7dd8b8a0b6db7	1601	Pfam	PF13927	Immunoglobulin domain	1213	1280	2.5E-7	2025-01-09	-	-	-
XP_031575066.1	57e3fa284018bbae04d7dd8b8a0b6db7	1601	Pfam	PF13927	Immunoglobulin domain	1041	1108	8.5E-9	2025-01-09	-	-	-
XP_031575066.1	57e3fa284018bbae04d7dd8b8a0b6db7	1601	Pfam	PF13927	Immunoglobulin domain	160	220	5.6E-5	2025-01-09	-	-	-
XP_031575066.1	57e3fa284018bbae04d7dd8b8a0b6db7	1601	Pfam	PF13927	Immunoglobulin domain	511	581	3.3E-7	2025-01-09	-	-	-
XP_031575066.1	57e3fa284018bbae04d7dd8b8a0b6db7	1601	Pfam	PF13927	Immunoglobulin domain	1301	1366	2.6E-5	2025-01-09	-	-	-
XP_031575066.1	57e3fa284018bbae04d7dd8b8a0b6db7	1601	Pfam	PF13927	Immunoglobulin domain	685	752	8.6E-9	2025-01-09	-	-	-
XP_031575066.1	57e3fa284018bbae04d7dd8b8a0b6db7	1601	Pfam	PF13927	Immunoglobulin domain	869	937	3.1E-6	2025-01-09	-	-	-
XP_031575066.1	57e3fa284018bbae04d7dd8b8a0b6db7	1601	Pfam	PF13927	Immunoglobulin domain	328	394	1.2E-12	2025-01-09	-	-	-
XP_031575066.1	57e3fa284018bbae04d7dd8b8a0b6db7	1601	Pfam	PF07679	Immunoglobulin I-set domain	418	505	0.0052	2025-01-09	IPR013098	Immunoglobulin I-set	-
XP_031552321.1	18df5b1d0d76317c0f8c6867e7a15711	715	Pfam	PF09787	Golgin subfamily A member 5	397	703	6.8E-94	2025-01-09	IPR019177	Golgin subfamily A member 5	GO:0007030(InterPro)
tr|A0A6P8HZ07|A0A6P8HZ07_ACTTE	6ee924d89b27685aa3702bda979eff6c	180	Pfam	PF00582	Universal stress protein family	9	171	1.2E-23	2025-01-09	IPR006016	UspA	-
XP_031557709.1	0a0229cc7007ef5bc92266b536f1f1fb	323	Pfam	PF00318	Ribosomal protein S2	19	111	8.9E-8	2025-01-09	IPR001865	Small ribosomal subunit protein uS2	GO:0003735(InterPro)|GO:0005840(InterPro)|GO:0006412(InterPro)
XP_031557709.1	0a0229cc7007ef5bc92266b536f1f1fb	323	Pfam	PF00318	Ribosomal protein S2	113	181	1.0E-8	2025-01-09	IPR001865	Small ribosomal subunit protein uS2	GO:0003735(InterPro)|GO:0005840(InterPro)|GO:0006412(InterPro)
XP_031557709.1	0a0229cc7007ef5bc92266b536f1f1fb	323	Pfam	PF16122	40S ribosomal protein SA C-terminus	202	306	5.9E-4	2025-01-09	IPR032281	Small ribosomal subunit protein uS2, C-terminal domain	-
XP_031565713.1	9e1b7e6f4809f6ac51ae8340ee891759	364	Pfam	PF03446	NAD binding domain of 6-phosphogluconate dehydrogenase	32	186	5.5E-28	2025-01-09	IPR006115	6-phosphogluconate dehydrogenase, NADP-binding	GO:0050661(InterPro)
XP_031565713.1	9e1b7e6f4809f6ac51ae8340ee891759	364	Pfam	PF14833	NAD-binding of NADP-dependent 3-hydroxyisobutyrate dehydrogenase	192	309	9.0E-22	2025-01-09	IPR029154	3-hydroxyisobutyrate dehydrogenase-like, NAD-binding domain	GO:0051287(InterPro)
tr|A0A6P8HG57|A0A6P8HG57_ACTTE	5714987db54fdeeee4cd5153d15b6f99	254	Pfam	PF13561	Enoyl-(Acyl carrier protein) reductase	20	250	5.9E-59	2025-01-09	-	-	-
XP_031570905.1	ac2ad9ff34a02ed1eb5beed6ca4ce332	152	Pfam	PF02221	ML domain	27	149	2.4E-19	2025-01-09	IPR003172	MD-2-related lipid-recognition domain	-
tr|A0A6P8JGZ4|A0A6P8JGZ4_ACTTE	748bcf5bfb2c141620f4dd84583ec2ef	240	Pfam	PF07679	Immunoglobulin I-set domain	125	196	0.0087	2025-01-09	IPR013098	Immunoglobulin I-set	-
tr|A0A6P8HPL6|A0A6P8HPL6_ACTTE	3f43eedbd9d3a09e4c8f6a1ff1bfcf04	754	Pfam	PF01805	Surp module	32	82	1.0E-17	2025-01-09	IPR000061	SWAP/Surp	GO:0003723(InterPro)|GO:0006396(InterPro)
tr|A0A6P8HPL6|A0A6P8HPL6_ACTTE	3f43eedbd9d3a09e4c8f6a1ff1bfcf04	754	Pfam	PF01805	Surp module	141	192	3.2E-18	2025-01-09	IPR000061	SWAP/Surp	GO:0003723(InterPro)|GO:0006396(InterPro)
tr|A0A6P8HPL6|A0A6P8HPL6_ACTTE	3f43eedbd9d3a09e4c8f6a1ff1bfcf04	754	Pfam	PF12230	Pre-mRNA splicing factor PRP21 like protein	210	446	5.8E-53	2025-01-09	IPR022030	Splicing factor 3A subunit 1, conserved domain	-
tr|A0A6P8HPL6|A0A6P8HPL6_ACTTE	3f43eedbd9d3a09e4c8f6a1ff1bfcf04	754	Pfam	PF00240	Ubiquitin family	683	748	2.7E-9	2025-01-09	IPR000626	Ubiquitin-like domain	GO:0005515(InterPro)
XP_031552278.1	e92b93e0062274d8fad350d1e95273aa	533	Pfam	PF02781	Glucose-6-phosphate dehydrogenase, C-terminal domain	229	518	1.5E-105	2025-01-09	IPR022675	Glucose-6-phosphate dehydrogenase, C-terminal	GO:0004345(InterPro)|GO:0006006(InterPro)|GO:0050661(InterPro)
XP_031552278.1	e92b93e0062274d8fad350d1e95273aa	533	Pfam	PF00479	Glucose-6-phosphate dehydrogenase, NAD binding domain	52	227	1.8E-54	2025-01-09	IPR022674	Glucose-6-phosphate dehydrogenase, NAD-binding	GO:0006006(InterPro)|GO:0016614(InterPro)|GO:0050661(InterPro)
XP_031567567.1	b0d50243cd911b0bd63e92b8b3c779fb	490	Pfam	PF03388	Legume-like lectin family	31	254	1.8E-81	2025-01-09	IPR005052	Legume-like lectin	GO:0016020(InterPro)
XP_031563353.1	1a9184684e4e4e655368df1d11b254f4	172	Pfam	PF10252	Casein kinase substrate phosphoprotein PP28	78	161	9.1E-27	2025-01-09	IPR019380	Casein kinase substrate, phosphoprotein PP28	-
XP_031556698.1	ae1da6d3c6999ee7cd9c20a0206fb493	246	Pfam	PF01135	Protein-L-isoaspartate(D-aspartate) O-methyltransferase (PCMT)	26	237	1.8E-73	2025-01-09	-	-	-
tr|A0A6P8J514|A0A6P8J514_ACTTE	d654942fde0b459f8ac2dde70090d023	709	Pfam	PF00557	Metallopeptidase family M24	387	603	1.1E-41	2025-01-09	IPR000994	Peptidase M24	-
tr|A0A6P8J514|A0A6P8J514_ACTTE	d654942fde0b459f8ac2dde70090d023	709	Pfam	PF16189	Creatinase/Prolidase N-terminal domain	221	384	3.8E-45	2025-01-09	-	-	-
tr|A0A6P8J514|A0A6P8J514_ACTTE	d654942fde0b459f8ac2dde70090d023	709	Pfam	PF16188	C-terminal region of peptidase_M24	618	681	1.6E-11	2025-01-09	IPR032416	Peptidase M24, C-terminal domain	-
tr|A0A6P8J514|A0A6P8J514_ACTTE	d654942fde0b459f8ac2dde70090d023	709	Pfam	PF01321	Creatinase/Prolidase N-terminal domain	81	208	1.1E-11	2025-01-09	IPR000587	Creatinase, N-terminal	-
XP_031550242.1	e4f62382be7f0a0143a7237694920811	1011	Pfam	PF00530	Scavenger receptor cysteine-rich domain	35	133	2.0E-27	2025-01-09	IPR001190	SRCR domain	GO:0016020(InterPro)
XP_031550242.1	e4f62382be7f0a0143a7237694920811	1011	Pfam	PF00530	Scavenger receptor cysteine-rich domain	602	700	3.5E-16	2025-01-09	IPR001190	SRCR domain	GO:0016020(InterPro)
XP_031550242.1	e4f62382be7f0a0143a7237694920811	1011	Pfam	PF00530	Scavenger receptor cysteine-rich domain	494	590	9.4E-24	2025-01-09	IPR001190	SRCR domain	GO:0016020(InterPro)
XP_031550242.1	e4f62382be7f0a0143a7237694920811	1011	Pfam	PF00530	Scavenger receptor cysteine-rich domain	707	805	5.2E-19	2025-01-09	IPR001190	SRCR domain	GO:0016020(InterPro)
XP_031550242.1	e4f62382be7f0a0143a7237694920811	1011	Pfam	PF00629	MAM domain, meprin/A5/mu	146	308	1.8E-23	2025-01-09	IPR000998	MAM domain	GO:0016020(InterPro)
XP_031550242.1	e4f62382be7f0a0143a7237694920811	1011	Pfam	PF00629	MAM domain, meprin/A5/mu	315	469	8.8E-34	2025-01-09	IPR000998	MAM domain	GO:0016020(InterPro)
tr|A0A6P8ISF3|A0A6P8ISF3_ACTTE	4266d863c4985e229a22623ba6b99fd7	900	Pfam	PF15898	cGMP-dependent protein kinase interacting domain	826	897	3.9E-12	2025-01-09	IPR031775	cGMP-dependent protein kinase, interacting domain	GO:0019901(InterPro)
tr|A0A6P8ISF3|A0A6P8ISF3_ACTTE	4266d863c4985e229a22623ba6b99fd7	900	Pfam	PF12796	Ankyrin repeats (3 copies)	190	268	1.3E-12	2025-01-09	IPR002110	Ankyrin repeat	GO:0005515(InterPro)
tr|A0A6P8ISF3|A0A6P8ISF3_ACTTE	4266d863c4985e229a22623ba6b99fd7	900	Pfam	PF12796	Ankyrin repeats (3 copies)	53	140	4.2E-18	2025-01-09	IPR002110	Ankyrin repeat	GO:0005515(InterPro)
tr|A0A6P8ICM8|A0A6P8ICM8_ACTTE	66a09d1950595084b4db1278d124bc69	736	Pfam	PF01431	Peptidase family M13	526	726	4.3E-45	2025-01-09	IPR018497	Peptidase M13, C-terminal domain	GO:0004222(InterPro)|GO:0006508(InterPro)
tr|A0A6P8ICM8|A0A6P8ICM8_ACTTE	66a09d1950595084b4db1278d124bc69	736	Pfam	PF05649	Peptidase family M13	97	230	4.8E-21	2025-01-09	IPR008753	Peptidase M13, N-terminal domain	GO:0006508(InterPro)
tr|A0A6P8ICM8|A0A6P8ICM8_ACTTE	66a09d1950595084b4db1278d124bc69	736	Pfam	PF05649	Peptidase family M13	230	459	1.3E-43	2025-01-09	IPR008753	Peptidase M13, N-terminal domain	GO:0006508(InterPro)
EDO46857.1	739bd6304856dc1c9bdb485869655cf9	109	Pfam	PF00034	Cytochrome c	9	106	3.1E-12	2025-01-09	IPR009056	Cytochrome c-like domain	GO:0009055(InterPro)|GO:0020037(InterPro)
tr|A0A6P8IQI0|A0A6P8IQI0_ACTTE	f0867414d3d4d6efbbad4f1f0a28ebca	559	Pfam	PF00769	Ezrin/radixin/moesin family C terminal	485	559	2.1E-28	2025-01-09	IPR011259	Ezrin/radixin/moesin, C-terminal	-
tr|A0A6P8IQI0|A0A6P8IQI0_ACTTE	f0867414d3d4d6efbbad4f1f0a28ebca	559	Pfam	PF09379	FERM N-terminal domain	12	70	7.8E-14	2025-01-09	IPR018979	FERM, N-terminal	-
tr|A0A6P8IQI0|A0A6P8IQI0_ACTTE	f0867414d3d4d6efbbad4f1f0a28ebca	559	Pfam	PF00373	FERM central domain	91	202	7.3E-26	2025-01-09	IPR019748	FERM central domain	-
tr|A0A6P8IQI0|A0A6P8IQI0_ACTTE	f0867414d3d4d6efbbad4f1f0a28ebca	559	Pfam	PF09380	FERM C-terminal PH-like domain	206	294	4.1E-21	2025-01-09	IPR018980	FERM, C-terminal PH-like domain	-
XP_031550075.1	d863cb2fb993941ad4811a9df1fb8262	285	Pfam	PF00014	Kunitz/Bovine pancreatic trypsin inhibitor domain	90	141	1.7E-15	2025-01-09	IPR002223	Pancreatic trypsin inhibitor Kunitz domain	GO:0004867(InterPro)
XP_031550075.1	d863cb2fb993941ad4811a9df1fb8262	285	Pfam	PF00014	Kunitz/Bovine pancreatic trypsin inhibitor domain	230	281	1.5E-16	2025-01-09	IPR002223	Pancreatic trypsin inhibitor Kunitz domain	GO:0004867(InterPro)
XP_031550075.1	d863cb2fb993941ad4811a9df1fb8262	285	Pfam	PF00014	Kunitz/Bovine pancreatic trypsin inhibitor domain	160	211	6.2E-16	2025-01-09	IPR002223	Pancreatic trypsin inhibitor Kunitz domain	GO:0004867(InterPro)
XP_031550075.1	d863cb2fb993941ad4811a9df1fb8262	285	Pfam	PF00014	Kunitz/Bovine pancreatic trypsin inhibitor domain	28	78	2.9E-14	2025-01-09	IPR002223	Pancreatic trypsin inhibitor Kunitz domain	GO:0004867(InterPro)
tr|A0A6P8HRS7|A0A6P8HRS7_ACTTE	e9ad281e79e2eea0241a2408754b6258	434	Pfam	PF01873	Domain found in IF2B/IF5	8	128	4.5E-36	2025-01-09	IPR002735	Translation initiation factor IF2/IF5 domain	GO:0003743(InterPro)|GO:0006413(InterPro)
tr|A0A6P8HRS7|A0A6P8HRS7_ACTTE	e9ad281e79e2eea0241a2408754b6258	434	Pfam	PF02020	eIF4-gamma/eIF5/eIF2-epsilon	307	389	1.4E-17	2025-01-09	IPR003307	W2 domain	GO:0005515(InterPro)
XP_031553816.1	21d47eecdb64347708806577a1fe519f	152	Pfam	PF00411	Ribosomal protein S11	30	148	1.4E-42	2025-01-09	IPR001971	Small ribosomal subunit protein uS11	GO:0003735(InterPro)|GO:0005840(InterPro)|GO:0006412(InterPro)
XP_031558765.1	6e563b5cddd78d244ff68484e78bb897	324	Pfam	PF08246	Cathepsin propeptide inhibitor domain (I29)	26	82	5.9E-15	2025-01-09	IPR013201	Cathepsin propeptide inhibitor domain (I29)	-
XP_031558765.1	6e563b5cddd78d244ff68484e78bb897	324	Pfam	PF00112	Papain family cysteine protease	108	322	3.2E-87	2025-01-09	IPR000668	Peptidase C1A, papain C-terminal	GO:0006508(InterPro)|GO:0008234(InterPro)
tr|A0A6P8H219|A0A6P8H219_ACTTE	423ae51135c33572c06e9551c70fecaa	481	Pfam	PF00383	Cytidine and deoxycytidylate deaminase zinc-binding region	88	152	0.0014	2025-01-09	IPR002125	Cytidine and deoxycytidylate deaminase domain	-
tr|A0A6P8H219|A0A6P8H219_ACTTE	423ae51135c33572c06e9551c70fecaa	481	Pfam	PF00383	Cytidine and deoxycytidylate deaminase zinc-binding region	325	435	1.3E-11	2025-01-09	IPR002125	Cytidine and deoxycytidylate deaminase domain	-
tr|A0A6P8IDX1|A0A6P8IDX1_ACTTE	0b8e8c33716cad55741f789a7eee6777	155	Pfam	PF13499	EF-hand domain pair	84	150	1.0E-12	2025-01-09	IPR002048	EF-hand domain	GO:0005509(InterPro)
tr|A0A6P8IDX1|A0A6P8IDX1_ACTTE	0b8e8c33716cad55741f789a7eee6777	155	Pfam	PF13499	EF-hand domain pair	12	73	1.0E-13	2025-01-09	IPR002048	EF-hand domain	GO:0005509(InterPro)
XP_031563187.1	8a55cd7349a4e7f2131dfa7e0df5f66e	324	Pfam	PF00059	Lectin C-type domain	203	279	0.065	2025-01-09	IPR001304	C-type lectin-like	-
XP_031563187.1	8a55cd7349a4e7f2131dfa7e0df5f66e	324	Pfam	PF00059	Lectin C-type domain	66	176	4.1E-8	2025-01-09	IPR001304	C-type lectin-like	-
tr|A0A6P8H8C9|A0A6P8H8C9_ACTTE	903e454b646c945982d816ce35ed9302	1142	Pfam	PF00884	Sulfatase	32	352	4.5E-52	2025-01-09	IPR000917	Sulfatase, N-terminal	-
XP_031570260.1	65517ad4b57cdbce97bcad72d6315e86	380	Pfam	PF04969	CS domain	170	245	3.8E-9	2025-01-09	IPR007052	CS domain	-
XP_031570260.1	65517ad4b57cdbce97bcad72d6315e86	380	Pfam	PF05002	SGS domain	298	378	1.8E-28	2025-01-09	IPR007699	SGS domain	-
XP_031570260.1	65517ad4b57cdbce97bcad72d6315e86	380	Pfam	PF07719	Tetratricopeptide repeat	72	104	0.14	2025-01-09	IPR013105	Tetratricopeptide repeat 2	-
XP_031572035.1	f586270d3c8ac4a3d1bfa921a2c4005d	185	Pfam	PF13669	Glyoxalase/Bleomycin resistance protein/Dioxygenase superfamily	58	169	1.2E-21	2025-01-09	-	-	-
tr|A0A6P8J110|A0A6P8J110_ACTTE	4e04edbf94e22b5fe018cfc0d7aefe4d	112	Pfam	PF02970	Tubulin binding cofactor A	7	105	1.9E-31	2025-01-09	IPR004226	Tubulin binding cofactor A	GO:0007021(InterPro)|GO:0007023(InterPro)|GO:0048487(InterPro)
XP_031569160.1	aad871e27d09a437b421ddc0793a5427	395	Pfam	PF00405	Transferrin	25	361	2.1E-74	2025-01-09	IPR001156	Transferrin-like domain	-
XP_031557361.1	737263795f5389bc9e7d6ce6dc1660d3	287	Pfam	PF04832	SOUL heme-binding protein	117	283	2.4E-40	2025-01-09	IPR006917	SOUL haem-binding protein	-
XP_031574499.1	0544e6ea3ea0f966059a15d6f60b7d56	475	Pfam	PF18127	Nicotinamide phosphoribosyltransferase, N-terminal domain	9	105	3.0E-38	2025-01-09	IPR041529	Nicotinamide phosphoribosyltransferase, N-terminal domain	-
XP_031574499.1	0544e6ea3ea0f966059a15d6f60b7d56	475	Pfam	PF04095	Nicotinate phosphoribosyltransferase (NAPRTase) family	177	446	2.1E-60	2025-01-09	IPR041525	Nicotinate/nicotinamide phosphoribosyltransferase	-
tr|A0A6P8GYK1|A0A6P8GYK1_ACTTE	4c36f2578892e20b0d4af26e35948a93	1183	Pfam	PF00041	Fibronectin type III domain	732	809	3.7E-5	2025-01-09	IPR003961	Fibronectin type III	GO:0005515(InterPro)
tr|A0A6P8GYK1|A0A6P8GYK1_ACTTE	4c36f2578892e20b0d4af26e35948a93	1183	Pfam	PF00041	Fibronectin type III domain	825	917	2.4E-8	2025-01-09	IPR003961	Fibronectin type III	GO:0005515(InterPro)
tr|A0A6P8GYK1|A0A6P8GYK1_ACTTE	4c36f2578892e20b0d4af26e35948a93	1183	Pfam	PF00041	Fibronectin type III domain	640	709	0.023	2025-01-09	IPR003961	Fibronectin type III	GO:0005515(InterPro)
tr|A0A6P8GYK1|A0A6P8GYK1_ACTTE	4c36f2578892e20b0d4af26e35948a93	1183	Pfam	PF00754	F5/8 type C domain	196	320	1.2E-18	2025-01-09	IPR000421	Coagulation factor 5/8, C-terminal domain	-
tr|A0A6P8GYK1|A0A6P8GYK1_ACTTE	4c36f2578892e20b0d4af26e35948a93	1183	Pfam	PF00754	F5/8 type C domain	497	620	1.1E-22	2025-01-09	IPR000421	Coagulation factor 5/8, C-terminal domain	-
tr|A0A6P8GYK1|A0A6P8GYK1_ACTTE	4c36f2578892e20b0d4af26e35948a93	1183	Pfam	PF00754	F5/8 type C domain	348	465	1.3E-13	2025-01-09	IPR000421	Coagulation factor 5/8, C-terminal domain	-
tr|A0A6P8GYK1|A0A6P8GYK1_ACTTE	4c36f2578892e20b0d4af26e35948a93	1183	Pfam	PF00754	F5/8 type C domain	49	172	7.3E-18	2025-01-09	IPR000421	Coagulation factor 5/8, C-terminal domain	-
tr|A0A6P8GYK1|A0A6P8GYK1_ACTTE	4c36f2578892e20b0d4af26e35948a93	1183	Pfam	PF13927	Immunoglobulin domain	927	997	5.1E-5	2025-01-09	-	-	-
tr|A0A6P8H2U9|A0A6P8H2U9_ACTTE	3676cff8baf1203db8522b291d50d070	545	Pfam	PF12763	Cytoskeletal-regulatory complex EF hand	451	535	1.5E-16	2025-01-09	IPR000261	EH domain	GO:0005515(InterPro)
tr|A0A6P8H2U9|A0A6P8H2U9_ACTTE	3676cff8baf1203db8522b291d50d070	545	Pfam	PF00350	Dynamin family	61	221	1.6E-13	2025-01-09	IPR045063	Dynamin, N-terminal	-
tr|A0A6P8H2U9|A0A6P8H2U9_ACTTE	3676cff8baf1203db8522b291d50d070	545	Pfam	PF18150	Domain of unknown function (DUF5600)	288	394	2.0E-41	2025-01-09	IPR040990	Domain of unknown function DUF5600	-
tr|A0A6P8H2U9|A0A6P8H2U9_ACTTE	3676cff8baf1203db8522b291d50d070	545	Pfam	PF16880	N-terminal EH-domain containing protein	24	55	1.5E-11	2025-01-09	IPR031692	EH domain-containing protein, N-terminal	-
tr|A0A6P8HDZ8|A0A6P8HDZ8_ACTTE	bb6024ae774adfdc9037e8314c24bac0	512	Pfam	PF10223	Menorin	41	278	3.6E-82	2025-01-09	IPR019356	Menorin	-
XP_031549200.1	a3d96be56a8024a4b59220eb9332e82d	2206	Pfam	PF00612	IQ calmodulin-binding motif	1299	1315	2.1	2025-01-09	IPR000048	IQ motif, EF-hand binding site	GO:0005515(InterPro)
XP_031549200.1	a3d96be56a8024a4b59220eb9332e82d	2206	Pfam	PF00063	Myosin head (motor domain)	550	1279	4.5E-126	2025-01-09	IPR001609	Myosin head, motor domain-like	GO:0003774(InterPro)|GO:0005524(InterPro)|GO:0016459(InterPro)
XP_031549200.1	a3d96be56a8024a4b59220eb9332e82d	2206	Pfam	PF01576	Myosin tail	1359	1985	1.8E-18	2025-01-09	IPR002928	Myosin tail	GO:0016459(InterPro)
XP_031549200.1	a3d96be56a8024a4b59220eb9332e82d	2206	Pfam	PF00595	PDZ domain	351	428	1.7E-5	2025-01-09	IPR001478	PDZ domain	GO:0005515(InterPro)
XP_031564401.1	ee633264efa6eeb57f1c58a32f4aadbb	1272	Pfam	PF15711	Interleukin-like EMT inducer	868	956	1.0E-12	2025-01-09	IPR039477	ILEI/PANDER domain	-
XP_031564401.1	ee633264efa6eeb57f1c58a32f4aadbb	1272	Pfam	PF15711	Interleukin-like EMT inducer	713	801	4.1E-7	2025-01-09	IPR039477	ILEI/PANDER domain	-
XP_031564401.1	ee633264efa6eeb57f1c58a32f4aadbb	1272	Pfam	PF01044	Vinculin family	985	1227	1.7E-80	2025-01-09	IPR006077	Vinculin/alpha-catenin	GO:0007155(InterPro)|GO:0051015(InterPro)
XP_031564401.1	ee633264efa6eeb57f1c58a32f4aadbb	1272	Pfam	PF01044	Vinculin family	27	638	1.3E-198	2025-01-09	IPR006077	Vinculin/alpha-catenin	GO:0007155(InterPro)|GO:0051015(InterPro)
XP_031552994.1	421d0087c0ef4778250ce22105e1e743	430	Pfam	PF14497	Glutathione S-transferase, C-terminal domain	99	200	1.4E-17	2025-01-09	IPR004046	Glutathione S-transferase, C-terminal	-
XP_031552994.1	421d0087c0ef4778250ce22105e1e743	430	Pfam	PF14497	Glutathione S-transferase, C-terminal domain	325	425	5.1E-21	2025-01-09	IPR004046	Glutathione S-transferase, C-terminal	-
XP_031552994.1	421d0087c0ef4778250ce22105e1e743	430	Pfam	PF02798	Glutathione S-transferase, N-terminal domain	231	301	6.4E-11	2025-01-09	IPR004045	Glutathione S-transferase, N-terminal	-
XP_031552994.1	421d0087c0ef4778250ce22105e1e743	430	Pfam	PF02798	Glutathione S-transferase, N-terminal domain	5	75	4.9E-11	2025-01-09	IPR004045	Glutathione S-transferase, N-terminal	-
tr|A0A6P8HDN9|A0A6P8HDN9_ACTTE	fd89c834ef70dcea4ad070cfe570be3f	183	Pfam	PF00412	LIM domain	108	165	2.3E-8	2025-01-09	IPR001781	Zinc finger, LIM-type	-
tr|A0A6P8HDN9|A0A6P8HDN9_ACTTE	fd89c834ef70dcea4ad070cfe570be3f	183	Pfam	PF00412	LIM domain	6	61	2.5E-9	2025-01-09	IPR001781	Zinc finger, LIM-type	-
tr|A0A6P8IJN5|A0A6P8IJN5_ACTTE	c11bce0b6fc1af12150c91adb681fb25	978	Pfam	PF04547	Calcium-activated chloride channel	384	950	1.0E-141	2025-01-09	IPR049452	Anoctamin, transmembrane domain	-
tr|A0A6P8IJN5|A0A6P8IJN5_ACTTE	c11bce0b6fc1af12150c91adb681fb25	978	Pfam	PF16178	Anoctamin, dimerisation domain	38	96	3.3E-4	2025-01-09	IPR032394	Anoctamin, dimerisation domain	GO:0046983(InterPro)
tr|A0A6P8IJN5|A0A6P8IJN5_ACTTE	c11bce0b6fc1af12150c91adb681fb25	978	Pfam	PF16178	Anoctamin, dimerisation domain	187	380	7.9E-31	2025-01-09	IPR032394	Anoctamin, dimerisation domain	GO:0046983(InterPro)
tr|A0A6P8HAR1|A0A6P8HAR1_ACTTE	8a409bf79a04fbf772a08ee0a29afa18	334	Pfam	PF00702	haloacid dehalogenase-like hydrolase	71	263	1.2E-5	2025-01-09	-	-	-
tr|A0A6P8HG52|A0A6P8HG52_ACTTE	52312d0a33a4475f32038b8df1d996f3	319	Pfam	PF00248	Aldo/keto reductase family	14	287	3.3E-54	2025-01-09	IPR023210	NADP-dependent oxidoreductase domain	-
XP_031561310.1	06468300f1e371b6d29668ee62d4f942	378	Pfam	PF02197	Regulatory subunit of type II PKA R-subunit	24	59	1.8E-8	2025-01-09	IPR003117	cAMP-dependent protein kinase regulatory subunit, dimerization-anchoring domain	-
XP_031561310.1	06468300f1e371b6d29668ee62d4f942	378	Pfam	PF00027	Cyclic nucleotide-binding domain	154	233	6.1E-16	2025-01-09	IPR000595	Cyclic nucleotide-binding domain	-
XP_031561310.1	06468300f1e371b6d29668ee62d4f942	378	Pfam	PF00027	Cyclic nucleotide-binding domain	271	356	2.0E-14	2025-01-09	IPR000595	Cyclic nucleotide-binding domain	-
XP_031564327.1	ad261f9640ca2daaf2b900919830cd99	413	Pfam	PF00106	short chain dehydrogenase	10	205	4.6E-28	2025-01-09	IPR002347	Short-chain dehydrogenase/reductase SDR	-
XP_031564327.1	ad261f9640ca2daaf2b900919830cd99	413	Pfam	PF02036	SCP-2 sterol transfer family	316	406	3.5E-24	2025-01-09	IPR003033	SCP2 sterol-binding domain	-
XP_031571703.1	102818aed78b4264fba3c85ae6ce9aa2	1116	Pfam	PF00135	Carboxylesterase family	533	1052	5.2E-140	2025-01-09	IPR002018	Carboxylesterase, type B	-
XP_031571703.1	102818aed78b4264fba3c85ae6ce9aa2	1116	Pfam	PF00135	Carboxylesterase family	2	464	3.2E-125	2025-01-09	IPR002018	Carboxylesterase, type B	-
XP_031564742.1	ce2c7fc2b7b1d9160c2f22bc3aa79b05	493	Pfam	PF03917	Eukaryotic glutathione synthase, ATP binding domain	15	492	2.0E-109	2025-01-09	IPR005615	Glutathione synthase	GO:0004363(InterPro)|GO:0005524(InterPro)|GO:0006750(InterPro)
XP_031564742.1	ce2c7fc2b7b1d9160c2f22bc3aa79b05	493	Pfam	PF03199	Eukaryotic glutathione synthase	226	325	8.6E-22	2025-01-09	IPR004887	Glutathione synthase, substrate-binding domain	GO:0004363(InterPro)|GO:0005524(InterPro)|GO:0006750(InterPro)
tr|A0A6P8IV90|A0A6P8IV90_ACTTE	83a65ec2facfdcccece651bd1ee17808	1091	Pfam	PF05222	Alanine dehydrogenase/PNT, N-terminal domain	81	215	5.0E-43	2025-01-09	IPR007886	Alanine dehydrogenase/pyridine nucleotide transhydrogenase, N-terminal	-
tr|A0A6P8IV90|A0A6P8IV90_ACTTE	83a65ec2facfdcccece651bd1ee17808	1091	Pfam	PF01262	Alanine dehydrogenase/PNT, C-terminal domain	219	445	6.2E-69	2025-01-09	IPR007698	Alanine dehydrogenase/pyridine nucleotide transhydrogenase, NAD(H)-binding domain	-
tr|A0A6P8IV90|A0A6P8IV90_ACTTE	83a65ec2facfdcccece651bd1ee17808	1091	Pfam	PF02233	NAD(P) transhydrogenase beta subunit	625	1081	1.3E-178	2025-01-09	IPR034300	NADP transhydrogenase beta-like domain	-
tr|A0A6P8IV90|A0A6P8IV90_ACTTE	83a65ec2facfdcccece651bd1ee17808	1091	Pfam	PF12769	4TM region of pyridine nucleotide transhydrogenase, mitoch	504	590	1.9E-26	2025-01-09	IPR024605	NAD(P) transhydrogenase, alpha subunit, C-terminal	-
tr|A0A6P8HLZ5|A0A6P8HLZ5_ACTTE	754bcb3b7bee5b6fa3b2cc99a9c3cc9f	142	Pfam	PF02140	Galactose binding lectin domain	62	141	6.5E-19	2025-01-09	IPR000922	D-galactoside/L-rhamnose binding SUEL lectin domain	GO:0030246(InterPro)
XP_031549903.1	c39b1591405ee6ab67345d26b965b215	622	Pfam	PF00076	RNA recognition motif	14	83	5.0E-15	2025-01-09	IPR000504	RNA recognition motif domain	GO:0003723(InterPro)
XP_031549903.1	c39b1591405ee6ab67345d26b965b215	622	Pfam	PF00076	RNA recognition motif	298	366	1.0E-14	2025-01-09	IPR000504	RNA recognition motif domain	GO:0003723(InterPro)
XP_031549903.1	c39b1591405ee6ab67345d26b965b215	622	Pfam	PF00076	RNA recognition motif	102	169	1.1E-15	2025-01-09	IPR000504	RNA recognition motif domain	GO:0003723(InterPro)
XP_031549903.1	c39b1591405ee6ab67345d26b965b215	622	Pfam	PF00076	RNA recognition motif	195	263	3.2E-14	2025-01-09	IPR000504	RNA recognition motif domain	GO:0003723(InterPro)
XP_031549903.1	c39b1591405ee6ab67345d26b965b215	622	Pfam	PF00658	Poly-adenylate binding protein, unique domain	543	607	2.9E-27	2025-01-09	IPR002004	Polyadenylate-binding protein/Hyperplastic disc protein	GO:0003723(InterPro)
XP_031553122.1	f9e4af669f3c307c5b0546f6ba05788a	351	Pfam	PF08240	Alcohol dehydrogenase GroES-like domain	29	142	2.3E-24	2025-01-09	IPR013154	Alcohol dehydrogenase-like, N-terminal	-
XP_031553122.1	f9e4af669f3c307c5b0546f6ba05788a	351	Pfam	PF00107	Zinc-binding dehydrogenase	180	309	3.1E-21	2025-01-09	IPR013149	Alcohol dehydrogenase-like, C-terminal	-
XP_031574118.1	0e2bc5ad935ba6b32680d8cda926d65a	272	Pfam	PF13649	Methyltransferase domain	48	139	1.6E-9	2025-01-09	IPR041698	Methyltransferase domain 25	-
XP_031549819.1	8a48dabe6e31fe4c4568e01a80d9f077	556	Pfam	PF00112	Papain family cysteine protease	338	554	3.6E-68	2025-01-09	IPR000668	Peptidase C1A, papain C-terminal	GO:0006508(InterPro)|GO:0008234(InterPro)
XP_031549819.1	8a48dabe6e31fe4c4568e01a80d9f077	556	Pfam	PF08246	Cathepsin propeptide inhibitor domain (I29)	254	310	4.5E-12	2025-01-09	IPR013201	Cathepsin propeptide inhibitor domain (I29)	-
KAK2572079.1	b99f8415fdcde8e60020d04b984aa71d	21284	Pfam	PF07974	EGF-like domain	15008	15031	0.19	2025-01-09	IPR013111	EGF-like domain, extracellular	-
KAK2572079.1	b99f8415fdcde8e60020d04b984aa71d	21284	Pfam	PF00094	von Willebrand factor type D domain	19333	19491	4.5E-10	2025-01-09	IPR001846	von Willebrand factor, type D domain	-
KAK2572079.1	b99f8415fdcde8e60020d04b984aa71d	21284	Pfam	PF00094	von Willebrand factor type D domain	18038	18186	1.6E-4	2025-01-09	IPR001846	von Willebrand factor, type D domain	-
KAK2572079.1	b99f8415fdcde8e60020d04b984aa71d	21284	Pfam	PF00094	von Willebrand factor type D domain	16802	16957	0.0058	2025-01-09	IPR001846	von Willebrand factor, type D domain	-
KAK2572079.1	b99f8415fdcde8e60020d04b984aa71d	21284	Pfam	PF00094	von Willebrand factor type D domain	16182	16337	0.0025	2025-01-09	IPR001846	von Willebrand factor, type D domain	-
KAK2572079.1	b99f8415fdcde8e60020d04b984aa71d	21284	Pfam	PF00754	F5/8 type C domain	263	407	5.7E-5	2025-01-09	IPR000421	Coagulation factor 5/8, C-terminal domain	-
tr|A0A6P8IKQ5|A0A6P8IKQ5_ACTTE	78d29d52899fbad6ae9c8a2eb99def07	785	Pfam	PF00041	Fibronectin type III domain	499	580	0.048	2025-01-09	IPR003961	Fibronectin type III	GO:0005515(InterPro)
tr|A0A6P8IKQ5|A0A6P8IKQ5_ACTTE	78d29d52899fbad6ae9c8a2eb99def07	785	Pfam	PF13927	Immunoglobulin domain	312	385	3.2E-6	2025-01-09	-	-	-
tr|A0A6P8IKQ5|A0A6P8IKQ5_ACTTE	78d29d52899fbad6ae9c8a2eb99def07	785	Pfam	PF07679	Immunoglobulin I-set domain	223	306	6.1E-7	2025-01-09	IPR013098	Immunoglobulin I-set	-
XP_031565476.1	c5a95151fa37792874c8ad1d0619b6d4	154	Pfam	PF00416	Ribosomal protein S13/S18	14	142	2.7E-52	2025-01-09	IPR001892	Small ribosomal subunit protein uS13	GO:0003723(InterPro)|GO:0003735(InterPro)|GO:0005840(InterPro)|GO:0006412(InterPro)
tr|A0A6P8I8H8|A0A6P8I8H8_ACTTE	e04575df3e917410a4fed0e3a5bfe553	85	Pfam	PF06399	GTP cyclohydrolase I feedback regulatory protein (GFRP)	2	83	7.5E-36	2025-01-09	IPR009112	GTP cyclohydrolase I, feedback regulatory protein	GO:0009890(InterPro)
tr|A0A6P8H4F3|A0A6P8H4F3_ACTTE	4b6372e642b312f1df2daac11c3b02f0	120	Pfam	PF01920	Prefoldin subunit	14	117	1.3E-16	2025-01-09	IPR002777	Prefoldin beta-like	GO:0006457(InterPro)|GO:0016272(InterPro)|GO:0051082(InterPro)
XP_031555932.1	a9cc416100ef1e5d51d653ed0dc24097	671	Pfam	PF00648	Calpain family cysteine protease	17	315	2.2E-116	2025-01-09	IPR001300	Peptidase C2, calpain, catalytic domain	GO:0004198(InterPro)|GO:0006508(InterPro)
XP_031555932.1	a9cc416100ef1e5d51d653ed0dc24097	671	Pfam	PF01067	Calpain large subunit, domain III	336	470	2.9E-44	2025-01-09	IPR022682	Peptidase C2, calpain, large subunit, domain III	-
XP_031549219.1	de1fa057a45626c9d1eb9fab5d85d869	123	Pfam	PF12796	Ankyrin repeats (3 copies)	7	96	5.4E-14	2025-01-09	IPR002110	Ankyrin repeat	GO:0005515(InterPro)
XP_031562110.1	0709fdf78c78b553ce2d12d809de731e	296	Pfam	PF14204	Ribosomal L18 C-terminal region	236	288	1.8E-13	2025-01-09	IPR025607	Large ribosomal subunit protein uL18, C-terminal, eukaryotes	-
XP_031562110.1	0709fdf78c78b553ce2d12d809de731e	296	Pfam	PF17144	Ribosomal large subunit proteins 60S L5, and 50S L18	14	176	5.1E-83	2025-01-09	IPR005485	Large ribosomal subunit protein uL18 eukaryotic/archaeal	GO:0003735(InterPro)|GO:0005840(InterPro)|GO:0006412(InterPro)|GO:0008097(InterPro)
XP_031550438.1	af1fc3151d9f58f12d4edf4da728e809	341	Pfam	PF02866	lactate/malate dehydrogenase, alpha/beta C-terminal domain	175	339	6.5E-46	2025-01-09	IPR022383	Lactate/malate dehydrogenase, C-terminal	GO:0016616(InterPro)
XP_031550438.1	af1fc3151d9f58f12d4edf4da728e809	341	Pfam	PF00056	lactate/malate dehydrogenase, NAD binding domain	31	173	8.0E-44	2025-01-09	IPR001236	Lactate/malate dehydrogenase, N-terminal	GO:0016491(InterPro)
tr|A0A913XQ75|A0A913XQ75_EXADI	4eb6efc72d71b5f3c18e5e371f77ca29	1277	Pfam	PF12455	Dynein associated protein	510	791	1.0E-66	2025-01-09	IPR022157	Dynein associated protein	-
tr|A0A913XQ75|A0A913XQ75_EXADI	4eb6efc72d71b5f3c18e5e371f77ca29	1277	Pfam	PF01302	CAP-Gly domain	8	72	1.9E-22	2025-01-09	IPR000938	CAP Gly-rich domain	-
XP_031556788.1	930b87084ed4c32c6e909de05d17bbb9	542	Pfam	PF05600	CDK5 regulatory subunit-associated protein 3	13	537	2.5E-182	2025-01-09	IPR008491	CDK5 regulatory subunit-associated protein 3	-
XP_031565619.1	dc7c806fd2f2b1cf30d7c3f6125e1f0e	293	Pfam	PF00076	RNA recognition motif	213	277	9.7E-16	2025-01-09	IPR000504	RNA recognition motif domain	GO:0003723(InterPro)
XP_031565619.1	dc7c806fd2f2b1cf30d7c3f6125e1f0e	293	Pfam	PF12353	Eukaryotic translation initiation factor 3 subunit G	36	150	1.7E-35	2025-01-09	IPR024675	Eukaryotic translation initiation factor 3 subunit G, N-terminal	-
XP_067041152.1	a664d89017fcdeceb7fbfae77ac0aec7	103	Pfam	PF15511	Centromere kinetochore component CENP-T histone fold	39	96	4.2E-4	2025-01-09	IPR035425	CENP-T/Histone H4, histone fold	-
tr|A0A6P8IYL8|A0A6P8IYL8_ACTTE	b64b01dbc545b6ab867ea15452bb3c03	3070	Pfam	PF12662	Complement Clr-like EGF-like	1751	1772	9.0E-5	2025-01-09	IPR026823	Complement Clr-like EGF domain	-
tr|A0A6P8IYL8|A0A6P8IYL8_ACTTE	b64b01dbc545b6ab867ea15452bb3c03	3070	Pfam	PF12662	Complement Clr-like EGF-like	2920	2941	6.4E-5	2025-01-09	IPR026823	Complement Clr-like EGF domain	-
tr|A0A6P8IYL8|A0A6P8IYL8_ACTTE	b64b01dbc545b6ab867ea15452bb3c03	3070	Pfam	PF12947	EGF domain	617	648	8.4E-6	2025-01-09	IPR024731	EGF domain	-
tr|A0A6P8IYL8|A0A6P8IYL8_ACTTE	b64b01dbc545b6ab867ea15452bb3c03	3070	Pfam	PF12947	EGF domain	2859	2894	5.9E-6	2025-01-09	IPR024731	EGF domain	-
tr|A0A6P8IYL8|A0A6P8IYL8_ACTTE	b64b01dbc545b6ab867ea15452bb3c03	3070	Pfam	PF12947	EGF domain	205	240	2.7E-7	2025-01-09	IPR024731	EGF domain	-
tr|A0A6P8IYL8|A0A6P8IYL8_ACTTE	b64b01dbc545b6ab867ea15452bb3c03	3070	Pfam	PF12947	EGF domain	2942	2977	1.8E-6	2025-01-09	IPR024731	EGF domain	-
tr|A0A6P8IYL8|A0A6P8IYL8_ACTTE	b64b01dbc545b6ab867ea15452bb3c03	3070	Pfam	PF12947	EGF domain	1651	1686	6.3E-6	2025-01-09	IPR024731	EGF domain	-
tr|A0A6P8IYL8|A0A6P8IYL8_ACTTE	b64b01dbc545b6ab867ea15452bb3c03	3070	Pfam	PF12947	EGF domain	413	443	9.4E-7	2025-01-09	IPR024731	EGF domain	-
tr|A0A6P8IYL8|A0A6P8IYL8_ACTTE	b64b01dbc545b6ab867ea15452bb3c03	3070	Pfam	PF12947	EGF domain	2535	2570	1.3E-4	2025-01-09	IPR024731	EGF domain	-
tr|A0A6P8IYL8|A0A6P8IYL8_ACTTE	b64b01dbc545b6ab867ea15452bb3c03	3070	Pfam	PF12947	EGF domain	246	282	6.5E-5	2025-01-09	IPR024731	EGF domain	-
tr|A0A6P8IYL8|A0A6P8IYL8_ACTTE	b64b01dbc545b6ab867ea15452bb3c03	3070	Pfam	PF12947	EGF domain	1773	1808	3.3E-6	2025-01-09	IPR024731	EGF domain	-
tr|A0A6P8IYL8|A0A6P8IYL8_ACTTE	b64b01dbc545b6ab867ea15452bb3c03	3070	Pfam	PF12947	EGF domain	2740	2771	2.1E-5	2025-01-09	IPR024731	EGF domain	-
tr|A0A6P8IYL8|A0A6P8IYL8_ACTTE	b64b01dbc545b6ab867ea15452bb3c03	3070	Pfam	PF12947	EGF domain	1851	1886	3.8E-7	2025-01-09	IPR024731	EGF domain	-
tr|A0A6P8IYL8|A0A6P8IYL8_ACTTE	b64b01dbc545b6ab867ea15452bb3c03	3070	Pfam	PF12947	EGF domain	2494	2529	1.2E-4	2025-01-09	IPR024731	EGF domain	-
tr|A0A6P8IYL8|A0A6P8IYL8_ACTTE	b64b01dbc545b6ab867ea15452bb3c03	3070	Pfam	PF12947	EGF domain	2576	2611	6.4E-7	2025-01-09	IPR024731	EGF domain	-
tr|A0A6P8IYL8|A0A6P8IYL8_ACTTE	b64b01dbc545b6ab867ea15452bb3c03	3070	Pfam	PF12947	EGF domain	2617	2652	9.1E-7	2025-01-09	IPR024731	EGF domain	-
tr|A0A6P8IYL8|A0A6P8IYL8_ACTTE	b64b01dbc545b6ab867ea15452bb3c03	3070	Pfam	PF12947	EGF domain	1569	1604	1.4E-4	2025-01-09	IPR024731	EGF domain	-
tr|A0A6P8IYL8|A0A6P8IYL8_ACTTE	b64b01dbc545b6ab867ea15452bb3c03	3070	Pfam	PF12947	EGF domain	488	522	1.6E-6	2025-01-09	IPR024731	EGF domain	-
tr|A0A6P8IYL8|A0A6P8IYL8_ACTTE	b64b01dbc545b6ab867ea15452bb3c03	3070	Pfam	PF12947	EGF domain	2700	2731	1.7E-5	2025-01-09	IPR024731	EGF domain	-
tr|A0A6P8IYL8|A0A6P8IYL8_ACTTE	b64b01dbc545b6ab867ea15452bb3c03	3070	Pfam	PF12947	EGF domain	820	850	4.5E-5	2025-01-09	IPR024731	EGF domain	-
tr|A0A6P8IYL8|A0A6P8IYL8_ACTTE	b64b01dbc545b6ab867ea15452bb3c03	3070	Pfam	PF12947	EGF domain	1610	1645	6.4E-7	2025-01-09	IPR024731	EGF domain	-
tr|A0A6P8IYL8|A0A6P8IYL8_ACTTE	b64b01dbc545b6ab867ea15452bb3c03	3070	Pfam	PF12947	EGF domain	571	606	5.9E-7	2025-01-09	IPR024731	EGF domain	-
tr|A0A6P8IYL8|A0A6P8IYL8_ACTTE	b64b01dbc545b6ab867ea15452bb3c03	3070	Pfam	PF12947	EGF domain	3020	3055	4.6E-6	2025-01-09	IPR024731	EGF domain	-
tr|A0A6P8IYL8|A0A6P8IYL8_ACTTE	b64b01dbc545b6ab867ea15452bb3c03	3070	Pfam	PF12947	EGF domain	169	199	1.1E-4	2025-01-09	IPR024731	EGF domain	-
tr|A0A6P8IYL8|A0A6P8IYL8_ACTTE	b64b01dbc545b6ab867ea15452bb3c03	3070	Pfam	PF12947	EGF domain	288	323	5.4E-8	2025-01-09	IPR024731	EGF domain	-
tr|A0A6P8IYL8|A0A6P8IYL8_ACTTE	b64b01dbc545b6ab867ea15452bb3c03	3070	Pfam	PF07645	Calcium-binding EGF domain	445	478	1.1E-4	2025-01-09	IPR049883	NOTCH1 EGF-like calcium-binding domain	-
tr|A0A6P8IYL8|A0A6P8IYL8_ACTTE	b64b01dbc545b6ab867ea15452bb3c03	3070	Pfam	PF07645	Calcium-binding EGF domain	364	403	6.7E-5	2025-01-09	IPR049883	NOTCH1 EGF-like calcium-binding domain	-
tr|A0A6P8IYL8|A0A6P8IYL8_ACTTE	b64b01dbc545b6ab867ea15452bb3c03	3070	Pfam	PF07645	Calcium-binding EGF domain	526	565	2.7E-5	2025-01-09	IPR049883	NOTCH1 EGF-like calcium-binding domain	-
tr|A0A6P8IYL8|A0A6P8IYL8_ACTTE	b64b01dbc545b6ab867ea15452bb3c03	3070	Pfam	PF07645	Calcium-binding EGF domain	691	730	2.6E-6	2025-01-09	IPR049883	NOTCH1 EGF-like calcium-binding domain	-
tr|A0A6P8IYL8|A0A6P8IYL8_ACTTE	b64b01dbc545b6ab867ea15452bb3c03	3070	Pfam	PF07645	Calcium-binding EGF domain	650	689	3.4E-5	2025-01-09	IPR049883	NOTCH1 EGF-like calcium-binding domain	-
tr|A0A6P8IYL8|A0A6P8IYL8_ACTTE	b64b01dbc545b6ab867ea15452bb3c03	3070	Pfam	PF07645	Calcium-binding EGF domain	740	769	3.6	2025-01-09	IPR049883	NOTCH1 EGF-like calcium-binding domain	-
tr|A0A6P8IYL8|A0A6P8IYL8_ACTTE	b64b01dbc545b6ab867ea15452bb3c03	3070	Pfam	PF07645	Calcium-binding EGF domain	2814	2853	2.9E-5	2025-01-09	IPR049883	NOTCH1 EGF-like calcium-binding domain	-
tr|A0A6P8IYL8|A0A6P8IYL8_ACTTE	b64b01dbc545b6ab867ea15452bb3c03	3070	Pfam	PF07645	Calcium-binding EGF domain	2773	2812	4.7E-7	2025-01-09	IPR049883	NOTCH1 EGF-like calcium-binding domain	-
tr|A0A6P8IYL8|A0A6P8IYL8_ACTTE	b64b01dbc545b6ab867ea15452bb3c03	3070	Pfam	PF07645	Calcium-binding EGF domain	771	810	1.0E-4	2025-01-09	IPR049883	NOTCH1 EGF-like calcium-binding domain	-
tr|A0A6P8IZV8|A0A6P8IZV8_ACTTE	733e768322b852811402b2ab5080282c	417	Pfam	PF01150	GDA1/CD39 (nucleoside phosphatase) family	21	415	9.5E-78	2025-01-09	IPR000407	Nucleoside phosphatase GDA1/CD39	GO:0016787(InterPro)
XP_031551020.1	eeae1c641cc51ffbedea38eb7541fe2b	150	Pfam	PF02064	MAS20 protein import receptor	11	128	6.7E-37	2025-01-09	IPR002056	Protein import receptor MAS20	GO:0005742(InterPro)|GO:0006605(InterPro)|GO:0006886(InterPro)
tr|A0A6P8HW62|A0A6P8HW62_ACTTE	fcbd93dcf125aa01912bb54f239437cb	139	Pfam	PF01215	Cytochrome c oxidase subunit Vb	37	130	3.7E-10	2025-01-09	IPR002124	Cytochrome c oxidase, subunit Vb	GO:0005740(InterPro)|GO:0006123(InterPro)
XP_031568521.1	22bcf61fe281b2471beacb7598a13ae8	366	Pfam	PF17284	Spermidine synthase tetramerisation domain	130	173	8.9E-9	2025-01-09	IPR035246	Spermidine synthase, tetramerisation domain	-
XP_031568521.1	22bcf61fe281b2471beacb7598a13ae8	366	Pfam	PF01564	Spermine/spermidine synthase domain	177	364	1.0E-29	2025-01-09	-	-	-
XP_031568521.1	22bcf61fe281b2471beacb7598a13ae8	366	Pfam	PF17950	S-adenosylmethionine decarboxylase N -terminal	47	117	0.037	2025-01-09	IPR040900	Spermine synthase, N-terminal	-
XP_057310964.1	b0bd0055a20a7cb1a6f04f046b1c04b2	359	Pfam	PF00503	G-protein alpha subunit	16	348	1.5E-113	2025-01-09	IPR001019	Guanine nucleotide binding protein (G-protein), alpha subunit	GO:0003924(InterPro)|GO:0007186(InterPro)|GO:0019001(InterPro)|GO:0031683(InterPro)
XP_031554315.1	284ca83631bb1835ce71d245a30ec078	592	Pfam	PF00596	Class II Aldolase and Adducin N-terminal domain	131	314	1.2E-17	2025-01-09	IPR001303	Class II aldolase/adducin N-terminal	-
XP_031549885.1	e417387d14553073f8ac2e61f140f108	601	Pfam	PF00135	Carboxylesterase family	26	543	2.7E-130	2025-01-09	IPR002018	Carboxylesterase, type B	-
XP_031558647.1	ad29e93b517617859043804e2236be51	390	Pfam	PF10509	Galactokinase galactose-binding signature	17	63	2.0E-17	2025-01-09	IPR019539	Galactokinase, N-terminal domain	-
XP_031558647.1	ad29e93b517617859043804e2236be51	390	Pfam	PF00288	GHMP kinases N terminal domain	126	192	2.5E-10	2025-01-09	IPR006204	GHMP kinase N-terminal domain	GO:0005524(InterPro)
XP_031558647.1	ad29e93b517617859043804e2236be51	390	Pfam	PF08544	GHMP kinases C terminal	290	371	2.0E-10	2025-01-09	IPR013750	GHMP kinase, C-terminal domain	-
tr|A0A6P8HF54|A0A6P8HF54_ACTTE	b4635c5051642dab336f6c424b1c6eb1	1076	Pfam	PF00531	Death domain	968	1035	0.0048	2025-01-09	IPR000488	Death domain	GO:0005515(InterPro)|GO:0007165(InterPro)
tr|A0A6S7HFS2|A0A6S7HFS2_PARCT	4a711ca88f97eab669f1884df2952e38	615	Pfam	PF00307	Calponin homology (CH) domain	264	367	3.1E-17	2025-01-09	IPR001715	Calponin homology domain	GO:0005515(InterPro)
tr|A0A6S7HFS2|A0A6S7HFS2_PARCT	4a711ca88f97eab669f1884df2952e38	615	Pfam	PF00307	Calponin homology (CH) domain	508	610	6.9E-14	2025-01-09	IPR001715	Calponin homology domain	GO:0005515(InterPro)
tr|A0A6S7HFS2|A0A6S7HFS2_PARCT	4a711ca88f97eab669f1884df2952e38	615	Pfam	PF00307	Calponin homology (CH) domain	385	491	8.9E-18	2025-01-09	IPR001715	Calponin homology domain	GO:0005515(InterPro)
tr|A0A6S7HFS2|A0A6S7HFS2_PARCT	4a711ca88f97eab669f1884df2952e38	615	Pfam	PF00307	Calponin homology (CH) domain	120	233	1.4E-13	2025-01-09	IPR001715	Calponin homology domain	GO:0005515(InterPro)
tr|A0A6P8HTF7|A0A6P8HTF7_ACTTE	da16b3e89e80f9e72c8cca787b3d3549	3754	Pfam	PF13385	Concanavalin A-like lectin/glucanases superfamily	2937	3066	1.0E-4	2025-01-09	-	-	-
tr|A0A6P8HTF7|A0A6P8HTF7_ACTTE	da16b3e89e80f9e72c8cca787b3d3549	3754	Pfam	PF01477	PLAT/LH2 domain	3347	3453	7.6E-14	2025-01-09	IPR001024	PLAT/LH2 domain	GO:0005515(InterPro)
tr|A0A6P8HTF7|A0A6P8HTF7_ACTTE	da16b3e89e80f9e72c8cca787b3d3549	3754	Pfam	PF00014	Kunitz/Bovine pancreatic trypsin inhibitor domain	45	87	2.2E-7	2025-01-09	IPR002223	Pancreatic trypsin inhibitor Kunitz domain	GO:0004867(InterPro)
tr|A0A6P8HTF7|A0A6P8HTF7_ACTTE	da16b3e89e80f9e72c8cca787b3d3549	3754	Pfam	PF00014	Kunitz/Bovine pancreatic trypsin inhibitor domain	3664	3715	5.9E-10	2025-01-09	IPR002223	Pancreatic trypsin inhibitor Kunitz domain	GO:0004867(InterPro)
tr|A0A6P8HTF7|A0A6P8HTF7_ACTTE	da16b3e89e80f9e72c8cca787b3d3549	3754	Pfam	PF12661	Human growth factor-like EGF	3506	3526	0.55	2025-01-09	IPR013032	EGF-like, conserved site	-
XP_031550383.1	0fffce0bf310aff9194894756f0fd521	295	Pfam	PF00530	Scavenger receptor cysteine-rich domain	36	127	9.2E-21	2025-01-09	IPR001190	SRCR domain	GO:0016020(InterPro)
XP_031550383.1	0fffce0bf310aff9194894756f0fd521	295	Pfam	PF00530	Scavenger receptor cysteine-rich domain	256	294	9.4E-5	2025-01-09	IPR001190	SRCR domain	GO:0016020(InterPro)
XP_031550383.1	0fffce0bf310aff9194894756f0fd521	295	Pfam	PF00530	Scavenger receptor cysteine-rich domain	155	246	1.7E-17	2025-01-09	IPR001190	SRCR domain	GO:0016020(InterPro)
XP_031573607.1	98e61fce209e21a3fbd97e9a0272d14c	177	Pfam	PF04062	ARP2/3 complex ARPC3 (21 kDa) subunit	1	172	1.4E-75	2025-01-09	IPR007204	Actin-related protein 2/3 complex subunit 3	GO:0005856(InterPro)|GO:0005885(InterPro)|GO:0034314(InterPro)
tr|A0A6P8I8B9|A0A6P8I8B9_ACTTE	83f5c8213192036a0a2cf22c866ab9d1	4667	Pfam	PF12777	Microtubule-binding stalk of dynein motor	3195	3526	2.0E-36	2025-01-09	IPR024743	Dynein heavy chain, coiled coil stalk	-
tr|A0A6P8I8B9|A0A6P8I8B9_ACTTE	83f5c8213192036a0a2cf22c866ab9d1	4667	Pfam	PF08393	Dynein heavy chain, N-terminal region 2	1324	1721	7.6E-123	2025-01-09	IPR013602	Dynein heavy chain, linker	-
tr|A0A6P8I8B9|A0A6P8I8B9_ACTTE	83f5c8213192036a0a2cf22c866ab9d1	4667	Pfam	PF12775	P-loop containing dynein motor region	2555	2731	2.8E-34	2025-01-09	-	-	-
tr|A0A6P8I8B9|A0A6P8I8B9_ACTTE	83f5c8213192036a0a2cf22c866ab9d1	4667	Pfam	PF18199	Dynein heavy chain C-terminal domain	4376	4661	1.4E-43	2025-01-09	IPR041228	Dynein heavy chain, C-terminal domain	-
tr|A0A6P8I8B9|A0A6P8I8B9_ACTTE	83f5c8213192036a0a2cf22c866ab9d1	4667	Pfam	PF17852	Dynein heavy chain AAA lid domain	2424	2544	9.4E-20	2025-01-09	IPR041466	Dynein heavy chain, AAA 5 extension domain	-
tr|A0A6P8I8B9|A0A6P8I8B9_ACTTE	83f5c8213192036a0a2cf22c866ab9d1	4667	Pfam	PF12780	P-loop containing dynein motor region D4	2902	3180	4.4E-61	2025-01-09	IPR024317	Dynein heavy chain, AAA module D4	-
tr|A0A6P8I8B9|A0A6P8I8B9_ACTTE	83f5c8213192036a0a2cf22c866ab9d1	4667	Pfam	PF22597	Dynein heavy chain, ATPase lid domain	2745	2837	1.5E-33	2025-01-09	IPR054354	Dynein 2 heavy chain 1, cytoplasmic, ATPase lid domain	-
tr|A0A6P8I8B9|A0A6P8I8B9_ACTTE	83f5c8213192036a0a2cf22c866ab9d1	4667	Pfam	PF18198	Dynein heavy chain AAA lid domain	4171	4322	1.6E-33	2025-01-09	IPR041658	Dynein heavy chain AAA lid domain	-
tr|A0A6P8I8B9|A0A6P8I8B9_ACTTE	83f5c8213192036a0a2cf22c866ab9d1	4667	Pfam	PF03028	Dynein heavy chain region D6 P-loop domain	4031	4138	6.7E-25	2025-01-09	IPR004273	Dynein heavy chain region D6 P-loop domain	GO:0007018(InterPro)|GO:0008569(InterPro)|GO:0030286(InterPro)
tr|A0A6P8I8B9|A0A6P8I8B9_ACTTE	83f5c8213192036a0a2cf22c866ab9d1	4667	Pfam	PF08385	Dynein heavy chain, N-terminal region 1	242	835	9.8E-129	2025-01-09	IPR013594	Dynein heavy chain, tail	-
tr|A0A6P8I8B9|A0A6P8I8B9_ACTTE	83f5c8213192036a0a2cf22c866ab9d1	4667	Pfam	PF12781	ATP-binding dynein motor region	3555	3774	9.9E-75	2025-01-09	IPR035706	Dynein heavy chain, ATP-binding dynein motor region	-
tr|A0A6P8I8B9|A0A6P8I8B9_ACTTE	83f5c8213192036a0a2cf22c866ab9d1	4667	Pfam	PF12774	Hydrolytic ATP binding site of dynein motor region	1870	2228	2.3E-126	2025-01-09	IPR035699	Dynein heavy chain, hydrolytic ATP-binding dynein motor region	GO:0005524(InterPro)
CAH3036276.1	997861eceb59275253ef184361be1071	146	Pfam	PF01423	LSM domain	5	69	2.2E-14	2025-01-09	IPR001163	Sm domain, eukaryotic/archaea-type	-
XP_031555658.1	a9223870ba4ba30b6b9f4ec9ae9ad240	276	Pfam	PF00635	MSP (Major sperm protein) domain	8	110	1.9E-27	2025-01-09	IPR000535	Major sperm protein (MSP) domain	-
tr|A0A6P8HNA2|A0A6P8HNA2_ACTTE	5984d0d98c90faedfb82e4b0a20dfaec	606	Pfam	PF00013	KH domain	154	210	8.8E-7	2025-01-09	IPR004088	K Homology domain, type 1	GO:0003723(InterPro)
tr|A0A6P8HNA2|A0A6P8HNA2_ACTTE	5984d0d98c90faedfb82e4b0a20dfaec	606	Pfam	PF00013	KH domain	12	66	4.1E-8	2025-01-09	IPR004088	K Homology domain, type 1	GO:0003723(InterPro)
tr|A0A6P8HNA2|A0A6P8HNA2_ACTTE	5984d0d98c90faedfb82e4b0a20dfaec	606	Pfam	PF00013	KH domain	81	137	1.1E-9	2025-01-09	IPR004088	K Homology domain, type 1	GO:0003723(InterPro)
ABW97359.1	776d1023d207fc5bfd04adc51584262f	82	Pfam	PF00706	Anenome neurotoxin	31	80	7.6E-6	2025-01-09	-	-	-
tr|A0A6P8HRE5|A0A6P8HRE5_ACTTE	d5e46724bcb484002972b1cf1d8528a0	562	Pfam	PF13432	Tetratricopeptide repeat	416	462	4.9	2025-01-09	-	-	-
tr|A0A6P8HRE5|A0A6P8HRE5_ACTTE	d5e46724bcb484002972b1cf1d8528a0	562	Pfam	PF13414	TPR repeat	82	128	0.0026	2025-01-09	-	-	-
tr|A0A6P8HRE5|A0A6P8HRE5_ACTTE	d5e46724bcb484002972b1cf1d8528a0	562	Pfam	PF13181	Tetratricopeptide repeat	354	385	0.91	2025-01-09	IPR019734	Tetratricopeptide repeat	GO:0005515(InterPro)
tr|A0A6P8IRU8|A0A6P8IRU8_ACTTE	bcc73e256e784fe67e1d4ca983772f68	165	Pfam	PF00582	Universal stress protein family	8	152	2.0E-25	2025-01-09	IPR006016	UspA	-
XP_031559764.1	65373372160bb008c8c6ce579f7c60a0	380	Pfam	PF02574	Homocysteine S-methyltransferase	28	318	5.9E-43	2025-01-09	IPR003726	Homocysteine-binding domain	-
XP_031549058.1	8eebe0e87ae69eeeac8b0aa2e0b906d5	1209	Pfam	PF08264	Anticodon-binding domain of tRNA ligase	732	886	2.9E-25	2025-01-09	IPR013155	Methionyl/Valyl/Leucyl/Isoleucyl-tRNA synthetase, anticodon-binding	GO:0004812(InterPro)|GO:0006418(InterPro)
XP_031549058.1	8eebe0e87ae69eeeac8b0aa2e0b906d5	1209	Pfam	PF19302	Domain of unknown function (DUF5915)	906	1074	9.9E-17	2025-01-09	-	-	-
XP_031549058.1	8eebe0e87ae69eeeac8b0aa2e0b906d5	1209	Pfam	PF00133	tRNA synthetases class I (I, L, M and V)	57	677	3.0E-159	2025-01-09	IPR002300	Aminoacyl-tRNA synthetase, class Ia	GO:0000166(InterPro)|GO:0004812(InterPro)|GO:0005524(InterPro)|GO:0006418(InterPro)
XP_031549871.1	eb8f419cde0a1b8744ceb862e02862b2	230	Pfam	PF01088	Ubiquitin carboxyl-terminal hydrolase, family 1	7	214	7.1E-68	2025-01-09	IPR001578	Peptidase C12, ubiquitin carboxyl-terminal hydrolase	GO:0004843(InterPro)|GO:0006511(InterPro)
tr|A0A6P8JDL8|A0A6P8JDL8_ACTTE	416ff20d2bc49e686efc4db7327a018f	513	Pfam	PF05587	Anthrax receptor extracellular domain	208	308	4.9E-26	2025-01-09	IPR008400	Anthrax toxin receptor, extracellular domain	GO:0016020(InterPro)|GO:0038023(InterPro)
tr|A0A6P8JDL8|A0A6P8JDL8_ACTTE	416ff20d2bc49e686efc4db7327a018f	513	Pfam	PF00092	von Willebrand factor type A domain	36	202	1.6E-19	2025-01-09	IPR002035	von Willebrand factor, type A	-
tr|A0A6P8JDL8|A0A6P8JDL8_ACTTE	416ff20d2bc49e686efc4db7327a018f	513	Pfam	PF05586	Anthrax receptor C-terminus region	415	448	0.0015	2025-01-09	IPR008399	Anthrax toxin receptor, C-terminal	GO:0016020(InterPro)|GO:0038023(InterPro)
tr|A0A6P8HG30|A0A6P8HG30_ACTTE	36a50a64e39dc1bfccde76fd02986c0b	86	Pfam	PF01722	BolA-like protein	13	79	6.7E-17	2025-01-09	IPR002634	BolA protein	-
tr|A0A6P8IMR1|A0A6P8IMR1_ACTTE	d22a955c6a312dbf4c646c64e543c02f	496	Pfam	PF05577	Serine carboxypeptidase S28	55	487	3.5E-153	2025-01-09	IPR008758	Peptidase S28	GO:0006508(InterPro)|GO:0070008(InterPro)
tr|A0A6P8HBS9|A0A6P8HBS9_ACTTE	1d914c75c4808203dcab0091e10cd204	769	Pfam	PF02225	PA domain	185	274	6.4E-9	2025-01-09	IPR003137	PA domain	-
tr|A0A6P8HBS9|A0A6P8HBS9_ACTTE	1d914c75c4808203dcab0091e10cd204	769	Pfam	PF04253	Transferrin receptor-like dimerisation domain	637	757	3.3E-22	2025-01-09	IPR007365	Transferrin receptor-like, dimerisation domain	-
tr|A0A6P8HBS9|A0A6P8HBS9_ACTTE	1d914c75c4808203dcab0091e10cd204	769	Pfam	PF04389	Peptidase family M28	371	574	4.2E-20	2025-01-09	IPR007484	Peptidase M28	-
tr|A0A6P8HQX1|A0A6P8HQX1_ACTTE	f67c24b7f948ec2e4fad439bd8600395	179	Pfam	PF00838	Translationally controlled tumour protein	1	172	3.0E-18	2025-01-09	IPR018105	Translationally controlled tumour protein	-
tr|A0A6P8HIP5|A0A6P8HIP5_ACTTE	f586506f23f3b52fdc3c0e2b0396f54f	548	Pfam	PF03291	mRNA (guanine-N(7))-methyltransferase domain	68	424	4.9E-120	2025-01-09	IPR004971	mRNA (guanine-N(7))-methyltransferase domain	-
XP_031568652.1	20ece60cb8aceb53f1caea9507c58c47	354	Pfam	PF00153	Mitochondrial carrier protein	155	237	2.9E-14	2025-01-09	IPR018108	Mitochondrial substrate/solute carrier	-
XP_031568652.1	20ece60cb8aceb53f1caea9507c58c47	354	Pfam	PF00153	Mitochondrial carrier protein	59	138	2.7E-16	2025-01-09	IPR018108	Mitochondrial substrate/solute carrier	-
XP_031568652.1	20ece60cb8aceb53f1caea9507c58c47	354	Pfam	PF00153	Mitochondrial carrier protein	252	330	2.2E-8	2025-01-09	IPR018108	Mitochondrial substrate/solute carrier	-
XP_031562782.1	369d52ee2b2732d5e0aedb4b0db2014a	295	Pfam	PF14938	Soluble NSF attachment protein, SNAP	10	288	3.7E-108	2025-01-09	-	-	-
XP_031557332.1	b0302fd91b2c00406955c2ca5b41af89	484	Pfam	PF08953	Domain of unknown function (DUF1899)	3	68	2.3E-24	2025-01-09	IPR015048	Domain of unknown function DUF1899	-
XP_031557332.1	b0302fd91b2c00406955c2ca5b41af89	484	Pfam	PF16300	Type of WD40 repeat	341	383	3.9E-17	2025-01-09	-	-	-
XP_031557332.1	b0302fd91b2c00406955c2ca5b41af89	484	Pfam	PF00400	WD domain, G-beta repeat	121	159	1.7	2025-01-09	IPR001680	WD40 repeat	GO:0005515(InterPro)
XP_031557332.1	b0302fd91b2c00406955c2ca5b41af89	484	Pfam	PF00400	WD domain, G-beta repeat	77	108	0.21	2025-01-09	IPR001680	WD40 repeat	GO:0005515(InterPro)
XP_031557332.1	b0302fd91b2c00406955c2ca5b41af89	484	Pfam	PF00400	WD domain, G-beta repeat	164	199	0.056	2025-01-09	IPR001680	WD40 repeat	GO:0005515(InterPro)
XP_031558776.1	3cc53d3ae087949cf7098ce6adce95ea	445	Pfam	PF00278	Pyridoxal-dependent decarboxylase, C-terminal sheet domain	294	394	1.0E-7	2025-01-09	IPR022643	Orn/DAP/Arg decarboxylase 2, C-terminal	GO:0003824(InterPro)
XP_031558776.1	3cc53d3ae087949cf7098ce6adce95ea	445	Pfam	PF02784	Pyridoxal-dependent decarboxylase, pyridoxal binding domain	42	293	2.5E-35	2025-01-09	IPR022644	Orn/DAP/Arg decarboxylase 2, N-terminal	GO:0003824(InterPro)
tr|A0A6P8HG63|A0A6P8HG63_ACTTE	75817e5ff9e8c9959e1154b84a181af0	453	Pfam	PF21417	Tyrosine 3-monooxygenase-like, ACT domain	32	94	0.0024	2025-01-09	IPR049321	Tyrosine 3-monooxygenase-like, ACT domain	-
tr|A0A6P8HG63|A0A6P8HG63_ACTTE	75817e5ff9e8c9959e1154b84a181af0	453	Pfam	PF00351	Biopterin-dependent aromatic amino acid hydroxylase	120	450	6.2E-170	2025-01-09	IPR019774	Aromatic amino acid hydroxylase, C-terminal	GO:0016714(InterPro)
tr|A0A6P8I3B0|A0A6P8I3B0_ACTTE	c377eb26abe782cd2aafe33d7e6a37ef	398	Pfam	PF02199	Saposin A-type domain	24	54	2.9E-13	2025-01-09	IPR003119	Saposin A-type domain	-
tr|A0A6P8I3B0|A0A6P8I3B0_ACTTE	c377eb26abe782cd2aafe33d7e6a37ef	398	Pfam	PF02199	Saposin A-type domain	368	398	4.1E-8	2025-01-09	IPR003119	Saposin A-type domain	-
tr|A0A6P8I3B0|A0A6P8I3B0_ACTTE	c377eb26abe782cd2aafe33d7e6a37ef	398	Pfam	PF05184	Saposin-like type B, region 1	179	215	3.1E-11	2025-01-09	IPR007856	Saposin-like type B, region 1	GO:0006629(InterPro)
tr|A0A6P8I3B0|A0A6P8I3B0_ACTTE	c377eb26abe782cd2aafe33d7e6a37ef	398	Pfam	PF05184	Saposin-like type B, region 1	275	311	8.8E-11	2025-01-09	IPR007856	Saposin-like type B, region 1	GO:0006629(InterPro)
tr|A0A6P8I3B0|A0A6P8I3B0_ACTTE	c377eb26abe782cd2aafe33d7e6a37ef	398	Pfam	PF05184	Saposin-like type B, region 1	62	97	0.011	2025-01-09	IPR007856	Saposin-like type B, region 1	GO:0006629(InterPro)
tr|A0A6P8I3B0|A0A6P8I3B0_ACTTE	c377eb26abe782cd2aafe33d7e6a37ef	398	Pfam	PF03489	Saposin-like type B, region 2	316	348	1.5E-4	2025-01-09	IPR008138	Saposin B type, region 2	-
tr|A0A6P8I3B0|A0A6P8I3B0_ACTTE	c377eb26abe782cd2aafe33d7e6a37ef	398	Pfam	PF03489	Saposin-like type B, region 2	102	136	0.0066	2025-01-09	IPR008138	Saposin B type, region 2	-
tr|A0A6P8I3B0|A0A6P8I3B0_ACTTE	c377eb26abe782cd2aafe33d7e6a37ef	398	Pfam	PF03489	Saposin-like type B, region 2	220	253	1.9E-9	2025-01-09	IPR008138	Saposin B type, region 2	-
XP_031564697.1	941ab5d70031682ccf43cb695389262c	240	Pfam	PF00412	LIM domain	5	58	3.0E-7	2025-01-09	IPR001781	Zinc finger, LIM-type	-
XP_031564697.1	941ab5d70031682ccf43cb695389262c	240	Pfam	PF00018	SH3 domain	187	234	5.0E-11	2025-01-09	IPR001452	SH3 domain	GO:0005515(InterPro)
XP_031564697.1	941ab5d70031682ccf43cb695389262c	240	Pfam	PF00880	Nebulin repeat	67	94	0.039	2025-01-09	IPR000900	Nebulin repeat	-
XP_031564697.1	941ab5d70031682ccf43cb695389262c	240	Pfam	PF00880	Nebulin repeat	102	121	1.3	2025-01-09	IPR000900	Nebulin repeat	-
XP_031574763.1	474001a47a7da4c1e0d418603ea36e0d	378	Pfam	PF01549	ShK domain-like	34	68	0.091	2025-01-09	IPR003582	ShKT domain	-
XP_031574763.1	474001a47a7da4c1e0d418603ea36e0d	378	Pfam	PF00089	Trypsin	137	369	1.5E-59	2025-01-09	IPR001254	Serine proteases, trypsin domain	GO:0004252(InterPro)|GO:0006508(InterPro)
XP_031554284.1	7e91aab920bb40b04c4d5e8b2c575052	865	Pfam	PF05010	Transforming acidic coiled-coil-containing protein (TACC), C-terminal	654	858	2.6E-51	2025-01-09	IPR007707	Transforming acidic coiled-coil-containing protein, C-terminal	-
XP_031554847.1	1a649ba03dc57cc7399c9b7034224178	288	Pfam	PF15359	Carnitine deficiency-associated protein 3	116	242	1.8E-30	2025-01-09	IPR026806	Protein CDV3	-
XP_031564935.1	de1a1873f602cbcbc1eaaff6141f0792	369	Pfam	PF00626	Gelsolin repeat	301	364	1.1E-6	2025-01-09	IPR007123	Gelsolin-like domain	-
XP_031564935.1	de1a1873f602cbcbc1eaaff6141f0792	369	Pfam	PF00626	Gelsolin repeat	63	139	4.0E-9	2025-01-09	IPR007123	Gelsolin-like domain	-
XP_031564935.1	de1a1873f602cbcbc1eaaff6141f0792	369	Pfam	PF00626	Gelsolin repeat	181	240	5.8E-7	2025-01-09	IPR007123	Gelsolin-like domain	-
XP_031551610.1	c580adb65d8dfbb103215a30e4d2fccb	894	Pfam	PF01363	FYVE zinc finger	817	879	3.2E-7	2025-01-09	IPR000306	FYVE zinc finger	GO:0046872(InterPro)
XP_031551610.1	c580adb65d8dfbb103215a30e4d2fccb	894	Pfam	PF03528	Rabaptin	18	165	5.9E-6	2025-01-09	IPR018514	Rabaptin coiled-coil domain	GO:0005096(InterPro)|GO:0008083(InterPro)
XP_031551610.1	c580adb65d8dfbb103215a30e4d2fccb	894	Pfam	PF03528	Rabaptin	188	461	3.6E-39	2025-01-09	IPR018514	Rabaptin coiled-coil domain	GO:0005096(InterPro)|GO:0008083(InterPro)
XP_031551610.1	c580adb65d8dfbb103215a30e4d2fccb	894	Pfam	PF09311	Rabaptin-like protein	518	813	3.4E-32	2025-01-09	IPR015390	Rabaptin, GTPase-Rab5 binding domain	-
tr|A0A6P8HEL0|A0A6P8HEL0_ACTTE	ce6e4359c4274223b6080c7121416e9a	333	Pfam	PF02866	lactate/malate dehydrogenase, alpha/beta C-terminal domain	156	329	1.5E-42	2025-01-09	IPR022383	Lactate/malate dehydrogenase, C-terminal	GO:0016616(InterPro)
tr|A0A6P8HEL0|A0A6P8HEL0_ACTTE	ce6e4359c4274223b6080c7121416e9a	333	Pfam	PF00056	lactate/malate dehydrogenase, NAD binding domain	6	152	2.7E-32	2025-01-09	IPR001236	Lactate/malate dehydrogenase, N-terminal	GO:0016491(InterPro)
XP_031560661.1	a436a53513c1e483a8b43b08f59d6675	585	Pfam	PF00118	TCP-1/cpn60 chaperonin family	56	557	1.1E-65	2025-01-09	IPR002423	Chaperonin Cpn60/GroEL/TCP-1 family	GO:0005524(InterPro)
XP_031561925.1	f0602b1512a1fab3843bb8b22092d67d	296	Pfam	PF00231	ATP synthase	26	296	4.7E-69	2025-01-09	IPR000131	ATP synthase, F1 complex, gamma subunit	GO:0015986(InterPro)|GO:0045261(InterPro)|GO:0046933(InterPro)
tr|A0A6P8IJX6|A0A6P8IJX6_ACTTE	f95ad5b6e20ea890999bab7b32f87903	641	Pfam	PF00085	Thioredoxin	62	164	5.8E-29	2025-01-09	IPR013766	Thioredoxin domain	-
tr|A0A6P8IJX6|A0A6P8IJX6_ACTTE	f95ad5b6e20ea890999bab7b32f87903	641	Pfam	PF00085	Thioredoxin	177	278	5.0E-29	2025-01-09	IPR013766	Thioredoxin domain	-
tr|A0A6P8IJX6|A0A6P8IJX6_ACTTE	f95ad5b6e20ea890999bab7b32f87903	641	Pfam	PF00085	Thioredoxin	525	628	6.8E-23	2025-01-09	IPR013766	Thioredoxin domain	-
tr|A0A6P8IJX6|A0A6P8IJX6_ACTTE	f95ad5b6e20ea890999bab7b32f87903	641	Pfam	PF13848	Thioredoxin-like domain	310	501	4.2E-14	2025-01-09	-	-	-
tr|A0A6P8J1K4|A0A6P8J1K4_ACTTE	d650b8f5bda94675842ac39f96dd0e77	823	Pfam	PF09731	Mitochondrial inner membrane protein	83	814	1.3E-89	2025-01-09	IPR019133	MICOS complex subunit MIC60	-
tr|A0A6P8J654|A0A6P8J654_ACTTE	c31894789944531f3ea34a4b881c4daf	157	Pfam	PF08806	Sep15/SelM redox domain	50	95	1.8E-5	2025-01-09	IPR014912	Selenoprotein F/M domain	-
tr|A0A6P8H327|A0A6P8H327_ACTTE	ae91cc159273367897fc91c10edbaeb5	160	Pfam	PF00582	Universal stress protein family	11	153	2.9E-26	2025-01-09	IPR006016	UspA	-
XP_031552913.1	b0200875a2dbc5e4b29049eb1cc590cc	186	Pfam	PF01549	ShK domain-like	150	183	0.6	2025-01-09	IPR003582	ShKT domain	-
XP_031557104.1	1ca413535641836fdfd7c12abcbee594	125	Pfam	PF14712	Snapin/Pallidin	17	104	2.9E-25	2025-01-09	IPR028119	Snapin/Pallidin/Snn1	-
XP_031570601.1	bd8dba338ed7f5c212664902c6b238d0	695	Pfam	PF16470	Peptidase S8 pro-domain	34	110	4.3E-13	2025-01-09	IPR032815	Peptidase S8, pro-domain	-
XP_031570601.1	bd8dba338ed7f5c212664902c6b238d0	695	Pfam	PF00082	Subtilase family	171	456	7.5E-46	2025-01-09	IPR000209	Peptidase S8/S53 domain	GO:0006508(InterPro)|GO:0008236(InterPro)
XP_031570601.1	bd8dba338ed7f5c212664902c6b238d0	695	Pfam	PF01483	Proprotein convertase P-domain	519	598	2.6E-15	2025-01-09	IPR002884	P domain	GO:0004252(InterPro)|GO:0006508(InterPro)
XP_031569611.1	a865a641ed4c4b7326645a972985fa2e	168	Pfam	PF00582	Universal stress protein family	4	153	1.9E-25	2025-01-09	IPR006016	UspA	-
tr|A0A6P8HMU6|A0A6P8HMU6_ACTTE	e87d864e455c9ef2bf9b831b42c8db51	228	Pfam	PF00071	Ras family	13	184	5.0E-50	2025-01-09	IPR001806	Small GTPase	GO:0003924(InterPro)|GO:0005525(InterPro)
tr|A0A6P8HW80|A0A6P8HW80_ACTTE	93c2dcf70998904f2f1ef31ce361852c	282	Pfam	PF09412	Endoribonuclease XendoU	11	279	5.3E-92	2025-01-09	IPR018998	EndoU ribonuclease, C-terminal	GO:0004521(InterPro)
XP_031551919.1	ed436fb1a22526125251959d66532338	165	Pfam	PF00582	Universal stress protein family	11	154	1.0E-25	2025-01-09	IPR006016	UspA	-
XP_031570563.1	3ef5b18efdd8d02db1d612e9ee2a274c	188	Pfam	PF17135	Ribosomal protein 60S L18 and 50S L18e	2	188	1.3E-90	2025-01-09	IPR021131	Large ribosomal subunit protein uL15/eL18	-
XP_031553447.1	760d167fd084f92c558d56058a4c5792	2150	Pfam	PF15035	Ciliary rootlet component, centrosome cohesion	165	350	1.9E-49	2025-01-09	IPR055167	Rootletin-like, coiled-coil	-
XP_031564104.1	1600f1d9305b9c628a7c71e3e17a6dba	234	Pfam	PF00227	Proteasome subunit	30	211	3.0E-54	2025-01-09	IPR001353	Proteasome, subunit alpha/beta	GO:0005839(InterPro)|GO:0051603(InterPro)
XP_031564104.1	1600f1d9305b9c628a7c71e3e17a6dba	234	Pfam	PF10584	Proteasome subunit A N-terminal signature	5	27	3.2E-6	2025-01-09	IPR000426	Proteasome alpha-subunit, N-terminal domain	GO:0006511(InterPro)|GO:0019773(InterPro)
XP_031570255.1	b9b8f9aaa70eb6bfa0f0b79cc5653745	554	Pfam	PF00920	Dehydratase family	23	551	6.4E-182	2025-01-09	IPR000581	Dihydroxy-acid/6-phosphogluconate dehydratase	GO:0016836(InterPro)
XP_031564070.1	042351da7b21bfe6b2f5cd05e0758e03	478	Pfam	PF12796	Ankyrin repeats (3 copies)	222	307	7.8E-12	2025-01-09	IPR002110	Ankyrin repeat	GO:0005515(InterPro)
tr|A0A6P8IZZ5|A0A6P8IZZ5_ACTTE	84277e2d95f1ab695a4b6e0b9f136ac6	352	Pfam	PF05184	Saposin-like type B, region 1	160	196	5.5E-10	2025-01-09	IPR007856	Saposin-like type B, region 1	GO:0006629(InterPro)
tr|A0A6P8IZZ5|A0A6P8IZZ5_ACTTE	84277e2d95f1ab695a4b6e0b9f136ac6	352	Pfam	PF05184	Saposin-like type B, region 1	257	292	0.03	2025-01-09	IPR007856	Saposin-like type B, region 1	GO:0006629(InterPro)
tr|A0A6P8IZZ5|A0A6P8IZZ5_ACTTE	84277e2d95f1ab695a4b6e0b9f136ac6	352	Pfam	PF05184	Saposin-like type B, region 1	58	95	6.5E-11	2025-01-09	IPR007856	Saposin-like type B, region 1	GO:0006629(InterPro)
tr|A0A6P8IZZ5|A0A6P8IZZ5_ACTTE	84277e2d95f1ab695a4b6e0b9f136ac6	352	Pfam	PF03489	Saposin-like type B, region 2	201	234	4.9E-7	2025-01-09	IPR008138	Saposin B type, region 2	-
tr|A0A6P8IZZ5|A0A6P8IZZ5_ACTTE	84277e2d95f1ab695a4b6e0b9f136ac6	352	Pfam	PF03489	Saposin-like type B, region 2	101	133	1.9E-8	2025-01-09	IPR008138	Saposin B type, region 2	-
tr|A0A6P8IZZ5|A0A6P8IZZ5_ACTTE	84277e2d95f1ab695a4b6e0b9f136ac6	352	Pfam	PF03489	Saposin-like type B, region 2	297	329	2.9E-6	2025-01-09	IPR008138	Saposin B type, region 2	-
XP_031575175.1	a9694e273628ece8f8a4952beeb9db1b	96	Pfam	PF11976	Ubiquitin-2 like Rad60 SUMO-like	17	85	6.4E-19	2025-01-09	IPR022617	Rad60/SUMO-like domain	-
XP_031557605.1	1d71dbeb11d7891848a82158247a8137	841	Pfam	PF14492	Elongation Factor G, domain III	486	547	6.6E-10	2025-01-09	IPR041095	Elongation Factor G, domain II	-
XP_031557605.1	1d71dbeb11d7891848a82158247a8137	841	Pfam	PF03764	Elongation factor G, domain IV	603	720	7.3E-28	2025-01-09	IPR005517	Translation elongation factor EFG/EF2, domain IV	GO:0005525(InterPro)
XP_031557605.1	1d71dbeb11d7891848a82158247a8137	841	Pfam	PF00679	Elongation factor G C-terminus	722	809	4.9E-18	2025-01-09	IPR000640	Elongation factor EFG, domain V-like	-
XP_031557605.1	1d71dbeb11d7891848a82158247a8137	841	Pfam	PF00009	Elongation factor Tu GTP binding domain	18	232	6.8E-47	2025-01-09	IPR000795	Translational (tr)-type GTP-binding domain	GO:0003924(InterPro)|GO:0005525(InterPro)
XP_031557605.1	1d71dbeb11d7891848a82158247a8137	841	Pfam	PF03144	Elongation factor Tu domain 2	394	467	6.3E-9	2025-01-09	IPR004161	Translation elongation factor EFTu-like, domain 2	GO:0005525(InterPro)
XP_031551409.1	901dfa7119d8f434a427b7539bdcd722	708	Pfam	PF00271	Helicase conserved C-terminal domain	376	483	2.7E-28	2025-01-09	IPR001650	Helicase, C-terminal domain-like	-
XP_031551409.1	901dfa7119d8f434a427b7539bdcd722	708	Pfam	PF00270	DEAD/DEAH box helicase	166	335	1.5E-43	2025-01-09	IPR011545	DEAD/DEAH box helicase domain	GO:0003676(InterPro)|GO:0005524(InterPro)
tr|A0A6P8JEE8|A0A6P8JEE8_ACTTE	268073a523a1f0126738ccfc2e180f6c	73	Pfam	PF00631	GGL domain	12	73	2.9E-14	2025-01-09	IPR015898	G-protein gamma-like domain	GO:0007186(InterPro)
tr|A0A6P8ITA0|A0A6P8ITA0_ACTTE	f44beced31b59a33be7c44d0f9340499	586	Pfam	PF01019	Gamma-glutamyltranspeptidase	70	579	4.1E-163	2025-01-09	-	-	-
XP_031567869.1	cfe6a91891c438b7a537ada17d36acc3	382	Pfam	PF01522	Polysaccharide deacetylase	58	171	0.019	2025-01-09	IPR002509	NodB homology domain	GO:0005975(InterPro)|GO:0016810(InterPro)
tr|A0A6P8HWC7|A0A6P8HWC7_ACTTE	377e826b3ba4be408bbf037d3d2119d6	1623	Pfam	PF15902	Sortilin, neurotensin receptor 3,	122	560	5.1E-83	2025-01-09	IPR031778	Sortilin, N-terminal	-
tr|A0A6P8HWC7|A0A6P8HWC7_ACTTE	377e826b3ba4be408bbf037d3d2119d6	1623	Pfam	PF15901	Sortilin, neurotensin receptor 3, C-terminal	563	726	5.4E-33	2025-01-09	IPR031777	Sortilin, C-terminal	-
tr|A0A6P8HWC7|A0A6P8HWC7_ACTTE	377e826b3ba4be408bbf037d3d2119d6	1623	Pfam	PF00801	PKD domain	738	821	3.4E-8	2025-01-09	IPR000601	PKD domain	-
tr|A0A6P8HWC7|A0A6P8HWC7_ACTTE	377e826b3ba4be408bbf037d3d2119d6	1623	Pfam	PF00041	Fibronectin type III domain	1300	1394	2.7E-9	2025-01-09	IPR003961	Fibronectin type III	GO:0005515(InterPro)
tr|A0A6P8HWC7|A0A6P8HWC7_ACTTE	377e826b3ba4be408bbf037d3d2119d6	1623	Pfam	PF00041	Fibronectin type III domain	1112	1197	0.017	2025-01-09	IPR003961	Fibronectin type III	GO:0005515(InterPro)
tr|A0A6P8HWC7|A0A6P8HWC7_ACTTE	377e826b3ba4be408bbf037d3d2119d6	1623	Pfam	PF00041	Fibronectin type III domain	918	1005	1.2E-6	2025-01-09	IPR003961	Fibronectin type III	GO:0005515(InterPro)
tr|A0A6P8HWC7|A0A6P8HWC7_ACTTE	377e826b3ba4be408bbf037d3d2119d6	1623	Pfam	PF00041	Fibronectin type III domain	1205	1289	1.4E-9	2025-01-09	IPR003961	Fibronectin type III	GO:0005515(InterPro)
tr|A0A6P8HWC7|A0A6P8HWC7_ACTTE	377e826b3ba4be408bbf037d3d2119d6	1623	Pfam	PF00041	Fibronectin type III domain	1014	1100	2.8E-8	2025-01-09	IPR003961	Fibronectin type III	GO:0005515(InterPro)
XP_031566619.1	56d724b09d220e8dc9207be228f9288b	176	Pfam	PF01775	Ribosomal proteins 50S-L18Ae/60S-L20/60S-L18A	7	130	4.9E-19	2025-01-09	IPR023573	Large ribosomal subunit protein eL20 domain	GO:0003735(InterPro)|GO:0005840(InterPro)|GO:0006412(InterPro)
tr|A0A6P8IFF6|A0A6P8IFF6_ACTTE	ae5bb1bd5100e1bcf58b21914d455f9a	1096	Pfam	PF00133	tRNA synthetases class I (I, L, M and V)	141	774	4.6E-142	2025-01-09	IPR002300	Aminoacyl-tRNA synthetase, class Ia	GO:0000166(InterPro)|GO:0004812(InterPro)|GO:0005524(InterPro)|GO:0006418(InterPro)
tr|A0A6P8IFF6|A0A6P8IFF6_ACTTE	ae5bb1bd5100e1bcf58b21914d455f9a	1096	Pfam	PF08264	Anticodon-binding domain of tRNA ligase	819	966	2.9E-33	2025-01-09	IPR013155	Methionyl/Valyl/Leucyl/Isoleucyl-tRNA synthetase, anticodon-binding	GO:0004812(InterPro)|GO:0006418(InterPro)
tr|A0A6P8I187|A0A6P8I187_ACTTE	beadc1bbf3460ab7f38384012c2169ee	479	Pfam	PF06268	Fascin domain	254	362	8.2E-12	2025-01-09	IPR022768	Fascin domain	GO:0030674(InterPro)|GO:0051015(InterPro)
tr|A0A6P8I187|A0A6P8I187_ACTTE	beadc1bbf3460ab7f38384012c2169ee	479	Pfam	PF06268	Fascin domain	377	478	2.2E-10	2025-01-09	IPR022768	Fascin domain	GO:0030674(InterPro)|GO:0051015(InterPro)
tr|A0A6P8I187|A0A6P8I187_ACTTE	beadc1bbf3460ab7f38384012c2169ee	479	Pfam	PF06268	Fascin domain	16	122	3.8E-16	2025-01-09	IPR022768	Fascin domain	GO:0030674(InterPro)|GO:0051015(InterPro)
tr|A0A6P8I187|A0A6P8I187_ACTTE	beadc1bbf3460ab7f38384012c2169ee	479	Pfam	PF06268	Fascin domain	131	240	2.6E-14	2025-01-09	IPR022768	Fascin domain	GO:0030674(InterPro)|GO:0051015(InterPro)
tr|A0A6P8I6B6|A0A6P8I6B6_ACTTE	46c062bab190a4cb5bf45ad1e2dfc0b1	2191	Pfam	PF00307	Calponin homology (CH) domain	8	91	3.2E-4	2025-01-09	IPR001715	Calponin homology domain	GO:0005515(InterPro)
tr|A0A6P8I6B6|A0A6P8I6B6_ACTTE	46c062bab190a4cb5bf45ad1e2dfc0b1	2191	Pfam	PF00412	LIM domain	2122	2183	4.5E-5	2025-01-09	IPR001781	Zinc finger, LIM-type	-
tr|A7RGH4|A7RGH4_NEMVE	d93bdd9c4c4af2579bf33b161a6d001a	398	Pfam	PF16450	Proteasomal ATPase OB C-terminal domain	65	120	5.0E-7	2025-01-09	IPR032501	Proteasomal ATPase, second OB domain	-
tr|A7RGH4|A7RGH4_NEMVE	d93bdd9c4c4af2579bf33b161a6d001a	398	Pfam	PF00004	ATPase family associated with various cellular activities (AAA)	178	310	1.1E-40	2025-01-09	IPR003959	ATPase, AAA-type, core	GO:0005524(InterPro)|GO:0016887(InterPro)
tr|A7RGH4|A7RGH4_NEMVE	d93bdd9c4c4af2579bf33b161a6d001a	398	Pfam	PF17862	AAA+ lid domain	334	376	2.3E-10	2025-01-09	IPR041569	AAA ATPase, AAA+ lid domain	-
tr|A0A6P8I444|A0A6P8I444_ACTTE	2aa16b165eeeb6bcba17b0b97169ea3f	212	Pfam	PF12796	Ankyrin repeats (3 copies)	82	175	2.3E-18	2025-01-09	IPR002110	Ankyrin repeat	GO:0005515(InterPro)
tr|A0A6P8I444|A0A6P8I444_ACTTE	2aa16b165eeeb6bcba17b0b97169ea3f	212	Pfam	PF00018	SH3 domain	23	68	1.4E-13	2025-01-09	IPR001452	SH3 domain	GO:0005515(InterPro)
XP_031556383.1	7c81c93ef71f81d213f4fa82660e7163	1161	Pfam	PF00431	CUB domain	852	948	3.2E-20	2025-01-09	IPR000859	CUB domain	-
XP_031556383.1	7c81c93ef71f81d213f4fa82660e7163	1161	Pfam	PF00059	Lectin C-type domain	688	792	5.3E-12	2025-01-09	IPR001304	C-type lectin-like	-
XP_031556383.1	7c81c93ef71f81d213f4fa82660e7163	1161	Pfam	PF07648	Kazal-type serine protease inhibitor domain	330	374	0.0011	2025-01-09	IPR002350	Kazal domain	GO:0005515(InterPro)
XP_031556383.1	7c81c93ef71f81d213f4fa82660e7163	1161	Pfam	PF12947	EGF domain	800	831	4.2E-8	2025-01-09	IPR024731	EGF domain	-
XP_031556383.1	7c81c93ef71f81d213f4fa82660e7163	1161	Pfam	PF00530	Scavenger receptor cysteine-rich domain	1067	1161	4.2E-26	2025-01-09	IPR001190	SRCR domain	GO:0016020(InterPro)
XP_031556383.1	7c81c93ef71f81d213f4fa82660e7163	1161	Pfam	PF00530	Scavenger receptor cysteine-rich domain	964	1057	6.6E-27	2025-01-09	IPR001190	SRCR domain	GO:0016020(InterPro)
XP_031560960.1	d9f5649235dd5bb70af2fb2cf1c47912	151	Pfam	PF00334	Nucleoside diphosphate kinase	6	140	1.4E-50	2025-01-09	IPR034907	Nucleoside diphosphate kinase-like domain	-
tr|A0A6P8IP60|A0A6P8IP60_ACTTE	b92710bc45f3c8511fa1edfd23181e18	720	Pfam	PF00754	F5/8 type C domain	357	453	0.0012	2025-01-09	IPR000421	Coagulation factor 5/8, C-terminal domain	-
tr|A0A6P8IP60|A0A6P8IP60_ACTTE	b92710bc45f3c8511fa1edfd23181e18	720	Pfam	PF00059	Lectin C-type domain	481	588	3.3E-14	2025-01-09	IPR001304	C-type lectin-like	-
XP_031555990.1	5c9ad3eb77957dd3b1dc49d6475a2e32	210	Pfam	PF03762	Vitelline membrane outer layer protein I (VOMI)	36	199	3.3E-44	2025-01-09	IPR005515	Vitelline membrane outer layer protein I (VOMI)	-
tr|A0A6P8HCE4|A0A6P8HCE4_ACTTE	1ae15fecfb1ea932fd1a6016585d1e87	256	Pfam	PF10587	Eukaryotic elongation factor 1 beta central acidic region	134	161	3.0E-8	2025-01-09	IPR018940	Elongation factor 1 beta central acidic region, eukaryote	-
tr|A0A6P8HCE4|A0A6P8HCE4_ACTTE	1ae15fecfb1ea932fd1a6016585d1e87	256	Pfam	PF00736	EF-1 guanine nucleotide exchange domain	173	256	3.0E-31	2025-01-09	IPR014038	Translation elongation factor EF1B, beta/delta subunit, guanine nucleotide exchange domain	GO:0003746(InterPro)|GO:0006414(InterPro)
tr|A0A6P8HCD2|A0A6P8HCD2_ACTTE	79df039c98bf7e6b016576be1121a9b2	1418	Pfam	PF01549	ShK domain-like	277	314	4.4	2025-01-09	IPR003582	ShKT domain	-
tr|A0A6P8HCD2|A0A6P8HCD2_ACTTE	79df039c98bf7e6b016576be1121a9b2	1418	Pfam	PF01549	ShK domain-like	1133	1169	0.67	2025-01-09	IPR003582	ShKT domain	-
tr|A0A6P8HCD2|A0A6P8HCD2_ACTTE	79df039c98bf7e6b016576be1121a9b2	1418	Pfam	PF01549	ShK domain-like	514	549	0.97	2025-01-09	IPR003582	ShKT domain	-
tr|A0A6P8HCD2|A0A6P8HCD2_ACTTE	79df039c98bf7e6b016576be1121a9b2	1418	Pfam	PF01549	ShK domain-like	102	136	0.024	2025-01-09	IPR003582	ShKT domain	-
tr|A0A6P8HCD2|A0A6P8HCD2_ACTTE	79df039c98bf7e6b016576be1121a9b2	1418	Pfam	PF01549	ShK domain-like	1088	1123	0.022	2025-01-09	IPR003582	ShKT domain	-
tr|A0A6P8HCD2|A0A6P8HCD2_ACTTE	79df039c98bf7e6b016576be1121a9b2	1418	Pfam	PF01549	ShK domain-like	1179	1208	9.0	2025-01-09	IPR003582	ShKT domain	-
tr|A0A6P8HCD2|A0A6P8HCD2_ACTTE	79df039c98bf7e6b016576be1121a9b2	1418	Pfam	PF01549	ShK domain-like	144	173	450.0	2025-01-09	IPR003582	ShKT domain	-
tr|A0A6P8HCD2|A0A6P8HCD2_ACTTE	79df039c98bf7e6b016576be1121a9b2	1418	Pfam	PF01549	ShK domain-like	605	635	12.0	2025-01-09	IPR003582	ShKT domain	-
tr|A0A6P8HCD2|A0A6P8HCD2_ACTTE	79df039c98bf7e6b016576be1121a9b2	1418	Pfam	PF01549	ShK domain-like	232	267	75.0	2025-01-09	IPR003582	ShKT domain	-
tr|A0A6P8HCD2|A0A6P8HCD2_ACTTE	79df039c98bf7e6b016576be1121a9b2	1418	Pfam	PF01549	ShK domain-like	560	596	0.23	2025-01-09	IPR003582	ShKT domain	-
tr|A0A6P8HCD2|A0A6P8HCD2_ACTTE	79df039c98bf7e6b016576be1121a9b2	1418	Pfam	PF01549	ShK domain-like	322	350	33.0	2025-01-09	IPR003582	ShKT domain	-
tr|A0A6P8IDT3|A0A6P8IDT3_ACTTE	ac78def6b142f9b19669e383ef93db33	752	Pfam	PF04389	Peptidase family M28	365	567	2.6E-21	2025-01-09	IPR007484	Peptidase M28	-
tr|A0A6P8IDT3|A0A6P8IDT3_ACTTE	ac78def6b142f9b19669e383ef93db33	752	Pfam	PF02225	PA domain	180	269	3.1E-9	2025-01-09	IPR003137	PA domain	-
tr|A0A6P8IDT3|A0A6P8IDT3_ACTTE	ac78def6b142f9b19669e383ef93db33	752	Pfam	PF04253	Transferrin receptor-like dimerisation domain	629	748	6.1E-25	2025-01-09	IPR007365	Transferrin receptor-like, dimerisation domain	-
tr|A0A6P8J029|A0A6P8J029_ACTTE	7d6ebe93eb11136898a2c5355cb77511	535	Pfam	PF07002	Copine	306	521	1.3E-80	2025-01-09	IPR010734	Copine, C-terminal	-
tr|A0A6P8J029|A0A6P8J029_ACTTE	7d6ebe93eb11136898a2c5355cb77511	535	Pfam	PF00168	C2 domain	12	112	3.2E-8	2025-01-09	IPR000008	C2 domain	-
tr|A0A6P8J029|A0A6P8J029_ACTTE	7d6ebe93eb11136898a2c5355cb77511	535	Pfam	PF00168	C2 domain	143	237	1.6E-9	2025-01-09	IPR000008	C2 domain	-
tr|A0A6P8HPR4|A0A6P8HPR4_ACTTE	8888cbf8e95a800590ce14784f867129	319	Pfam	PF01208	Uroporphyrinogen decarboxylase (URO-D)	14	311	3.3E-109	2025-01-09	IPR000257	Uroporphyrinogen decarboxylase (URO-D)	GO:0004853(InterPro)|GO:0006779(InterPro)
XP_031564794.1	f72c613c063a5b9fcfa770def6b10cd1	335	Pfam	PF00044	Glyceraldehyde 3-phosphate dehydrogenase, NAD binding domain	3	103	8.3E-37	2025-01-09	IPR020828	Glyceraldehyde 3-phosphate dehydrogenase, NAD(P) binding domain	GO:0051287(InterPro)
XP_031564794.1	f72c613c063a5b9fcfa770def6b10cd1	335	Pfam	PF02800	Glyceraldehyde 3-phosphate dehydrogenase, C-terminal domain	156	314	5.9E-65	2025-01-09	IPR020829	Glyceraldehyde 3-phosphate dehydrogenase, catalytic domain	GO:0016620(InterPro)
XP_031565897.1	0f15f13b639508b3b49a081940d8443d	3003	Pfam	PF00059	Lectin C-type domain	1393	1495	4.8E-18	2025-01-09	IPR001304	C-type lectin-like	-
XP_031565897.1	0f15f13b639508b3b49a081940d8443d	3003	Pfam	PF00059	Lectin C-type domain	1523	1622	3.5E-17	2025-01-09	IPR001304	C-type lectin-like	-
XP_031565897.1	0f15f13b639508b3b49a081940d8443d	3003	Pfam	PF01549	ShK domain-like	409	444	0.018	2025-01-09	IPR003582	ShKT domain	-
XP_031565897.1	0f15f13b639508b3b49a081940d8443d	3003	Pfam	PF13385	Concanavalin A-like lectin/glucanases superfamily	2486	2634	4.6E-15	2025-01-09	-	-	-
XP_031565897.1	0f15f13b639508b3b49a081940d8443d	3003	Pfam	PF13385	Concanavalin A-like lectin/glucanases superfamily	1722	1866	2.2E-5	2025-01-09	-	-	-
XP_031565897.1	0f15f13b639508b3b49a081940d8443d	3003	Pfam	PF07691	PA14 domain	2140	2218	6.8E-5	2025-01-09	IPR011658	PA14 domain	-
XP_031565897.1	0f15f13b639508b3b49a081940d8443d	3003	Pfam	PF07691	PA14 domain	2302	2384	1.4E-4	2025-01-09	IPR011658	PA14 domain	-
XP_031565897.1	0f15f13b639508b3b49a081940d8443d	3003	Pfam	PF01477	PLAT/LH2 domain	2886	2996	1.7E-17	2025-01-09	IPR001024	PLAT/LH2 domain	GO:0005515(InterPro)
XP_031565897.1	0f15f13b639508b3b49a081940d8443d	3003	Pfam	PF00008	EGF-like domain	2701	2734	0.025	2025-01-09	IPR000742	EGF-like domain	-
XP_031565897.1	0f15f13b639508b3b49a081940d8443d	3003	Pfam	PF01822	WSC domain	2792	2871	2.4E-11	2025-01-09	IPR002889	Carbohydrate-binding WSC	-
tr|A0A6P8I6V3|A0A6P8I6V3_ACTTE	e29e92c194f80d3646a249fe3c30475d	169	Pfam	PF04800	NADH dehydrogenase ubiquinone Fe-S protein 4	71	163	5.0E-34	2025-01-09	IPR006885	NADH dehydrogenase ubiquinone Fe-S protein 4 mitochondrial-like	GO:0022900(InterPro)
tr|A0A6P8HE49|A0A6P8HE49_ACTTE	ee0bbd113b3c351b1498b98adeb3a7b1	347	Pfam	PF01549	ShK domain-like	278	310	0.0023	2025-01-09	IPR003582	ShKT domain	-
tr|A0A6P8HE49|A0A6P8HE49_ACTTE	ee0bbd113b3c351b1498b98adeb3a7b1	347	Pfam	PF01549	ShK domain-like	314	346	0.0043	2025-01-09	IPR003582	ShKT domain	-
tr|A0A6P8HE49|A0A6P8HE49_ACTTE	ee0bbd113b3c351b1498b98adeb3a7b1	347	Pfam	PF01400	Astacin (Peptidase family M12A)	55	239	6.9E-57	2025-01-09	IPR001506	Peptidase M12A	GO:0004222(InterPro)|GO:0006508(InterPro)
XP_031558017.1	cf72dcadc92250d164c40208c6e08253	116	Pfam	PF03179	Vacuolar (H+)-ATPase G subunit	3	106	1.4E-32	2025-01-09	IPR005124	Vacuolar (H+)-ATPase G subunit	GO:0016471(InterPro)|GO:0046961(InterPro)|GO:1902600(InterPro)
tr|A0A6P8HBZ4|A0A6P8HBZ4_ACTTE	1a4c7e34d5a93dc9c4d4147e3a394dd5	136	Pfam	PF01920	Prefoldin subunit	22	127	2.3E-15	2025-01-09	IPR002777	Prefoldin beta-like	GO:0006457(InterPro)|GO:0016272(InterPro)|GO:0051082(InterPro)
tr|A0A6P8HEM2|A0A6P8HEM2_ACTTE	7d50ae26361cb325915b3de7e4f63e9c	142	Pfam	PF01477	PLAT/LH2 domain	31	132	3.8E-16	2025-01-09	IPR001024	PLAT/LH2 domain	GO:0005515(InterPro)
XP_031563884.1	c95ef92e57c39830adffd2d44ccad7e9	82	Pfam	PF14705	Costars	2	79	5.7E-28	2025-01-09	IPR027817	Costars domain	-
tr|A0A6P8IEM9|A0A6P8IEM9_ACTTE	83cd9b30b139ed390f0747fa136eaf43	291	Pfam	PF00536	SAM domain (Sterile alpha motif)	219	282	1.1E-7	2025-01-09	IPR001660	Sterile alpha motif domain	GO:0005515(InterPro)
tr|A0A6P8IEM9|A0A6P8IEM9_ACTTE	83cd9b30b139ed390f0747fa136eaf43	291	Pfam	PF21319	Zinc finger, FCS-type	101	128	3.6E-4	2025-01-09	-	-	-
tr|A0A6P8IS67|A0A6P8IS67_ACTTE	d2b4a70c75c1368628ce67fbe3aef242	842	Pfam	PF02037	SAP domain	9	42	6.8E-8	2025-01-09	IPR003034	SAP domain	-
tr|A0A6P8IS67|A0A6P8IS67_ACTTE	d2b4a70c75c1368628ce67fbe3aef242	842	Pfam	PF00622	SPRY domain	277	383	8.5E-13	2025-01-09	IPR003877	SPRY domain	GO:0005515(InterPro)
tr|A0A6P8IS67|A0A6P8IS67_ACTTE	d2b4a70c75c1368628ce67fbe3aef242	842	Pfam	PF13671	AAA domain	421	564	1.7E-21	2025-01-09	-	-	-
XP_031570285.1	12b2f9044758006bcbc31781ca222a26	313	Pfam	PF14580	Leucine-rich repeat	211	308	5.0E-6	2025-01-09	-	-	-
XP_031570285.1	12b2f9044758006bcbc31781ca222a26	313	Pfam	PF14580	Leucine-rich repeat	42	144	3.1E-4	2025-01-09	-	-	-
tr|A0A6S7GI52|A0A6S7GI52_PARCT	4fabeb1715684973b6b2e36209c0b5af	7653	Pfam	PF00435	Spectrin repeat	6981	7085	0.011	2025-01-09	IPR002017	Spectrin repeat	GO:0005515(InterPro)
tr|A0A6S7GI52|A0A6S7GI52_PARCT	4fabeb1715684973b6b2e36209c0b5af	7653	Pfam	PF00435	Spectrin repeat	7198	7290	0.003	2025-01-09	IPR002017	Spectrin repeat	GO:0005515(InterPro)
tr|A0A6S7GI52|A0A6S7GI52_PARCT	4fabeb1715684973b6b2e36209c0b5af	7653	Pfam	PF00435	Spectrin repeat	7090	7185	0.0018	2025-01-09	IPR002017	Spectrin repeat	GO:0005515(InterPro)
tr|A0A6S7GI52|A0A6S7GI52_PARCT	4fabeb1715684973b6b2e36209c0b5af	7653	Pfam	PF00435	Spectrin repeat	5592	5692	4.8E-4	2025-01-09	IPR002017	Spectrin repeat	GO:0005515(InterPro)
tr|A0A6S7GI52|A0A6S7GI52_PARCT	4fabeb1715684973b6b2e36209c0b5af	7653	Pfam	PF00435	Spectrin repeat	6661	6765	0.076	2025-01-09	IPR002017	Spectrin repeat	GO:0005515(InterPro)
tr|A0A6S7GI52|A0A6S7GI52_PARCT	4fabeb1715684973b6b2e36209c0b5af	7653	Pfam	PF00435	Spectrin repeat	35	138	1.0E-4	2025-01-09	IPR002017	Spectrin repeat	GO:0005515(InterPro)
tr|A0A6S7GI52|A0A6S7GI52_PARCT	4fabeb1715684973b6b2e36209c0b5af	7653	Pfam	PF00435	Spectrin repeat	1361	1458	0.017	2025-01-09	IPR002017	Spectrin repeat	GO:0005515(InterPro)
XP_031553905.1	ff985f6b6a2cf2141598da0139cb106d	244	Pfam	PF00578	AhpC/TSA family	53	186	3.4E-36	2025-01-09	IPR000866	Alkyl hydroperoxide reductase subunit C/ Thiol specific antioxidant	GO:0016209(InterPro)|GO:0016491(InterPro)
XP_031553905.1	ff985f6b6a2cf2141598da0139cb106d	244	Pfam	PF10417	C-terminal domain of 1-Cys peroxiredoxin	207	234	5.5E-10	2025-01-09	IPR019479	Peroxiredoxin, C-terminal	GO:0051920(InterPro)
XP_031565579.1	193418d00f84915b14285a0dd35b143b	258	Pfam	PF03947	Ribosomal Proteins L2, C-terminal domain	97	221	8.0E-40	2025-01-09	IPR022669	Large ribosomal subunit protein uL2, C-terminal	GO:0003735(InterPro)|GO:0005840(InterPro)|GO:0006412(InterPro)
XP_031565579.1	193418d00f84915b14285a0dd35b143b	258	Pfam	PF00181	Ribosomal Proteins L2, RNA binding domain	13	90	7.6E-13	2025-01-09	IPR022666	Large ribosomal subunit protein uL2, RNA-binding domain	GO:0003735(InterPro)|GO:0005840(InterPro)|GO:0006412(InterPro)
tr|A0A6P8IJU4|A0A6P8IJU4_ACTTE	f2150d7202c199c3e5cb2a9cd473d6b7	722	Pfam	PF00100	Zona pellucida-like domain	377	624	4.5E-52	2025-01-09	IPR001507	Zona pellucida domain	-
tr|A0A6P8IJU4|A0A6P8IJU4_ACTTE	f2150d7202c199c3e5cb2a9cd473d6b7	722	Pfam	PF00431	CUB domain	45	134	0.15	2025-01-09	IPR000859	CUB domain	-
tr|A0A6P8IJU4|A0A6P8IJU4_ACTTE	f2150d7202c199c3e5cb2a9cd473d6b7	722	Pfam	PF00431	CUB domain	163	273	6.2E-7	2025-01-09	IPR000859	CUB domain	-
tr|A0A6P8HM69|A0A6P8HM69_ACTTE	e00aec5580ca1415bce69c3763eb1357	645	Pfam	PF00076	RNA recognition motif	106	163	1.9E-4	2025-01-09	IPR000504	RNA recognition motif domain	GO:0003723(InterPro)
tr|A0A6P8HM69|A0A6P8HM69_ACTTE	e00aec5580ca1415bce69c3763eb1357	645	Pfam	PF00076	RNA recognition motif	12	69	5.4E-13	2025-01-09	IPR000504	RNA recognition motif domain	GO:0003723(InterPro)
tr|A0A6P8HM69|A0A6P8HM69_ACTTE	e00aec5580ca1415bce69c3763eb1357	645	Pfam	PF00076	RNA recognition motif	437	491	1.6E-5	2025-01-09	IPR000504	RNA recognition motif domain	GO:0003723(InterPro)
tr|A0A6P8HM69|A0A6P8HM69_ACTTE	e00aec5580ca1415bce69c3763eb1357	645	Pfam	PF00076	RNA recognition motif	347	406	9.1E-10	2025-01-09	IPR000504	RNA recognition motif domain	GO:0003723(InterPro)
XP_031573603.1	9dc0d7c17c2db8d59e2953c9de198cad	333	Pfam	PF13920	Zinc finger, C3HC4 type (RING finger)	284	326	1.4E-11	2025-01-09	-	-	-
XP_031573603.1	9dc0d7c17c2db8d59e2953c9de198cad	333	Pfam	PF12483	E3 Ubiquitin ligase	95	245	2.2E-25	2025-01-09	IPR022170	E3 Ubiquitin ligase MUL1-like	GO:0004842(InterPro)|GO:0006996(InterPro)|GO:0016567(InterPro)
XP_031563437.1	246ba0f16202d7bad3d92ea0ccc2244e	348	Pfam	PF01290	Thymosin beta-4 family	86	116	2.1E-4	2025-01-09	IPR001152	Beta-thymosin	GO:0003785(InterPro)|GO:0007015(InterPro)
XP_031563437.1	246ba0f16202d7bad3d92ea0ccc2244e	348	Pfam	PF01290	Thymosin beta-4 family	162	192	1.3E-6	2025-01-09	IPR001152	Beta-thymosin	GO:0003785(InterPro)|GO:0007015(InterPro)
XP_031563437.1	246ba0f16202d7bad3d92ea0ccc2244e	348	Pfam	PF01290	Thymosin beta-4 family	274	308	3.4E-10	2025-01-09	IPR001152	Beta-thymosin	GO:0003785(InterPro)|GO:0007015(InterPro)
XP_031563437.1	246ba0f16202d7bad3d92ea0ccc2244e	348	Pfam	PF01290	Thymosin beta-4 family	122	156	3.9E-10	2025-01-09	IPR001152	Beta-thymosin	GO:0003785(InterPro)|GO:0007015(InterPro)
XP_031563437.1	246ba0f16202d7bad3d92ea0ccc2244e	348	Pfam	PF01290	Thymosin beta-4 family	46	81	7.1E-10	2025-01-09	IPR001152	Beta-thymosin	GO:0003785(InterPro)|GO:0007015(InterPro)
XP_031563437.1	246ba0f16202d7bad3d92ea0ccc2244e	348	Pfam	PF01290	Thymosin beta-4 family	5	41	1.0E-12	2025-01-09	IPR001152	Beta-thymosin	GO:0003785(InterPro)|GO:0007015(InterPro)
XP_031563437.1	246ba0f16202d7bad3d92ea0ccc2244e	348	Pfam	PF01290	Thymosin beta-4 family	238	268	5.1E-8	2025-01-09	IPR001152	Beta-thymosin	GO:0003785(InterPro)|GO:0007015(InterPro)
XP_031563437.1	246ba0f16202d7bad3d92ea0ccc2244e	348	Pfam	PF01290	Thymosin beta-4 family	314	346	3.3E-8	2025-01-09	IPR001152	Beta-thymosin	GO:0003785(InterPro)|GO:0007015(InterPro)
XP_031563437.1	246ba0f16202d7bad3d92ea0ccc2244e	348	Pfam	PF01290	Thymosin beta-4 family	198	232	3.2E-10	2025-01-09	IPR001152	Beta-thymosin	GO:0003785(InterPro)|GO:0007015(InterPro)
XP_031567592.1	8f4c790970f7238d1211d882413fa2aa	224	Pfam	PF03357	Snf7	12	195	3.8E-48	2025-01-09	IPR005024	Snf7 family	GO:0007034(InterPro)
tr|A0A6P8HD89|A0A6P8HD89_ACTTE	34161f163c403f1a75e9a693be348cab	1142	Pfam	PF13927	Immunoglobulin domain	792	875	2.8E-14	2025-01-09	-	-	-
tr|A0A6P8HD89|A0A6P8HD89_ACTTE	34161f163c403f1a75e9a693be348cab	1142	Pfam	PF13927	Immunoglobulin domain	495	576	3.2E-12	2025-01-09	-	-	-
tr|A0A6P8HD89|A0A6P8HD89_ACTTE	34161f163c403f1a75e9a693be348cab	1142	Pfam	PF13927	Immunoglobulin domain	397	476	7.1E-14	2025-01-09	-	-	-
tr|A0A6P8HD89|A0A6P8HD89_ACTTE	34161f163c403f1a75e9a693be348cab	1142	Pfam	PF13927	Immunoglobulin domain	892	975	1.1E-13	2025-01-09	-	-	-
tr|A0A6P8HD89|A0A6P8HD89_ACTTE	34161f163c403f1a75e9a693be348cab	1142	Pfam	PF13927	Immunoglobulin domain	593	676	6.8E-14	2025-01-09	-	-	-
tr|A0A6P8HD89|A0A6P8HD89_ACTTE	34161f163c403f1a75e9a693be348cab	1142	Pfam	PF13927	Immunoglobulin domain	115	191	5.3E-12	2025-01-09	-	-	-
tr|A0A6P8HD89|A0A6P8HD89_ACTTE	34161f163c403f1a75e9a693be348cab	1142	Pfam	PF07679	Immunoglobulin I-set domain	311	393	2.2E-14	2025-01-09	IPR013098	Immunoglobulin I-set	-
tr|A0A6P8HD89|A0A6P8HD89_ACTTE	34161f163c403f1a75e9a693be348cab	1142	Pfam	PF07679	Immunoglobulin I-set domain	996	1083	1.5E-11	2025-01-09	IPR013098	Immunoglobulin I-set	-
tr|A0A6P8HD89|A0A6P8HD89_ACTTE	34161f163c403f1a75e9a693be348cab	1142	Pfam	PF07679	Immunoglobulin I-set domain	210	292	1.0E-12	2025-01-09	IPR013098	Immunoglobulin I-set	-
tr|A0A6P8HD89|A0A6P8HD89_ACTTE	34161f163c403f1a75e9a693be348cab	1142	Pfam	PF07679	Immunoglobulin I-set domain	23	111	3.3E-10	2025-01-09	IPR013098	Immunoglobulin I-set	-
tr|A0A6P8HD89|A0A6P8HD89_ACTTE	34161f163c403f1a75e9a693be348cab	1142	Pfam	PF07679	Immunoglobulin I-set domain	699	784	1.2E-14	2025-01-09	IPR013098	Immunoglobulin I-set	-
tr|A0A6P8I3B2|A0A6P8I3B2_ACTTE	8fa0b76c820d531b92fcc9b2dce77899	456	Pfam	PF01966	HD domain	56	140	2.1E-7	2025-01-09	IPR006674	HD domain	-
tr|A0A6P8HGW3|A0A6P8HGW3_ACTTE	5c6010d7db0bee626e89f10334b4c267	154	Pfam	PF02996	Prefoldin subunit	23	141	1.5E-22	2025-01-09	IPR004127	Prefoldin alpha-like	-
XP_031569347.1	ae65e93b206ca11072686fbc547b3208	672	Pfam	PF05960	Bacterial protein of unknown function (DUF885)	135	670	2.7E-44	2025-01-09	IPR010281	Protein of unknown function DUF885	-
XP_031556696.1	42313182e2457c412bf8b35a1ae0e90b	1848	Pfam	PF00094	von Willebrand factor type D domain	1392	1561	2.1E-13	2025-01-09	IPR001846	von Willebrand factor, type D domain	-
XP_031556696.1	42313182e2457c412bf8b35a1ae0e90b	1848	Pfam	PF00094	von Willebrand factor type D domain	544	702	3.4E-20	2025-01-09	IPR001846	von Willebrand factor, type D domain	-
XP_031556696.1	42313182e2457c412bf8b35a1ae0e90b	1848	Pfam	PF00094	von Willebrand factor type D domain	918	1076	4.6E-25	2025-01-09	IPR001846	von Willebrand factor, type D domain	-
XP_031556696.1	42313182e2457c412bf8b35a1ae0e90b	1848	Pfam	PF08742	C8 domain	1127	1192	3.4E-13	2025-01-09	IPR014853	VWF/SSPO/Zonadhesin-like, cysteine-rich domain	-
XP_031556696.1	42313182e2457c412bf8b35a1ae0e90b	1848	Pfam	PF08742	C8 domain	1603	1671	3.5E-14	2025-01-09	IPR014853	VWF/SSPO/Zonadhesin-like, cysteine-rich domain	-
XP_031556696.1	42313182e2457c412bf8b35a1ae0e90b	1848	Pfam	PF08742	C8 domain	753	821	2.1E-10	2025-01-09	IPR014853	VWF/SSPO/Zonadhesin-like, cysteine-rich domain	-
XP_031556696.1	42313182e2457c412bf8b35a1ae0e90b	1848	Pfam	PF01826	Trypsin Inhibitor like cysteine rich domain	824	878	1.1E-5	2025-01-09	IPR002919	Trypsin Inhibitor-like, cysteine rich domain	-
XP_031556696.1	42313182e2457c412bf8b35a1ae0e90b	1848	Pfam	PF01826	Trypsin Inhibitor like cysteine rich domain	1310	1349	0.022	2025-01-09	IPR002919	Trypsin Inhibitor-like, cysteine rich domain	-
XP_031573705.1	bd6be58bcd08db4c33c0c3bdf743dc3e	289	Pfam	PF01267	F-actin capping protein alpha subunit	17	285	3.4E-98	2025-01-09	IPR002189	F-actin-capping protein subunit alpha	GO:0008290(InterPro)|GO:0051016(InterPro)
tr|A0A6P8IXN3|A0A6P8IXN3_ACTTE	ea11311ea09207f0b804845bb1e9cf2d	408	Pfam	PF01607	Chitin binding Peritrophin-A domain	352	403	3.0E-13	2025-01-09	IPR002557	Chitin binding domain	GO:0005576(InterPro)|GO:0008061(InterPro)
tr|A0A913WP32|A0A913WP32_EXADI	7c69884cd32192c5434e3091fad4822d	187	Pfam	PF13833	EF-hand domain pair	34	88	2.5E-5	2025-01-09	IPR002048	EF-hand domain	GO:0005509(InterPro)
tr|A0A913WP32|A0A913WP32_EXADI	7c69884cd32192c5434e3091fad4822d	187	Pfam	PF13499	EF-hand domain pair	93	150	6.7E-4	2025-01-09	IPR002048	EF-hand domain	GO:0005509(InterPro)
tr|A0A6P8J4I3|A0A6P8J4I3_ACTTE	2c75fff19f552dabbac572b77924c3dd	2935	Pfam	PF07679	Immunoglobulin I-set domain	925	998	3.6E-6	2025-01-09	IPR013098	Immunoglobulin I-set	-
tr|A0A6P8J4I3|A0A6P8J4I3_ACTTE	2c75fff19f552dabbac572b77924c3dd	2935	Pfam	PF00041	Fibronectin type III domain	2528	2609	5.5E-10	2025-01-09	IPR003961	Fibronectin type III	GO:0005515(InterPro)
tr|A0A6P8J4I3|A0A6P8J4I3_ACTTE	2c75fff19f552dabbac572b77924c3dd	2935	Pfam	PF00041	Fibronectin type III domain	1827	1907	2.5E-8	2025-01-09	IPR003961	Fibronectin type III	GO:0005515(InterPro)
tr|A0A6P8J4I3|A0A6P8J4I3_ACTTE	2c75fff19f552dabbac572b77924c3dd	2935	Pfam	PF00041	Fibronectin type III domain	1110	1179	0.026	2025-01-09	IPR003961	Fibronectin type III	GO:0005515(InterPro)
tr|A0A6P8J4I3|A0A6P8J4I3_ACTTE	2c75fff19f552dabbac572b77924c3dd	2935	Pfam	PF00041	Fibronectin type III domain	2622	2702	0.0076	2025-01-09	IPR003961	Fibronectin type III	GO:0005515(InterPro)
tr|A0A6P8J4I3|A0A6P8J4I3_ACTTE	2c75fff19f552dabbac572b77924c3dd	2935	Pfam	PF00041	Fibronectin type III domain	332	411	0.019	2025-01-09	IPR003961	Fibronectin type III	GO:0005515(InterPro)
tr|A0A6P8J4I3|A0A6P8J4I3_ACTTE	2c75fff19f552dabbac572b77924c3dd	2935	Pfam	PF00041	Fibronectin type III domain	1007	1084	3.2E-6	2025-01-09	IPR003961	Fibronectin type III	GO:0005515(InterPro)
tr|A0A6P8J4I3|A0A6P8J4I3_ACTTE	2c75fff19f552dabbac572b77924c3dd	2935	Pfam	PF13927	Immunoglobulin domain	235	305	4.2E-11	2025-01-09	-	-	-
tr|A0A6P8J4I3|A0A6P8J4I3_ACTTE	2c75fff19f552dabbac572b77924c3dd	2935	Pfam	PF13927	Immunoglobulin domain	146	217	3.9E-8	2025-01-09	-	-	-
tr|A0A6P8J4I3|A0A6P8J4I3_ACTTE	2c75fff19f552dabbac572b77924c3dd	2935	Pfam	PF13927	Immunoglobulin domain	1467	1538	1.3E-8	2025-01-09	-	-	-
tr|A0A6P8J4I3|A0A6P8J4I3_ACTTE	2c75fff19f552dabbac572b77924c3dd	2935	Pfam	PF13927	Immunoglobulin domain	1731	1808	1.2E-6	2025-01-09	-	-	-
tr|A0A6P8J4I3|A0A6P8J4I3_ACTTE	2c75fff19f552dabbac572b77924c3dd	2935	Pfam	PF13927	Immunoglobulin domain	2340	2411	3.8E-7	2025-01-09	-	-	-
tr|A0A6P8J4I3|A0A6P8J4I3_ACTTE	2c75fff19f552dabbac572b77924c3dd	2935	Pfam	PF13927	Immunoglobulin domain	1648	1714	1.8E-7	2025-01-09	-	-	-
tr|A0A6P8J4I3|A0A6P8J4I3_ACTTE	2c75fff19f552dabbac572b77924c3dd	2935	Pfam	PF13927	Immunoglobulin domain	820	891	5.3E-9	2025-01-09	-	-	-
tr|A0A6P8J4I3|A0A6P8J4I3_ACTTE	2c75fff19f552dabbac572b77924c3dd	2935	Pfam	PF13927	Immunoglobulin domain	2429	2507	5.5E-7	2025-01-09	-	-	-
tr|A0A6P8J4I3|A0A6P8J4I3_ACTTE	2c75fff19f552dabbac572b77924c3dd	2935	Pfam	PF13927	Immunoglobulin domain	1556	1627	4.4E-12	2025-01-09	-	-	-
tr|A0A6P8HB05|A0A6P8HB05_ACTTE	f091024c63bfff8bf0d29e012a71f5b3	475	Pfam	PF02803	Thiolase, C-terminal domain	332	472	4.4E-39	2025-01-09	IPR020617	Thiolase, C-terminal	GO:0016747(InterPro)
tr|A0A6P8HB05|A0A6P8HB05_ACTTE	f091024c63bfff8bf0d29e012a71f5b3	475	Pfam	PF00108	Thiolase, N-terminal domain	54	325	7.1E-65	2025-01-09	IPR020616	Thiolase, N-terminal	GO:0016747(InterPro)
XP_031568342.1	c0379287569b1672fa52e85332d92719	1080	Pfam	PF00567	Tudor domain	258	380	3.5E-17	2025-01-09	IPR002999	Tudor domain	-
XP_031568342.1	c0379287569b1672fa52e85332d92719	1080	Pfam	PF00013	KH domain	58	136	2.7E-11	2025-01-09	IPR004088	K Homology domain, type 1	GO:0003723(InterPro)
XP_031568342.1	c0379287569b1672fa52e85332d92719	1080	Pfam	PF00013	KH domain	150	211	1.8E-12	2025-01-09	IPR004088	K Homology domain, type 1	GO:0003723(InterPro)
tr|A0A6P8I4P2|A0A6P8I4P2_ACTTE	15d7907a708bba0a0e7ab4b86c5bbdd7	304	Pfam	PF00076	RNA recognition motif	9	77	3.7E-11	2025-01-09	IPR000504	RNA recognition motif domain	GO:0003723(InterPro)
XP_031570743.1	11842d49696129b9dd1b9f1c53bb287c	3059	Pfam	PF00084	Sushi repeat (SCR repeat)	990	1037	0.0012	2025-01-09	IPR000436	Sushi/SCR/CCP domain	-
XP_031570743.1	11842d49696129b9dd1b9f1c53bb287c	3059	Pfam	PF00084	Sushi repeat (SCR repeat)	831	885	0.0012	2025-01-09	IPR000436	Sushi/SCR/CCP domain	-
XP_031570743.1	11842d49696129b9dd1b9f1c53bb287c	3059	Pfam	PF00084	Sushi repeat (SCR repeat)	771	826	0.0031	2025-01-09	IPR000436	Sushi/SCR/CCP domain	-
XP_031570743.1	11842d49696129b9dd1b9f1c53bb287c	3059	Pfam	PF00084	Sushi repeat (SCR repeat)	342	391	0.079	2025-01-09	IPR000436	Sushi/SCR/CCP domain	-
XP_031570743.1	11842d49696129b9dd1b9f1c53bb287c	3059	Pfam	PF00084	Sushi repeat (SCR repeat)	1042	1098	8.0	2025-01-09	IPR000436	Sushi/SCR/CCP domain	-
XP_031570743.1	11842d49696129b9dd1b9f1c53bb287c	3059	Pfam	PF00084	Sushi repeat (SCR repeat)	509	553	0.063	2025-01-09	IPR000436	Sushi/SCR/CCP domain	-
XP_031570743.1	11842d49696129b9dd1b9f1c53bb287c	3059	Pfam	PF00084	Sushi repeat (SCR repeat)	707	762	0.069	2025-01-09	IPR000436	Sushi/SCR/CCP domain	-
XP_031570743.1	11842d49696129b9dd1b9f1c53bb287c	3059	Pfam	PF00084	Sushi repeat (SCR repeat)	132	182	0.62	2025-01-09	IPR000436	Sushi/SCR/CCP domain	-
XP_031570743.1	11842d49696129b9dd1b9f1c53bb287c	3059	Pfam	PF00084	Sushi repeat (SCR repeat)	558	618	0.0034	2025-01-09	IPR000436	Sushi/SCR/CCP domain	-
XP_031570743.1	11842d49696129b9dd1b9f1c53bb287c	3059	Pfam	PF13385	Concanavalin A-like lectin/glucanases superfamily	2513	2648	4.6E-6	2025-01-09	-	-	-
XP_031570743.1	11842d49696129b9dd1b9f1c53bb287c	3059	Pfam	PF00008	EGF-like domain	1686	1715	0.0067	2025-01-09	IPR000742	EGF-like domain	-
XP_031570743.1	11842d49696129b9dd1b9f1c53bb287c	3059	Pfam	PF00008	EGF-like domain	1762	1792	0.013	2025-01-09	IPR000742	EGF-like domain	-
XP_031570743.1	11842d49696129b9dd1b9f1c53bb287c	3059	Pfam	PF00008	EGF-like domain	2295	2325	1.6E-4	2025-01-09	IPR000742	EGF-like domain	-
XP_031570743.1	11842d49696129b9dd1b9f1c53bb287c	3059	Pfam	PF00008	EGF-like domain	2142	2171	0.0051	2025-01-09	IPR000742	EGF-like domain	-
XP_031570743.1	11842d49696129b9dd1b9f1c53bb287c	3059	Pfam	PF00008	EGF-like domain	2180	2210	0.051	2025-01-09	IPR000742	EGF-like domain	-
XP_031570743.1	11842d49696129b9dd1b9f1c53bb287c	3059	Pfam	PF00008	EGF-like domain	2028	2058	0.005	2025-01-09	IPR000742	EGF-like domain	-
XP_031570743.1	11842d49696129b9dd1b9f1c53bb287c	3059	Pfam	PF00008	EGF-like domain	2257	2287	0.1	2025-01-09	IPR000742	EGF-like domain	-
XP_031570743.1	11842d49696129b9dd1b9f1c53bb287c	3059	Pfam	PF00008	EGF-like domain	2066	2096	0.0038	2025-01-09	IPR000742	EGF-like domain	-
XP_031570743.1	11842d49696129b9dd1b9f1c53bb287c	3059	Pfam	PF00008	EGF-like domain	2218	2249	5.5E-4	2025-01-09	IPR000742	EGF-like domain	-
XP_031570743.1	11842d49696129b9dd1b9f1c53bb287c	3059	Pfam	PF00008	EGF-like domain	2734	2763	0.045	2025-01-09	IPR000742	EGF-like domain	-
XP_031570743.1	11842d49696129b9dd1b9f1c53bb287c	3059	Pfam	PF00008	EGF-like domain	1917	1944	0.0028	2025-01-09	IPR000742	EGF-like domain	-
XP_031570743.1	11842d49696129b9dd1b9f1c53bb287c	3059	Pfam	PF00008	EGF-like domain	1838	1867	1.1E-4	2025-01-09	IPR000742	EGF-like domain	-
XP_031570743.1	11842d49696129b9dd1b9f1c53bb287c	3059	Pfam	PF00008	EGF-like domain	1876	1905	6.0E-4	2025-01-09	IPR000742	EGF-like domain	-
XP_031570743.1	11842d49696129b9dd1b9f1c53bb287c	3059	Pfam	PF00008	EGF-like domain	2371	2401	0.0074	2025-01-09	IPR000742	EGF-like domain	-
XP_031570743.1	11842d49696129b9dd1b9f1c53bb287c	3059	Pfam	PF00008	EGF-like domain	1990	2020	0.063	2025-01-09	IPR000742	EGF-like domain	-
XP_031570743.1	11842d49696129b9dd1b9f1c53bb287c	3059	Pfam	PF00008	EGF-like domain	2104	2134	2.0E-4	2025-01-09	IPR000742	EGF-like domain	-
XP_031570743.1	11842d49696129b9dd1b9f1c53bb287c	3059	Pfam	PF00008	EGF-like domain	1952	1982	0.43	2025-01-09	IPR000742	EGF-like domain	-
XP_031570743.1	11842d49696129b9dd1b9f1c53bb287c	3059	Pfam	PF00008	EGF-like domain	1800	1829	0.0014	2025-01-09	IPR000742	EGF-like domain	-
XP_031570743.1	11842d49696129b9dd1b9f1c53bb287c	3059	Pfam	PF02494	HYR domain	249	337	1.2E-7	2025-01-09	IPR003410	HYR domain	-
XP_031570743.1	11842d49696129b9dd1b9f1c53bb287c	3059	Pfam	PF02494	HYR domain	1191	1271	0.0014	2025-01-09	IPR003410	HYR domain	-
XP_031570743.1	11842d49696129b9dd1b9f1c53bb287c	3059	Pfam	PF02494	HYR domain	892	972	0.027	2025-01-09	IPR003410	HYR domain	-
XP_031570743.1	11842d49696129b9dd1b9f1c53bb287c	3059	Pfam	PF02494	HYR domain	1107	1189	0.015	2025-01-09	IPR003410	HYR domain	-
XP_031570743.1	11842d49696129b9dd1b9f1c53bb287c	3059	Pfam	PF02494	HYR domain	620	702	4.9E-15	2025-01-09	IPR003410	HYR domain	-
XP_031570743.1	11842d49696129b9dd1b9f1c53bb287c	3059	Pfam	PF12661	Human growth factor-like EGF	2338	2355	27.0	2025-01-09	IPR013032	EGF-like, conserved site	-
XP_031570743.1	11842d49696129b9dd1b9f1c53bb287c	3059	Pfam	PF12661	Human growth factor-like EGF	1729	1747	0.3	2025-01-09	IPR013032	EGF-like, conserved site	-
XP_031570743.1	11842d49696129b9dd1b9f1c53bb287c	3059	Pfam	PF07699	Tyrosine-protein kinase ephrin type A/B receptor-like	1525	1572	1.3E-7	2025-01-09	IPR011641	Tyrosine-protein kinase ephrin type A/B receptor-like	-
XP_031570743.1	11842d49696129b9dd1b9f1c53bb287c	3059	Pfam	PF07699	Tyrosine-protein kinase ephrin type A/B receptor-like	1579	1626	7.6E-9	2025-01-09	IPR011641	Tyrosine-protein kinase ephrin type A/B receptor-like	-
XP_031570743.1	11842d49696129b9dd1b9f1c53bb287c	3059	Pfam	PF07699	Tyrosine-protein kinase ephrin type A/B receptor-like	2997	3044	2.6E-5	2025-01-09	IPR011641	Tyrosine-protein kinase ephrin type A/B receptor-like	-
XP_031570743.1	11842d49696129b9dd1b9f1c53bb287c	3059	Pfam	PF07699	Tyrosine-protein kinase ephrin type A/B receptor-like	1633	1680	2.3E-5	2025-01-09	IPR011641	Tyrosine-protein kinase ephrin type A/B receptor-like	-
XP_031560497.1	84003def805a53899a4b154d954ec041	273	Pfam	PF10187	FAM192A/Fyv6, N-terminal domain	10	111	2.5E-25	2025-01-09	IPR019331	FAM192A/Fyv6, N-terminal	-
XP_031565548.1	3cebe290db9a85567f3f2f794f9623b1	2993	Pfam	PF12662	Complement Clr-like EGF-like	2645	2668	0.012	2025-01-09	IPR026823	Complement Clr-like EGF domain	-
XP_031565548.1	3cebe290db9a85567f3f2f794f9623b1	2993	Pfam	PF12662	Complement Clr-like EGF-like	1195	1218	3.3E-7	2025-01-09	IPR026823	Complement Clr-like EGF domain	-
XP_031565548.1	3cebe290db9a85567f3f2f794f9623b1	2993	Pfam	PF12662	Complement Clr-like EGF-like	442	465	1.1E-5	2025-01-09	IPR026823	Complement Clr-like EGF domain	-
XP_031565548.1	3cebe290db9a85567f3f2f794f9623b1	2993	Pfam	PF12662	Complement Clr-like EGF-like	2251	2274	1.1E-6	2025-01-09	IPR026823	Complement Clr-like EGF domain	-
XP_031565548.1	3cebe290db9a85567f3f2f794f9623b1	2993	Pfam	PF07645	Calcium-binding EGF domain	1907	1939	5.5E-5	2025-01-09	IPR049883	NOTCH1 EGF-like calcium-binding domain	-
XP_031565548.1	3cebe290db9a85567f3f2f794f9623b1	2993	Pfam	PF07645	Calcium-binding EGF domain	381	417	23.0	2025-01-09	IPR049883	NOTCH1 EGF-like calcium-binding domain	-
XP_031565548.1	3cebe290db9a85567f3f2f794f9623b1	2993	Pfam	PF07645	Calcium-binding EGF domain	586	626	2.2E-5	2025-01-09	IPR049883	NOTCH1 EGF-like calcium-binding domain	-
XP_031565548.1	3cebe290db9a85567f3f2f794f9623b1	2993	Pfam	PF07645	Calcium-binding EGF domain	699	743	0.85	2025-01-09	IPR049883	NOTCH1 EGF-like calcium-binding domain	-
XP_031565548.1	3cebe290db9a85567f3f2f794f9623b1	2993	Pfam	PF07645	Calcium-binding EGF domain	269	309	1.5E-5	2025-01-09	IPR049883	NOTCH1 EGF-like calcium-binding domain	-
XP_031565548.1	3cebe290db9a85567f3f2f794f9623b1	2993	Pfam	PF07645	Calcium-binding EGF domain	2188	2228	4.2E-4	2025-01-09	IPR049883	NOTCH1 EGF-like calcium-binding domain	-
XP_031565548.1	3cebe290db9a85567f3f2f794f9623b1	2993	Pfam	PF07645	Calcium-binding EGF domain	1578	1612	3.6E-5	2025-01-09	IPR049883	NOTCH1 EGF-like calcium-binding domain	-
XP_031565548.1	3cebe290db9a85567f3f2f794f9623b1	2993	Pfam	PF07645	Calcium-binding EGF domain	544	584	1.4E-4	2025-01-09	IPR049883	NOTCH1 EGF-like calcium-binding domain	-
XP_031565548.1	3cebe290db9a85567f3f2f794f9623b1	2993	Pfam	PF07645	Calcium-binding EGF domain	1948	1988	2.8E-5	2025-01-09	IPR049883	NOTCH1 EGF-like calcium-binding domain	-
XP_031565548.1	3cebe290db9a85567f3f2f794f9623b1	2993	Pfam	PF07645	Calcium-binding EGF domain	2146	2186	2.7E-5	2025-01-09	IPR049883	NOTCH1 EGF-like calcium-binding domain	-
XP_031565548.1	3cebe290db9a85567f3f2f794f9623b1	2993	Pfam	PF07645	Calcium-binding EGF domain	1424	1464	3.6E-4	2025-01-09	IPR049883	NOTCH1 EGF-like calcium-binding domain	-
XP_031565548.1	3cebe290db9a85567f3f2f794f9623b1	2993	Pfam	PF07645	Calcium-binding EGF domain	1008	1048	2.2E-4	2025-01-09	IPR049883	NOTCH1 EGF-like calcium-binding domain	-
XP_031565548.1	3cebe290db9a85567f3f2f794f9623b1	2993	Pfam	PF07645	Calcium-binding EGF domain	1093	1131	5.7E-4	2025-01-09	IPR049883	NOTCH1 EGF-like calcium-binding domain	-
XP_031565548.1	3cebe290db9a85567f3f2f794f9623b1	2993	Pfam	PF07645	Calcium-binding EGF domain	893	928	9.1E-4	2025-01-09	IPR049883	NOTCH1 EGF-like calcium-binding domain	-
XP_031565548.1	3cebe290db9a85567f3f2f794f9623b1	2993	Pfam	PF07645	Calcium-binding EGF domain	2311	2351	7.4E-4	2025-01-09	IPR049883	NOTCH1 EGF-like calcium-binding domain	-
XP_031565548.1	3cebe290db9a85567f3f2f794f9623b1	2993	Pfam	PF07645	Calcium-binding EGF domain	787	818	0.013	2025-01-09	IPR049883	NOTCH1 EGF-like calcium-binding domain	-
XP_031565548.1	3cebe290db9a85567f3f2f794f9623b1	2993	Pfam	PF07645	Calcium-binding EGF domain	503	542	8.9E-4	2025-01-09	IPR049883	NOTCH1 EGF-like calcium-binding domain	-
XP_031565548.1	3cebe290db9a85567f3f2f794f9623b1	2993	Pfam	PF07645	Calcium-binding EGF domain	1341	1380	2.5E-6	2025-01-09	IPR049883	NOTCH1 EGF-like calcium-binding domain	-
XP_031565548.1	3cebe290db9a85567f3f2f794f9623b1	2993	Pfam	PF07645	Calcium-binding EGF domain	1866	1905	0.07	2025-01-09	IPR049883	NOTCH1 EGF-like calcium-binding domain	-
XP_031565548.1	3cebe290db9a85567f3f2f794f9623b1	2993	Pfam	PF07645	Calcium-binding EGF domain	1382	1422	1.1E-4	2025-01-09	IPR049883	NOTCH1 EGF-like calcium-binding domain	-
XP_031565548.1	3cebe290db9a85567f3f2f794f9623b1	2993	Pfam	PF07645	Calcium-binding EGF domain	1050	1084	0.0021	2025-01-09	IPR049883	NOTCH1 EGF-like calcium-binding domain	-
XP_031565548.1	3cebe290db9a85567f3f2f794f9623b1	2993	Pfam	PF07645	Calcium-binding EGF domain	2582	2622	0.09	2025-01-09	IPR049883	NOTCH1 EGF-like calcium-binding domain	-
XP_031565548.1	3cebe290db9a85567f3f2f794f9623b1	2993	Pfam	PF07645	Calcium-binding EGF domain	2032	2073	4.3E-5	2025-01-09	IPR049883	NOTCH1 EGF-like calcium-binding domain	-
XP_031565548.1	3cebe290db9a85567f3f2f794f9623b1	2993	Pfam	PF07645	Calcium-binding EGF domain	746	784	0.0047	2025-01-09	IPR049883	NOTCH1 EGF-like calcium-binding domain	-
XP_031565548.1	3cebe290db9a85567f3f2f794f9623b1	2993	Pfam	PF07645	Calcium-binding EGF domain	227	267	3.4E-5	2025-01-09	IPR049883	NOTCH1 EGF-like calcium-binding domain	-
XP_031565548.1	3cebe290db9a85567f3f2f794f9623b1	2993	Pfam	PF07645	Calcium-binding EGF domain	1133	1172	0.32	2025-01-09	IPR049883	NOTCH1 EGF-like calcium-binding domain	-
XP_031565548.1	3cebe290db9a85567f3f2f794f9623b1	2993	Pfam	PF07645	Calcium-binding EGF domain	2422	2458	0.57	2025-01-09	IPR049883	NOTCH1 EGF-like calcium-binding domain	-
XP_031565548.1	3cebe290db9a85567f3f2f794f9623b1	2993	Pfam	PF07645	Calcium-binding EGF domain	1620	1652	3.1E-4	2025-01-09	IPR049883	NOTCH1 EGF-like calcium-binding domain	-
XP_031565548.1	3cebe290db9a85567f3f2f794f9623b1	2993	Pfam	PF07645	Calcium-binding EGF domain	1990	2030	0.0014	2025-01-09	IPR049883	NOTCH1 EGF-like calcium-binding domain	-
XP_031565548.1	3cebe290db9a85567f3f2f794f9623b1	2993	Pfam	PF07645	Calcium-binding EGF domain	1826	1856	0.0029	2025-01-09	IPR049883	NOTCH1 EGF-like calcium-binding domain	-
XP_031565548.1	3cebe290db9a85567f3f2f794f9623b1	2993	Pfam	PF07645	Calcium-binding EGF domain	2460	2499	6.7E-6	2025-01-09	IPR049883	NOTCH1 EGF-like calcium-binding domain	-
XP_031565548.1	3cebe290db9a85567f3f2f794f9623b1	2993	Pfam	PF07645	Calcium-binding EGF domain	1258	1298	1.8E-5	2025-01-09	IPR049883	NOTCH1 EGF-like calcium-binding domain	-
XP_031565548.1	3cebe290db9a85567f3f2f794f9623b1	2993	Pfam	PF07645	Calcium-binding EGF domain	2501	2538	1.3E-5	2025-01-09	IPR049883	NOTCH1 EGF-like calcium-binding domain	-
XP_031565548.1	3cebe290db9a85567f3f2f794f9623b1	2993	Pfam	PF07645	Calcium-binding EGF domain	1466	1505	0.0021	2025-01-09	IPR049883	NOTCH1 EGF-like calcium-binding domain	-
XP_031565548.1	3cebe290db9a85567f3f2f794f9623b1	2993	Pfam	PF07645	Calcium-binding EGF domain	2540	2580	0.0029	2025-01-09	IPR049883	NOTCH1 EGF-like calcium-binding domain	-
XP_031565548.1	3cebe290db9a85567f3f2f794f9623b1	2993	Pfam	PF12661	Human growth factor-like EGF	2286	2301	27.0	2025-01-09	IPR013032	EGF-like, conserved site	-
XP_031565548.1	3cebe290db9a85567f3f2f794f9623b1	2993	Pfam	PF12661	Human growth factor-like EGF	472	492	22.0	2025-01-09	IPR013032	EGF-like, conserved site	-
XP_031565548.1	3cebe290db9a85567f3f2f794f9623b1	2993	Pfam	PF12661	Human growth factor-like EGF	1795	1815	1.2	2025-01-09	IPR013032	EGF-like, conserved site	-
XP_031565548.1	3cebe290db9a85567f3f2f794f9623b1	2993	Pfam	PF12947	EGF domain	1304	1339	2.9E-7	2025-01-09	IPR024731	EGF domain	-
XP_031565548.1	3cebe290db9a85567f3f2f794f9623b1	2993	Pfam	PF00683	TB domain	842	874	2.3E-5	2025-01-09	IPR017878	TB domain	-
XP_031565548.1	3cebe290db9a85567f3f2f794f9623b1	2993	Pfam	PF00683	TB domain	950	992	1.5E-8	2025-01-09	IPR017878	TB domain	-
XP_031565548.1	3cebe290db9a85567f3f2f794f9623b1	2993	Pfam	PF00683	TB domain	641	687	2.8E-6	2025-01-09	IPR017878	TB domain	-
XP_031565548.1	3cebe290db9a85567f3f2f794f9623b1	2993	Pfam	PF00683	TB domain	1680	1722	4.1E-5	2025-01-09	IPR017878	TB domain	-
XP_031565548.1	3cebe290db9a85567f3f2f794f9623b1	2993	Pfam	PF00683	TB domain	175	208	0.046	2025-01-09	IPR017878	TB domain	-
XP_031565548.1	3cebe290db9a85567f3f2f794f9623b1	2993	Pfam	PF00683	TB domain	1522	1561	9.7E-6	2025-01-09	IPR017878	TB domain	-
XP_031565548.1	3cebe290db9a85567f3f2f794f9623b1	2993	Pfam	PF00683	TB domain	2089	2130	1.1E-8	2025-01-09	IPR017878	TB domain	-
XP_031565548.1	3cebe290db9a85567f3f2f794f9623b1	2993	Pfam	PF00683	TB domain	325	368	4.2E-6	2025-01-09	IPR017878	TB domain	-
XP_031565548.1	3cebe290db9a85567f3f2f794f9623b1	2993	Pfam	PF00683	TB domain	2368	2411	3.8E-8	2025-01-09	IPR017878	TB domain	-
tr|A0A6P8J4C0|A0A6P8J4C0_ACTTE	4378f3f0fed542b072394d865737bebd	1296	Pfam	PF00254	FKBP-type peptidyl-prolyl cis-trans isomerase	183	276	2.8E-25	2025-01-09	IPR001179	FKBP-type peptidyl-prolyl cis-trans isomerase domain	GO:0003755(InterPro)
XP_031572844.1	3a0a12ec2d65eb8f4f6f24683d7230e1	232	Pfam	PF01822	WSC domain	141	209	8.0E-4	2025-01-09	IPR002889	Carbohydrate-binding WSC	-
XP_031572844.1	3a0a12ec2d65eb8f4f6f24683d7230e1	232	Pfam	PF01822	WSC domain	51	122	2.2E-5	2025-01-09	IPR002889	Carbohydrate-binding WSC	-
XP_031567855.1	c3677b168642d9c8e38da46626d1b8b1	284	Pfam	PF00313	'Cold-shock' DNA-binding domain	24	91	3.1E-21	2025-01-09	IPR002059	Cold-shock protein Csp, DNA-binding	GO:0003676(InterPro)
ALL34537.1	19beac31f54fa234c87781194168d5bd	62	Pfam	PF07936	Potassium-channel blocking toxin	17	54	1.2E-8	2025-01-09	IPR012414	BDS potassium channel toxin	GO:0008200(InterPro)|GO:0042151(InterPro)|GO:0090729(InterPro)
[truncated: 2,387 more rows]

## Sheet: Acrorhagi_Uncharact.
Protein Accession	Code	Protein Length	Database	Pfam Accession	Pfam Description	Start	End	E-value	Search date	InterPro ID	InterPro Description	GO Terms
XP_031572035.1	f586270d3c8ac4a3d1bfa921a2c4005d	185	Pfam	PF13669	Glyoxalase/Bleomycin resistance protein/Dioxygenase superfamily	58	169	1.2E-21	2025-01-08	-	-	-
tr|A0A6P8H0D8|A0A6P8H0D8_ACTTE	1529d37dc615ab59ac10640943183b5a	946	Pfam	PF00282	Pyridoxal-dependent decarboxylase conserved domain	285	401	3.3E-8	2025-01-08	IPR002129	Pyridoxal phosphate-dependent decarboxylase	GO:0016830(InterPro)|GO:0019752(InterPro)|GO:0030170(InterPro)
XP_031563836.1	660ea1ed8efccb5764c041b43d3fb834	1321	Pfam	PF00086	Thyroglobulin type-1 repeat	140	190	5.7E-8	2025-01-08	IPR000716	Thyroglobulin type-1	-
XP_031563836.1	660ea1ed8efccb5764c041b43d3fb834	1321	Pfam	PF00086	Thyroglobulin type-1 repeat	204	252	5.0E-13	2025-01-08	IPR000716	Thyroglobulin type-1	-
XP_031563836.1	660ea1ed8efccb5764c041b43d3fb834	1321	Pfam	PF00086	Thyroglobulin type-1 repeat	697	755	1.0E-11	2025-01-08	IPR000716	Thyroglobulin type-1	-
XP_031563836.1	660ea1ed8efccb5764c041b43d3fb834	1321	Pfam	PF00086	Thyroglobulin type-1 repeat	314	382	1.3E-13	2025-01-08	IPR000716	Thyroglobulin type-1	-
XP_031563836.1	660ea1ed8efccb5764c041b43d3fb834	1321	Pfam	PF00086	Thyroglobulin type-1 repeat	1081	1132	1.8E-10	2025-01-08	IPR000716	Thyroglobulin type-1	-
XP_031563836.1	660ea1ed8efccb5764c041b43d3fb834	1321	Pfam	PF00086	Thyroglobulin type-1 repeat	948	1006	8.3E-14	2025-01-08	IPR000716	Thyroglobulin type-1	-
XP_031563836.1	660ea1ed8efccb5764c041b43d3fb834	1321	Pfam	PF00086	Thyroglobulin type-1 repeat	632	680	6.7E-8	2025-01-08	IPR000716	Thyroglobulin type-1	-
XP_031563836.1	660ea1ed8efccb5764c041b43d3fb834	1321	Pfam	PF00086	Thyroglobulin type-1 repeat	447	511	3.0E-15	2025-01-08	IPR000716	Thyroglobulin type-1	-
XP_031563836.1	660ea1ed8efccb5764c041b43d3fb834	1321	Pfam	PF00095	WAP-type (Whey Acidic Protein) 'four-disulfide core'	520	566	0.22	2025-01-08	IPR008197	WAP-type 'four-disulfide core' domain	GO:0005576(InterPro)|GO:0030414(InterPro)
XP_031563836.1	660ea1ed8efccb5764c041b43d3fb834	1321	Pfam	PF00095	WAP-type (Whey Acidic Protein) 'four-disulfide core'	790	832	4.0E-8	2025-01-08	IPR008197	WAP-type 'four-disulfide core' domain	GO:0005576(InterPro)|GO:0030414(InterPro)
XP_031563836.1	660ea1ed8efccb5764c041b43d3fb834	1321	Pfam	PF00095	WAP-type (Whey Acidic Protein) 'four-disulfide core'	838	881	4.5E-7	2025-01-08	IPR008197	WAP-type 'four-disulfide core' domain	GO:0005576(InterPro)|GO:0030414(InterPro)
XP_031563836.1	660ea1ed8efccb5764c041b43d3fb834	1321	Pfam	PF00095	WAP-type (Whey Acidic Protein) 'four-disulfide core'	31	72	0.0019	2025-01-08	IPR008197	WAP-type 'four-disulfide core' domain	GO:0005576(InterPro)|GO:0030414(InterPro)
tr|A0A6P8GYK1|A0A6P8GYK1_ACTTE	4c36f2578892e20b0d4af26e35948a93	1183	Pfam	PF00041	Fibronectin type III domain	732	809	3.7E-5	2025-01-08	IPR003961	Fibronectin type III	GO:0005515(InterPro)
tr|A0A6P8GYK1|A0A6P8GYK1_ACTTE	4c36f2578892e20b0d4af26e35948a93	1183	Pfam	PF00041	Fibronectin type III domain	825	917	2.4E-8	2025-01-08	IPR003961	Fibronectin type III	GO:0005515(InterPro)
tr|A0A6P8GYK1|A0A6P8GYK1_ACTTE	4c36f2578892e20b0d4af26e35948a93	1183	Pfam	PF00041	Fibronectin type III domain	640	709	0.023	2025-01-08	IPR003961	Fibronectin type III	GO:0005515(InterPro)
tr|A0A6P8GYK1|A0A6P8GYK1_ACTTE	4c36f2578892e20b0d4af26e35948a93	1183	Pfam	PF00754	F5/8 type C domain	196	320	1.2E-18	2025-01-08	IPR000421	Coagulation factor 5/8, C-terminal domain	-
tr|A0A6P8GYK1|A0A6P8GYK1_ACTTE	4c36f2578892e20b0d4af26e35948a93	1183	Pfam	PF00754	F5/8 type C domain	348	465	1.3E-13	2025-01-08	IPR000421	Coagulation factor 5/8, C-terminal domain	-
tr|A0A6P8GYK1|A0A6P8GYK1_ACTTE	4c36f2578892e20b0d4af26e35948a93	1183	Pfam	PF00754	F5/8 type C domain	497	620	1.1E-22	2025-01-08	IPR000421	Coagulation factor 5/8, C-terminal domain	-
tr|A0A6P8GYK1|A0A6P8GYK1_ACTTE	4c36f2578892e20b0d4af26e35948a93	1183	Pfam	PF00754	F5/8 type C domain	49	172	7.3E-18	2025-01-08	IPR000421	Coagulation factor 5/8, C-terminal domain	-
tr|A0A6P8GYK1|A0A6P8GYK1_ACTTE	4c36f2578892e20b0d4af26e35948a93	1183	Pfam	PF13927	Immunoglobulin domain	927	997	5.1E-5	2025-01-08	-	-	-
XP_031572378.1	96bd6287085d48dcfa364e3bdf534522	287	Pfam	PF01852	START domain	47	222	2.0E-12	2025-01-08	IPR002913	START domain	GO:0008289(InterPro)
XP_031552994.1	421d0087c0ef4778250ce22105e1e743	430	Pfam	PF14497	Glutathione S-transferase, C-terminal domain	99	200	1.4E-17	2025-01-08	IPR004046	Glutathione S-transferase, C-terminal	-
XP_031552994.1	421d0087c0ef4778250ce22105e1e743	430	Pfam	PF14497	Glutathione S-transferase, C-terminal domain	325	425	5.1E-21	2025-01-08	IPR004046	Glutathione S-transferase, C-terminal	-
XP_031552994.1	421d0087c0ef4778250ce22105e1e743	430	Pfam	PF02798	Glutathione S-transferase, N-terminal domain	231	301	6.4E-11	2025-01-08	IPR004045	Glutathione S-transferase, N-terminal	-
XP_031552994.1	421d0087c0ef4778250ce22105e1e743	430	Pfam	PF02798	Glutathione S-transferase, N-terminal domain	5	75	4.9E-11	2025-01-08	IPR004045	Glutathione S-transferase, N-terminal	-
XP_031575055.1	a137e6406921eff42c370646d96bf8f7	296	Pfam	PF01822	WSC domain	123	191	0.0045	2025-01-08	IPR002889	Carbohydrate-binding WSC	-
XP_031575055.1	a137e6406921eff42c370646d96bf8f7	296	Pfam	PF01822	WSC domain	33	103	5.4E-4	2025-01-08	IPR002889	Carbohydrate-binding WSC	-
XP_031549696.1	577f0a6f530b2a0a09459600bd7a1791	153	Pfam	PF13772	AIG2-like family	63	146	4.6E-10	2025-01-08	-	-	-
KAJ7393898.1	ae2ad7149d7b4e40ccda38372a983ada	301	Pfam	PF00503	G-protein alpha subunit	1	290	4.2E-112	2025-01-08	IPR001019	Guanine nucleotide binding protein (G-protein), alpha subunit	GO:0003924(InterPro)|GO:0007186(InterPro)|GO:0019001(InterPro)|GO:0031683(InterPro)
XP_031548652.1	125219b1b33b9bbd8c198c9dbd232b35	521	Pfam	PF00431	CUB domain	366	478	4.7E-20	2025-01-08	IPR000859	CUB domain	-
XP_031548652.1	125219b1b33b9bbd8c198c9dbd232b35	521	Pfam	PF04389	Peptidase family M28	86	203	1.9E-13	2025-01-08	IPR007484	Peptidase M28	-
XP_031555969.1	a41ddc6a42e69160ccef479eaa46826c	2524	Pfam	PF00090	Thrombospondin type 1 domain	1795	1846	5.0E-7	2025-01-08	IPR000884	Thrombospondin type-1 (TSP1) repeat	-
XP_031555969.1	a41ddc6a42e69160ccef479eaa46826c	2524	Pfam	PF00090	Thrombospondin type 1 domain	1562	1614	9.6E-8	2025-01-08	IPR000884	Thrombospondin type-1 (TSP1) repeat	-
XP_031555969.1	a41ddc6a42e69160ccef479eaa46826c	2524	Pfam	PF00090	Thrombospondin type 1 domain	1386	1437	4.0E-7	2025-01-08	IPR000884	Thrombospondin type-1 (TSP1) repeat	-
XP_031555969.1	a41ddc6a42e69160ccef479eaa46826c	2524	Pfam	PF00090	Thrombospondin type 1 domain	2019	2071	1.7E-7	2025-01-08	IPR000884	Thrombospondin type-1 (TSP1) repeat	-
XP_031555969.1	a41ddc6a42e69160ccef479eaa46826c	2524	Pfam	PF00090	Thrombospondin type 1 domain	2331	2382	5.5E-6	2025-01-08	IPR000884	Thrombospondin type-1 (TSP1) repeat	-
XP_031555969.1	a41ddc6a42e69160ccef479eaa46826c	2524	Pfam	PF00090	Thrombospondin type 1 domain	1445	1494	3.5E-6	2025-01-08	IPR000884	Thrombospondin type-1 (TSP1) repeat	-
XP_031555969.1	a41ddc6a42e69160ccef479eaa46826c	2524	Pfam	PF00090	Thrombospondin type 1 domain	1853	1905	1.1E-7	2025-01-08	IPR000884	Thrombospondin type-1 (TSP1) repeat	-
XP_031555969.1	a41ddc6a42e69160ccef479eaa46826c	2524	Pfam	PF00090	Thrombospondin type 1 domain	1912	1964	8.0E-8	2025-01-08	IPR000884	Thrombospondin type-1 (TSP1) repeat	-
XP_031555969.1	a41ddc6a42e69160ccef479eaa46826c	2524	Pfam	PF00090	Thrombospondin type 1 domain	1623	1671	1.8E-8	2025-01-08	IPR000884	Thrombospondin type-1 (TSP1) repeat	-
XP_031555969.1	a41ddc6a42e69160ccef479eaa46826c	2524	Pfam	PF00090	Thrombospondin type 1 domain	1736	1787	2.3E-4	2025-01-08	IPR000884	Thrombospondin type-1 (TSP1) repeat	-
XP_031555969.1	a41ddc6a42e69160ccef479eaa46826c	2524	Pfam	PF00090	Thrombospondin type 1 domain	2392	2446	2.3E-9	2025-01-08	IPR000884	Thrombospondin type-1 (TSP1) repeat	-
XP_031555969.1	a41ddc6a42e69160ccef479eaa46826c	2524	Pfam	PF00090	Thrombospondin type 1 domain	1503	1555	2.6E-4	2025-01-08	IPR000884	Thrombospondin type-1 (TSP1) repeat	-
XP_031555969.1	a41ddc6a42e69160ccef479eaa46826c	2524	Pfam	PF00090	Thrombospondin type 1 domain	1678	1728	1.6E-8	2025-01-08	IPR000884	Thrombospondin type-1 (TSP1) repeat	-
XP_031555969.1	a41ddc6a42e69160ccef479eaa46826c	2524	Pfam	PF19035	CCN3 Nov like TSP1 domain	1976	2012	0.0014	2025-01-08	IPR043973	CCN, TSP1 domain	GO:0007165(InterPro)
XP_031555969.1	a41ddc6a42e69160ccef479eaa46826c	2524	Pfam	PF00086	Thyroglobulin type-1 repeat	729	793	1.4E-9	2025-01-08	IPR000716	Thyroglobulin type-1	-
XP_031555969.1	a41ddc6a42e69160ccef479eaa46826c	2524	Pfam	PF00086	Thyroglobulin type-1 repeat	663	719	1.5E-7	2025-01-08	IPR000716	Thyroglobulin type-1	-
XP_031555969.1	a41ddc6a42e69160ccef479eaa46826c	2524	Pfam	PF00086	Thyroglobulin type-1 repeat	839	904	5.0E-11	2025-01-08	IPR000716	Thyroglobulin type-1	-
tr|A0A6P8HAR1|A0A6P8HAR1_ACTTE	8a409bf79a04fbf772a08ee0a29afa18	334	Pfam	PF00702	haloacid dehalogenase-like hydrolase	71	263	1.2E-5	2025-01-08	-	-	-
tr|A0A6P8IXV0|A0A6P8IXV0_ACTTE	2671aad3b244619a299f44a40ee4327d	263	Pfam	PF00147	Fibrinogen beta and gamma chains, C-terminal globular domain	52	107	0.0099	2025-01-08	IPR002181	Fibrinogen, alpha/beta/gamma chain, C-terminal globular domain	-
XP_031567822.1	eed585b5d560862843320a459fe6a231	286	Pfam	PF04199	Putative cyclase	23	197	4.5E-34	2025-01-08	IPR007325	Kynurenine formamidase/cyclase-like	GO:0004061(InterPro)|GO:0019441(InterPro)
KAK3742733.1	bf46d678aa31ad58bce6d0e7c0b76941	4250	Pfam	PF00008	EGF-like domain	4013	4042	0.1	2025-01-08	IPR000742	EGF-like domain	-
KAK3742733.1	bf46d678aa31ad58bce6d0e7c0b76941	4250	Pfam	PF00008	EGF-like domain	3464	3497	0.19	2025-01-08	IPR000742	EGF-like domain	-
KAK3742733.1	bf46d678aa31ad58bce6d0e7c0b76941	4250	Pfam	PF00028	Cadherin domain	1928	2023	1.1E-8	2025-01-08	IPR002126	Cadherin-like	GO:0005509(InterPro)|GO:0007156(InterPro)|GO:0016020(InterPro)
KAK3742733.1	bf46d678aa31ad58bce6d0e7c0b76941	4250	Pfam	PF00028	Cadherin domain	1001	1091	3.2E-7	2025-01-08	IPR002126	Cadherin-like	GO:0005509(InterPro)|GO:0007156(InterPro)|GO:0016020(InterPro)
KAK3742733.1	bf46d678aa31ad58bce6d0e7c0b76941	4250	Pfam	PF00028	Cadherin domain	893	983	2.0E-5	2025-01-08	IPR002126	Cadherin-like	GO:0005509(InterPro)|GO:0007156(InterPro)|GO:0016020(InterPro)
KAK3742733.1	bf46d678aa31ad58bce6d0e7c0b76941	4250	Pfam	PF00028	Cadherin domain	1420	1499	3.5E-9	2025-01-08	IPR002126	Cadherin-like	GO:0005509(InterPro)|GO:0007156(InterPro)|GO:0016020(InterPro)
KAK3742733.1	bf46d678aa31ad58bce6d0e7c0b76941	4250	Pfam	PF00028	Cadherin domain	579	663	3.3E-4	2025-01-08	IPR002126	Cadherin-like	GO:0005509(InterPro)|GO:0007156(InterPro)|GO:0016020(InterPro)
KAK3742733.1	bf46d678aa31ad58bce6d0e7c0b76941	4250	Pfam	PF00028	Cadherin domain	2468	2553	4.1E-14	2025-01-08	IPR002126	Cadherin-like	GO:0005509(InterPro)|GO:0007156(InterPro)|GO:0016020(InterPro)
KAK3742733.1	bf46d678aa31ad58bce6d0e7c0b76941	4250	Pfam	PF00028	Cadherin domain	2568	2657	5.4E-15	2025-01-08	IPR002126	Cadherin-like	GO:0005509(InterPro)|GO:0007156(InterPro)|GO:0016020(InterPro)
KAK3742733.1	bf46d678aa31ad58bce6d0e7c0b76941	4250	Pfam	PF00028	Cadherin domain	377	466	1.4E-14	2025-01-08	IPR002126	Cadherin-like	GO:0005509(InterPro)|GO:0007156(InterPro)|GO:0016020(InterPro)
KAK3742733.1	bf46d678aa31ad58bce6d0e7c0b76941	4250	Pfam	PF00028	Cadherin domain	480	564	5.1E-5	2025-01-08	IPR002126	Cadherin-like	GO:0005509(InterPro)|GO:0007156(InterPro)|GO:0016020(InterPro)
KAK3742733.1	bf46d678aa31ad58bce6d0e7c0b76941	4250	Pfam	PF00028	Cadherin domain	790	875	8.4E-5	2025-01-08	IPR002126	Cadherin-like	GO:0005509(InterPro)|GO:0007156(InterPro)|GO:0016020(InterPro)
KAK3742733.1	bf46d678aa31ad58bce6d0e7c0b76941	4250	Pfam	PF00028	Cadherin domain	1105	1189	2.0E-4	2025-01-08	IPR002126	Cadherin-like	GO:0005509(InterPro)|GO:0007156(InterPro)|GO:0016020(InterPro)
KAK3742733.1	bf46d678aa31ad58bce6d0e7c0b76941	4250	Pfam	PF00028	Cadherin domain	2995	3087	3.1E-12	2025-01-08	IPR002126	Cadherin-like	GO:0005509(InterPro)|GO:0007156(InterPro)|GO:0016020(InterPro)
KAK3742733.1	bf46d678aa31ad58bce6d0e7c0b76941	4250	Pfam	PF00028	Cadherin domain	1318	1402	1.5E-9	2025-01-08	IPR002126	Cadherin-like	GO:0005509(InterPro)|GO:0007156(InterPro)|GO:0016020(InterPro)
KAK3742733.1	bf46d678aa31ad58bce6d0e7c0b76941	4250	Pfam	PF00028	Cadherin domain	2249	2325	1.1E-9	2025-01-08	IPR002126	Cadherin-like	GO:0005509(InterPro)|GO:0007156(InterPro)|GO:0016020(InterPro)
KAK3742733.1	bf46d678aa31ad58bce6d0e7c0b76941	4250	Pfam	PF00028	Cadherin domain	2356	2451	2.6E-4	2025-01-08	IPR002126	Cadherin-like	GO:0005509(InterPro)|GO:0007156(InterPro)|GO:0016020(InterPro)
KAK3742733.1	bf46d678aa31ad58bce6d0e7c0b76941	4250	Pfam	PF00028	Cadherin domain	152	238	6.3E-12	2025-01-08	IPR002126	Cadherin-like	GO:0005509(InterPro)|GO:0007156(InterPro)|GO:0016020(InterPro)
KAK3742733.1	bf46d678aa31ad58bce6d0e7c0b76941	4250	Pfam	PF00028	Cadherin domain	2781	2872	1.7E-13	2025-01-08	IPR002126	Cadherin-like	GO:0005509(InterPro)|GO:0007156(InterPro)|GO:0016020(InterPro)
KAK3742733.1	bf46d678aa31ad58bce6d0e7c0b76941	4250	Pfam	PF00028	Cadherin domain	2139	2215	2.9E-15	2025-01-08	IPR002126	Cadherin-like	GO:0005509(InterPro)|GO:0007156(InterPro)|GO:0016020(InterPro)
KAK3742733.1	bf46d678aa31ad58bce6d0e7c0b76941	4250	Pfam	PF00028	Cadherin domain	266	359	1.9E-10	2025-01-08	IPR002126	Cadherin-like	GO:0005509(InterPro)|GO:0007156(InterPro)|GO:0016020(InterPro)
KAK3742733.1	bf46d678aa31ad58bce6d0e7c0b76941	4250	Pfam	PF00028	Cadherin domain	3104	3198	3.3E-5	2025-01-08	IPR002126	Cadherin-like	GO:0005509(InterPro)|GO:0007156(InterPro)|GO:0016020(InterPro)
KAK3742733.1	bf46d678aa31ad58bce6d0e7c0b76941	4250	Pfam	PF00028	Cadherin domain	1204	1297	1.4E-12	2025-01-08	IPR002126	Cadherin-like	GO:0005509(InterPro)|GO:0007156(InterPro)|GO:0016020(InterPro)
KAK3742733.1	bf46d678aa31ad58bce6d0e7c0b76941	4250	Pfam	PF00028	Cadherin domain	2889	2977	1.6E-13	2025-01-08	IPR002126	Cadherin-like	GO:0005509(InterPro)|GO:0007156(InterPro)|GO:0016020(InterPro)
KAK3742733.1	bf46d678aa31ad58bce6d0e7c0b76941	4250	Pfam	PF02210	Laminin G domain	3529	3679	4.4E-18	2025-01-08	IPR001791	Laminin G domain	-
KAK3742733.1	bf46d678aa31ad58bce6d0e7c0b76941	4250	Pfam	PF02210	Laminin G domain	3790	3884	0.0026	2025-01-08	IPR001791	Laminin G domain	-
XP_031571703.1	102818aed78b4264fba3c85ae6ce9aa2	1116	Pfam	PF00135	Carboxylesterase family	533	1052	5.2E-140	2025-01-08	IPR002018	Carboxylesterase, type B	-
XP_031571703.1	102818aed78b4264fba3c85ae6ce9aa2	1116	Pfam	PF00135	Carboxylesterase family	2	464	3.2E-125	2025-01-08	IPR002018	Carboxylesterase, type B	-
tr|A0A6P8HQV9|A0A6P8HQV9_ACTTE	dc64b0abd93bc22220ace6ac54cce629	326	Pfam	PF00241	Cofilin/tropomyosin-type actin-binding protein	191	313	1.6E-17	2025-01-08	IPR002108	Actin-depolymerising factor homology domain	GO:0003779(InterPro)
tr|A0A6P8HQV9|A0A6P8HQV9_ACTTE	dc64b0abd93bc22220ace6ac54cce629	326	Pfam	PF00241	Cofilin/tropomyosin-type actin-binding protein	14	134	2.2E-16	2025-01-08	IPR002108	Actin-depolymerising factor homology domain	GO:0003779(InterPro)
tr|A0A6P8I3K2|A0A6P8I3K2_ACTTE	ab13df9ac6a155425bfb89cba915190d	2382	Pfam	PF07645	Calcium-binding EGF domain	1979	2019	1.4E-4	2025-01-08	IPR049883	NOTCH1 EGF-like calcium-binding domain	-
tr|A0A6P8I3K2|A0A6P8I3K2_ACTTE	ab13df9ac6a155425bfb89cba915190d	2382	Pfam	PF07645	Calcium-binding EGF domain	1734	1774	4.7E-6	2025-01-08	IPR049883	NOTCH1 EGF-like calcium-binding domain	-
tr|A0A6P8I3K2|A0A6P8I3K2_ACTTE	ab13df9ac6a155425bfb89cba915190d	2382	Pfam	PF07645	Calcium-binding EGF domain	1405	1444	6.2E-6	2025-01-08	IPR049883	NOTCH1 EGF-like calcium-binding domain	-
tr|A0A6P8I3K2|A0A6P8I3K2_ACTTE	ab13df9ac6a155425bfb89cba915190d	2382	Pfam	PF07645	Calcium-binding EGF domain	271	307	2.3E-4	2025-01-08	IPR049883	NOTCH1 EGF-like calcium-binding domain	-
tr|A0A6P8I3K2|A0A6P8I3K2_ACTTE	ab13df9ac6a155425bfb89cba915190d	2382	Pfam	PF07645	Calcium-binding EGF domain	230	269	1.1E-4	2025-01-08	IPR049883	NOTCH1 EGF-like calcium-binding domain	-
tr|A0A6P8I3K2|A0A6P8I3K2_ACTTE	ab13df9ac6a155425bfb89cba915190d	2382	Pfam	PF12947	EGF domain	1208	1243	7.4E-5	2025-01-08	IPR024731	EGF domain	-
tr|A0A6P8I3K2|A0A6P8I3K2_ACTTE	ab13df9ac6a155425bfb89cba915190d	2382	Pfam	PF12947	EGF domain	1489	1524	4.5E-6	2025-01-08	IPR024731	EGF domain	-
tr|A0A6P8I3K2|A0A6P8I3K2_ACTTE	ab13df9ac6a155425bfb89cba915190d	2382	Pfam	PF12947	EGF domain	1608	1643	2.2E-7	2025-01-08	IPR024731	EGF domain	-
tr|A0A6P8I3K2|A0A6P8I3K2_ACTTE	ab13df9ac6a155425bfb89cba915190d	2382	Pfam	PF12947	EGF domain	1697	1732	4.2E-7	2025-01-08	IPR024731	EGF domain	-
tr|A0A6P8I3K2|A0A6P8I3K2_ACTTE	ab13df9ac6a155425bfb89cba915190d	2382	Pfam	PF12947	EGF domain	1942	1977	8.6E-6	2025-01-08	IPR024731	EGF domain	-
tr|A0A6P8I3K2|A0A6P8I3K2_ACTTE	ab13df9ac6a155425bfb89cba915190d	2382	Pfam	PF12947	EGF domain	1290	1325	1.3E-7	2025-01-08	IPR024731	EGF domain	-
tr|A0A6P8I3K2|A0A6P8I3K2_ACTTE	ab13df9ac6a155425bfb89cba915190d	2382	Pfam	PF12947	EGF domain	1333	1363	8.7E-4	2025-01-08	IPR024731	EGF domain	-
tr|A0A6P8I3K2|A0A6P8I3K2_ACTTE	ab13df9ac6a155425bfb89cba915190d	2382	Pfam	PF12947	EGF domain	1369	1403	2.9E-6	2025-01-08	IPR024731	EGF domain	-
tr|A0A6P8I3K2|A0A6P8I3K2_ACTTE	ab13df9ac6a155425bfb89cba915190d	2382	Pfam	PF12947	EGF domain	1455	1483	8.6E-5	2025-01-08	IPR024731	EGF domain	-
tr|A0A6P8I3K2|A0A6P8I3K2_ACTTE	ab13df9ac6a155425bfb89cba915190d	2382	Pfam	PF12947	EGF domain	193	228	1.2E-6	2025-01-08	IPR024731	EGF domain	-
tr|A0A6P8I3K2|A0A6P8I3K2_ACTTE	ab13df9ac6a155425bfb89cba915190d	2382	Pfam	PF12947	EGF domain	317	352	3.7E-7	2025-01-08	IPR024731	EGF domain	-
tr|A0A6P8I3K2|A0A6P8I3K2_ACTTE	ab13df9ac6a155425bfb89cba915190d	2382	Pfam	PF12947	EGF domain	1821	1855	9.0E-7	2025-01-08	IPR024731	EGF domain	-
tr|A0A6P8I3K2|A0A6P8I3K2_ACTTE	ab13df9ac6a155425bfb89cba915190d	2382	Pfam	PF12947	EGF domain	1530	1565	4.7E-7	2025-01-08	IPR024731	EGF domain	-
tr|A0A6P8I3K2|A0A6P8I3K2_ACTTE	ab13df9ac6a155425bfb89cba915190d	2382	Pfam	PF12947	EGF domain	1906	1936	2.9E-5	2025-01-08	IPR024731	EGF domain	-
tr|A0A6P8I3K2|A0A6P8I3K2_ACTTE	ab13df9ac6a155425bfb89cba915190d	2382	Pfam	PF12947	EGF domain	1249	1284	1.1E-5	2025-01-08	IPR024731	EGF domain	-
tr|A0A6P8I3K2|A0A6P8I3K2_ACTTE	ab13df9ac6a155425bfb89cba915190d	2382	Pfam	PF12947	EGF domain	1780	1815	1.6E-6	2025-01-08	IPR024731	EGF domain	-
tr|A0A6P8I3K2|A0A6P8I3K2_ACTTE	ab13df9ac6a155425bfb89cba915190d	2382	Pfam	PF00100	Zona pellucida-like domain	2041	2288	2.2E-52	2025-01-08	IPR001507	Zona pellucida domain	-
XP_031574118.1	0e2bc5ad935ba6b32680d8cda926d65a	272	Pfam	PF13649	Methyltransferase domain	48	139	1.6E-9	2025-01-08	IPR041698	Methyltransferase domain 25	-
CAH3170979.1	d462547fb3883e50eaf377f39718fd11	212	Pfam	PF00071	Ras family	8	168	3.6E-61	2025-01-08	IPR001806	Small GTPase	GO:0003924(InterPro)|GO:0005525(InterPro)
XP_031571915.1	c7f76cca24aae80a75242fd3809f6191	392	Pfam	PF01370	NAD dependent epimerase/dehydratase family	30	209	5.4E-7	2025-01-08	IPR001509	NAD-dependent epimerase/dehydratase	-
CAH3149832.1	b651d20b0e3c2de226bf4bf9adcea12f	317	Pfam	PF00400	WD domain, G-beta repeat	270	303	0.042	2025-01-08	IPR001680	WD40 repeat	GO:0005515(InterPro)
CAH3149832.1	b651d20b0e3c2de226bf4bf9adcea12f	317	Pfam	PF00400	WD domain, G-beta repeat	171	208	1.3	2025-01-08	IPR001680	WD40 repeat	GO:0005515(InterPro)
CAH3149832.1	b651d20b0e3c2de226bf4bf9adcea12f	317	Pfam	PF00400	WD domain, G-beta repeat	2	33	23.0	2025-01-08	IPR001680	WD40 repeat	GO:0005515(InterPro)
CAH3149832.1	b651d20b0e3c2de226bf4bf9adcea12f	317	Pfam	PF00400	WD domain, G-beta repeat	38	76	2.5E-4	2025-01-08	IPR001680	WD40 repeat	GO:0005515(InterPro)
XP_031553097.1	1d07f3898c44e49d92cc36cd159bea78	960	Pfam	PF01055	Glycosyl hydrolases family 31 TIM-barrel domain	305	674	3.3E-78	2025-01-08	IPR000322	Glycoside hydrolase family 31, TIM barrel domain	GO:0004553(InterPro)|GO:0005975(InterPro)
XP_031553097.1	1d07f3898c44e49d92cc36cd159bea78	960	Pfam	PF13802	Glycosyl hydrolase 31 N-terminal galactose mutarotase-like domain	49	263	8.1E-13	2025-01-08	IPR025887	Glycoside hydrolase family 31, N-terminal domain	-
XP_031553097.1	1d07f3898c44e49d92cc36cd159bea78	960	Pfam	PF21365	Glycosyl hydrolase family 31 C-terminal domain	683	799	3.1E-12	2025-01-08	IPR048395	Glycosyl hydrolase family 31, C-terminal domain	-
XP_031560316.1	428163ddd4aea4e3978c43b23eb2184e	870	Pfam	PF00188	Cysteine-rich secretory protein family	702	816	4.0E-11	2025-01-08	IPR014044	CAP domain	-
XP_031560316.1	428163ddd4aea4e3978c43b23eb2184e	870	Pfam	PF00188	Cysteine-rich secretory protein family	444	565	1.1E-12	2025-01-08	IPR014044	CAP domain	-
XP_031560316.1	428163ddd4aea4e3978c43b23eb2184e	870	Pfam	PF00188	Cysteine-rich secretory protein family	288	402	2.1E-8	2025-01-08	IPR014044	CAP domain	-
XP_031560316.1	428163ddd4aea4e3978c43b23eb2184e	870	Pfam	PF00188	Cysteine-rich secretory protein family	69	182	5.8E-9	2025-01-08	IPR014044	CAP domain	-
XP_031560316.1	428163ddd4aea4e3978c43b23eb2184e	870	Pfam	PF01549	ShK domain-like	231	265	9.3E-4	2025-01-08	IPR003582	ShKT domain	-
XP_031560316.1	428163ddd4aea4e3978c43b23eb2184e	870	Pfam	PF01549	ShK domain-like	24	60	0.093	2025-01-08	IPR003582	ShKT domain	-
XP_031560316.1	428163ddd4aea4e3978c43b23eb2184e	870	Pfam	PF01549	ShK domain-like	624	659	6.8E-4	2025-01-08	IPR003582	ShKT domain	-
tr|A0AAU9X299|A0AAU9X299_9CNID	953f885720745f708bf3857415595c4a	849	Pfam	PF00091	Tubulin/FtsZ family, GTPase domain	13	178	6.1E-46	2025-01-08	IPR003008	Tubulin/FtsZ, GTPase domain	GO:0005525(InterPro)
tr|A0AAU9X299|A0AAU9X299_9CNID	953f885720745f708bf3857415595c4a	849	Pfam	PF00091	Tubulin/FtsZ family, GTPase domain	401	611	2.7E-58	2025-01-08	IPR003008	Tubulin/FtsZ, GTPase domain	GO:0005525(InterPro)
tr|A0AAU9X299|A0AAU9X299_9CNID	953f885720745f708bf3857415595c4a	849	Pfam	PF03953	Tubulin C-terminal domain	228	357	2.2E-49	2025-01-08	IPR018316	Tubulin/FtsZ, 2-layer sandwich domain	-
tr|A0AAU9X299|A0AAU9X299_9CNID	953f885720745f708bf3857415595c4a	849	Pfam	PF03953	Tubulin C-terminal domain	661	790	2.2E-49	2025-01-08	IPR018316	Tubulin/FtsZ, 2-layer sandwich domain	-
KAK3748839.1	922936942bdb13233fdc79d800ac23d3	626	Pfam	PF00412	LIM domain	199	232	0.0026	2025-01-08	IPR001781	Zinc finger, LIM-type	-
KAK3748839.1	922936942bdb13233fdc79d800ac23d3	626	Pfam	PF00595	PDZ domain	69	118	7.2E-6	2025-01-08	IPR001478	PDZ domain	GO:0005515(InterPro)
EDO44894.1	1f6ee8190dcf62c9c0b11807214213d8	168	Pfam	PF00063	Myosin head (motor domain)	2	168	9.0E-50	2025-01-08	IPR001609	Myosin head, motor domain-like	GO:0003774(InterPro)|GO:0005524(InterPro)|GO:0016459(InterPro)
KAK3737996.1	a40bc3db85653c732a9fe41809daf5cf	459	Pfam	PF00085	Thioredoxin	47	146	3.9E-24	2025-01-08	IPR013766	Thioredoxin domain	-
KAK3737996.1	a40bc3db85653c732a9fe41809daf5cf	459	Pfam	PF00085	Thioredoxin	180	282	8.5E-26	2025-01-08	IPR013766	Thioredoxin domain	-
tr|A0A6P8IQL5|A0A6P8IQL5_ACTTE	9aa91aa0e434f3f6f5baec1fc8bbc4b2	734	Pfam	PF18359	Histone methyltransferase Tudor domain 1	351	399	1.9E-5	2025-01-08	IPR041291	Histone methyltransferase, Tudor domain 1	-
tr|A0A6P8IQL5|A0A6P8IQL5_ACTTE	9aa91aa0e434f3f6f5baec1fc8bbc4b2	734	Pfam	PF18359	Histone methyltransferase Tudor domain 1	109	153	1.5E-5	2025-01-08	IPR041291	Histone methyltransferase, Tudor domain 1	-
tr|A0A6P8IQL5|A0A6P8IQL5_ACTTE	9aa91aa0e434f3f6f5baec1fc8bbc4b2	734	Pfam	PF21744	BAHCC1-like, Tudor domain	468	524	6.3E-4	2025-01-08	IPR048924	BAHCC1-like, Tudor domain	-
XP_031565501.1	676a4eba82a460004510c2a8ac4445cf	1995	Pfam	PF00569	Zinc finger, ZZ type	1118	1150	1.2E-7	2025-01-08	IPR000433	Zinc finger, ZZ-type	GO:0008270(InterPro)
XP_031565501.1	676a4eba82a460004510c2a8ac4445cf	1995	Pfam	PF00569	Zinc finger, ZZ type	84	115	2.9E-4	2025-01-08	IPR000433	Zinc finger, ZZ-type	GO:0008270(InterPro)
XP_031565501.1	676a4eba82a460004510c2a8ac4445cf	1995	Pfam	PF18346	Mind bomb SH3 repeat domain	1350	1412	1.0E-14	2025-01-08	IPR040847	Mind bomb, SH3 repeat domain	-
XP_031565501.1	676a4eba82a460004510c2a8ac4445cf	1995	Pfam	PF18346	Mind bomb SH3 repeat domain	316	377	1.7E-11	2025-01-08	IPR040847	Mind bomb, SH3 repeat domain	-
XP_031565501.1	676a4eba82a460004510c2a8ac4445cf	1995	Pfam	PF18346	Mind bomb SH3 repeat domain	1284	1344	1.2E-9	2025-01-08	IPR040847	Mind bomb, SH3 repeat domain	-
XP_031565501.1	676a4eba82a460004510c2a8ac4445cf	1995	Pfam	PF18346	Mind bomb SH3 repeat domain	245	309	5.2E-9	2025-01-08	IPR040847	Mind bomb, SH3 repeat domain	-
XP_031565501.1	676a4eba82a460004510c2a8ac4445cf	1995	Pfam	PF12796	Ankyrin repeats (3 copies)	1698	1750	8.9E-5	2025-01-08	IPR002110	Ankyrin repeat	GO:0005515(InterPro)
XP_031565501.1	676a4eba82a460004510c2a8ac4445cf	1995	Pfam	PF12796	Ankyrin repeats (3 copies)	644	716	1.5E-8	2025-01-08	IPR002110	Ankyrin repeat	GO:0005515(InterPro)
XP_031565501.1	676a4eba82a460004510c2a8ac4445cf	1995	Pfam	PF12796	Ankyrin repeats (3 copies)	1539	1632	1.6E-10	2025-01-08	IPR002110	Ankyrin repeat	GO:0005515(InterPro)
XP_031565501.1	676a4eba82a460004510c2a8ac4445cf	1995	Pfam	PF12796	Ankyrin repeats (3 copies)	474	569	1.2E-13	2025-01-08	IPR002110	Ankyrin repeat	GO:0005515(InterPro)
XP_031565501.1	676a4eba82a460004510c2a8ac4445cf	1995	Pfam	PF00023	Ankyrin repeat	1503	1532	0.33	2025-01-08	IPR002110	Ankyrin repeat	GO:0005515(InterPro)
XP_031565501.1	676a4eba82a460004510c2a8ac4445cf	1995	Pfam	PF06701	Mib_herc2	155	216	1.4E-16	2025-01-08	IPR010606	Mib-herc2	GO:0004842(InterPro)|GO:0016567(InterPro)|GO:0046872(InterPro)
XP_031565501.1	676a4eba82a460004510c2a8ac4445cf	1995	Pfam	PF06701	Mib_herc2	1189	1251	3.4E-17	2025-01-08	IPR010606	Mib-herc2	GO:0004842(InterPro)|GO:0016567(InterPro)|GO:0046872(InterPro)
XP_031565501.1	676a4eba82a460004510c2a8ac4445cf	1995	Pfam	PF06701	Mib_herc2	4	69	1.5E-18	2025-01-08	IPR010606	Mib-herc2	GO:0004842(InterPro)|GO:0016567(InterPro)|GO:0046872(InterPro)
XP_031565501.1	676a4eba82a460004510c2a8ac4445cf	1995	Pfam	PF06701	Mib_herc2	1039	1104	3.7E-19	2025-01-08	IPR010606	Mib-herc2	GO:0004842(InterPro)|GO:0016567(InterPro)|GO:0046872(InterPro)
XP_031565501.1	676a4eba82a460004510c2a8ac4445cf	1995	Pfam	PF13920	Zinc finger, C3HC4 type (RING finger)	887	927	5.8E-7	2025-01-08	-	-	-
XP_031565501.1	676a4eba82a460004510c2a8ac4445cf	1995	Pfam	PF13920	Zinc finger, C3HC4 type (RING finger)	968	1008	0.0082	2025-01-08	-	-	-
XP_031565501.1	676a4eba82a460004510c2a8ac4445cf	1995	Pfam	PF13920	Zinc finger, C3HC4 type (RING finger)	1869	1910	7.3E-8	2025-01-08	-	-	-
XP_031565501.1	676a4eba82a460004510c2a8ac4445cf	1995	Pfam	PF13920	Zinc finger, C3HC4 type (RING finger)	1950	1990	0.0082	2025-01-08	-	-	-
XP_031568878.1	2ab94493b2bfee1d939b45ff317ca67d	629	Pfam	PF02140	Galactose binding lectin domain	543	622	2.5E-18	2025-01-08	IPR000922	D-galactoside/L-rhamnose binding SUEL lectin domain	GO:0030246(InterPro)
XP_031574008.1	8f2a0c4aabd6b7b2ab859080e2d86dd0	491	Pfam	PF00092	von Willebrand factor type A domain	106	282	7.2E-26	2025-01-08	IPR002035	von Willebrand factor, type A	-
tr|A0A6P8H8E7|A0A6P8H8E7_ACTTE	e7327b0f4da1b415075a6316879ce400	1468	Pfam	PF00090	Thrombospondin type 1 domain	1274	1315	0.021	2025-01-08	IPR000884	Thrombospondin type-1 (TSP1) repeat	-
tr|A0A6P8H8E7|A0A6P8H8E7_ACTTE	e7327b0f4da1b415075a6316879ce400	1468	Pfam	PF00090	Thrombospondin type 1 domain	587	636	4.2E-6	2025-01-08	IPR000884	Thrombospondin type-1 (TSP1) repeat	-
tr|A0A6P8H8E7|A0A6P8H8E7_ACTTE	e7327b0f4da1b415075a6316879ce400	1468	Pfam	PF08516	ADAM cysteine-rich	405	504	6.6E-15	2025-01-08	IPR006586	ADAM, cysteine-rich domain	-
tr|A0A6P8H8E7|A0A6P8H8E7_ACTTE	e7327b0f4da1b415075a6316879ce400	1468	Pfam	PF00754	F5/8 type C domain	320	403	9.1E-17	2025-01-08	IPR000421	Coagulation factor 5/8, C-terminal domain	-
tr|A0A6P8H8E7|A0A6P8H8E7_ACTTE	e7327b0f4da1b415075a6316879ce400	1468	Pfam	PF00200	Disintegrin	26	102	8.5E-15	2025-01-08	IPR001762	Disintegrin domain	-
XP_031570017.1	30c99c6e256788633831f359931539f1	1391	Pfam	PF00169	PH domain	610	704	6.5E-14	2025-01-08	IPR001849	Pleckstrin homology domain	-
EDO49963.1	4560031d47f454824b9059b7fe94fcf7	556	Pfam	PF02887	Pyruvate kinase, alpha/beta domain	407	523	4.2E-26	2025-01-08	IPR015795	Pyruvate kinase, C-terminal	-
EDO49963.1	4560031d47f454824b9059b7fe94fcf7	556	Pfam	PF00224	Pyruvate kinase, barrel domain	46	370	4.4E-147	2025-01-08	IPR015793	Pyruvate kinase, barrel	GO:0000287(InterPro)|GO:0004743(InterPro)|GO:0006096(InterPro)|GO:0030955(InterPro)
tr|A0A6P8IYL8|A0A6P8IYL8_ACTTE	b64b01dbc545b6ab867ea15452bb3c03	3070	Pfam	PF12662	Complement Clr-like EGF-like	1751	1772	9.0E-5	2025-01-08	IPR026823	Complement Clr-like EGF domain	-
tr|A0A6P8IYL8|A0A6P8IYL8_ACTTE	b64b01dbc545b6ab867ea15452bb3c03	3070	Pfam	PF12662	Complement Clr-like EGF-like	2920	2941	6.4E-5	2025-01-08	IPR026823	Complement Clr-like EGF domain	-
tr|A0A6P8IYL8|A0A6P8IYL8_ACTTE	b64b01dbc545b6ab867ea15452bb3c03	3070	Pfam	PF12947	EGF domain	617	648	8.4E-6	2025-01-08	IPR024731	EGF domain	-
tr|A0A6P8IYL8|A0A6P8IYL8_ACTTE	b64b01dbc545b6ab867ea15452bb3c03	3070	Pfam	PF12947	EGF domain	2859	2894	5.9E-6	2025-01-08	IPR024731	EGF domain	-
tr|A0A6P8IYL8|A0A6P8IYL8_ACTTE	b64b01dbc545b6ab867ea15452bb3c03	3070	Pfam	PF12947	EGF domain	205	240	2.7E-7	2025-01-08	IPR024731	EGF domain	-
tr|A0A6P8IYL8|A0A6P8IYL8_ACTTE	b64b01dbc545b6ab867ea15452bb3c03	3070	Pfam	PF12947	EGF domain	2942	2977	1.8E-6	2025-01-08	IPR024731	EGF domain	-
tr|A0A6P8IYL8|A0A6P8IYL8_ACTTE	b64b01dbc545b6ab867ea15452bb3c03	3070	Pfam	PF12947	EGF domain	1651	1686	6.3E-6	2025-01-08	IPR024731	EGF domain	-
tr|A0A6P8IYL8|A0A6P8IYL8_ACTTE	b64b01dbc545b6ab867ea15452bb3c03	3070	Pfam	PF12947	EGF domain	413	443	9.4E-7	2025-01-08	IPR024731	EGF domain	-
tr|A0A6P8IYL8|A0A6P8IYL8_ACTTE	b64b01dbc545b6ab867ea15452bb3c03	3070	Pfam	PF12947	EGF domain	2535	2570	1.3E-4	2025-01-08	IPR024731	EGF domain	-
tr|A0A6P8IYL8|A0A6P8IYL8_ACTTE	b64b01dbc545b6ab867ea15452bb3c03	3070	Pfam	PF12947	EGF domain	246	282	6.5E-5	2025-01-08	IPR024731	EGF domain	-
tr|A0A6P8IYL8|A0A6P8IYL8_ACTTE	b64b01dbc545b6ab867ea15452bb3c03	3070	Pfam	PF12947	EGF domain	1773	1808	3.3E-6	2025-01-08	IPR024731	EGF domain	-
tr|A0A6P8IYL8|A0A6P8IYL8_ACTTE	b64b01dbc545b6ab867ea15452bb3c03	3070	Pfam	PF12947	EGF domain	2740	2771	2.1E-5	2025-01-08	IPR024731	EGF domain	-
tr|A0A6P8IYL8|A0A6P8IYL8_ACTTE	b64b01dbc545b6ab867ea15452bb3c03	3070	Pfam	PF12947	EGF domain	1851	1886	3.8E-7	2025-01-08	IPR024731	EGF domain	-
tr|A0A6P8IYL8|A0A6P8IYL8_ACTTE	b64b01dbc545b6ab867ea15452bb3c03	3070	Pfam	PF12947	EGF domain	2494	2529	1.2E-4	2025-01-08	IPR024731	EGF domain	-
tr|A0A6P8IYL8|A0A6P8IYL8_ACTTE	b64b01dbc545b6ab867ea15452bb3c03	3070	Pfam	PF12947	EGF domain	2576	2611	6.4E-7	2025-01-08	IPR024731	EGF domain	-
tr|A0A6P8IYL8|A0A6P8IYL8_ACTTE	b64b01dbc545b6ab867ea15452bb3c03	3070	Pfam	PF12947	EGF domain	1569	1604	1.4E-4	2025-01-08	IPR024731	EGF domain	-
tr|A0A6P8IYL8|A0A6P8IYL8_ACTTE	b64b01dbc545b6ab867ea15452bb3c03	3070	Pfam	PF12947	EGF domain	2617	2652	9.1E-7	2025-01-08	IPR024731	EGF domain	-
tr|A0A6P8IYL8|A0A6P8IYL8_ACTTE	b64b01dbc545b6ab867ea15452bb3c03	3070	Pfam	PF12947	EGF domain	488	522	1.6E-6	2025-01-08	IPR024731	EGF domain	-
tr|A0A6P8IYL8|A0A6P8IYL8_ACTTE	b64b01dbc545b6ab867ea15452bb3c03	3070	Pfam	PF12947	EGF domain	2700	2731	1.7E-5	2025-01-08	IPR024731	EGF domain	-
tr|A0A6P8IYL8|A0A6P8IYL8_ACTTE	b64b01dbc545b6ab867ea15452bb3c03	3070	Pfam	PF12947	EGF domain	820	850	4.5E-5	2025-01-08	IPR024731	EGF domain	-
tr|A0A6P8IYL8|A0A6P8IYL8_ACTTE	b64b01dbc545b6ab867ea15452bb3c03	3070	Pfam	PF12947	EGF domain	1610	1645	6.4E-7	2025-01-08	IPR024731	EGF domain	-
tr|A0A6P8IYL8|A0A6P8IYL8_ACTTE	b64b01dbc545b6ab867ea15452bb3c03	3070	Pfam	PF12947	EGF domain	571	606	5.9E-7	2025-01-08	IPR024731	EGF domain	-
tr|A0A6P8IYL8|A0A6P8IYL8_ACTTE	b64b01dbc545b6ab867ea15452bb3c03	3070	Pfam	PF12947	EGF domain	169	199	1.1E-4	2025-01-08	IPR024731	EGF domain	-
tr|A0A6P8IYL8|A0A6P8IYL8_ACTTE	b64b01dbc545b6ab867ea15452bb3c03	3070	Pfam	PF12947	EGF domain	3020	3055	4.6E-6	2025-01-08	IPR024731	EGF domain	-
tr|A0A6P8IYL8|A0A6P8IYL8_ACTTE	b64b01dbc545b6ab867ea15452bb3c03	3070	Pfam	PF12947	EGF domain	288	323	5.4E-8	2025-01-08	IPR024731	EGF domain	-
tr|A0A6P8IYL8|A0A6P8IYL8_ACTTE	b64b01dbc545b6ab867ea15452bb3c03	3070	Pfam	PF07645	Calcium-binding EGF domain	445	478	1.1E-4	2025-01-08	IPR049883	NOTCH1 EGF-like calcium-binding domain	-
tr|A0A6P8IYL8|A0A6P8IYL8_ACTTE	b64b01dbc545b6ab867ea15452bb3c03	3070	Pfam	PF07645	Calcium-binding EGF domain	364	403	6.7E-5	2025-01-08	IPR049883	NOTCH1 EGF-like calcium-binding domain	-
tr|A0A6P8IYL8|A0A6P8IYL8_ACTTE	b64b01dbc545b6ab867ea15452bb3c03	3070	Pfam	PF07645	Calcium-binding EGF domain	526	565	2.7E-5	2025-01-08	IPR049883	NOTCH1 EGF-like calcium-binding domain	-
tr|A0A6P8IYL8|A0A6P8IYL8_ACTTE	b64b01dbc545b6ab867ea15452bb3c03	3070	Pfam	PF07645	Calcium-binding EGF domain	691	730	2.6E-6	2025-01-08	IPR049883	NOTCH1 EGF-like calcium-binding domain	-
tr|A0A6P8IYL8|A0A6P8IYL8_ACTTE	b64b01dbc545b6ab867ea15452bb3c03	3070	Pfam	PF07645	Calcium-binding EGF domain	740	769	3.6	2025-01-08	IPR049883	NOTCH1 EGF-like calcium-binding domain	-
tr|A0A6P8IYL8|A0A6P8IYL8_ACTTE	b64b01dbc545b6ab867ea15452bb3c03	3070	Pfam	PF07645	Calcium-binding EGF domain	650	689	3.4E-5	2025-01-08	IPR049883	NOTCH1 EGF-like calcium-binding domain	-
tr|A0A6P8IYL8|A0A6P8IYL8_ACTTE	b64b01dbc545b6ab867ea15452bb3c03	3070	Pfam	PF07645	Calcium-binding EGF domain	2814	2853	2.9E-5	2025-01-08	IPR049883	NOTCH1 EGF-like calcium-binding domain	-
tr|A0A6P8IYL8|A0A6P8IYL8_ACTTE	b64b01dbc545b6ab867ea15452bb3c03	3070	Pfam	PF07645	Calcium-binding EGF domain	2773	2812	4.7E-7	2025-01-08	IPR049883	NOTCH1 EGF-like calcium-binding domain	-
tr|A0A6P8IYL8|A0A6P8IYL8_ACTTE	b64b01dbc545b6ab867ea15452bb3c03	3070	Pfam	PF07645	Calcium-binding EGF domain	771	810	1.0E-4	2025-01-08	IPR049883	NOTCH1 EGF-like calcium-binding domain	-
CAH3136132.1	9bc9c04efc7edd38b109550e6dede6d8	213	Pfam	PF11968	25S rRNA (adenine(2142)-N(1))-methyltransferase, Bmt2	85	199	2.4E-23	2025-01-08	IPR021867	S-adenosylmethionine-dependent methyltransferase Bmt2-like	-
XP_031566738.1	4b59820a9c66bc5b054439f8228f3fd4	557	Pfam	PF07969	Amidohydrolase family	51	551	6.0E-39	2025-01-08	IPR013108	Amidohydrolase 3	-
XP_031561165.1	d7df653ac77a9dab6899da91749e7c2b	765	Pfam	PF05960	Bacterial protein of unknown function (DUF885)	98	718	7.8E-68	2025-01-08	IPR010281	Protein of unknown function DUF885	-
XP_031555091.1	bededcd8a4f1a09abe532c1dd89b478f	382	Pfam	PF01522	Polysaccharide deacetylase	55	178	4.5E-5	2025-01-08	IPR002509	NodB homology domain	GO:0005975(InterPro)|GO:0016810(InterPro)
XP_031556688.1	08b7a7d6485b53c1a534c850bb0aa781	468	Pfam	PF04598	Gasdermin pore forming domain	4	226	2.7E-28	2025-01-08	IPR040460	Gasdermin, pore forming domain	-
XP_065065995.1	5647052223ab922681c8f0d78fe428bd	24238	Pfam	PF00754	F5/8 type C domain	273	356	1.8E-5	2025-01-08	IPR000421	Coagulation factor 5/8, C-terminal domain	-
KAK3756005.1	c1e02afdd5e79df0ea9fd0aab104f096	385	Pfam	PF00022	Actin	13	385	6.0E-147	2025-01-08	IPR004000	Actin family	-
XP_031558737.1	f86592c40f6d09d4ca090d0202d4a4ca	294	Pfam	PF00378	Enoyl-CoA hydratase/isomerase	37	278	4.2E-37	2025-01-08	IPR001753	Enoyl-CoA hydratase/isomerase	-
tr|A0A6P8HF54|A0A6P8HF54_ACTTE	b4635c5051642dab336f6c424b1c6eb1	1076	Pfam	PF00531	Death domain	968	1035	0.0048	2025-01-08	IPR000488	Death domain	GO:0005515(InterPro)|GO:0007165(InterPro)
[truncated: 530 more rows]

## Sheet: Column_AllProteins
Protein Accession	Code	Protein Length	Database	Pfam Accession	Pfam Description	Start	End	E-value	Search date	InterPro ID	InterPro Description	GO Terms
[truncated: 3,834 more rows]

## Sheet: Column_Uncharact.
Protein Accession	Code	Protein Length	Database	Pfam Accession	Pfam Description	Start	End	E-value	Search date	InterPro ID	InterPro Description	GO Terms
[truncated: 490 more rows]

[truncated: 10 more sheets: Mesent.Filam._AllProteins, Mesent.Filam._Uncharact., Mucus_AllProteins, Mucus_Uncharact., Tentacles_AllProteins, Tentacles_Uncharact., Nematocysts_AllProteins, Nematocysts_Uncharact., AllProteins_Until25copies, Uncharact_Until6copies]
