# Supplementary material for: Proteomic Diversity of the Sea Anemone Actinia fragacea: Comparative Analysis of Nematocyst Venom, Mucus, and Tissue-Specific Profiles
Source: Mar Drugs. 2025 Feb 11;23(2):79. doi: 10.3390/md23020079 (PMC11857728; doi:10.3390/md23020079)
Supplement: Supplementary file 1 [file marinedrugs-23-00079-s001.zip › TableS3.txt]

	Tags	SeqName	Description	Length	#Hits	e-Value	sim mean	#GO	GO IDs	GO Names	Enzyme Codes	Enzyme Names	InterPro IDs	InterPro GO IDs	InterPro GO Names
true	[INTERPRO, BLASTED, MAPPED]	XP_031565541.1	Skeletal aspartic acid-rich protein 2-like isoform X1 OS=Actinia tenebrosa OX=6105 GN=LOC116300756 PE=4 SV=1	322	20	0.0	54.69	1	C:GO:0016020	C:membrane			TRANSMEMBRANE (PHOBIUS); SIGNAL_PEPTIDE_H_REGION (PHOBIUS); SIGNAL_PEPTIDE_N_REGION (PHOBIUS); NON_CYTOPLASMIC_DOMAIN (PHOBIUS); SIGNAL_PEPTIDE (PHOBIUS); SIGNAL_PEPTIDE_C_REGION (PHOBIUS); CYTOPLASMIC_DOMAIN (PHOBIUS); SignalP-TM (SIGNALP_GRAM_POSITIVE); SignalP-noTM (SIGNALP_EUK)	no GO terms	no GO terms
true	[INTERPRO, BLASTED, MAPPED, ANNOTATED]	tr|A0A6P8H4F4|A0A6P8H4F4_ACTTE	Uncharacterized protein LOC116287767 isoform X1 OS=Actinia tenebrosa OX=6105 GN=LOC116287767 PE=4 SV=1	287	2	0.0	99.83	1	C:GO:0016020	C:membrane			TRANSMEMBRANE (PHOBIUS); SIGNAL_PEPTIDE_H_REGION (PHOBIUS); SIGNAL_PEPTIDE_N_REGION (PHOBIUS); CYTOPLASMIC_DOMAIN (PHOBIUS); SIGNAL_PEPTIDE (PHOBIUS); NON_CYTOPLASMIC_DOMAIN (PHOBIUS); SIGNAL_PEPTIDE_C_REGION (PHOBIUS); SignalP-TM (SIGNALP_EUK); TMhelix (TMHMM); TMhelix (TMHMM)	no GO terms	no GO terms
true	[INTERPRO, BLASTED, MAPPED, ANNOTATED]	tr|A0A6P8INS1|A0A6P8INS1_ACTTE	Uncharacterized protein LOC116302789 OS=Actinia tenebrosa OX=6105 GN=LOC116302789 PE=4 SV=1	483	15	0.0	49.29	1	C:GO:0016020	C:membrane			TRANSMEMBRANE (PHOBIUS); CYTOPLASMIC_DOMAIN (PHOBIUS); NON_CYTOPLASMIC_DOMAIN (PHOBIUS); SIGNAL_PEPTIDE_H_REGION (PHOBIUS); SIGNAL_PEPTIDE (PHOBIUS); TRANSMEMBRANE (PHOBIUS); NON_CYTOPLASMIC_DOMAIN (PHOBIUS); SIGNAL_PEPTIDE_C_REGION (PHOBIUS); SIGNAL_PEPTIDE_N_REGION (PHOBIUS); SignalP-noTM (SIGNALP_EUK); TMhelix (TMHMM); TMhelix (TMHMM); TMhelix (TMHMM)	no GO terms	no GO terms
true	[INTERPRO, BLASTED, MAPPED, GO-SLIM]	tr|A0A6P8JA27|A0A6P8JA27_ACTTE	UPF0577 protein KIAA1324-like	1023	1	0.0	100.0	1	C:GO:0005886	C:plasma membrane			SM01411 (SMART); PF23032 (PFAM); PF23087 (PFAM); PF23089 (PFAM); PF23031 (PFAM); IPR009011 (G3DSA:2.70.130.GENE3D); IPR039181 (PANTHER); SIGNAL_PEPTIDE_C_REGION (PHOBIUS); SIGNAL_PEPTIDE_H_REGION (PHOBIUS); TRANSMEMBRANE (PHOBIUS); CYTOPLASMIC_DOMAIN (PHOBIUS); SIGNAL_PEPTIDE_N_REGION (PHOBIUS); NON_CYTOPLASMIC_DOMAIN (PHOBIUS); SIGNAL_PEPTIDE (PHOBIUS); IPR044865 (PROSITE_PROFILES); SignalP-noTM…	C:GO:0016020	C:membrane
true	[INTERPRO, BLASTED, MAPPED, GO-SLIM]	tr|A0A6P8IWC6|A0A6P8IWC6_ACTTE	Tenascin-like OS=Actinia tenebrosa OX=6105 GN=LOC116304725 PE=4 SV=1	347	20	0.0	51.45	4	P:GO:0009987; F:GO:0008061; F:GO:0016787; C:GO:0005576	P:cellular process; F:chitin binding; F:hydrolase activity; C:extracellular region	EC:3	Hydrolases	SM01411 (SMART); IPR002557 (SMART); IPR003961 (SMART); IPR003961 (PFAM); G3DSA:2.10.50.10 (GENE3D); G3DSA:2.170.140.10 (GENE3D); IPR011641 (PFAM); IPR013783 (G3DSA:2.60.40.GENE3D); IPR002557 (PFAM); IPR013783 (G3DSA:2.60.40.GENE3D); IPR050991 (PANTHER); IPR002557 (PROSITE_PROFILES); IPR003961 (PROSITE_PROFILES); IPR003961 (PROSITE_PROFILES); IPR003961 (CDD); IPR003961 (CDD); IPR036508 (SUPERFAMIL…	F:GO:0005515; F:GO:0008061; C:GO:0005576	F:protein binding; F:chitin binding; C:extracellular region
true	[INTERPRO, BLASTED, MAPPED, GO-SLIM]	XP_031559408.1	UPF0577 protein KIAA1324-like	994	1	0.0	100.0	1	C:GO:0005886	C:plasma membrane			SM01411 (SMART); G3DSA:2.10.50.10 (GENE3D); IPR011641 (PFAM); IPR009011 (G3DSA:2.70.130.GENE3D); G3DSA:2.10.50.10 (GENE3D); IPR039181 (PANTHER); NON_CYTOPLASMIC_DOMAIN (PHOBIUS); TRANSMEMBRANE (PHOBIUS); SIGNAL_PEPTIDE_C_REGION (PHOBIUS); SIGNAL_PEPTIDE_H_REGION (PHOBIUS); CYTOPLASMIC_DOMAIN (PHOBIUS); SIGNAL_PEPTIDE (PHOBIUS); SIGNAL_PEPTIDE_N_REGION (PHOBIUS); IPR044865 (PROSITE_PROFILES); Sign…	C:GO:0016020	C:membrane
true	[INTERPRO, BLASTED, MAPPED, GO-SLIM]	tr|A0A6P8J9A0|A0A6P8J9A0_ACTTE	ribose-phosphate pyrophosphokinase 4-like	346	1	3.16E-254	100.0	5	P:GO:0006015; P:GO:0006164; F:GO:0000287; C:GO:0002189; C:GO:0005737	P:5-phosphoribose 1-diphosphate biosynthetic process; P:purine nucleotide biosynthetic process; F:magnesium ion binding; C:ribose phosphate diphosphokinase complex; C:cytoplasm			SM01400 (SMART); IPR029057 (G3DSA:3.40.50.GENE3D); IPR029099 (PFAM); IPR000836 (PFAM); IPR029057 (G3DSA:3.40.50.GENE3D); IPR005946 (NCBIFAM); IPR005946 (PANTHER); IPR000836 (CDD); IPR029057 (SUPERFAMILY); IPR029057 (SUPERFAMILY)	P:GO:0006015; P:GO:0006164; P:GO:0009165; F:GO:0000287; C:GO:0002189; C:GO:0005737	P:5-phosphoribose 1-diphosphate biosynthetic process; P:purine nucleotide biosynthetic process; P:nucleotide biosynthetic process; F:magnesium ion binding; C:ribose phosphate diphosphokinase complex; C:cytoplasm
true	[INTERPRO, BLASTED, MAPPED, GO-SLIM]	XP_031557075.1	ran GTPase-activating protein 1-like	592	1	0.0	100.0	7	P:GO:0006913; P:GO:0007165; F:GO:0005096; F:GO:0031267; C:GO:0005634; C:GO:0005829; C:GO:0048471	P:nucleocytoplasmic transport; P:signal transduction; F:GTPase activator activity; F:small GTPase binding; C:nucleus; C:cytosol; C:perinuclear region of cytoplasm			SM00368 (SMART); IPR036720 (G3DSA:1.25.40.GENE3D); IPR032675 (G3DSA:3.80.10.GENE3D); IPR009109 (PFAM); IPR001611 (PFAM); IPR027038 (PANTHER); cd00116 (CDD); SSF52047 (SUPERFAMILY); IPR036720 (SUPERFAMILY)	P:GO:0006913; P:GO:0007165; P:GO:0090630; F:GO:0005096; F:GO:0005515; F:GO:0031267; C:GO:0005634; C:GO:0005829; C:GO:0048471	P:nucleocytoplasmic transport; P:signal transduction; P:activation of GTPase activity; F:GTPase activator activity; F:protein binding; F:small GTPase binding; C:nucleus; C:cytosol; C:perinuclear region of cytoplasm
true	[INTERPRO, BLASTED, MAPPED, ANNOTATED]	tr|A0A6P8HJI9|A0A6P8HJI9_ACTTE	nucleotide-binding oligomerization domain-containing protein 1-like	1072	1	0.0	100.0	1	C:GO:0016020	C:membrane			SM00368 (SMART); IPR032675 (G3DSA:3.80.10.GENE3D); IPR027417 (G3DSA:3.40.50.GENE3D); IPR001611 (PFAM); IPR038359 (G3DSA:1.20.1440.GENE3D); IPR032675 (G3DSA:3.80.10.GENE3D); IPR007111 (PFAM); IPR051261 (PANTHER); TRANSMEMBRANE (PHOBIUS); CYTOPLASMIC_DOMAIN (PHOBIUS); TRANSMEMBRANE (PHOBIUS); CYTOPLASMIC_DOMAIN (PHOBIUS); NON_CYTOPLASMIC_DOMAIN (PHOBIUS); CYTOPLASMIC_DOMAIN (PHOBIUS); TRANSMEMBRANE…	F:GO:0005515	F:protein binding
true	[INTERPRO, BLASTED]	XP_031556934.1	Uncharacterized protein LOC116293621 OS=Actinia tenebrosa OX=6105 GN=LOC116293621 PE=4 SV=1	220	5	1.37656E-164	55.99						SIGNAL_PEPTIDE (PHOBIUS); SIGNAL_PEPTIDE_N_REGION (PHOBIUS); SIGNAL_PEPTIDE_H_REGION (PHOBIUS); SIGNAL_PEPTIDE_C_REGION (PHOBIUS); NON_CYTOPLASMIC_DOMAIN (PHOBIUS); SignalP-noTM (SIGNALP_GRAM_NEGATIVE); SignalP-TM (SIGNALP_GRAM_POSITIVE); SignalP-noTM (SIGNALP_EUK)	no GO terms	no GO terms
true	[INTERPRO, BLASTED, MAPPED]	XP_031574110.1	MD-2-related lipid-recognition domain-containing protein OS=Nematostella vectensis OX=45351 GN=NEMVEDRAFT_v1g201651 PE=4 SV=1	187	2	8.49278E-140	71.62	5	P:GO:0006689; P:GO:0006869; F:GO:0005319; F:GO:0008047; C:GO:0009898	P:ganglioside catabolic process; P:lipid transport; F:lipid transporter activity; F:enzyme activator activity; C:cytoplasmic side of plasma membrane			SIGNAL_PEPTIDE (PHOBIUS); SIGNAL_PEPTIDE_N_REGION (PHOBIUS); SIGNAL_PEPTIDE_H_REGION (PHOBIUS); SIGNAL_PEPTIDE_C_REGION (PHOBIUS); NON_CYTOPLASMIC_DOMAIN (PHOBIUS); SignalP-noTM (SIGNALP_EUK)	no GO terms	no GO terms
true	[INTERPRO, BLASTED]	tr|A0A6P8IWL1|A0A6P8IWL1_ACTTE	uncharacterized protein LOC116305687	160	1	5.88E-112	100.0						SIGNAL_PEPTIDE (PHOBIUS); SIGNAL_PEPTIDE_N_REGION (PHOBIUS); SIGNAL_PEPTIDE_H_REGION (PHOBIUS); NON_CYTOPLASMIC_DOMAIN (PHOBIUS); SIGNAL_PEPTIDE_C_REGION (PHOBIUS); SignalP-noTM (SIGNALP_EUK)	no GO terms	no GO terms
true	[INTERPRO, BLASTED]	tr|A0A6P8H6F4|A0A6P8H6F4_ACTTE	Uncharacterized protein LOC116288423 OS=Actinia tenebrosa OX=6105 GN=LOC116288423 PE=4 SV=1	137	3	1.49057E-98	84.46						SIGNAL_PEPTIDE (PHOBIUS); SIGNAL_PEPTIDE_N_REGION (PHOBIUS); SIGNAL_PEPTIDE_C_REGION (PHOBIUS); SIGNAL_PEPTIDE_H_REGION (PHOBIUS); NON_CYTOPLASMIC_DOMAIN (PHOBIUS); SignalP-TM (SIGNALP_GRAM_POSITIVE); SignalP-noTM (SIGNALP_EUK)	no GO terms	no GO terms
true	[INTERPRO, BLASTED]	tr|A0A6P8IQR0|A0A6P8IQR0_ACTTE	uncharacterized protein LOC116303355	442	1	0.0	100.0						SIGNAL_PEPTIDE (PHOBIUS); SIGNAL_PEPTIDE_N_REGION (PHOBIUS); NON_CYTOPLASMIC_DOMAIN (PHOBIUS); SIGNAL_PEPTIDE_H_REGION (PHOBIUS); SIGNAL_PEPTIDE_C_REGION (PHOBIUS); SignalP-noTM (SIGNALP_EUK)	no GO terms	no GO terms
true	[INTERPRO, BLASTED]	XP_031561622.1	uncharacterized protein LOC116297518	272	1	2.87E-206	100.0						SIGNAL_PEPTIDE (PHOBIUS); SIGNAL_PEPTIDE_H_REGION (PHOBIUS); NON_CYTOPLASMIC_DOMAIN (PHOBIUS); SIGNAL_PEPTIDE_N_REGION (PHOBIUS); SIGNAL_PEPTIDE_C_REGION (PHOBIUS); SignalP-TM (SIGNALP_GRAM_POSITIVE); SignalP-noTM (SIGNALP_GRAM_NEGATIVE); SignalP-noTM (SIGNALP_EUK)	no GO terms	no GO terms
true	[INTERPRO, BLASTED]	tr|A0A6P8IYH0|A0A6P8IYH0_ACTTE	uncharacterized protein LOC116306320	715	1	0.0	100.0						SIGNAL_PEPTIDE (PHOBIUS); SIGNAL_PEPTIDE_C_REGION (PHOBIUS); SIGNAL_PEPTIDE_N_REGION (PHOBIUS); SIGNAL_PEPTIDE_H_REGION (PHOBIUS); NON_CYTOPLASMIC_DOMAIN (PHOBIUS); SignalP-noTM (SIGNALP_EUK); SignalP-TM (SIGNALP_GRAM_POSITIVE)	no GO terms	no GO terms
true	[INTERPRO, BLASTED]	XP_031550165.1	uncharacterized protein LOC116287621	192	1	5.21E-142	100.0						SIGNAL_PEPTIDE (PHOBIUS); SIGNAL_PEPTIDE_C_REGION (PHOBIUS); SIGNAL_PEPTIDE_N_REGION (PHOBIUS); SIGNAL_PEPTIDE_H_REGION (PHOBIUS); NON_CYTOPLASMIC_DOMAIN (PHOBIUS); SignalP-noTM (SIGNALP_EUK); SignalP-noTM (SIGNALP_GRAM_NEGATIVE); SignalP-TM (SIGNALP_GRAM_POSITIVE)	no GO terms	no GO terms
true	[INTERPRO, BLASTED]	tr|A0A6P8I5X6|A0A6P8I5X6_ACTTE	pollen-specific leucine-rich repeat extensin-like protein 3	294	1	3.16E-95	100.0						SIGNAL_PEPTIDE (PHOBIUS); SIGNAL_PEPTIDE_C_REGION (PHOBIUS); SIGNAL_PEPTIDE_N_REGION (PHOBIUS); NON_CYTOPLASMIC_DOMAIN (PHOBIUS); SIGNAL_PEPTIDE_H_REGION (PHOBIUS); SignalP-noTM (SIGNALP_EUK); SignalP-noTM (SIGNALP_GRAM_NEGATIVE); SignalP-TM (SIGNALP_GRAM_POSITIVE); TMhelix (TMHMM)	no GO terms	no GO terms
true	[INTERPRO, BLASTED]	tr|A0A6P8IMP5|A0A6P8IMP5_ACTTE	uncharacterized protein LOC116302998	94	1	3.7E-61	100.0						SIGNAL_PEPTIDE (PHOBIUS); SIGNAL_PEPTIDE_C_REGION (PHOBIUS); NON_CYTOPLASMIC_DOMAIN (PHOBIUS); SIGNAL_PEPTIDE_H_REGION (PHOBIUS); SIGNAL_PEPTIDE_N_REGION (PHOBIUS); SignalP-noTM (SIGNALP_EUK); SignalP-TM (SIGNALP_GRAM_POSITIVE); TMhelix (TMHMM)	no GO terms	no GO terms
true	[INTERPRO, BLASTED]	XP_031567147.1	uncharacterized protein LOC116302086	186	1	3.69E-139	100.0						SIGNAL_PEPTIDE (PHOBIUS); NON_CYTOPLASMIC_DOMAIN (PHOBIUS); SIGNAL_PEPTIDE_N_REGION (PHOBIUS); SIGNAL_PEPTIDE_H_REGION (PHOBIUS); SIGNAL_PEPTIDE_C_REGION (PHOBIUS); SignalP-noTM (SIGNALP_EUK); SignalP-noTM (SIGNALP_GRAM_NEGATIVE)	no GO terms	no GO terms
true	[INTERPRO, BLASTED]	tr|A0A6P8H6A5|A0A6P8H6A5_ACTTE	uncharacterized protein LOC116289187	137	1	1.03E-85	100.0						SIGNAL_PEPTIDE (PHOBIUS); NON_CYTOPLASMIC_DOMAIN (PHOBIUS); SIGNAL_PEPTIDE_H_REGION (PHOBIUS); SIGNAL_PEPTIDE_N_REGION (PHOBIUS); SIGNAL_PEPTIDE_C_REGION (PHOBIUS); SignalP-noTM (SIGNALP_EUK); TMhelix (TMHMM)	no GO terms	no GO terms
true	[INTERPRO, BLASTED]	XP_031554942.1	Secreted protein OS=Desmophyllum pertusum OX=174260 GN=OS493_012415 PE=4 SV=1	458	3	0.0	80.92						SIGNAL_PEPTIDE (PHOBIUS); NON_CYTOPLASMIC_DOMAIN (PHOBIUS); SIGNAL_PEPTIDE_C_REGION (PHOBIUS); SIGNAL_PEPTIDE_H_REGION (PHOBIUS); SIGNAL_PEPTIDE_N_REGION (PHOBIUS); SignalP-noTM (SIGNALP_EUK)	no GO terms	no GO terms
true	[INTERPRO, BLASTED, MAPPED]	XP_031560254.1	Uncharacterized protein LOC116296384 OS=Actinia tenebrosa OX=6105 GN=LOC116296384 PE=4 SV=1	277	20	0.0	60.13	228	P:GO:0000122; P:GO:0000160; P:GO:0001708; P:GO:0001897; P:GO:0006259; P:GO:0006260; P:GO:0006261; P:GO:0006281; P:GO:0006302; P:GO:0006310; P:GO:0006338; P:GO:0006355; P:GO:0006357; P:GO:0006508; P:GO:0006515; P:GO:0006633; P:GO:0006654; P:GO:0006777; P:GO:0006869; P:GO:0006915; P:GO:0007030; P:GO:0007041; P:GO:0007165; P:GO:0007186; P:GO:0007189; P:GO:0007605; P:GO:0007626; P:GO:0008610; P:GO:00…	P:negative regulation of transcription by RNA polymerase II; P:phosphorelay signal transduction system; P:cell fate specification; P:symbiont-mediated cytolysis of host cell; P:DNA metabolic process; P:DNA replication; P:DNA-templated DNA replication; P:DNA repair; P:double-strand break repair; P:DNA recombination; P:chromatin remodeling; P:regulation of DNA-templated transcription; P:regulation …			SIGNAL_PEPTIDE_N_REGION (PHOBIUS); SIGNAL_PEPTIDE (PHOBIUS); SIGNAL_PEPTIDE_H_REGION (PHOBIUS); NON_CYTOPLASMIC_DOMAIN (PHOBIUS); SIGNAL_PEPTIDE_C_REGION (PHOBIUS); SignalP-noTM (SIGNALP_EUK)	no GO terms	no GO terms
true	[INTERPRO, BLASTED]	tr|A0A6P8H2K3|A0A6P8H2K3_ACTTE	uncharacterized protein LOC116287301	220	1	1.53E-166	100.0						SIGNAL_PEPTIDE_N_REGION (PHOBIUS); SIGNAL_PEPTIDE (PHOBIUS); SIGNAL_PEPTIDE_H_REGION (PHOBIUS); NON_CYTOPLASMIC_DOMAIN (PHOBIUS); SIGNAL_PEPTIDE_C_REGION (PHOBIUS); IPR003582 (PROSITE_PROFILES); SignalP-noTM (SIGNALP_EUK)	no GO terms	no GO terms
true	[INTERPRO, BLASTED]	XP_031569835.1	uncharacterized protein LOC116304268	181	1	2.71E-134	100.0						SIGNAL_PEPTIDE_N_REGION (PHOBIUS); SIGNAL_PEPTIDE (PHOBIUS); SIGNAL_PEPTIDE_C_REGION (PHOBIUS); SIGNAL_PEPTIDE_H_REGION (PHOBIUS); NON_CYTOPLASMIC_DOMAIN (PHOBIUS); SignalP-noTM (SIGNALP_GRAM_NEGATIVE); SignalP-noTM (SIGNALP_EUK); SignalP-TM (SIGNALP_GRAM_POSITIVE)	no GO terms	no GO terms
true	[INTERPRO, BLASTED, MAPPED, GO-SLIM]	ALL34521.1	sodium channel toxin protein	65	1	1.66E-44	100.0	1	P:GO:0034220	P:monoatomic ion transmembrane transport			SIGNAL_PEPTIDE_N_REGION (PHOBIUS); SIGNAL_PEPTIDE (PHOBIUS); SIGNAL_PEPTIDE_C_REGION (PHOBIUS); NON_CYTOPLASMIC_DOMAIN (PHOBIUS); SIGNAL_PEPTIDE_H_REGION (PHOBIUS); SignalP-noTM (SIGNALP_EUK); SSF57392 (SUPERFAMILY)	no GO terms	no GO terms
true	[INTERPRO, BLASTED]	tr|A0A6P8I287|A0A6P8I287_ACTTE	uncharacterized protein LOC116297541	287	1	7.72E-223	100.0						SIGNAL_PEPTIDE_N_REGION (PHOBIUS); SIGNAL_PEPTIDE (PHOBIUS); NON_CYTOPLASMIC_DOMAIN (PHOBIUS); SIGNAL_PEPTIDE_H_REGION (PHOBIUS); SIGNAL_PEPTIDE_C_REGION (PHOBIUS); SignalP-noTM (SIGNALP_EUK); SignalP-noTM (SIGNALP_GRAM_NEGATIVE)	no GO terms	no GO terms
true	[INTERPRO, BLASTED, MAPPED, ANNOTATED]	tr|A0A6P8H078|A0A6P8H078_ACTTE	ShKT domain-containing protein OS=Exaiptasia diaphana OX=2652724 PE=4 SV=1	207	20	1.26088E-150	53.81	2	P:GO:0009987; C:GO:0110165	P:cellular process; C:cellular anatomical structure			SIGNAL_PEPTIDE_N_REGION (PHOBIUS); SIGNAL_PEPTIDE (PHOBIUS); NON_CYTOPLASMIC_DOMAIN (PHOBIUS); SIGNAL_PEPTIDE_C_REGION (PHOBIUS); SIGNAL_PEPTIDE_H_REGION (PHOBIUS); IPR003582 (PROSITE_PROFILES); SignalP-noTM (SIGNALP_EUK)	no GO terms	no GO terms
true	[INTERPRO, BLASTED]	XP_031549066.1	keratin-associated protein 10-1-like	432	1	1.87E-148	100.0						SIGNAL_PEPTIDE_N_REGION (PHOBIUS); SIGNAL_PEPTIDE_H_REGION (PHOBIUS); SIGNAL_PEPTIDE (PHOBIUS); SIGNAL_PEPTIDE_C_REGION (PHOBIUS); NON_CYTOPLASMIC_DOMAIN (PHOBIUS); SignalP-TM (SIGNALP_GRAM_POSITIVE); SignalP-noTM (SIGNALP_EUK); SignalP-noTM (SIGNALP_GRAM_NEGATIVE)	no GO terms	no GO terms
true	[INTERPRO, BLASTED]	tr|A0A6P8J2L5|A0A6P8J2L5_ACTTE	uncharacterized protein LOC116307667	186	1	4.48E-140	100.0						SIGNAL_PEPTIDE_N_REGION (PHOBIUS); SIGNAL_PEPTIDE_H_REGION (PHOBIUS); SIGNAL_PEPTIDE_C_REGION (PHOBIUS); NON_CYTOPLASMIC_DOMAIN (PHOBIUS); SIGNAL_PEPTIDE (PHOBIUS)	no GO terms	no GO terms
true	[INTERPRO, BLASTED]	XP_031565732.1	uncharacterized protein LOC116300903	268	1	5.16E-207	100.0						SIGNAL_PEPTIDE_N_REGION (PHOBIUS); SIGNAL_PEPTIDE_H_REGION (PHOBIUS); NON_CYTOPLASMIC_DOMAIN (PHOBIUS); SIGNAL_PEPTIDE_C_REGION (PHOBIUS); SIGNAL_PEPTIDE (PHOBIUS); SignalP-TM (SIGNALP_GRAM_POSITIVE); SignalP-noTM (SIGNALP_EUK); SignalP-TM (SIGNALP_GRAM_NEGATIVE)	no GO terms	no GO terms
true	[INTERPRO, BLASTED]	XP_031568557.1	uncharacterized protein LOC116303202	197	1	7.65E-142	100.0						SIGNAL_PEPTIDE_N_REGION (PHOBIUS); SIGNAL_PEPTIDE_H_REGION (PHOBIUS); NON_CYTOPLASMIC_DOMAIN (PHOBIUS); SIGNAL_PEPTIDE_C_REGION (PHOBIUS); SIGNAL_PEPTIDE (PHOBIUS); SignalP-noTM (SIGNALP_GRAM_NEGATIVE); SignalP-TM (SIGNALP_GRAM_POSITIVE); SignalP-noTM (SIGNALP_EUK)	no GO terms	no GO terms
true	[INTERPRO, BLASTED]	XP_031568559.1	uncharacterized protein LOC116303204	205	1	3.61E-144	100.0						SIGNAL_PEPTIDE_N_REGION (PHOBIUS); SIGNAL_PEPTIDE_H_REGION (PHOBIUS); NON_CYTOPLASMIC_DOMAIN (PHOBIUS); SIGNAL_PEPTIDE_C_REGION (PHOBIUS); SIGNAL_PEPTIDE (PHOBIUS); SignalP-noTM (SIGNALP_EUK); SignalP-TM (SIGNALP_GRAM_POSITIVE); SignalP-noTM (SIGNALP_GRAM_NEGATIVE)	no GO terms	no GO terms
true	[INTERPRO, BLASTED]	tr|A0A6P8JEH2|A0A6P8JEH2_ACTTE	uncharacterized protein LOC116308508	173	1	3.47E-124	100.0						SIGNAL_PEPTIDE_N_REGION (PHOBIUS); SIGNAL_PEPTIDE_H_REGION (PHOBIUS); NON_CYTOPLASMIC_DOMAIN (PHOBIUS); SIGNAL_PEPTIDE_C_REGION (PHOBIUS); SIGNAL_PEPTIDE (PHOBIUS); SignalP-noTM (SIGNALP_EUK)	no GO terms	no GO terms
true	[INTERPRO, BLASTED]	XP_031556065.1	uncharacterized protein LOC116292849	174	1	1.71E-120	100.0						SIGNAL_PEPTIDE_N_REGION (PHOBIUS); SIGNAL_PEPTIDE_C_REGION (PHOBIUS); SIGNAL_PEPTIDE (PHOBIUS); SIGNAL_PEPTIDE_H_REGION (PHOBIUS); NON_CYTOPLASMIC_DOMAIN (PHOBIUS); SignalP-TM (SIGNALP_GRAM_POSITIVE); SignalP-noTM (SIGNALP_GRAM_NEGATIVE); SignalP-noTM (SIGNALP_EUK)	no GO terms	no GO terms
true	[INTERPRO, BLASTED]	tr|A0A6P8IVP7|A0A6P8IVP7_ACTTE	basic proline-rich protein-like	302	1	5.68E-136	100.0						SIGNAL_PEPTIDE_N_REGION (PHOBIUS); SIGNAL_PEPTIDE_C_REGION (PHOBIUS); SIGNAL_PEPTIDE (PHOBIUS); SIGNAL_PEPTIDE_H_REGION (PHOBIUS); NON_CYTOPLASMIC_DOMAIN (PHOBIUS); SignalP-TM (SIGNALP_GRAM_POSITIVE); SignalP-noTM (SIGNALP_EUK); SignalP-noTM (SIGNALP_GRAM_NEGATIVE)	no GO terms	no GO terms
true	[INTERPRO, BLASTED]	XP_031552693.1	uncharacterized protein LOC116289893	200	1	4.96E-144	100.0						SIGNAL_PEPTIDE_N_REGION (PHOBIUS); SIGNAL_PEPTIDE_C_REGION (PHOBIUS); SIGNAL_PEPTIDE (PHOBIUS); NON_CYTOPLASMIC_DOMAIN (PHOBIUS); SIGNAL_PEPTIDE_H_REGION (PHOBIUS); SignalP-TM (SIGNALP_GRAM_POSITIVE); SignalP-noTM (SIGNALP_EUK)	no GO terms	no GO terms
true	[INTERPRO, BLASTED]	tr|A0A6P8HU03|A0A6P8HU03_ACTTE	uncharacterized protein LOC116296055	138	1	2.73E-95	100.0						SIGNAL_PEPTIDE_N_REGION (PHOBIUS); SIGNAL_PEPTIDE_C_REGION (PHOBIUS); SIGNAL_PEPTIDE (PHOBIUS); NON_CYTOPLASMIC_DOMAIN (PHOBIUS); SIGNAL_PEPTIDE_H_REGION (PHOBIUS); SignalP-noTM (SIGNALP_EUK); SignalP-TM (SIGNALP_GRAM_POSITIVE); SignalP-noTM (SIGNALP_GRAM_NEGATIVE)	no GO terms	no GO terms
true	[INTERPRO, BLASTED]	tr|A0A6P8H4F8|A0A6P8H4F8_ACTTE	uncharacterized protein LOC116287769 isoform X2	179	1	1.99E-135	100.0						SIGNAL_PEPTIDE_N_REGION (PHOBIUS); SIGNAL_PEPTIDE_C_REGION (PHOBIUS); SIGNAL_PEPTIDE (PHOBIUS); NON_CYTOPLASMIC_DOMAIN (PHOBIUS); SIGNAL_PEPTIDE_H_REGION (PHOBIUS); IPR003582 (PROSITE_PROFILES); SignalP-noTM (SIGNALP_EUK)	no GO terms	no GO terms
true	[INTERPRO, BLASTED, MAPPED, ANNOTATED]	tr|A0A6P8I4T5|A0A6P8I4T5_ACTTE	collagen triple helix repeat-containing protein 1-like isoform X1	184	1	3.7E-138	100.0	1	C:GO:0005581	C:collagen trimer			SIGNAL_PEPTIDE_N_REGION (PHOBIUS); NON_CYTOPLASMIC_DOMAIN (PHOBIUS); SIGNAL_PEPTIDE (PHOBIUS); SIGNAL_PEPTIDE_H_REGION (PHOBIUS); SIGNAL_PEPTIDE_C_REGION (PHOBIUS); SignalP-noTM (SIGNALP_EUK); SignalP-TM (SIGNALP_GRAM_POSITIVE)	no GO terms	no GO terms
true	[INTERPRO, BLASTED, MAPPED]	tr|A0A6P8J460|A0A6P8J460_ACTTE	Glycosyl hydrolase ecdE OS=Acropora cervicornis OX=6130 GN=P5673_033546 PE=4 SV=1	320	20	0.0	69.9	3	F:GO:0003824; F:GO:0005509; F:GO:0016787	F:catalytic activity; F:calcium ion binding; F:hydrolase activity			SIGNAL_PEPTIDE_N_REGION (PHOBIUS); NON_CYTOPLASMIC_DOMAIN (PHOBIUS); SIGNAL_PEPTIDE (PHOBIUS); SIGNAL_PEPTIDE_C_REGION (PHOBIUS); SIGNAL_PEPTIDE_H_REGION (PHOBIUS); SignalP-noTM (SIGNALP_EUK)	no GO terms	no GO terms
true	[INTERPRO, BLASTED, MAPPED]	XP_031568106.1	DOMON domain-containing protein OS=Pocillopora damicornis OX=46731 GN=pdam_00015753 PE=4 SV=1	265	20	0.0	65.79	228	P:GO:0000122; P:GO:0000160; P:GO:0001708; P:GO:0001897; P:GO:0006259; P:GO:0006260; P:GO:0006261; P:GO:0006281; P:GO:0006302; P:GO:0006310; P:GO:0006338; P:GO:0006355; P:GO:0006357; P:GO:0006508; P:GO:0006515; P:GO:0006633; P:GO:0006654; P:GO:0006777; P:GO:0006869; P:GO:0006915; P:GO:0007030; P:GO:0007041; P:GO:0007165; P:GO:0007186; P:GO:0007189; P:GO:0007605; P:GO:0007626; P:GO:0008610; P:GO:00…	P:negative regulation of transcription by RNA polymerase II; P:phosphorelay signal transduction system; P:cell fate specification; P:symbiont-mediated cytolysis of host cell; P:DNA metabolic process; P:DNA replication; P:DNA-templated DNA replication; P:DNA repair; P:double-strand break repair; P:DNA recombination; P:chromatin remodeling; P:regulation of DNA-templated transcription; P:regulation …			SIGNAL_PEPTIDE_N_REGION (PHOBIUS); NON_CYTOPLASMIC_DOMAIN (PHOBIUS); SIGNAL_PEPTIDE_H_REGION (PHOBIUS); SIGNAL_PEPTIDE_C_REGION (PHOBIUS); SIGNAL_PEPTIDE (PHOBIUS); SignalP-TM (SIGNALP_GRAM_POSITIVE); SignalP-noTM (SIGNALP_EUK); SignalP-noTM (SIGNALP_GRAM_NEGATIVE)	no GO terms	no GO terms
true	[INTERPRO, BLASTED, MAPPED]	XP_031568966.1	Uncharacterized protein LOC116303545 OS=Actinia tenebrosa OX=6105 GN=LOC116303545 PE=4 SV=1	185	20	6.12484E-139	75.99	1	C:GO:0016020	C:membrane			SIGNAL_PEPTIDE_N_REGION (PHOBIUS); NON_CYTOPLASMIC_DOMAIN (PHOBIUS); SIGNAL_PEPTIDE_H_REGION (PHOBIUS); SIGNAL_PEPTIDE_C_REGION (PHOBIUS); SIGNAL_PEPTIDE (PHOBIUS); SignalP-noTM (SIGNALP_GRAM_NEGATIVE); SignalP-noTM (SIGNALP_EUK)	no GO terms	no GO terms
true	[INTERPRO, BLASTED]	tr|A0A6P8HTI4|A0A6P8HTI4_ACTTE	uncharacterized protein LOC116294986	187	1	1.06E-143	100.0						SIGNAL_PEPTIDE_N_REGION (PHOBIUS); NON_CYTOPLASMIC_DOMAIN (PHOBIUS); SIGNAL_PEPTIDE_H_REGION (PHOBIUS); SIGNAL_PEPTIDE_C_REGION (PHOBIUS); SIGNAL_PEPTIDE (PHOBIUS); SignalP-noTM (SIGNALP_EUK)	no GO terms	no GO terms
true	[INTERPRO, BLASTED]	XP_031569221.1	uncharacterized protein LOC116303760	305	1	1.9E-223	100.0						SIGNAL_PEPTIDE_N_REGION (PHOBIUS); NON_CYTOPLASMIC_DOMAIN (PHOBIUS); SIGNAL_PEPTIDE_C_REGION (PHOBIUS); SIGNAL_PEPTIDE (PHOBIUS); SIGNAL_PEPTIDE_H_REGION (PHOBIUS); SignalP-noTM (SIGNALP_EUK); SignalP-TM (SIGNALP_GRAM_POSITIVE)	no GO terms	no GO terms
true	[INTERPRO, BLASTED, MAPPED, ANNOTATED]	XP_031571906.1	Uncharacterized protein LOC116306017 OS=Actinia tenebrosa OX=6105 GN=LOC116306017 PE=4 SV=1	725	18	0.0	55.51	1	C:GO:0016020	C:membrane			SIGNAL_PEPTIDE_H_REGION (PHOBIUS); TRANSMEMBRANE (PHOBIUS); SIGNAL_PEPTIDE_N_REGION (PHOBIUS); TRANSMEMBRANE (PHOBIUS); SIGNAL_PEPTIDE_C_REGION (PHOBIUS); CYTOPLASMIC_DOMAIN (PHOBIUS); NON_CYTOPLASMIC_DOMAIN (PHOBIUS); NON_CYTOPLASMIC_DOMAIN (PHOBIUS); SIGNAL_PEPTIDE (PHOBIUS); SignalP-TM (SIGNALP_GRAM_POSITIVE); SignalP-noTM (SIGNALP_EUK); TMhelix (TMHMM)	no GO terms	no GO terms
true	[INTERPRO, BLASTED]	XP_031565538.1	uncharacterized protein LOC116300755	214	1	3.77E-86	100.0						SIGNAL_PEPTIDE_H_REGION (PHOBIUS); SIGNAL_PEPTIDE (PHOBIUS); SIGNAL_PEPTIDE_N_REGION (PHOBIUS); NON_CYTOPLASMIC_DOMAIN (PHOBIUS); SIGNAL_PEPTIDE_C_REGION (PHOBIUS); SignalP-TM (SIGNALP_GRAM_POSITIVE); SignalP-noTM (SIGNALP_EUK); SignalP-noTM (SIGNALP_GRAM_NEGATIVE)	no GO terms	no GO terms
true	[INTERPRO, BLASTED]	tr|A0A6P8HZL6|A0A6P8HZL6_ACTTE	uncharacterized protein LOC116297682	108	1	3.3E-75	100.0						SIGNAL_PEPTIDE_H_REGION (PHOBIUS); SIGNAL_PEPTIDE (PHOBIUS); SIGNAL_PEPTIDE_C_REGION (PHOBIUS); NON_CYTOPLASMIC_DOMAIN (PHOBIUS); SIGNAL_PEPTIDE_N_REGION (PHOBIUS); SignalP-noTM (SIGNALP_GRAM_NEGATIVE); SignalP-noTM (SIGNALP_EUK); SignalP-TM (SIGNALP_GRAM_POSITIVE)	no GO terms	no GO terms
true	[INTERPRO, BLASTED]	XP_031569802.1	uncharacterized protein LOC116304236	106	1	8.21E-66	100.0						SIGNAL_PEPTIDE_H_REGION (PHOBIUS); SIGNAL_PEPTIDE_C_REGION (PHOBIUS); SIGNAL_PEPTIDE (PHOBIUS); NON_CYTOPLASMIC_DOMAIN (PHOBIUS); SIGNAL_PEPTIDE_N_REGION (PHOBIUS); SignalP-noTM (SIGNALP_GRAM_NEGATIVE); SignalP-noTM (SIGNALP_EUK)	no GO terms	no GO terms
true	[INTERPRO, BLASTED]	tr|A0A6P8IT01|A0A6P8IT01_ACTTE	Uncharacterized protein LOC116303925 OS=Actinia tenebrosa OX=6105 GN=LOC116303925 PE=4 SV=1	313	20	0.0	56.55						SIGNAL_PEPTIDE_H_REGION (PHOBIUS); SIGNAL_PEPTIDE_C_REGION (PHOBIUS); SIGNAL_PEPTIDE_N_REGION (PHOBIUS); SIGNAL_PEPTIDE (PHOBIUS); NON_CYTOPLASMIC_DOMAIN (PHOBIUS); SignalP-noTM (SIGNALP_GRAM_NEGATIVE); SignalP-noTM (SIGNALP_EUK)	no GO terms	no GO terms
true	[INTERPRO, BLASTED]	tr|A0A6P8HL40|A0A6P8HL40_ACTTE	uncharacterized protein LOC116292464	187	1	1.09E-127	100.0						SIGNAL_PEPTIDE_H_REGION (PHOBIUS); NON_CYTOPLASMIC_DOMAIN (PHOBIUS); SIGNAL_PEPTIDE (PHOBIUS); SIGNAL_PEPTIDE_N_REGION (PHOBIUS); SIGNAL_PEPTIDE_C_REGION (PHOBIUS); SignalP-TM (SIGNALP_GRAM_POSITIVE); SignalP-noTM (SIGNALP_EUK); TMhelix (TMHMM)	no GO terms	no GO terms
true	[INTERPRO, BLASTED]	tr|A0A6P8H6A4|A0A6P8H6A4_ACTTE	uncharacterized protein LOC116288380	295	1	3.37E-212	100.0						SIGNAL_PEPTIDE_C_REGION (PHOBIUS); SIGNAL_PEPTIDE (PHOBIUS); SIGNAL_PEPTIDE_H_REGION (PHOBIUS); SIGNAL_PEPTIDE_N_REGION (PHOBIUS); NON_CYTOPLASMIC_DOMAIN (PHOBIUS); SignalP-noTM (SIGNALP_EUK); SignalP-TM (SIGNALP_GRAM_POSITIVE); SignalP-noTM (SIGNALP_GRAM_NEGATIVE); TMhelix (TMHMM)	no GO terms	no GO terms
true	[INTERPRO, BLASTED]	XP_031560606.1	uncharacterized protein LOC116296688	1075	1	0.0	100.0						SIGNAL_PEPTIDE_C_REGION (PHOBIUS); SIGNAL_PEPTIDE (PHOBIUS); SIGNAL_PEPTIDE_H_REGION (PHOBIUS); SIGNAL_PEPTIDE_N_REGION (PHOBIUS); NON_CYTOPLASMIC_DOMAIN (PHOBIUS); SignalP-noTM (SIGNALP_EUK); SignalP-TM (SIGNALP_GRAM_POSITIVE)	no GO terms	no GO terms
true	[INTERPRO, BLASTED]	XP_031549065.1	uncharacterized protein LOC116286648	154	1	1.92E-105	100.0						SIGNAL_PEPTIDE_C_REGION (PHOBIUS); SIGNAL_PEPTIDE (PHOBIUS); NON_CYTOPLASMIC_DOMAIN (PHOBIUS); SIGNAL_PEPTIDE_H_REGION (PHOBIUS); SIGNAL_PEPTIDE_N_REGION (PHOBIUS); SignalP-noTM (SIGNALP_EUK); SignalP-noTM (SIGNALP_GRAM_NEGATIVE)	no GO terms	no GO terms
true	[INTERPRO, BLASTED]	tr|A0A6P8I2N1|A0A6P8I2N1_ACTTE	uncharacterized protein LOC116297886	144	1	1.38E-109	100.0						SIGNAL_PEPTIDE_C_REGION (PHOBIUS); SIGNAL_PEPTIDE_N_REGION (PHOBIUS); SIGNAL_PEPTIDE_H_REGION (PHOBIUS); NON_CYTOPLASMIC_DOMAIN (PHOBIUS); SIGNAL_PEPTIDE (PHOBIUS); SignalP-noTM (SIGNALP_EUK)	no GO terms	no GO terms
true	[INTERPRO, BLASTED, MAPPED]	XP_031574431.1	Dickkopf-related protein 3 OS=Stylophora pistillata OX=50429 GN=DKK3 PE=4 SV=1	328	20	0.0	52.39	8	P:GO:0016055; P:GO:0030178; P:GO:0090090; F:GO:0039706; F:GO:0048019; C:GO:0005576; C:GO:0005615; C:GO:0016020	P:Wnt signaling pathway; P:negative regulation of Wnt signaling pathway; P:negative regulation of canonical Wnt signaling pathway; F:co-receptor binding; F:receptor antagonist activity; C:extracellular region; C:extracellular space; C:membrane			SIGNAL_PEPTIDE_C_REGION (PHOBIUS); SIGNAL_PEPTIDE_N_REGION (PHOBIUS); NON_CYTOPLASMIC_DOMAIN (PHOBIUS); SIGNAL_PEPTIDE_H_REGION (PHOBIUS); SIGNAL_PEPTIDE (PHOBIUS); SignalP-TM (SIGNALP_GRAM_POSITIVE); SignalP-noTM (SIGNALP_EUK)	no GO terms	no GO terms
true	[INTERPRO, BLASTED]	XP_031557324.1	uncharacterized protein LOC116293962	183	1	3.56E-140	100.0						SIGNAL_PEPTIDE_C_REGION (PHOBIUS); SIGNAL_PEPTIDE_N_REGION (PHOBIUS); NON_CYTOPLASMIC_DOMAIN (PHOBIUS); SIGNAL_PEPTIDE_H_REGION (PHOBIUS); SIGNAL_PEPTIDE (PHOBIUS); SignalP-noTM (SIGNALP_EUK); SignalP-TM (SIGNALP_GRAM_POSITIVE); SignalP-noTM (SIGNALP_GRAM_NEGATIVE); TMhelix (TMHMM)	no GO terms	no GO terms
true	[INTERPRO, BLASTED]	tr|A0A6P8H9N6|A0A6P8H9N6_ACTTE	vegetative cell wall protein gp1-like	392	1	2.89E-176	100.0						SIGNAL_PEPTIDE_C_REGION (PHOBIUS); SIGNAL_PEPTIDE_H_REGION (PHOBIUS); NON_CYTOPLASMIC_DOMAIN (PHOBIUS); SIGNAL_PEPTIDE_N_REGION (PHOBIUS); SIGNAL_PEPTIDE (PHOBIUS)	no GO terms	no GO terms
true	[INTERPRO, BLASTED]	tr|A0A6P8IFP2|A0A6P8IFP2_ACTTE	uncharacterized protein LOC116300779 isoform X1	324	1	6.94E-231	100.0						PTHR47915 (PANTHER)	no GO terms	no GO terms
true	[INTERPRO, BLASTED]	tr|A0A6P8HI91|A0A6P8HI91_ACTTE	uncharacterized protein LOC116289482	512	1	0.0	100.0						PTHR38696 (PANTHER)	no GO terms	no GO terms
true	[INTERPRO, BLASTED]	XP_031575080.1	uncharacterized protein LOC116308740	547	1	0.0	100.0						PTHR36191 (PANTHER); NON_CYTOPLASMIC_DOMAIN (PHOBIUS); SIGNAL_PEPTIDE (PHOBIUS); SIGNAL_PEPTIDE_N_REGION (PHOBIUS); SIGNAL_PEPTIDE_C_REGION (PHOBIUS); SIGNAL_PEPTIDE_H_REGION (PHOBIUS); SignalP-noTM (SIGNALP_GRAM_NEGATIVE); SignalP-noTM (SIGNALP_EUK)	no GO terms	no GO terms
true	[INTERPRO, BLASTED, MAPPED, ANNOTATED]	tr|A0A6P8JBS4|A0A6P8JBS4_ACTTE	uncharacterized protein LOC116308751	219	1	1.03E-159	100.0	1	C:GO:0016020	C:membrane			PTHR34488 (PANTHER); NON_CYTOPLASMIC_DOMAIN (PHOBIUS); TRANSMEMBRANE (PHOBIUS); CYTOPLASMIC_DOMAIN (PHOBIUS); TMhelix (TMHMM)	no GO terms	no GO terms
true	[INTERPRO, BLASTED]	tr|A0A6P8HY04|A0A6P8HY04_ACTTE	uncharacterized protein LOC116294100	201	1	2.18E-143	100.0						PTHR34213 (PANTHER); NON_CYTOPLASMIC_DOMAIN (PHOBIUS); TRANSMEMBRANE (PHOBIUS); CYTOPLASMIC_DOMAIN (PHOBIUS)	no GO terms	no GO terms
true	[INTERPRO, BLASTED]	XP_031559530.1	uncharacterized protein LOC116295757 isoform X1	325	1	1.03E-237	100.0						PTHR33995 (PANTHER); NON_CYTOPLASMIC_DOMAIN (PHOBIUS); SIGNAL_PEPTIDE_N_REGION (PHOBIUS); SIGNAL_PEPTIDE_H_REGION (PHOBIUS); SIGNAL_PEPTIDE (PHOBIUS); SIGNAL_PEPTIDE_C_REGION (PHOBIUS); SignalP-noTM (SIGNALP_EUK)	no GO terms	no GO terms
true	[INTERPRO, BLASTED, MAPPED, GO-SLIM]	XP_015754321.1	Mutator-like transposase domain-containing protein OS=Paramuricea clavata OX=317549 GN=PACLA_8A058118 PE=4 SV=1	764	20	0.0	75.96	2	F:GO:0003677; F:GO:0008270	F:DNA binding; F:zinc ion binding			PTHR31751 (PANTHER); NON_CYTOPLASMIC_DOMAIN (PHOBIUS); TRANSMEMBRANE (PHOBIUS); TRANSMEMBRANE (PHOBIUS); NON_CYTOPLASMIC_DOMAIN (PHOBIUS); CYTOPLASMIC_DOMAIN (PHOBIUS); CYTOPLASMIC_DOMAIN (PHOBIUS); TRANSMEMBRANE (PHOBIUS); TRANSMEMBRANE (PHOBIUS); NON_CYTOPLASMIC_DOMAIN (PHOBIUS); CYTOPLASMIC_DOMAIN (PHOBIUS); TRANSMEMBRANE (PHOBIUS); TMhelix (TMHMM); TMhelix (TMHMM); TMhelix (TMHMM)	no GO terms	no GO terms
true	[INTERPRO, BLASTED, MAPPED, ANNOTATED]	XP_031551276.1	uncharacterized protein LOC116288606	412	1	0.0	100.0	1	C:GO:0016020	C:membrane			PTHR16059 (PANTHER); SIGNAL_PEPTIDE (PHOBIUS); SIGNAL_PEPTIDE_H_REGION (PHOBIUS); SIGNAL_PEPTIDE_N_REGION (PHOBIUS); NON_CYTOPLASMIC_DOMAIN (PHOBIUS); SIGNAL_PEPTIDE_C_REGION (PHOBIUS); SignalP-TM (SIGNALP_GRAM_POSITIVE); SignalP-noTM (SIGNALP_EUK)	no GO terms	no GO terms
true	[INTERPRO, BLASTED, MAPPED, ANNOTATED]	tr|A0A6P8JAM1|A0A6P8JAM1_ACTTE	uncharacterized protein LOC116308488	308	1	2.09E-169	100.0	1	C:GO:0016020	C:membrane			PTHR16059 (PANTHER); SIGNAL_PEPTIDE_H_REGION (PHOBIUS); NON_CYTOPLASMIC_DOMAIN (PHOBIUS); SIGNAL_PEPTIDE (PHOBIUS); SIGNAL_PEPTIDE_N_REGION (PHOBIUS); SIGNAL_PEPTIDE_C_REGION (PHOBIUS); PS51257 (PROSITE_PROFILES); SignalP-noTM (SIGNALP_GRAM_NEGATIVE); SignalP-noTM (SIGNALP_EUK); TMhelix (TMHMM)	no GO terms	no GO terms
true	[INTERPRO, BLASTED, MAPPED, ANNOTATED]	tr|A0A6P8H0S8|A0A6P8H0S8_ACTTE	uncharacterized protein LOC116287487 isoform X2	429	1	0.0	100.0	1	C:GO:0016020	C:membrane			PTHR16059 (PANTHER); SIGNAL_PEPTIDE_C_REGION (PHOBIUS); SIGNAL_PEPTIDE_H_REGION (PHOBIUS); SIGNAL_PEPTIDE_N_REGION (PHOBIUS); NON_CYTOPLASMIC_DOMAIN (PHOBIUS); SIGNAL_PEPTIDE (PHOBIUS); SignalP-noTM (SIGNALP_EUK)	no GO terms	no GO terms
true	[INTERPRO, BLASTED, MAPPED, ANNOTATED]	XP_031571015.1	WSC domain-containing protein OS=Stylophora pistillata OX=50429 GN=AWC38_SpisGene6564 PE=4 SV=1	192	20	6.4251E-142	64.17	1	C:GO:0016020	C:membrane			PTHR16059 (PANTHER); NON_CYTOPLASMIC_DOMAIN (PHOBIUS); SIGNAL_PEPTIDE (PHOBIUS); SIGNAL_PEPTIDE_N_REGION (PHOBIUS); SIGNAL_PEPTIDE_H_REGION (PHOBIUS); SIGNAL_PEPTIDE_C_REGION (PHOBIUS); SignalP-noTM (SIGNALP_EUK)	no GO terms	no GO terms
true	[INTERPRO, BLASTED, MAPPED, ANNOTATED]	XP_031551277.1	uncharacterized protein LOC116288607	431	1	0.0	100.0	1	C:GO:0016020	C:membrane			PTHR16059 (PANTHER); NON_CYTOPLASMIC_DOMAIN (PHOBIUS); SIGNAL_PEPTIDE (PHOBIUS); SIGNAL_PEPTIDE_H_REGION (PHOBIUS); SIGNAL_PEPTIDE_N_REGION (PHOBIUS); SIGNAL_PEPTIDE_C_REGION (PHOBIUS); SignalP-noTM (SIGNALP_EUK)	no GO terms	no GO terms
true	[INTERPRO, BLASTED, MAPPED, GO-SLIM]	tr|A0A3M6TPD1|A0A3M6TPD1_POCDA	hypothetical protein pdam_00009745	134	1	1.42E-86	100.0	7	P:GO:0001919; P:GO:0043410; P:GO:0071230; F:GO:0005085; F:GO:0060090; C:GO:0005765; C:GO:0071986	P:regulation of receptor recycling; P:positive regulation of MAPK cascade; P:cellular response to amino acid stimulus; F:guanyl-nucleotide exchange factor activity; F:molecular adaptor activity; C:lysosomal membrane; C:Ragulator complex			PTHR13401 (PANTHER)	P:GO:0001919; P:GO:0043410; P:GO:0071230; F:GO:0005085; F:GO:0060090; C:GO:0005765; C:GO:0071986	P:regulation of receptor recycling; P:positive regulation of MAPK cascade; P:cellular response to amino acid stimulus; F:guanyl-nucleotide exchange factor activity; F:molecular adaptor activity; C:lysosomal membrane; C:Ragulator complex
true	[INTERPRO, BLASTED, MAPPED, GO-SLIM]	XP_031554579.1	EGF-like domain-containing protein OS=Clytia hemisphaerica OX=252671 PE=4 SV=1	644	20	0.0	64.8	6	P:GO:0007157; P:GO:0045197; F:GO:0003824; F:GO:0005509; C:GO:0005886; C:GO:0032991	P:heterophilic cell-cell adhesion via plasma membrane cell adhesion molecules; P:establishment or maintenance of epithelial cell apical/basal polarity; F:catalytic activity; F:calcium ion binding; C:plasma membrane; C:protein-containing complex			PR01983 (PRINTS); PR00010 (PRINTS); G3DSA:2.10.25.10:FF:000279 (FUNFAM); G3DSA:2.10.25.10:FF:000520 (FUNFAM); G3DSA:2.10.25.10:FF:000122 (FUNFAM); G3DSA:2.10.25.10:FF:000309 (FUNFAM); G3DSA:2.10.25.10:FF:000122 (FUNFAM); G3DSA:2.10.25.10:FF:000045 (FUNFAM); G3DSA:2.10.25.10:FF:000004 (FUNFAM); G3DSA:2.10.25.10:FF:000012 (FUNFAM); G3DSA:2.10.25.10:FF:000061 (FUNFAM); G3DSA:2.10.25.10:FF:000247 (FU…	P:GO:0007157; P:GO:0045197; F:GO:0005509; C:GO:0005886; C:GO:0032991	P:heterophilic cell-cell adhesion via plasma membrane cell adhesion molecules; P:establishment or maintenance of epithelial cell apical/basal polarity; F:calcium ion binding; C:plasma membrane; C:protein-containing complex
true	[INTERPRO, BLASTED]	tr|A0A6P8J9G9|A0A6P8J9G9_ACTTE	succinate--CoA ligase [ADP/GDP-forming] subunit alpha, mitochondrial-like	332	1	1.37E-241	100.0						PR01798 (PRINTS); G3DSA:3.40.50.261:FF:000005 (FUNFAM); G3DSA:3.40.50.720:FF:000002 (FUNFAM); IPR003781 (SMART); IPR016102 (G3DSA:3.40.50.GENE3D); IPR003781 (PFAM); IPR005811 (PFAM); G3DSA:3.40.50.720 (GENE3D); IPR005810 (NCBIFAM); IPR005810 (PIRSF); PIRSR001553-1 (PIRSR); PIRSR036511-1 (PIRSR); PTHR11117 (PANTHER); IPR033847 (PROSITE_PATTERNS); IPR017440 (PROSITE_PATTERNS); IPR005810 (HAMAP); IP…	P:GO:0006099; F:GO:0003824; F:GO:0004775; F:GO:0004776; C:GO:0005739; C:GO:0009361	P:tricarboxylic acid cycle; F:catalytic activity; F:succinate-CoA ligase (ADP-forming) activity; F:succinate-CoA ligase (GDP-forming) activity; C:mitochondrion; C:succinate-CoA ligase complex (ADP-forming)
true	[INTERPRO, BLASTED]	KAK3703606.1	hypothetical protein QZH41_019162	352	1	2.17E-264	100.0						PR01713 (PRINTS); G3DSA:3.40.50.720 (GENE3D); IPR016040 (PFAM); G3DSA:3.90.25.10 (GENE3D); IPR005886 (NCBIFAM); PIRSR614007-2 (PIRSR); PTHR43725 (PANTHER); IPR005886 (CDD); IPR036291 (SUPERFAMILY)	P:GO:0005996; P:GO:0006012; P:GO:0033499; F:GO:0003978; C:GO:0005829	P:monosaccharide metabolic process; P:galactose metabolic process; P:galactose catabolic process via UDP-galactose; F:UDP-glucose 4-epimerase activity; C:cytosol
true	[INTERPRO, BLASTED]	XP_031551239.1	uncharacterized protein LOC116288576	1894	1	0.0	100.0						PR01705 (PRINTS); PR00453 (PRINTS); G3DSA:2.20.100.10:FF:000007 (FUNFAM); G3DSA:2.20.100.10:FF:000007 (FUNFAM); G3DSA:2.20.100.10:FF:000007 (FUNFAM); G3DSA:2.20.100.10:FF:000007 (FUNFAM); G3DSA:2.20.100.10:FF:000007 (FUNFAM); G3DSA:2.20.100.10:FF:000007 (FUNFAM); G3DSA:2.20.100.10:FF:000007 (FUNFAM); G3DSA:2.20.100.10:FF:000007 (FUNFAM); IPR002035 (SMART); IPR000884 (SMART); IPR036465 (G3DSA:3.40…	no GO terms	no GO terms
true	[INTERPRO, BLASTED, MAPPED, GO-SLIM]	XP_031573976.1	A disintegrin and metalloproteinase with thrombospondin motifs 16-like	1059	1	0.0	100.0	7	P:GO:0006508; P:GO:0030198; F:GO:0004222; F:GO:0046872; C:GO:0005576; C:GO:0016020; C:GO:0031012	P:proteolysis; P:extracellular matrix organization; F:metalloendopeptidase activity; F:metal ion binding; C:extracellular region; C:membrane; C:extracellular matrix	EC:3.4.24	Acting on peptide bonds (peptidases)	PR01705 (PRINTS); IPR013273 (PRINTS); G3DSA:2.20.100.10:FF:000007 (FUNFAM); IPR000884 (SMART); IPR024079 (G3DSA:3.40.390.GENE3D); IPR036383 (G3DSA:2.20.100.GENE3D); IPR010294 (PFAM); G3DSA:2.60.120.830 (GENE3D); IPR041645 (PFAM); IPR002870 (PFAM); PF19030 (PFAM); IPR001590 (PFAM); IPR036383 (G3DSA:2.20.100.GENE3D); G3DSA:3.40.1620.60 (GENE3D); IPR045371 (PFAM); IPR000884 (PFAM); PIRSR613273-2 (PI…	P:GO:0006508; P:GO:0030198; F:GO:0004222; F:GO:0008237; C:GO:0031012	P:proteolysis; P:extracellular matrix organization; F:metalloendopeptidase activity; F:metallopeptidase activity; C:extracellular matrix
true	[INTERPRO, BLASTED, MAPPED, GO-SLIM]	XP_031561120.1	Hemicentin-1 OS=Clytia hemisphaerica OX=252671 PE=4 SV=1	1468	20	0.0	62.65	2	F:GO:0008237; F:GO:0016491	F:metallopeptidase activity; F:oxidoreductase activity	EC:3.4; EC:1	Acting on peptide bonds (peptidases); Oxidoreductases	PR01705 (PRINTS); IPR002227 (PRINTS); G3DSA:2.20.100.10:FF:000002 (FUNFAM); G3DSA:2.20.100.10:FF:000007 (FUNFAM); G3DSA:2.20.100.10:FF:000007 (FUNFAM); G3DSA:2.20.100.10:FF:000007 (FUNFAM); G3DSA:2.20.100.10:FF:000007 (FUNFAM); G3DSA:2.20.100.10:FF:000007 (FUNFAM); G3DSA:2.20.100.10:FF:000007 (FUNFAM); G3DSA:2.20.100.10:FF:000007 (FUNFAM); G3DSA:2.20.100.10:FF:000007 (FUNFAM); G3DSA:2.20.100.10:F…	F:GO:0016491	F:oxidoreductase activity
true	[INTERPRO, BLASTED, MAPPED, GO-SLIM]	tr|A0A6P8H0I0|A0A6P8H0I0_ACTTE	A disintegrin and metalloproteinase with thrombospondin motifs adt-2-like	344	1	2.75E-272	100.0	2	F:GO:0008237; C:GO:0016020	F:metallopeptidase activity; C:membrane	EC:3.4	Acting on peptide bonds (peptidases)	PR01705 (PRINTS); G3DSA:2.20.100.10:FF:000007 (FUNFAM); IPR000884 (SMART); IPR045860 (G3DSA:2.10.60.GENE3D); IPR000884 (PFAM); IPR036383 (G3DSA:2.20.100.GENE3D); PIRSR613276-3 (PIRSR); IPR052065 (PANTHER); SIGNAL_PEPTIDE_N_REGION (PHOBIUS); SIGNAL_PEPTIDE (PHOBIUS); SIGNAL_PEPTIDE_C_REGION (PHOBIUS); TRANSMEMBRANE (PHOBIUS); SIGNAL_PEPTIDE_H_REGION (PHOBIUS); NON_CYTOPLASMIC_DOMAIN (PHOBIUS); CYT…	no GO terms	no GO terms
true	[INTERPRO, BLASTED]	XP_031572373.1	hornerin-like	464	1	2.47E-218	100.0						PR01705 (PRINTS); G3DSA:2.20.100.10:FF:000007 (FUNFAM); IPR000884 (SMART); IPR036383 (G3DSA:2.20.100.GENE3D); IPR000884 (PFAM); PIRSR613276-3 (PIRSR); IPR052065 (PANTHER); SIGNAL_PEPTIDE_H_REGION (PHOBIUS); SIGNAL_PEPTIDE_N_REGION (PHOBIUS); NON_CYTOPLASMIC_DOMAIN (PHOBIUS); SIGNAL_PEPTIDE_C_REGION (PHOBIUS); SIGNAL_PEPTIDE (PHOBIUS); IPR000884 (PROSITE_PROFILES); SignalP-TM (SIGNALP_EUK); IPR036…	no GO terms	no GO terms
true	[INTERPRO, BLASTED]	XP_031559995.1	hemicentin-1-like	894	1	0.0	100.0						PR01705 (PRINTS); G3DSA:2.20.100.10:FF:000007 (FUNFAM); G3DSA:2.20.100.10:FF:000007 (FUNFAM); IPR000884 (SMART); IPR036465 (G3DSA:3.40.50.GENE3D); IPR000884 (PFAM); IPR036383 (G3DSA:2.20.100.GENE3D); PIRSR613276-3 (PIRSR); IPR052577 (PANTHER); SIGNAL_PEPTIDE (PHOBIUS); SIGNAL_PEPTIDE_H_REGION (PHOBIUS); SIGNAL_PEPTIDE_C_REGION (PHOBIUS); NON_CYTOPLASMIC_DOMAIN (PHOBIUS); SIGNAL_PEPTIDE_N_REGION (…	no GO terms	no GO terms
true	[INTERPRO, BLASTED]	tr|A0A6P8IWL0|A0A6P8IWL0_ACTTE	hemicentin-1-like	1004	1	0.0	100.0						PR01705 (PRINTS); G3DSA:2.20.100.10:FF:000007 (FUNFAM); G3DSA:2.20.100.10:FF:000007 (FUNFAM); IPR000884 (SMART); IPR036383 (G3DSA:2.20.100.GENE3D); IPR036383 (G3DSA:2.20.100.GENE3D); IPR036465 (G3DSA:3.40.50.GENE3D); IPR000884 (PFAM); PIRSR613276-3 (PIRSR); IPR052065 (PANTHER); SIGNAL_PEPTIDE (PHOBIUS); NON_CYTOPLASMIC_DOMAIN (PHOBIUS); SIGNAL_PEPTIDE_H_REGION (PHOBIUS); SIGNAL_PEPTIDE_N_REGION (…	no GO terms	no GO terms
true	[INTERPRO, BLASTED]	XP_031559992.1	uncharacterized protein LOC116296163 isoform X1	894	1	0.0	100.0						PR01705 (PRINTS); G3DSA:2.20.100.10:FF:000007 (FUNFAM); G3DSA:2.20.100.10:FF:000007 (FUNFAM); IPR000884 (SMART); IPR036383 (G3DSA:2.20.100.GENE3D); IPR000884 (PFAM); IPR036465 (G3DSA:3.40.50.GENE3D); PIRSR613276-3 (PIRSR); IPR052577 (PANTHER); SIGNAL_PEPTIDE (PHOBIUS); SIGNAL_PEPTIDE_H_REGION (PHOBIUS); SIGNAL_PEPTIDE_C_REGION (PHOBIUS); NON_CYTOPLASMIC_DOMAIN (PHOBIUS); SIGNAL_PEPTIDE_N_REGION (…	no GO terms	no GO terms
true	[INTERPRO, BLASTED]	tr|A0A6P8HJ95|A0A6P8HJ95_ACTTE	coadhesin-like	611	1	0.0	100.0						PR01705 (PRINTS); G3DSA:2.20.100.10:FF:000007 (FUNFAM); G3DSA:2.20.100.10:FF:000007 (FUNFAM); G3DSA:2.20.100.10:FF:000002 (FUNFAM); G3DSA:2.20.100.10:FF:000002 (FUNFAM); G3DSA:2.20.100.10:FF:000007 (FUNFAM); G3DSA:2.20.100.10:FF:000007 (FUNFAM); G3DSA:2.20.100.10:FF:000007 (FUNFAM); G3DSA:2.20.100.10:FF:000001 (FUNFAM); G3DSA:2.20.100.10:FF:000007 (FUNFAM); IPR000884 (SMART); IPR000884 (PFAM); IP…	no GO terms	no GO terms
true	[INTERPRO, BLASTED]	tr|A0A6P8I0R0|A0A6P8I0R0_ACTTE	hemicentin-1-like	1064	1	0.0	100.0						PR01705 (PRINTS); G3DSA:2.20.100.10:FF:000007 (FUNFAM); G3DSA:2.20.100.10:FF:000007 (FUNFAM); G3DSA:2.20.100.10:FF:000001 (FUNFAM); G3DSA:2.20.100.10:FF:000007 (FUNFAM); G3DSA:2.20.100.10:FF:000007 (FUNFAM); IPR000884 (SMART); IPR036383 (G3DSA:2.20.100.GENE3D); IPR036465 (G3DSA:3.40.50.GENE3D); IPR000884 (PFAM); PIRSR613276-3 (PIRSR); IPR052065 (PANTHER); SIGNAL_PEPTIDE (PHOBIUS); SIGNAL_PEPTIDE_…	no GO terms	no GO terms
true	[INTERPRO, BLASTED, MAPPED, ANNOTATED]	tr|A0A6P8IT64|A0A6P8IT64_ACTTE	uncharacterized protein LOC116303960	1577	1	0.0	100.0	2	P:GO:0007154; C:GO:0016020	P:cell communication; C:membrane			PR01705 (PRINTS); G3DSA:2.20.100.10:FF:000001 (FUNFAM); G3DSA:2.20.100.10:FF:000001 (FUNFAM); G3DSA:2.20.100.10:FF:000001 (FUNFAM); G3DSA:2.20.100.10:FF:000007 (FUNFAM); G3DSA:2.20.100.10:FF:000001 (FUNFAM); G3DSA:2.20.100.10:FF:000007 (FUNFAM); IPR000884 (SMART); IPR003644 (SMART); IPR003644 (PFAM); IPR036383 (G3DSA:2.20.100.GENE3D); IPR038081 (G3DSA:2.60.40.GENE3D); IPR038081 (G3DSA:2.60.40.GEN…	P:GO:0007154; C:GO:0016020	P:cell communication; C:membrane
true	[INTERPRO, BLASTED]	KXJ28061.1	hypothetical protein AC249_AIPGENE21745	357	1	4.62E-70	100.0						PR01217 (PRINTS); SignalP-noTM (SIGNALP_EUK)	no GO terms	no GO terms
true	[INTERPRO, BLASTED, MAPPED]	XP_031574771.1	ShKT domain-containing protein OS=Exaiptasia diaphana OX=2652724 PE=4 SV=1	391	20	0.0	61.68	2	C:GO:0005581; C:GO:0016020	C:collagen trimer; C:membrane			PR01217 (PRINTS); SIGNAL_PEPTIDE (PHOBIUS); SIGNAL_PEPTIDE_H_REGION (PHOBIUS); SIGNAL_PEPTIDE_N_REGION (PHOBIUS); SIGNAL_PEPTIDE_C_REGION (PHOBIUS); NON_CYTOPLASMIC_DOMAIN (PHOBIUS); SignalP-noTM (SIGNALP_EUK); TMhelix (TMHMM)	no GO terms	no GO terms
true	[INTERPRO, BLASTED]	tr|A0A6P8HM25|A0A6P8HM25_ACTTE	uncharacterized protein LOC116294037 isoform X5	1156	1	0.0	100.0						PR01217 (PRINTS); PR00453 (PRINTS); IPR002035 (SMART); IPR000884 (SMART); IPR002035 (PFAM); PF13385 (PFAM); IPR036465 (G3DSA:3.40.50.GENE3D); G3DSA:2.60.120.200 (GENE3D); IPR036383 (G3DSA:2.20.100.GENE3D); IPR000884 (PFAM); PIRSR038023-1 (PIRSR); IPR050525 (PANTHER); SIGNAL_PEPTIDE (PHOBIUS); NON_CYTOPLASMIC_DOMAIN (PHOBIUS); SIGNAL_PEPTIDE_H_REGION (PHOBIUS); SIGNAL_PEPTIDE_C_REGION (PHOBIUS); S…	no GO terms	no GO terms
true	[INTERPRO, BLASTED, MAPPED, ANNOTATED]	tr|A0A6P8HMF3|A0A6P8HMF3_ACTTE	Chitin-binding type-4 domain-containing protein OS=Exaiptasia diaphana OX=2652724 PE=4 SV=1	316	20	0.0	66.81	2	F:GO:0046872; C:GO:0016020	F:metal ion binding; C:membrane			PR01217 (PRINTS); IPR004302 (PFAM); IPR052282 (PANTHER); SIGNAL_PEPTIDE (PHOBIUS); SIGNAL_PEPTIDE_C_REGION (PHOBIUS); SIGNAL_PEPTIDE_N_REGION (PHOBIUS); NON_CYTOPLASMIC_DOMAIN (PHOBIUS); SIGNAL_PEPTIDE_H_REGION (PHOBIUS); SignalP-noTM (SIGNALP_EUK); TMhelix (TMHMM)	no GO terms	no GO terms
true	[INTERPRO, BLASTED]	tr|A0A6P8IGC8|A0A6P8IGC8_ACTTE	uncharacterized protein LOC116300980	551	1	2.09E-289	100.0						PR01217 (PRINTS); IPR003582 (SMART); IPR003582 (PFAM); G3DSA:1.10.10.1940 (GENE3D); PTHR24216 (PANTHER); SIGNAL_PEPTIDE_N_REGION (PHOBIUS); SIGNAL_PEPTIDE (PHOBIUS); NON_CYTOPLASMIC_DOMAIN (PHOBIUS); SIGNAL_PEPTIDE_C_REGION (PHOBIUS); SIGNAL_PEPTIDE_H_REGION (PHOBIUS); IPR003582 (PROSITE_PROFILES); IPR003582 (PROSITE_PROFILES); SignalP-noTM (SIGNALP_EUK); SignalP-noTM (SIGNALP_GRAM_NEGATIVE); Sig…	no GO terms	no GO terms
true	[INTERPRO, BLASTED, MAPPED, GO-SLIM]	tr|A0A6P8H4U7|A0A6P8H4U7_ACTTE	glutathione hydrolase 1 proenzyme-like	613	1	0.0	100.0	3	P:GO:0006751; F:GO:0036374; C:GO:0005886	P:glutathione catabolic process; F:glutathione hydrolase activity; C:plasma membrane	EC:3.4.19.13	glutathione gamma-glutamate hydrolase	PR01210 (PRINTS); G3DSA:3.60.20.40:FF:000001 (FUNFAM); G3DSA:1.10.246.130:FF:000002 (FUNFAM); PF01019 (PFAM); IPR043138 (G3DSA:1.10.246.GENE3D); IPR000101 (NCBIFAM); IPR043137 (G3DSA:3.60.20.GENE3D); PIRSR600101-1 (PIRSR); IPR000101 (PANTHER); NON_CYTOPLASMIC_DOMAIN (PHOBIUS); CYTOPLASMIC_DOMAIN (PHOBIUS); TRANSMEMBRANE (PHOBIUS); IPR029055 (SUPERFAMILY); TMhelix (TMHMM)	P:GO:0006751; F:GO:0036374; C:GO:0005886	P:glutathione catabolic process; F:glutathione hydrolase activity; C:plasma membrane
true	[INTERPRO, BLASTED, MAPPED, GO-SLIM]	tr|A0A6P8ITA0|A0A6P8ITA0_ACTTE	glutathione hydrolase 1 proenzyme-like	586	1	0.0	100.0	3	P:GO:0006751; F:GO:0036374; C:GO:0005886	P:glutathione catabolic process; F:glutathione hydrolase activity; C:plasma membrane	EC:3.4.19.13	glutathione gamma-glutamate hydrolase	PR01210 (PRINTS); G3DSA:3.60.20.40:FF:000001 (FUNFAM); G3DSA:1.10.246.130:FF:000002 (FUNFAM); IPR000101 (NCBIFAM); IPR043137 (G3DSA:3.60.20.GENE3D); PF01019 (PFAM); IPR043138 (G3DSA:1.10.246.GENE3D); PIRSR600101-1 (PIRSR); IPR000101 (PANTHER); NON_CYTOPLASMIC_DOMAIN (PHOBIUS); CYTOPLASMIC_DOMAIN (PHOBIUS); TRANSMEMBRANE (PHOBIUS); IPR029055 (SUPERFAMILY); TMhelix (TMHMM)	P:GO:0006751; F:GO:0036374; C:GO:0005886	P:glutathione catabolic process; F:glutathione hydrolase activity; C:plasma membrane
true	[INTERPRO, BLASTED, MAPPED, GO-SLIM]	XP_031571540.1	Gamma-glutamyltranspeptidase 1 OS=Stylophora pistillata OX=50429 GN=Ggt1 PE=4 SV=1	611	20	0.0	75.71	3	P:GO:0006751; F:GO:0036374; C:GO:0005886	P:glutathione catabolic process; F:glutathione hydrolase activity; C:plasma membrane	EC:3.4.19.13	glutathione gamma-glutamate hydrolase	PR01210 (PRINTS); G3DSA:1.10.246.130:FF:000002 (FUNFAM); G3DSA:3.60.20.40:FF:000009 (FUNFAM); IPR043137 (G3DSA:3.60.20.GENE3D); IPR043138 (G3DSA:1.10.246.GENE3D); PF01019 (PFAM); IPR000101 (NCBIFAM); PIRSR600101-1 (PIRSR); IPR000101 (PANTHER); CYTOPLASMIC_DOMAIN (PHOBIUS); NON_CYTOPLASMIC_DOMAIN (PHOBIUS); TRANSMEMBRANE (PHOBIUS); IPR029055 (SUPERFAMILY); TMhelix (TMHMM)	P:GO:0006751; F:GO:0036374; C:GO:0005886	P:glutathione catabolic process; F:glutathione hydrolase activity; C:plasma membrane
true	[INTERPRO, BLASTED, MAPPED, GO-SLIM]	tr|A0A6P8I069|A0A6P8I069_ACTTE	glutathione hydrolase 1 proenzyme-like	586	1	0.0	100.0	3	P:GO:0006751; F:GO:0036374; C:GO:0005886	P:glutathione catabolic process; F:glutathione hydrolase activity; C:plasma membrane	EC:3.4.19.13	glutathione gamma-glutamate hydrolase	PR01210 (PRINTS); G3DSA:1.10.246.130:FF:000001 (FUNFAM); G3DSA:3.60.20.40:FF:000001 (FUNFAM); PF01019 (PFAM); IPR043137 (G3DSA:3.60.20.GENE3D); IPR043138 (G3DSA:1.10.246.GENE3D); IPR000101 (NCBIFAM); PIRSR600101-1 (PIRSR); IPR000101 (PANTHER); NON_CYTOPLASMIC_DOMAIN (PHOBIUS); SIGNAL_PEPTIDE_C_REGION (PHOBIUS); SIGNAL_PEPTIDE_H_REGION (PHOBIUS); SIGNAL_PEPTIDE_N_REGION (PHOBIUS); SIGNAL_PEPTIDE (…	P:GO:0006751; F:GO:0036374; C:GO:0005886	P:glutathione catabolic process; F:glutathione hydrolase activity; C:plasma membrane
true	[INTERPRO, BLASTED, MAPPED, GO-SLIM]	tr|A0A0U2E1R8|A0A0U2E1R8_9CNID	cytochrome c oxidase subunit II	246	1	5.7E-175	100.0	5	P:GO:0042773; P:GO:1902600; F:GO:0004129; F:GO:0005507; C:GO:0005743	P:ATP synthesis coupled electron transport; P:proton transmembrane transport; F:cytochrome-c oxidase activity; F:copper ion binding; C:mitochondrial inner membrane	EC:1.9; EC:7.1.1.9	Acting on a heme group of donors; cytochrome-c oxidase	PR01166 (PRINTS); G3DSA:2.60.40.420:FF:000001 (FUNFAM); IPR036257 (G3DSA:1.10.287.GENE3D); IPR002429 (PFAM); IPR011759 (PFAM); IPR014222 (NCBIFAM); IPR008972 (G3DSA:2.60.40.GENE3D); IPR045187 (PANTHER); IPR001505 (PROSITE_PATTERNS); CYTOPLASMIC_DOMAIN (PHOBIUS); NON_CYTOPLASMIC_DOMAIN (PHOBIUS); TRANSMEMBRANE (PHOBIUS); CYTOPLASMIC_DOMAIN (PHOBIUS); TRANSMEMBRANE (PHOBIUS); IPR002429 (PROSITE_PRO…	P:GO:0022900; P:GO:0042773; F:GO:0004129; F:GO:0005507; F:GO:0016491; C:GO:0016020	P:electron transport chain; P:ATP synthesis coupled electron transport; F:cytochrome-c oxidase activity; F:copper ion binding; F:oxidoreductase activity; C:membrane
true	[INTERPRO, BLASTED, MAPPED, GO-SLIM]	XP_031550828.1	uridine-cytidine kinase 2-B-like	257	1	6.6E-175	100.0	4	P:GO:0044206; P:GO:0044211; F:GO:0004849; F:GO:0005524	P:UMP salvage; P:CTP salvage; F:uridine kinase activity; F:ATP binding	EC:2.7	Transferring phosphorus-containing groups	PR00988 (PRINTS); G3DSA:3.40.50.300:FF:000339 (FUNFAM); IPR006083 (PFAM); IPR027417 (G3DSA:3.40.50.GENE3D); PTHR10285 (PANTHER); NON_CYTOPLASMIC_DOMAIN (PHOBIUS); SIGNAL_PEPTIDE_H_REGION (PHOBIUS); SIGNAL_PEPTIDE_N_REGION (PHOBIUS); SIGNAL_PEPTIDE (PHOBIUS); SIGNAL_PEPTIDE_C_REGION (PHOBIUS); IPR000764 (CDD); IPR027417 (SUPERFAMILY)	F:GO:0005524; F:GO:0016301	F:ATP binding; F:kinase activity
true	[INTERPRO, BLASTED, MAPPED, GO-SLIM]	XP_031572889.1	L-fucose kinase-like	741	1	0.0	100.0	3	P:GO:0042352; F:GO:0005524; F:GO:0050201	P:GDP-L-fucose salvage; F:ATP binding; F:fucokinase activity	EC:2.7.1.52	fucokinase	PR00959 (PRINTS); IPR012887 (PFAM); IPR013750 (PFAM); G3DSA:3.30.230.120 (GENE3D); IPR006204 (PFAM); IPR052203 (PANTHER); TRANSMEMBRANE (PHOBIUS); CYTOPLASMIC_DOMAIN (PHOBIUS); NON_CYTOPLASMIC_DOMAIN (PHOBIUS); IPR020568 (SUPERFAMILY); IPR036554 (SUPERFAMILY); IPR011004 (SUPERFAMILY)	P:GO:0042352; F:GO:0005524; F:GO:0016772; F:GO:0050201	P:GDP-L-fucose salvage; F:ATP binding; F:transferase activity, transferring phosphorus-containing groups; F:fucokinase activity
true	[INTERPRO, BLASTED, MAPPED, GO-SLIM]	XP_031558647.1	galactokinase-like	390	1	4.56E-283	100.0	5	P:GO:0006012; P:GO:0046835; F:GO:0004335; F:GO:0005524; C:GO:0005829	P:galactose metabolic process; P:carbohydrate phosphorylation; F:galactokinase activity; F:ATP binding; C:cytosol	EC:2.7.1.6	galactokinase	PR00959 (PRINTS); IPR000705 (PRINTS); G3DSA:3.30.70.890:FF:000001 (FUNFAM); G3DSA:3.30.230.10:FF:000040 (FUNFAM); IPR006204 (PFAM); IPR036554 (G3DSA:3.30.70.GENE3D); IPR000705 (NCBIFAM); IPR014721 (G3DSA:3.30.230.GENE3D); IPR019539 (PFAM); IPR006206 (PIRSF); IPR013750 (PFAM); PTHR10457 (PANTHER); IPR006203 (PROSITE_PATTERNS); IPR019741 (PROSITE_PATTERNS); IPR020568 (SUPERFAMILY); IPR036554 (SUPER…	P:GO:0006012; P:GO:0046835; F:GO:0004335; F:GO:0005524; F:GO:0016301; F:GO:0016773; C:GO:0005737; C:GO:0005829	P:galactose metabolic process; P:carbohydrate phosphorylation; F:galactokinase activity; F:ATP binding; F:kinase activity; F:phosphotransferase activity, alcohol group as acceptor; C:cytoplasm; C:cytosol
true	[INTERPRO, BLASTED, MAPPED, GO-SLIM]	XP_031569906.1	putative amine oxidase [copper-containing]	313	1	7.45E-225	100.0	5	P:GO:0009308; F:GO:0005507; F:GO:0008131; F:GO:0048038; C:GO:0005886	P:amine metabolic process; F:copper ion binding; F:primary methylamine oxidase activity; F:quinone binding; C:plasma membrane	EC:1.4.3.21	primary-amine oxidase	PR00766 (PRINTS); G3DSA:3.10.450.40:FF:000022 (FUNFAM); G3DSA:3.10.450.40:FF:000018 (FUNFAM); G3DSA:3.10.450.40 (GENE3D); IPR015328 (PFAM); G3DSA:3.10.450.40 (GENE3D); IPR015800 (PFAM); IPR000269 (PANTHER); CYTOPLASMIC_DOMAIN (PHOBIUS); NON_CYTOPLASMIC_DOMAIN (PHOBIUS); TRANSMEMBRANE (PHOBIUS); IPR016182 (SUPERFAMILY); IPR016182 (SUPERFAMILY); TMhelix (TMHMM)	P:GO:0009308; F:GO:0005507; F:GO:0008131; F:GO:0048038; C:GO:0005886	P:amine metabolic process; F:copper ion binding; F:primary methylamine oxidase activity; F:quinone binding; C:plasma membrane
true	[INTERPRO, BLASTED, MAPPED, GO-SLIM]	tr|A0A6P8J5B0|A0A6P8J5B0_ACTTE	amiloride-sensitive amine oxidase [copper-containing]-like	801	1	0.0	100.0	5	P:GO:0009308; F:GO:0005507; F:GO:0008131; F:GO:0048038; C:GO:0005886	P:amine metabolic process; F:copper ion binding; F:primary methylamine oxidase activity; F:quinone binding; C:plasma membrane	EC:1.4.3.21	primary-amine oxidase	PR00766 (PRINTS); G3DSA:3.10.450.40:FF:000022 (FUNFAM); G3DSA:2.70.98.20:FF:000002 (FUNFAM); G3DSA:3.10.450.40:FF:000018 (FUNFAM); G3DSA:3.10.450.40 (GENE3D); IPR015798 (PFAM); IPR015328 (PFAM); IPR015800 (PFAM); IPR036460 (G3DSA:2.70.98.GENE3D); G3DSA:3.10.450.40 (GENE3D); PIRSR600269-50 (PIRSR); PIRSR600269-51 (PIRSR); IPR000269 (PANTHER); IPR049948 (PROSITE_PATTERNS); IPR049947 (PROSITE_PATTER…	P:GO:0009308; F:GO:0005507; F:GO:0008131; F:GO:0048038; C:GO:0005886	P:amine metabolic process; F:copper ion binding; F:primary methylamine oxidase activity; F:quinone binding; C:plasma membrane
true	[INTERPRO, BLASTED, MAPPED, GO-SLIM]	XP_031569946.1	amiloride-sensitive amine oxidase [copper-containing]-like	437	1	0.0	100.0	5	P:GO:0009308; F:GO:0005507; F:GO:0008131; F:GO:0048038; C:GO:0005886	P:amine metabolic process; F:copper ion binding; F:primary methylamine oxidase activity; F:quinone binding; C:plasma membrane	EC:1.4.3.21	primary-amine oxidase	PR00766 (PRINTS); G3DSA:2.70.98.20:FF:000002 (FUNFAM); IPR036460 (G3DSA:2.70.98.GENE3D); IPR015798 (PFAM); PIRSR600269-51 (PIRSR); PIRSR600269-50 (PIRSR); IPR000269 (PANTHER); IPR049947 (PROSITE_PATTERNS); IPR049948 (PROSITE_PATTERNS); IPR036460 (SUPERFAMILY)	P:GO:0009308; F:GO:0005507; F:GO:0008131; F:GO:0048038; C:GO:0005886	P:amine metabolic process; F:copper ion binding; F:primary methylamine oxidase activity; F:quinone binding; C:plasma membrane
true	[INTERPRO, BLASTED, MAPPED, GO-SLIM]	tr|A0A6P8JAX2|A0A6P8JAX2_ACTTE	amiloride-sensitive amine oxidase [copper-containing]-like	419	1	0.0	100.0	5	P:GO:0009308; F:GO:0005507; F:GO:0008131; F:GO:0048038; C:GO:0005886	P:amine metabolic process; F:copper ion binding; F:primary methylamine oxidase activity; F:quinone binding; C:plasma membrane	EC:1.4.3.21	primary-amine oxidase	PR00766 (PRINTS); G3DSA:2.70.98.20:FF:000002 (FUNFAM); IPR036460 (G3DSA:2.70.98.GENE3D); IPR015798 (PFAM); PIRSR600269-50 (PIRSR); PIRSR600269-51 (PIRSR); IPR000269 (PANTHER); IPR049948 (PROSITE_PATTERNS); IPR049947 (PROSITE_PATTERNS); IPR036460 (SUPERFAMILY)	P:GO:0009308; F:GO:0005507; F:GO:0008131; F:GO:0048038; C:GO:0005886	P:amine metabolic process; F:copper ion binding; F:primary methylamine oxidase activity; F:quinone binding; C:plasma membrane
true	[INTERPRO, BLASTED, MAPPED, GO-SLIM]	tr|A0A6P8HQ31|A0A6P8HQ31_ACTTE	LOW QUALITY PROTEIN: 2-oxoglutarate-dependent dioxygenase htyE-like	326	1	4.75E-239	100.0	2	F:GO:0046872; F:GO:0051213	F:metal ion binding; F:dioxygenase activity	EC:1	Oxidoreductases	PR00682 (PRINTS); G3DSA:2.60.120.330:FF:000038 (FUNFAM); IPR027443 (G3DSA:2.60.120.GENE3D); IPR044861 (PFAM); IPR026992 (PFAM); IPR050231 (PANTHER); IPR005123 (PROSITE_PROFILES); SSF51197 (SUPERFAMILY)	no GO terms	no GO terms
true	[INTERPRO, BLASTED, MAPPED, GO-SLIM]	tr|A0A6P8J5I7|A0A6P8J5I7_ACTTE	adapter molecule crk-like	260	1	5.98E-193	100.0	5	P:GO:0007167; P:GO:0016477; F:GO:0030971; F:GO:0035591; C:GO:0005737	P:enzyme-linked receptor protein signaling pathway; P:cell migration; F:receptor tyrosine kinase binding; F:signaling adaptor activity; C:cytoplasm			PR00499 (PRINTS); IPR001452 (PRINTS); PR00401 (PRINTS); G3DSA:2.30.30.40:FF:000072 (FUNFAM); IPR001452 (SMART); IPR000980 (SMART); IPR000980 (PFAM); IPR001452 (PFAM); G3DSA:2.30.30.40 (GENE3D); IPR001452 (PFAM); IPR036860 (G3DSA:3.30.505.GENE3D); G3DSA:2.30.30.40 (GENE3D); IPR051184 (PANTHER); IPR001452 (PROSITE_PROFILES); IPR000980 (PROSITE_PROFILES); IPR001452 (PROSITE_PROFILES); IPR036028 (SUP…	P:GO:0007167; P:GO:0016477; F:GO:0005515; F:GO:0030971; F:GO:0035591; C:GO:0005737	P:enzyme-linked receptor protein signaling pathway; P:cell migration; F:protein binding; F:receptor tyrosine kinase binding; F:signaling adaptor activity; C:cytoplasm
true	[INTERPRO, BLASTED, MAPPED, GO-SLIM]	PFX17283.1	Apoptosis-inducing factor 3	590	1	0.0	100.0	4	F:GO:0016651; F:GO:0046872; F:GO:0051537; C:GO:0005743	F:oxidoreductase activity, acting on NAD(P)H; F:metal ion binding; F:2 iron, 2 sulfur cluster binding; C:mitochondrial inner membrane	EC:1.6	Acting on NADH or NADPH	PR00469 (PRINTS); PR00368 (PRINTS); G3DSA:2.102.10.10:FF:000003 (FUNFAM); IPR016156 (G3DSA:3.30.390.GENE3D); IPR036922 (G3DSA:2.102.10.GENE3D); IPR036188 (G3DSA:3.50.50.GENE3D); IPR036188 (G3DSA:3.50.50.GENE3D); IPR028202 (PFAM); IPR001349 (PFAM); IPR023753 (PFAM); IPR017941 (PFAM); PIRSR000350-3 (PIRSR); IPR050446 (PANTHER); TRANSMEMBRANE (PHOBIUS); SIGNAL_PEPTIDE_C_REGION (PHOBIUS); NON_CYTOPLA…	F:GO:0016491; F:GO:0016651; F:GO:0051537; C:GO:0005737; C:GO:0005743	F:oxidoreductase activity; F:oxidoreductase activity, acting on NAD(P)H; F:2 iron, 2 sulfur cluster binding; C:cytoplasm; C:mitochondrial inner membrane
true	[INTERPRO, BLASTED, MAPPED, ANNOTATED]	XP_031557414.1	VWFA domain-containing protein OS=Exaiptasia diaphana OX=2652724 PE=4 SV=1	1353	20	0.0	70.2	1	C:GO:0005581	C:collagen trimer			PR00453 (PRINTS); PR01217 (PRINTS); IPR002035 (SMART); IPR000884 (SMART); IPR036465 (G3DSA:3.40.50.GENE3D); IPR002035 (PFAM); G3DSA:2.60.120.200 (GENE3D); IPR000884 (PFAM); PF13385 (PFAM); IPR036383 (G3DSA:2.20.100.GENE3D); IPR036465 (G3DSA:3.40.50.GENE3D); PIRSR038023-1 (PIRSR); IPR050525 (PANTHER); SIGNAL_PEPTIDE (PHOBIUS); NON_CYTOPLASMIC_DOMAIN (PHOBIUS); SIGNAL_PEPTIDE_H_REGION (PHOBIUS); SI…	no GO terms	no GO terms
true	[INTERPRO, BLASTED, MAPPED, GO-SLIM]	tr|A0A6P8I3W5|A0A6P8I3W5_ACTTE	Collagen alpha-4(VI) chain-like OS=Exaiptasia diaphana OX=2652724 PE=4 SV=1	1850	20	0.0	75.48	3	F:GO:0030414; C:GO:0005576; C:GO:0005581	F:peptidase inhibitor activity; C:extracellular region; C:collagen trimer			PR00453 (PRINTS); IPR008197 (SMART); IPR002035 (SMART); IPR036645 (G3DSA:4.10.75.GENE3D); IPR036465 (G3DSA:3.40.50.GENE3D); IPR002035 (PFAM); IPR008197 (PFAM); IPR036645 (G3DSA:4.10.75.GENE3D); IPR036645 (G3DSA:4.10.75.GENE3D); PIRSR038023-1 (PIRSR); IPR050525 (PANTHER); SIGNAL_PEPTIDE (PHOBIUS); SIGNAL_PEPTIDE_H_REGION (PHOBIUS); NON_CYTOPLASMIC_DOMAIN (PHOBIUS); SIGNAL_PEPTIDE_N_REGION (PHOBIUS…	F:GO:0030414; C:GO:0005576	F:peptidase inhibitor activity; C:extracellular region
true	[INTERPRO, BLASTED]	XP_031553523.1	uncharacterized protein LOC116290593, partial	2534	1	0.0	100.0						PR00453 (PRINTS); IPR002035 (SMART); IPR036465 (G3DSA:3.40.50.GENE3D); PF13385 (PFAM); IPR002035 (PFAM); G3DSA:2.60.120.200 (GENE3D); IPR036465 (G3DSA:3.40.50.GENE3D); G3DSA:2.60.120.200 (GENE3D); PIRSR038023-1 (PIRSR); PTHR47635 (PANTHER); IPR002035 (PROSITE_PROFILES); IPR002035 (PROSITE_PROFILES); IPR002035 (PROSITE_PROFILES); IPR002035 (PROSITE_PROFILES); cd01450 (CDD); cd01472 (CDD); IPR01332…	no GO terms	no GO terms
true	[INTERPRO, BLASTED, MAPPED, ANNOTATED]	XP_031565266.1	VWFA domain-containing protein OS=Exaiptasia diaphana OX=2652724 PE=4 SV=1	362	20	0.0	54.36	1	C:GO:0005581	C:collagen trimer			PR00453 (PRINTS); IPR002035 (SMART); IPR036465 (G3DSA:3.40.50.GENE3D); IPR002035 (PFAM); PIRSR038023-1 (PIRSR); IPR050525 (PANTHER); SIGNAL_PEPTIDE (PHOBIUS); SIGNAL_PEPTIDE_H_REGION (PHOBIUS); NON_CYTOPLASMIC_DOMAIN (PHOBIUS); SIGNAL_PEPTIDE_N_REGION (PHOBIUS); SIGNAL_PEPTIDE_C_REGION (PHOBIUS); IPR002035 (PROSITE_PROFILES); SignalP-noTM (SIGNALP_EUK); IPR036465 (SUPERFAMILY)	no GO terms	no GO terms
true	[INTERPRO, BLASTED, MAPPED]	tr|A0A6P8HJ35|A0A6P8HJ35_ACTTE	VWFA domain-containing protein OS=Exaiptasia diaphana OX=2652724 PE=4 SV=1	377	20	0.0	49.75	1	C:GO:0005581	C:collagen trimer			PR00453 (PRINTS); IPR002035 (SMART); IPR036465 (G3DSA:3.40.50.GENE3D); IPR002035 (PFAM); PIRSR038023-1 (PIRSR); IPR050525 (PANTHER); SIGNAL_PEPTIDE (PHOBIUS); SIGNAL_PEPTIDE_C_REGION (PHOBIUS); SIGNAL_PEPTIDE_N_REGION (PHOBIUS); SIGNAL_PEPTIDE_H_REGION (PHOBIUS); NON_CYTOPLASMIC_DOMAIN (PHOBIUS); IPR002035 (PROSITE_PROFILES); cd01450 (CDD); SignalP-noTM (SIGNALP_EUK); IPR036465 (SUPERFAMILY)	no GO terms	no GO terms
true	[INTERPRO, BLASTED, MAPPED, ANNOTATED]	tr|A0A6P8IFA0|A0A6P8IFA0_ACTTE	collagen alpha-1(XII) chain-like	216	1	3.45E-152	100.0	1	C:GO:0005581	C:collagen trimer			PR00453 (PRINTS); IPR002035 (SMART); IPR036465 (G3DSA:3.40.50.GENE3D); IPR002035 (PFAM); PIRSR038023-1 (PIRSR); IPR050525 (PANTHER); NON_CYTOPLASMIC_DOMAIN (PHOBIUS); SIGNAL_PEPTIDE_H_REGION (PHOBIUS); SIGNAL_PEPTIDE (PHOBIUS); SIGNAL_PEPTIDE_C_REGION (PHOBIUS); SIGNAL_PEPTIDE_N_REGION (PHOBIUS); IPR002035 (PROSITE_PROFILES); cd01450 (CDD); SignalP-noTM (SIGNALP_EUK); SignalP-TM (SIGNALP_GRAM_POS…	no GO terms	no GO terms
true	[INTERPRO, BLASTED, MAPPED, GO-SLIM]	tr|A0A6P8HCB1|A0A6P8HCB1_ACTTE	uncharacterized protein LOC116287609	687	1	0.0	100.0	1	C:GO:0062023	C:collagen-containing extracellular matrix			PR00453 (PRINTS); IPR002035 (SMART); IPR036465 (G3DSA:3.40.50.GENE3D); IPR002035 (PFAM); PIRSR000167-1 (PIRSR); PIRSR038023-1 (PIRSR); IPR050525 (PANTHER); CYTOPLASMIC_DOMAIN (PHOBIUS); SIGNAL_PEPTIDE (PHOBIUS); SIGNAL_PEPTIDE_C_REGION (PHOBIUS); TRANSMEMBRANE (PHOBIUS); NON_CYTOPLASMIC_DOMAIN (PHOBIUS); SIGNAL_PEPTIDE_H_REGION (PHOBIUS); SIGNAL_PEPTIDE_N_REGION (PHOBIUS); IPR002035 (PROSITE_PROF…	C:GO:0062023	C:collagen-containing extracellular matrix
true	[INTERPRO, BLASTED, MAPPED, GO-SLIM]	XP_031566876.1	uncharacterized protein LOC116301855	10522	1	0.0	100.0	2	F:GO:0030414; C:GO:0005576	F:peptidase inhibitor activity; C:extracellular region			PR00453 (PRINTS); IPR002035 (SMART); IPR008197 (PFAM); IPR036465 (G3DSA:3.40.50.GENE3D); IPR002035 (PFAM); IPR036465 (G3DSA:3.40.50.GENE3D); PIRSR038023-1 (PIRSR); IPR050525 (PANTHER); SIGNAL_PEPTIDE (PHOBIUS); SIGNAL_PEPTIDE_N_REGION (PHOBIUS); NON_CYTOPLASMIC_DOMAIN (PHOBIUS); SIGNAL_PEPTIDE_H_REGION (PHOBIUS); SIGNAL_PEPTIDE_C_REGION (PHOBIUS); IPR002035 (PROSITE_PROFILES); IPR002035 (PROSITE_…	F:GO:0030414; C:GO:0005576	F:peptidase inhibitor activity; C:extracellular region
true	[INTERPRO, BLASTED, MAPPED, ANNOTATED]	XP_031574003.1	uncharacterized protein LOC116307825 isoform X1	675	1	0.0	100.0	1	C:GO:0016020	C:membrane			PR00453 (PRINTS); IPR002035 (SMART); IPR002035 (PFAM); IPR036465 (G3DSA:3.40.50.GENE3D); PIRSR038023-1 (PIRSR); PTHR16059 (PANTHER); SIGNAL_PEPTIDE_N_REGION (PHOBIUS); SIGNAL_PEPTIDE_C_REGION (PHOBIUS); SIGNAL_PEPTIDE_H_REGION (PHOBIUS); SIGNAL_PEPTIDE (PHOBIUS); NON_CYTOPLASMIC_DOMAIN (PHOBIUS); IPR002035 (PROSITE_PROFILES); cd01450 (CDD); SignalP-TM (SIGNALP_GRAM_POSITIVE); SignalP-noTM (SIGNAL…	no GO terms	no GO terms
true	[INTERPRO, BLASTED]	tr|A0A6P8H2C5|A0A6P8H2C5_ACTTE	cochlin-like isoform X1	262	1	3.84E-181	100.0						PR00453 (PRINTS); IPR002035 (SMART); IPR002035 (PFAM); IPR036465 (G3DSA:3.40.50.GENE3D); PIRSR038023-1 (PIRSR); IPR050525 (PANTHER); SIGNAL_PEPTIDE_N_REGION (PHOBIUS); SIGNAL_PEPTIDE_H_REGION (PHOBIUS); SIGNAL_PEPTIDE_C_REGION (PHOBIUS); NON_CYTOPLASMIC_DOMAIN (PHOBIUS); SIGNAL_PEPTIDE (PHOBIUS); IPR002035 (PROSITE_PROFILES); cd01450 (CDD); IPR036465 (SUPERFAMILY); TMhelix (TMHMM)	no GO terms	no GO terms
true	[INTERPRO, BLASTED, MAPPED, ANNOTATED]	tr|A0A6P8HVG4|A0A6P8HVG4_ACTTE	collagen alpha-1(XII) chain-like	250	1	1.34E-175	100.0	1	C:GO:0005581	C:collagen trimer			PR00453 (PRINTS); IPR002035 (SMART); IPR002035 (PFAM); IPR036465 (G3DSA:3.40.50.GENE3D); PIRSR038023-1 (PIRSR); IPR050525 (PANTHER); SIGNAL_PEPTIDE_H_REGION (PHOBIUS); SIGNAL_PEPTIDE_C_REGION (PHOBIUS); SIGNAL_PEPTIDE_N_REGION (PHOBIUS); SIGNAL_PEPTIDE (PHOBIUS); NON_CYTOPLASMIC_DOMAIN (PHOBIUS); IPR002035 (PROSITE_PROFILES); cd00198 (CDD); SignalP-noTM (SIGNALP_GRAM_NEGATIVE); SignalP-TM (SIGNAL…	no GO terms	no GO terms
true	[INTERPRO, BLASTED]	XP_031574008.1	putative uncharacterized protein DDB_G0290521	491	1	4.19E-268	100.0						PR00453 (PRINTS); IPR002035 (SMART); IPR002035 (PFAM); IPR036465 (G3DSA:3.40.50.GENE3D); IPR050525 (PANTHER); SIGNAL_PEPTIDE_C_REGION (PHOBIUS); SIGNAL_PEPTIDE_N_REGION (PHOBIUS); SIGNAL_PEPTIDE (PHOBIUS); SIGNAL_PEPTIDE_H_REGION (PHOBIUS); NON_CYTOPLASMIC_DOMAIN (PHOBIUS); IPR002035 (PROSITE_PROFILES); cd01450 (CDD); SignalP-noTM (SIGNALP_EUK); IPR036465 (SUPERFAMILY)	no GO terms	no GO terms
true	[INTERPRO, BLASTED]	tr|A0A6P8HLZ1|A0A6P8HLZ1_ACTTE	uncharacterized protein LOC116294019, partial	4238	1	0.0	100.0						PR00453 (PRINTS); IPR002035 (SMART); G3DSA:2.60.120.200 (GENE3D); IPR036465 (G3DSA:3.40.50.GENE3D); G3DSA:2.60.120.200 (GENE3D); IPR002035 (PFAM); IPR036465 (G3DSA:3.40.50.GENE3D); G3DSA:2.60.120.200 (GENE3D); PF13385 (PFAM); G3DSA:2.60.120.200 (GENE3D); PIRSR038023-2 (PIRSR); PIRSR038023-1 (PIRSR); PTHR47635 (PANTHER); SIGNAL_PEPTIDE (PHOBIUS); NON_CYTOPLASMIC_DOMAIN (PHOBIUS); SIGNAL_PEPTIDE_N_…	no GO terms	no GO terms
true	[INTERPRO, BLASTED]	KAK3710144.1	hypothetical protein QZH41_010542	21266	1	0.0	100.0						PR00453 (PRINTS); IPR002035 (SMART); G3DSA:2.60.120.200 (GENE3D); G3DSA:2.60.120.200 (GENE3D); G3DSA:2.60.120.200 (GENE3D); G3DSA:2.60.120.200 (GENE3D); G3DSA:2.60.120.200 (GENE3D); IPR002035 (PFAM); G3DSA:2.60.120.200 (GENE3D); G3DSA:2.60.120.200 (GENE3D); PF13385 (PFAM); IPR036465 (G3DSA:3.40.50.GENE3D); IPR036465 (G3DSA:3.40.50.GENE3D); G3DSA:2.60.120.200 (GENE3D); PIRSR038023-1 (PIRSR); PIRSR…	no GO terms	no GO terms
true	[INTERPRO, BLASTED, MAPPED, ANNOTATED]	tr|A0A6P8HI75|A0A6P8HI75_ACTTE	uncharacterized protein LOC116289461	934	1	0.0	100.0	1	F:GO:0005509	F:calcium ion binding			PR00453 (PRINTS); IPR001881 (SMART); IPR014044 (SMART); IPR001304 (SMART); IPR000742 (SMART); IPR002035 (SMART); IPR002035 (PFAM); PF13385 (PFAM); IPR036465 (G3DSA:3.40.50.GENE3D); G3DSA:2.10.25.10 (GENE3D); IPR014044 (PFAM); IPR001304 (PFAM); G3DSA:2.60.120.200 (GENE3D); IPR016186 (G3DSA:3.10.100.GENE3D); IPR035940 (G3DSA:3.40.33.GENE3D); PIRSR038023-1 (PIRSR); PTHR47635 (PANTHER); IPR000742 (PR…	F:GO:0005509	F:calcium ion binding
true	[INTERPRO, BLASTED, MAPPED]	XP_031574013.1	VWFA domain-containing protein OS=Exaiptasia diaphana OX=2652724 PE=4 SV=1	2451	20	0.0	58.79	2	C:GO:0005581; C:GO:0016020	C:collagen trimer; C:membrane			PR00453 (PRINTS); G3DSA:3.40.50.410:FF:000004 (FUNFAM); IPR003599 (SMART); IPR002035 (SMART); IPR002035 (PFAM); IPR013783 (G3DSA:2.60.40.GENE3D); IPR036465 (G3DSA:3.40.50.GENE3D); IPR013783 (G3DSA:2.60.40.GENE3D); IPR050525 (PANTHER); SIGNAL_PEPTIDE_H_REGION (PHOBIUS); SIGNAL_PEPTIDE (PHOBIUS); NON_CYTOPLASMIC_DOMAIN (PHOBIUS); SIGNAL_PEPTIDE_N_REGION (PHOBIUS); SIGNAL_PEPTIDE_C_REGION (PHOBIUS);…	no GO terms	no GO terms
true	[INTERPRO, BLASTED, MAPPED, ANNOTATED]	XP_031572994.1	collagen alpha-6(VI) chain-like	2039	1	0.0	100.0	1	C:GO:0005581	C:collagen trimer			PR00453 (PRINTS); G3DSA:3.30.60.30:FF:000049 (FUNFAM); IPR002350 (SMART); IPR002035 (SMART); G3DSA:3.30.60.30 (GENE3D); IPR036465 (G3DSA:3.40.50.GENE3D); IPR036465 (G3DSA:3.40.50.GENE3D); G3DSA:3.30.60.30 (GENE3D); IPR036465 (G3DSA:3.40.50.GENE3D); IPR002350 (PFAM); IPR036465 (G3DSA:3.40.50.GENE3D); IPR002035 (PFAM); PIRSR038023-1 (PIRSR); IPR050525 (PANTHER); IPR002035 (PROSITE_PROFILES); IPR002…	F:GO:0005515	F:protein binding
true	[INTERPRO, BLASTED]	tr|A0A6P8IRZ1|A0A6P8IRZ1_ACTTE	F5/8 type C domain-containing protein OS=Exaiptasia diaphana OX=2652724 PE=4 SV=1	699	20	0.0	73.33						PR00453 (PRINTS); G3DSA:2.60.120.260:FF:000016 (FUNFAM); G3DSA:2.60.120.260:FF:000016 (FUNFAM); G3DSA:2.60.120.260:FF:000016 (FUNFAM); IPR002035 (SMART); IPR000421 (SMART); G3DSA:2.60.120.260 (GENE3D); IPR002035 (PFAM); IPR000421 (PFAM); G3DSA:2.60.120.260 (GENE3D); IPR036465 (G3DSA:3.40.50.GENE3D); PIRSR038023-1 (PIRSR); PTHR24543 (PANTHER); IPR000421 (PROSITE_PATTERNS); IPR000421 (PROSITE_PATTE…	no GO terms	no GO terms
true	[INTERPRO, BLASTED]	tr|A0A6P8ICS9|A0A6P8ICS9_ACTTE	uncharacterized protein LOC116298543	2433	1	0.0	100.0						PR00453 (PRINTS); G3DSA:2.60.120.260:FF:000016 (FUNFAM); G3DSA:2.60.120.260:FF:000016 (FUNFAM); G3DSA:2.60.120.260:FF:000016 (FUNFAM); G3DSA:2.60.120.260:FF:000016 (FUNFAM); G3DSA:2.60.120.260:FF:000016 (FUNFAM); G3DSA:2.60.120.260:FF:000016 (FUNFAM); G3DSA:2.60.120.260:FF:000016 (FUNFAM); G3DSA:2.60.120.260:FF:000016 (FUNFAM); G3DSA:2.20.100.10:FF:000007 (FUNFAM); G3DSA:2.60.120.260:FF:000016 (F…	no GO terms	no GO terms
true	[INTERPRO, BLASTED]	tr|A0A6P8I3W4|A0A6P8I3W4_ACTTE	coadhesin-like	422	1	0.0	100.0						PR00453 (PRINTS); G3DSA:2.20.100.10:FF:000007 (FUNFAM); IPR002035 (SMART); IPR000884 (SMART); IPR036465 (G3DSA:3.40.50.GENE3D); IPR000884 (PFAM); IPR002035 (PFAM); IPR036383 (G3DSA:2.20.100.GENE3D); PIRSR038023-1 (PIRSR); PIRSR613276-3 (PIRSR); IPR050525 (PANTHER); NON_CYTOPLASMIC_DOMAIN (PHOBIUS); SIGNAL_PEPTIDE_N_REGION (PHOBIUS); SIGNAL_PEPTIDE (PHOBIUS); SIGNAL_PEPTIDE_C_REGION (PHOBIUS); SIG…	no GO terms	no GO terms
true	[INTERPRO, BLASTED]	tr|A0A6P8I726|A0A6P8I726_ACTTE	coadhesin-like	415	1	1.82E-313	100.0						PR00453 (PRINTS); G3DSA:2.20.100.10:FF:000007 (FUNFAM); IPR000884 (SMART); IPR002035 (SMART); IPR002035 (PFAM); IPR036383 (G3DSA:2.20.100.GENE3D); IPR036465 (G3DSA:3.40.50.GENE3D); IPR000884 (PFAM); PIRSR038023-1 (PIRSR); PIRSR613276-3 (PIRSR); IPR050525 (PANTHER); SIGNAL_PEPTIDE_C_REGION (PHOBIUS); NON_CYTOPLASMIC_DOMAIN (PHOBIUS); SIGNAL_PEPTIDE (PHOBIUS); SIGNAL_PEPTIDE_N_REGION (PHOBIUS); SIG…	no GO terms	no GO terms
true	[INTERPRO, BLASTED, MAPPED, GO-SLIM]	tr|A0A6P8IPW2|A0A6P8IPW2_ACTTE	Collagen alpha-5(IV) chain-like OS=Actinia tenebrosa OX=6105 GN=LOC116303504 PE=4 SV=1	1977	20	0.0	55.75	5	P:GO:0030198; F:GO:0030020; C:GO:0005581; C:GO:0005604; C:GO:0005615	P:extracellular matrix organization; F:extracellular matrix structural constituent conferring tensile strength; C:collagen trimer; C:basement membrane; C:extracellular space			PR00453 (PRINTS); G3DSA:2.170.240.10:FF:000001 (FUNFAM); IPR002035 (SMART); IPR001442 (SMART); IPR001442 (PFAM); IPR036954 (G3DSA:2.170.240.GENE3D); IPR008160 (PFAM); IPR036465 (G3DSA:3.40.50.GENE3D); IPR002035 (PFAM); PIRSR038023-1 (PIRSR); IPR050149 (PANTHER); SIGNAL_PEPTIDE_C_REGION (PHOBIUS); SIGNAL_PEPTIDE (PHOBIUS); SIGNAL_PEPTIDE_N_REGION (PHOBIUS); SIGNAL_PEPTIDE_H_REGION (PHOBIUS); NON_C…	P:GO:0030198; F:GO:0005201; F:GO:0030020; C:GO:0005581; C:GO:0005615; C:GO:0031012; C:GO:0062023	P:extracellular matrix organization; F:extracellular matrix structural constituent; F:extracellular matrix structural constituent conferring tensile strength; C:collagen trimer; C:extracellular space; C:extracellular matrix; C:collagen-containing extracellular matrix
true	[INTERPRO, BLASTED]	XP_068710244.1	LOW QUALITY PROTEIN: uncharacterized protein LOC114969165	16060	1	0.0	75.5						PR00453 (PRINTS); G3DSA:2.10.25.10:FF:000038 (FUNFAM); G3DSA:2.10.25.10:FF:000038 (FUNFAM); G3DSA:2.10.25.10:FF:000038 (FUNFAM); G3DSA:2.10.25.10:FF:000014 (FUNFAM); G3DSA:2.10.25.10:FF:000038 (FUNFAM); G3DSA:2.10.25.10:FF:000038 (FUNFAM); G3DSA:2.10.25.10:FF:000038 (FUNFAM); G3DSA:2.10.25.10:FF:000038 (FUNFAM); G3DSA:2.10.25.10:FF:000038 (FUNFAM); G3DSA:2.10.25.10:FF:000014 (FUNFAM); G3DSA:2.10.…	F:GO:0004867; F:GO:0005509; F:GO:0005515; F:GO:0030414; C:GO:0005576	F:serine-type endopeptidase inhibitor activity; F:calcium ion binding; F:protein binding; F:peptidase inhibitor activity; C:extracellular region
true	[INTERPRO, BLASTED, MAPPED, GO-SLIM]	sp|P62184.2|CALM_RENRE	Calmodulin OS=Stylophora pistillata OX=50429 GN=3 PE=3 SV=1	149	20	8.26455E-104	99.18	7	P:GO:0000226; P:GO:0006091; P:GO:0008218; F:GO:0005509; F:GO:0030234; C:GO:0005737; C:GO:0016460	P:microtubule cytoskeleton organization; P:generation of precursor metabolites and energy; P:bioluminescence; F:calcium ion binding; F:enzyme regulator activity; C:cytoplasm; C:myosin II complex			PR00450 (PRINTS); G3DSA:1.10.238.10:FF:000527 (FUNFAM); IPR002048 (SMART); IPR002048 (PFAM); G3DSA:1.10.238.10 (GENE3D); G3DSA:1.10.238.10 (GENE3D); G3DSA:1.10.238.10 (GENE3D); PIRSR603915-1 (PIRSR); IPR050230 (PANTHER); IPR018247 (PROSITE_PATTERNS); IPR018247 (PROSITE_PATTERNS); IPR018247 (PROSITE_PATTERNS); IPR018247 (PROSITE_PATTERNS); IPR002048 (PROSITE_PROFILES); IPR002048 (PROSITE_PROFILES)…	F:GO:0005509; C:GO:0016460	F:calcium ion binding; C:myosin II complex
true	[INTERPRO, BLASTED, MAPPED, ANNOTATED]	tr|A0A6P8IWQ5|A0A6P8IWQ5_ACTTE	neurocalcin homolog isoform X1	193	1	1.43E-135	100.0	1	F:GO:0005509	F:calcium ion binding			PR00450 (PRINTS); G3DSA:1.10.238.10:FF:000009 (FUNFAM); IPR002048 (SMART); IPR002048 (PFAM); IPR002048 (PFAM); G3DSA:1.10.238.10 (GENE3D); IPR028846 (PANTHER); IPR018247 (PROSITE_PATTERNS); IPR018247 (PROSITE_PATTERNS); IPR002048 (PROSITE_PROFILES); IPR002048 (PROSITE_PROFILES); IPR002048 (PROSITE_PROFILES); IPR002048 (CDD); IPR002048 (CDD); IPR011992 (SUPERFAMILY)	F:GO:0005509	F:calcium ion binding
true	[INTERPRO, BLASTED, MAPPED, GO-SLIM]	EDO49653.1	EF-hand domain-containing protein OS=Exaiptasia diaphana OX=2652724 PE=4 SV=1	195	20	5.36801E-144	74.16	2	P:GO:0009966; F:GO:0005509	P:regulation of signal transduction; F:calcium ion binding			PR00450 (PRINTS); G3DSA:1.10.238.10:FF:000009 (FUNFAM); IPR002048 (SMART); IPR002048 (PFAM); G3DSA:1.10.238.10 (GENE3D); IPR002048 (PFAM); IPR028846 (PANTHER); IPR018247 (PROSITE_PATTERNS); IPR018247 (PROSITE_PATTERNS); IPR018247 (PROSITE_PATTERNS); IPR002048 (PROSITE_PROFILES); IPR002048 (PROSITE_PROFILES); IPR002048 (PROSITE_PROFILES); IPR002048 (CDD); IPR002048 (CDD); IPR011992 (SUPERFAMILY)	F:GO:0005509	F:calcium ion binding
true	[INTERPRO, BLASTED]	XP_057303311.1	ras-related protein Rab-20-like	223	1	1.2E-160	100.0						PR00449 (PRINTS); G3DSA:3.40.50.300:FF:001447 (FUNFAM); SM00175 (SMART); IPR001806 (SMART); SM00176 (SMART); SM00173 (SMART); IPR001806 (PFAM); IPR005225 (NCBIFAM); IPR027417 (G3DSA:3.40.50.GENE3D); PTHR24073 (PANTHER); IPR001806 (PROSITE_PROFILES); PS51419 (PROSITE_PROFILES); IPR027417 (SUPERFAMILY)	F:GO:0003924; F:GO:0005525	F:GTPase activity; F:GTP binding
true	[INTERPRO, BLASTED, MAPPED, GO-SLIM]	tr|A0A6P8HJE7|A0A6P8HJE7_ACTTE	ras-like protein rasG	193	1	8.28E-135	100.0	4	P:GO:0007165; F:GO:0003924; F:GO:0005525; C:GO:0016020	P:signal transduction; F:GTPase activity; F:GTP binding; C:membrane	EC:3.6.1.15	nucleoside-triphosphate phosphatase	PR00449 (PRINTS); G3DSA:3.40.50.300:FF:001423 (FUNFAM); SM00175 (SMART); IPR001806 (SMART); SM00173 (SMART); IPR027417 (G3DSA:3.40.50.GENE3D); IPR001806 (PFAM); IPR005225 (NCBIFAM); PIRSR006809-1 (PIRSR); PIRSR038134-2 (PIRSR); PIRSR603373-1 (PIRSR); PIRSR038134-1 (PIRSR); IPR020849 (PANTHER); PS51420 (PROSITE_PROFILES); PS51419 (PROSITE_PROFILES); IPR001806 (PROSITE_PROFILES); cd00876 (CDD); IPR…	P:GO:0007165; F:GO:0003924; F:GO:0005525; C:GO:0016020	P:signal transduction; F:GTPase activity; F:GTP binding; C:membrane
true	[INTERPRO, BLASTED, MAPPED, GO-SLIM]	XP_031565805.1	ras-related protein Rab-1C-like	212	1	4.21E-151	100.0	2	F:GO:0003924; F:GO:0005525	F:GTPase activity; F:GTP binding	EC:3.6.1.15	nucleoside-triphosphate phosphatase	PR00449 (PRINTS); G3DSA:3.40.50.300:FF:001329 (FUNFAM); IPR001806 (SMART); SM00175 (SMART); SM00176 (SMART); SM00173 (SMART); IPR005225 (NCBIFAM); IPR001806 (PFAM); IPR027417 (G3DSA:3.40.50.GENE3D); PIRSR006809-2 (PIRSR); PIRSR603373-1 (PIRSR); PIRSR006809-1 (PIRSR); IPR050227 (PANTHER); PS51419 (PROSITE_PROFILES); cd00154 (CDD); IPR027417 (SUPERFAMILY)	F:GO:0003924; F:GO:0005525	F:GTPase activity; F:GTP binding
true	[INTERPRO, BLASTED]	XP_068744366.1	ras-related protein RABE1e-like isoform X1	235	1	7.98E-111	83.18						PR00449 (PRINTS); G3DSA:3.40.50.300:FF:001129 (FUNFAM); SM00176 (SMART); SM00175 (SMART); SM00177 (SMART); IPR001806 (SMART); SM00173 (SMART); IPR001806 (PFAM); IPR027417 (G3DSA:3.40.50.GENE3D); IPR005225 (NCBIFAM); PIRSR006809-1 (PIRSR); PIRSR006809-2 (PIRSR); IPR050305 (PANTHER); IPR025662 (PROSITE_PATTERNS); IPR001806 (PROSITE_PROFILES); PS51420 (PROSITE_PROFILES); PS51419 (PROSITE_PROFILES); …	F:GO:0003924; F:GO:0005525	F:GTPase activity; F:GTP binding
true	[INTERPRO, BLASTED]	XP_065065445.1	ras-related protein Rab-13-like	203	1	3.2E-69	74.52						PR00449 (PRINTS); G3DSA:3.40.50.300:FF:001018 (FUNFAM); IPR001806 (SMART); SM00176 (SMART); SM00173 (SMART); SM00177 (SMART); SM00175 (SMART); IPR027417 (G3DSA:3.40.50.GENE3D); IPR001806 (PFAM); IPR005225 (NCBIFAM); PIRSR603373-2 (PIRSR); PIRSR006809-1 (PIRSR); PIRSR603373-1 (PIRSR); PIRSR006809-2 (PIRSR); IPR050305 (PANTHER); IPR001806 (PROSITE_PROFILES); PS51420 (PROSITE_PROFILES); PS51419 (PRO…	F:GO:0003924; F:GO:0005525	F:GTPase activity; F:GTP binding
true	[INTERPRO, BLASTED, MAPPED, GO-SLIM]	XP_031569399.1	ras-related protein Rab-22A-like	210	1	3.46E-149	100.0	2	F:GO:0003924; F:GO:0005525	F:GTPase activity; F:GTP binding	EC:3.6.1.15	nucleoside-triphosphate phosphatase	PR00449 (PRINTS); G3DSA:3.40.50.300:FF:000808 (FUNFAM); IPR001806 (SMART); SM00173 (SMART); SM00175 (SMART); SM00176 (SMART); IPR005225 (NCBIFAM); IPR001806 (PFAM); IPR027417 (G3DSA:3.40.50.GENE3D); PIRSR038134-2 (PIRSR); PTHR47978 (PANTHER); PS51419 (PROSITE_PROFILES); IPR001806 (PROSITE_PROFILES); cd01860 (CDD); IPR027417 (SUPERFAMILY)	F:GO:0003924; F:GO:0005525	F:GTPase activity; F:GTP binding
true	[INTERPRO, BLASTED, MAPPED, GO-SLIM]	tr|A0A6P8HAK0|A0A6P8HAK0_ACTTE	ras-related protein Rab-21-like	217	1	1.93E-129	100.0	6	P:GO:0015031; P:GO:0032482; F:GO:0003924; F:GO:0005525; C:GO:0012505; C:GO:0016020	P:protein transport; P:Rab protein signal transduction; F:GTPase activity; F:GTP binding; C:endomembrane system; C:membrane	EC:3.6.1.15	nucleoside-triphosphate phosphatase	PR00449 (PRINTS); G3DSA:3.40.50.300:FF:000550 (FUNFAM); IPR001806 (SMART); SM00175 (SMART); SM00173 (SMART); SM00176 (SMART); IPR001806 (PFAM); IPR027417 (G3DSA:3.40.50.GENE3D); IPR005225 (NCBIFAM); PIRSR006809-1 (PIRSR); PIRSR006809-2 (PIRSR); PTHR47978 (PANTHER); PS51419 (PROSITE_PROFILES); PS51420 (PROSITE_PROFILES); IPR001806 (PROSITE_PROFILES); IPR041833 (CDD); IPR027417 (SUPERFAMILY)	P:GO:0032482; F:GO:0003924; F:GO:0005525	P:Rab protein signal transduction; F:GTPase activity; F:GTP binding
true	[INTERPRO, BLASTED, MAPPED, GO-SLIM]	tr|A0A6P8HMU6|A0A6P8HMU6_ACTTE	ras-related protein Rab-27A-like isoform X2	228	1	2.15E-161	100.0	2	F:GO:0003924; F:GO:0005525	F:GTPase activity; F:GTP binding	EC:3.6.1.15	nucleoside-triphosphate phosphatase	PR00449 (PRINTS); G3DSA:3.40.50.300:FF:000402 (FUNFAM); SM00176 (SMART); IPR001806 (SMART); SM00173 (SMART); SM00175 (SMART); IPR001806 (PFAM); IPR027417 (G3DSA:3.40.50.GENE3D); IPR005225 (NCBIFAM); IPR050305 (PANTHER); PS51419 (PROSITE_PROFILES); PS51420 (PROSITE_PROFILES); IPR001806 (PROSITE_PROFILES); IPR027417 (SUPERFAMILY)	F:GO:0003924; F:GO:0005525	F:GTPase activity; F:GTP binding
true	[INTERPRO, BLASTED, MAPPED, GO-SLIM]	tr|A0A6P8J1Y1|A0A6P8J1Y1_ACTTE	ras-related protein Rab-9A-like	207	1	3.21E-148	100.0	7	P:GO:0042147; F:GO:0003924; F:GO:0005525; C:GO:0005764; C:GO:0005770; C:GO:0005829; C:GO:0045335	P:retrograde transport, endosome to Golgi; F:GTPase activity; F:GTP binding; C:lysosome; C:late endosome; C:cytosol; C:phagocytic vesicle	EC:3.6.1.15	nucleoside-triphosphate phosphatase	PR00449 (PRINTS); G3DSA:3.40.50.300:FF:000360 (FUNFAM); SM00175 (SMART); SM00176 (SMART); IPR001806 (SMART); SM00173 (SMART); IPR001806 (PFAM); IPR027417 (G3DSA:3.40.50.GENE3D); IPR005225 (NCBIFAM); PIRSR038134-1 (PIRSR); PIRSR038134-2 (PIRSR); PTHR47981 (PANTHER); PS51419 (PROSITE_PROFILES); IPR001806 (PROSITE_PROFILES); PS51420 (PROSITE_PROFILES); IPR027417 (SUPERFAMILY)	P:GO:0042147; F:GO:0003924; F:GO:0005525; C:GO:0005764; C:GO:0005770; C:GO:0045335	P:retrograde transport, endosome to Golgi; F:GTPase activity; F:GTP binding; C:lysosome; C:late endosome; C:phagocytic vesicle
true	[INTERPRO, BLASTED, MAPPED, GO-SLIM]	tr|A0A6P8ISB9|A0A6P8ISB9_ACTTE	ras-related protein Rab-14	217	1	2.84E-156	100.0	11	P:GO:0006895; P:GO:0032456; P:GO:0042742; P:GO:0090382; F:GO:0003924; F:GO:0005525; C:GO:0005802; C:GO:0005829; C:GO:0031901; C:GO:0045335; C:GO:0055037	P:Golgi to endosome transport; P:endocytic recycling; P:defense response to bacterium; P:phagosome maturation; F:GTPase activity; F:GTP binding; C:trans-Golgi network; C:cytosol; C:early endosome membrane; C:phagocytic vesicle; C:recycling endosome	EC:3.6.1.15	nucleoside-triphosphate phosphatase	PR00449 (PRINTS); G3DSA:3.40.50.300:FF:000344 (FUNFAM); SM00176 (SMART); IPR001806 (SMART); SM00175 (SMART); SM00173 (SMART); IPR005225 (NCBIFAM); IPR027417 (G3DSA:3.40.50.GENE3D); IPR001806 (PFAM); PIRSR006809-1 (PIRSR); IPR050209 (PANTHER); IPR001806 (PROSITE_PROFILES); PS51419 (PROSITE_PROFILES); PS51420 (PROSITE_PROFILES); IPR030702 (CDD); IPR027417 (SUPERFAMILY)	P:GO:0006895; P:GO:0032456; P:GO:0042742; P:GO:0090382; F:GO:0003924; F:GO:0005525; C:GO:0005802; C:GO:0045335; C:GO:0055037	P:Golgi to endosome transport; P:endocytic recycling; P:defense response to bacterium; P:phagosome maturation; F:GTPase activity; F:GTP binding; C:trans-Golgi network; C:phagocytic vesicle; C:recycling endosome
true	[INTERPRO, BLASTED, MAPPED, GO-SLIM]	XP_031558005.1	ras-related protein Rab-4B-like	217	1	1.25E-150	100.0	5	P:GO:0015031; P:GO:0032482; F:GO:0003925; F:GO:0005525; C:GO:0012505	P:protein transport; P:Rab protein signal transduction; F:G protein activity; F:GTP binding; C:endomembrane system	EC:3.6.1.15	nucleoside-triphosphate phosphatase	PR00449 (PRINTS); G3DSA:3.40.50.300:FF:000280 (FUNFAM); SM00177 (SMART); SM00173 (SMART); SM00175 (SMART); IPR001806 (SMART); SM00176 (SMART); IPR001806 (PFAM); IPR005225 (NCBIFAM); IPR027417 (G3DSA:3.40.50.GENE3D); PIRSR006809-1 (PIRSR); IPR050209 (PANTHER); PS51419 (PROSITE_PROFILES); IPR001806 (PROSITE_PROFILES); IPR041819 (CDD); IPR027417 (SUPERFAMILY)	P:GO:0032482; F:GO:0003924; F:GO:0005525	P:Rab protein signal transduction; F:GTPase activity; F:GTP binding
true	[INTERPRO, BLASTED]	CAH3170979.1	unnamed protein product	212	1	1.16E-148	100.0						PR00449 (PRINTS); G3DSA:3.40.50.300:FF:000275 (FUNFAM); SM00175 (SMART); SM00176 (SMART); SM00173 (SMART); IPR001806 (SMART); IPR027417 (G3DSA:3.40.50.GENE3D); IPR001806 (PFAM); IPR005225 (NCBIFAM); PIRSR006809-1 (PIRSR); PIRSR006809-2 (PIRSR); IPR050209 (PANTHER); IPR001806 (PROSITE_PROFILES); PS51420 (PROSITE_PROFILES); PS51419 (PROSITE_PROFILES); cd01866 (CDD); IPR027417 (SUPERFAMILY)	F:GO:0003924; F:GO:0005525	F:GTPase activity; F:GTP binding
true	[INTERPRO, BLASTED, MAPPED, GO-SLIM]	XP_031552922.1	ras-related protein Rab-38-like	226	1	5.5E-163	100.0	9	P:GO:0008333; P:GO:0090385; F:GO:0003924; F:GO:0005525; C:GO:0005764; C:GO:0005770; C:GO:0005802; C:GO:0016020; C:GO:0045335	P:endosome to lysosome transport; P:phagosome-lysosome fusion; F:GTPase activity; F:GTP binding; C:lysosome; C:late endosome; C:trans-Golgi network; C:membrane; C:phagocytic vesicle	EC:3.6.1.15	nucleoside-triphosphate phosphatase	PR00449 (PRINTS); G3DSA:3.40.50.300:FF:000222 (FUNFAM); IPR001806 (SMART); SM00176 (SMART); SM00175 (SMART); SM00173 (SMART); IPR001806 (PFAM); IPR005225 (NCBIFAM); IPR027417 (G3DSA:3.40.50.GENE3D); PTHR47981 (PANTHER); IPR001806 (PROSITE_PROFILES); PS51419 (PROSITE_PROFILES); IPR030697 (CDD); IPR027417 (SUPERFAMILY)	P:GO:0008333; P:GO:0016192; P:GO:0090385; F:GO:0003924; F:GO:0005525; C:GO:0005764; C:GO:0005770; C:GO:0005794; C:GO:0005802; C:GO:0031982; C:GO:0045335	P:endosome to lysosome transport; P:vesicle-mediated transport; P:phagosome-lysosome fusion; F:GTPase activity; F:GTP binding; C:lysosome; C:late endosome; C:Golgi apparatus; C:trans-Golgi network; C:vesicle; C:phagocytic vesicle
true	[INTERPRO, BLASTED]	XP_032233336.2	ras-related protein Rab-38-like	229	1	8.1E-162	100.0						PR00449 (PRINTS); G3DSA:3.40.50.300:FF:000222 (FUNFAM); IPR001806 (SMART); SM00173 (SMART); SM00176 (SMART); SM00175 (SMART); IPR001806 (PFAM); IPR005225 (NCBIFAM); IPR027417 (G3DSA:3.40.50.GENE3D); PTHR47981 (PANTHER); IPR001806 (PROSITE_PROFILES); PS51419 (PROSITE_PROFILES); IPR030697 (CDD); IPR027417 (SUPERFAMILY)	P:GO:0008333; P:GO:0016192; P:GO:0090385; F:GO:0003924; F:GO:0005525; C:GO:0005764; C:GO:0005770; C:GO:0005794; C:GO:0005802; C:GO:0031982; C:GO:0045335	P:endosome to lysosome transport; P:vesicle-mediated transport; P:phagosome-lysosome fusion; F:GTPase activity; F:GTP binding; C:lysosome; C:late endosome; C:Golgi apparatus; C:trans-Golgi network; C:vesicle; C:phagocytic vesicle
true	[INTERPRO, BLASTED]	XP_020911422.1	ras-related protein Rab-3	221	1	3.31E-157	100.0						PR00449 (PRINTS); G3DSA:3.40.50.300:FF:000206 (FUNFAM); SM00175 (SMART); SM00176 (SMART); IPR001806 (SMART); SM00173 (SMART); IPR005225 (NCBIFAM); IPR001806 (PFAM); IPR027417 (G3DSA:3.40.50.GENE3D); PIRSR603373-1 (PIRSR); IPR050305 (PANTHER); IPR001806 (PROSITE_PROFILES); PS51420 (PROSITE_PROFILES); PS51419 (PROSITE_PROFILES); IPR027417 (SUPERFAMILY)	F:GO:0003924; F:GO:0005525	F:GTPase activity; F:GTP binding
true	[INTERPRO, BLASTED, MAPPED, GO-SLIM]	XP_031572651.1	ras-related protein Ral-A-like	199	1	2.36E-137	100.0	4	P:GO:0007165; F:GO:0003924; F:GO:0005525; C:GO:0016020	P:signal transduction; F:GTPase activity; F:GTP binding; C:membrane	EC:3.6.1.15	nucleoside-triphosphate phosphatase	PR00449 (PRINTS); G3DSA:3.40.50.300:FF:000203 (FUNFAM); IPR001806 (SMART); SM00173 (SMART); SM00176 (SMART); SM00175 (SMART); IPR005225 (NCBIFAM); IPR001806 (PFAM); IPR027417 (G3DSA:3.40.50.GENE3D); PIRSR006809-2 (PIRSR); PIRSR038134-2 (PIRSR); PIRSR006809-1 (PIRSR); IPR020849 (PANTHER); PS51419 (PROSITE_PROFILES); IPR001806 (PROSITE_PROFILES); PS51420 (PROSITE_PROFILES); cd04139 (CDD); IPR027417…	P:GO:0007165; F:GO:0003924; F:GO:0005525; C:GO:0016020	P:signal transduction; F:GTPase activity; F:GTP binding; C:membrane
true	[INTERPRO, BLASTED, MAPPED, GO-SLIM]	XP_031565736.1	ras-related protein Rab-8A-like	207	1	4.72E-141	100.0	2	F:GO:0003924; F:GO:0005525	F:GTPase activity; F:GTP binding	EC:3.6.1.15	nucleoside-triphosphate phosphatase	PR00449 (PRINTS); G3DSA:3.40.50.300:FF:000202 (FUNFAM); SM00177 (SMART); SM00173 (SMART); IPR001806 (SMART); SM00176 (SMART); SM00175 (SMART); IPR027417 (G3DSA:3.40.50.GENE3D); IPR005225 (NCBIFAM); IPR001806 (PFAM); IPR050305 (PANTHER); IPR001806 (PROSITE_PROFILES); PS51419 (PROSITE_PROFILES); PS51420 (PROSITE_PROFILES); cd01867 (CDD); IPR027417 (SUPERFAMILY)	F:GO:0003924; F:GO:0005525	F:GTPase activity; F:GTP binding
true	[INTERPRO, BLASTED, MAPPED, GO-SLIM]	tr|A0A6P8H6Y4|A0A6P8H6Y4_ACTTE	ras-related protein Rab-10-like	199	1	2.87E-138	100.0	2	F:GO:0003924; F:GO:0005525	F:GTPase activity; F:GTP binding	EC:3.6.1.15	nucleoside-triphosphate phosphatase	PR00449 (PRINTS); G3DSA:3.40.50.300:FF:000202 (FUNFAM); SM00173 (SMART); SM00176 (SMART); SM00177 (SMART); IPR001806 (SMART); SM00175 (SMART); IPR001806 (PFAM); IPR005225 (NCBIFAM); IPR027417 (G3DSA:3.40.50.GENE3D); IPR050305 (PANTHER); PS51419 (PROSITE_PROFILES); PS51420 (PROSITE_PROFILES); IPR001806 (PROSITE_PROFILES); cd01867 (CDD); IPR027417 (SUPERFAMILY)	F:GO:0003924; F:GO:0005525	F:GTPase activity; F:GTP binding
true	[INTERPRO, BLASTED]	KAK3754000.1	hypothetical protein QZH41_009254	184	1	1.68E-125	100.0						PR00449 (PRINTS); G3DSA:3.40.50.300:FF:000182 (FUNFAM); IPR001806 (SMART); SM00176 (SMART); SM00175 (SMART); SM00173 (SMART); IPR001806 (PFAM); IPR005225 (NCBIFAM); IPR027417 (G3DSA:3.40.50.GENE3D); IPR020849 (PANTHER); PS51420 (PROSITE_PROFILES); IPR001806 (PROSITE_PROFILES); PS51419 (PROSITE_PROFILES); IPR038851 (CDD); IPR027417 (SUPERFAMILY)	P:GO:0007165; P:GO:0032486; F:GO:0003924; F:GO:0005525; C:GO:0016020	P:signal transduction; P:Rap protein signal transduction; F:GTPase activity; F:GTP binding; C:membrane
true	[INTERPRO, BLASTED, MAPPED, GO-SLIM]	tr|A0A6P8HYX7|A0A6P8HYX7_ACTTE	ras-related protein Rab-5B-like	216	1	2.33E-150	100.0	2	F:GO:0003924; F:GO:0005525	F:GTPase activity; F:GTP binding	EC:3.6.1.15	nucleoside-triphosphate phosphatase	PR00449 (PRINTS); G3DSA:3.40.50.300:FF:000180 (FUNFAM); IPR001806 (SMART); SM00173 (SMART); SM00176 (SMART); SM00175 (SMART); IPR005225 (NCBIFAM); IPR027417 (G3DSA:3.40.50.GENE3D); IPR001806 (PFAM); PTHR47978 (PANTHER); PS51419 (PROSITE_PROFILES); PS51420 (PROSITE_PROFILES); IPR001806 (PROSITE_PROFILES); cd01860 (CDD); IPR027417 (SUPERFAMILY)	F:GO:0003924; F:GO:0005525	F:GTPase activity; F:GTP binding
true	[INTERPRO, BLASTED, MAPPED, GO-SLIM]	tr|A0A6P8IPL1|A0A6P8IPL1_ACTTE	mitochondrial Rho GTPase 1-A-like	660	1	0.0	100.0	5	P:GO:0007005; F:GO:0003924; F:GO:0005509; F:GO:0005525; C:GO:0005741	P:mitochondrion organization; F:GTPase activity; F:calcium ion binding; F:GTP binding; C:mitochondrial outer membrane	EC:3.6.1.15	nucleoside-triphosphate phosphatase	PR00449 (PRINTS); G3DSA:3.40.50.300:FF:000170 (FUNFAM); G3DSA:1.10.238.10:FF:000011 (FUNFAM); IPR001806 (SMART); SM00175 (SMART); SM00173 (SMART); IPR001806 (PFAM); IPR027417 (G3DSA:3.40.50.GENE3D); IPR021181 (PIRSF); IPR013567 (PFAM); IPR013566 (PFAM); G3DSA:1.10.238.10 (GENE3D); IPR027417 (G3DSA:3.40.50.GENE3D); G3DSA:1.10.238.10 (GENE3D); PIRSR006809-2 (PIRSR); PIRSR006809-1 (PIRSR); PIRSR0011…	P:GO:0007005; F:GO:0003924; F:GO:0005509; F:GO:0005525; C:GO:0005741	P:mitochondrion organization; F:GTPase activity; F:calcium ion binding; F:GTP binding; C:mitochondrial outer membrane
true	[INTERPRO, BLASTED, MAPPED, GO-SLIM]	tr|A0A6P8IQH7|A0A6P8IQH7_ACTTE	cdc42 homolog	191	1	8.64E-136	100.0	8	P:GO:0007163; P:GO:0007264; P:GO:0009653; P:GO:0051130; F:GO:0003925; F:GO:0005525; C:GO:0005737; C:GO:0005886	P:establishment or maintenance of cell polarity; P:small GTPase-mediated signal transduction; P:anatomical structure morphogenesis; P:positive regulation of cellular component organization; F:G protein activity; F:GTP binding; C:cytoplasm; C:plasma membrane	EC:3.6.1.15	nucleoside-triphosphate phosphatase	PR00449 (PRINTS); G3DSA:3.40.50.300:FF:000167 (FUNFAM); SM00175 (SMART); IPR001806 (SMART); SM00173 (SMART); IPR027417 (G3DSA:3.40.50.GENE3D); IPR001806 (PFAM); IPR005225 (NCBIFAM); IPR003578 (PANTHER); PS51420 (PROSITE_PROFILES); IPR001806 (PROSITE_PROFILES); PS51419 (PROSITE_PROFILES); IPR037874 (CDD); IPR027417 (SUPERFAMILY)	P:GO:0007264; F:GO:0003924; F:GO:0005525	P:small GTPase-mediated signal transduction; F:GTPase activity; F:GTP binding
true	[INTERPRO, BLASTED]	tr|A0A913XS40|A0A913XS40_EXADI	ras-related protein Rab-6A isoform X2	208	1	1.59E-144	100.0						PR00449 (PRINTS); G3DSA:3.40.50.300:FF:000139 (FUNFAM); SM00176 (SMART); SM00173 (SMART); SM00175 (SMART); IPR001806 (SMART); IPR001806 (PFAM); IPR005225 (NCBIFAM); IPR027417 (G3DSA:3.40.50.GENE3D); PIRSR006809-1 (PIRSR); IPR050227 (PANTHER); PS51419 (PROSITE_PROFILES); PS51420 (PROSITE_PROFILES); IPR001806 (PROSITE_PROFILES); cd01861 (CDD); IPR027417 (SUPERFAMILY)	F:GO:0003924; F:GO:0005525	F:GTPase activity; F:GTP binding
true	[INTERPRO, BLASTED, MAPPED, GO-SLIM]	XP_031571234.1	ras-like GTP-binding protein RHO	192	1	1.05E-132	100.0	3	P:GO:0007264; F:GO:0003924; F:GO:0005525	P:small GTPase-mediated signal transduction; F:GTPase activity; F:GTP binding	EC:3.6.1.15	nucleoside-triphosphate phosphatase	PR00449 (PRINTS); G3DSA:3.40.50.300:FF:000095 (FUNFAM); SM00176 (SMART); IPR001806 (SMART); SM00175 (SMART); SM00173 (SMART); IPR027417 (G3DSA:3.40.50.GENE3D); IPR005225 (NCBIFAM); IPR001806 (PFAM); PIRSR006809-1 (PIRSR); PIRSR006809-2 (PIRSR); IPR003578 (PANTHER); IPR001806 (PROSITE_PROFILES); PS51419 (PROSITE_PROFILES); PS51420 (PROSITE_PROFILES); cd01870 (CDD); IPR027417 (SUPERFAMILY)	P:GO:0007264; F:GO:0003924; F:GO:0005525	P:small GTPase-mediated signal transduction; F:GTPase activity; F:GTP binding
true	[INTERPRO, BLASTED]	XP_031567898.1	ras-related protein ced-10	192	1	4.22E-123	94.79						PR00449 (PRINTS); G3DSA:3.40.50.300:FF:000088 (FUNFAM); SM00176 (SMART); SM00175 (SMART); IPR001806 (SMART); SM00173 (SMART); IPR005225 (NCBIFAM); IPR027417 (G3DSA:3.40.50.GENE3D); IPR001806 (PFAM); IPR003578 (PANTHER); IPR001806 (PROSITE_PROFILES); PS51420 (PROSITE_PROFILES); PS51419 (PROSITE_PROFILES); cd01871 (CDD); IPR027417 (SUPERFAMILY)	P:GO:0007264; F:GO:0003924; F:GO:0005525	P:small GTPase-mediated signal transduction; F:GTPase activity; F:GTP binding
true	[INTERPRO, BLASTED]	XP_031568807.1	ras-related C3 botulinum toxin substrate 1-like	193	1	2.37E-127	96.89						PR00449 (PRINTS); G3DSA:3.40.50.300:FF:000088 (FUNFAM); IPR001806 (SMART); SM00173 (SMART); SM00176 (SMART); SM00175 (SMART); IPR005225 (NCBIFAM); IPR027417 (G3DSA:3.40.50.GENE3D); IPR001806 (PFAM); IPR003578 (PANTHER); PS51419 (PROSITE_PROFILES); PS51420 (PROSITE_PROFILES); IPR001806 (PROSITE_PROFILES); cd01871 (CDD); IPR027417 (SUPERFAMILY)	P:GO:0007264; F:GO:0003924; F:GO:0005525	P:small GTPase-mediated signal transduction; F:GTPase activity; F:GTP binding
true	[INTERPRO, BLASTED, MAPPED, GO-SLIM]	XP_031566328.1	ras-related protein Rab-7a	205	1	7.59E-146	100.0	7	P:GO:0008333; P:GO:0090385; F:GO:0003924; F:GO:0005525; C:GO:0005764; C:GO:0005770; C:GO:0045335	P:endosome to lysosome transport; P:phagosome-lysosome fusion; F:GTPase activity; F:GTP binding; C:lysosome; C:late endosome; C:phagocytic vesicle	EC:3.6.1.15	nucleoside-triphosphate phosphatase	PR00449 (PRINTS); G3DSA:3.40.50.300:FF:000086 (FUNFAM); SM00173 (SMART); IPR001806 (SMART); SM00176 (SMART); SM00175 (SMART); IPR005225 (NCBIFAM); IPR001806 (PFAM); IPR027417 (G3DSA:3.40.50.GENE3D); PIRSR006230-1 (PIRSR); PIRSR038134-1 (PIRSR); PTHR47981 (PANTHER); SIGNAL_PEPTIDE (PHOBIUS); SIGNAL_PEPTIDE_H_REGION (PHOBIUS); NON_CYTOPLASMIC_DOMAIN (PHOBIUS); SIGNAL_PEPTIDE_N_REGION (PHOBIUS); SIG…	P:GO:0008333; P:GO:0090385; F:GO:0003924; F:GO:0005525; C:GO:0005764; C:GO:0005770; C:GO:0045335	P:endosome to lysosome transport; P:phagosome-lysosome fusion; F:GTPase activity; F:GTP binding; C:lysosome; C:late endosome; C:phagocytic vesicle
true	[INTERPRO, BLASTED]	tr|A0A7M5WZM3|A0A7M5WZM3_9CNID	ras-related protein Rab-11B-like	216	1	1.95E-133	94.44						PR00449 (PRINTS); G3DSA:3.40.50.300:FF:000085 (FUNFAM); IPR001806 (SMART); SM00176 (SMART); SM00173 (SMART); SM00175 (SMART); IPR027417 (G3DSA:3.40.50.GENE3D); IPR001806 (PFAM); IPR005225 (NCBIFAM); PIRSR006809-1 (PIRSR); PIRSR006809-2 (PIRSR); IPR050209 (PANTHER); PS51420 (PROSITE_PROFILES); PS51419 (PROSITE_PROFILES); IPR001806 (PROSITE_PROFILES); cd01868 (CDD); IPR027417 (SUPERFAMILY)	F:GO:0003924; F:GO:0005525	F:GTPase activity; F:GTP binding
true	[INTERPRO, BLASTED, MAPPED, GO-SLIM]	XP_031550814.1	ras-like protein RAS2	196	1	7.04E-133	100.0	4	P:GO:0007165; F:GO:0003924; F:GO:0005525; C:GO:0016020	P:signal transduction; F:GTPase activity; F:GTP binding; C:membrane	EC:3.6.1.15	nucleoside-triphosphate phosphatase	PR00449 (PRINTS); G3DSA:3.40.50.300:FF:000080 (FUNFAM); IPR001806 (SMART); SM00175 (SMART); SM00173 (SMART); IPR005225 (NCBIFAM); IPR001806 (PFAM); IPR027417 (G3DSA:3.40.50.GENE3D); PIRSR038134-2 (PIRSR); IPR020849 (PANTHER); PS51420 (PROSITE_PROFILES); IPR001806 (PROSITE_PROFILES); PS51419 (PROSITE_PROFILES); cd04145 (CDD); IPR027417 (SUPERFAMILY)	P:GO:0007165; F:GO:0003924; F:GO:0005525; C:GO:0016020	P:signal transduction; F:GTPase activity; F:GTP binding; C:membrane
true	[INTERPRO, BLASTED, MAPPED, GO-SLIM]	tr|A0A6P8ILU8|A0A6P8ILU8_ACTTE	ras-related protein Rab-1A	205	1	1.26E-144	100.0	2	F:GO:0003924; F:GO:0005525	F:GTPase activity; F:GTP binding	EC:3.6.1.15	nucleoside-triphosphate phosphatase	PR00449 (PRINTS); G3DSA:3.40.50.300:FF:000069 (FUNFAM); SM00175 (SMART); SM00177 (SMART); SM00176 (SMART); SM00173 (SMART); IPR001806 (SMART); IPR001806 (PFAM); IPR005225 (NCBIFAM); IPR027417 (G3DSA:3.40.50.GENE3D); PIRSR006809-2 (PIRSR); PIRSR006809-1 (PIRSR); IPR050227 (PANTHER); IPR001806 (PROSITE_PROFILES); PS51419 (PROSITE_PROFILES); PS51417 (PROSITE_PROFILES); PS51420 (PROSITE_PROFILES); cd…	F:GO:0003924; F:GO:0005525	F:GTPase activity; F:GTP binding
true	[INTERPRO, BLASTED, MAPPED, GO-SLIM]	tr|A0A6P8HW68|A0A6P8HW68_ACTTE	ras-related protein Rab-11A-like	220	1	6.39E-150	100.0	2	F:GO:0003924; F:GO:0005525	F:GTPase activity; F:GTP binding	EC:3.6.1.15	nucleoside-triphosphate phosphatase	PR00449 (PRINTS); G3DSA:3.40.50.300:FF:000067 (FUNFAM); SM00175 (SMART); SM00176 (SMART); IPR001806 (SMART); SM00173 (SMART); IPR001806 (PFAM); IPR005225 (NCBIFAM); IPR027417 (G3DSA:3.40.50.GENE3D); PIRSR006809-2 (PIRSR); PIRSR006809-1 (PIRSR); IPR050209 (PANTHER); PS51419 (PROSITE_PROFILES); PS51420 (PROSITE_PROFILES); IPR001806 (PROSITE_PROFILES); cd01868 (CDD); IPR027417 (SUPERFAMILY)	F:GO:0003924; F:GO:0005525	F:GTPase activity; F:GTP binding
true	[INTERPRO, BLASTED, MAPPED, GO-SLIM]	KAK3703761.1	Ras-related protein Rab-11A OS=Stylophora pistillata OX=50429 GN=Rab11a PE=3 SV=1	219	20	1.38662E-145	85.1	5	P:GO:0006887; F:GO:0003924; F:GO:0005525; C:GO:0005794; C:GO:0055037	P:exocytosis; F:GTPase activity; F:GTP binding; C:Golgi apparatus; C:recycling endosome	EC:3.6.1.15	nucleoside-triphosphate phosphatase	PR00449 (PRINTS); G3DSA:3.40.50.300:FF:000067 (FUNFAM); SM00175 (SMART); IPR001806 (SMART); SM00176 (SMART); SM00173 (SMART); IPR001806 (PFAM); IPR005225 (NCBIFAM); IPR027417 (G3DSA:3.40.50.GENE3D); PIRSR006809-2 (PIRSR); PIRSR006809-1 (PIRSR); IPR050209 (PANTHER); PS51419 (PROSITE_PROFILES); IPR001806 (PROSITE_PROFILES); PS51420 (PROSITE_PROFILES); cd01868 (CDD); IPR027417 (SUPERFAMILY)	F:GO:0003924; F:GO:0005525	F:GTPase activity; F:GTP binding
true	[INTERPRO, BLASTED]	XP_046857520.1	ras-related protein Rab-11B	176	1	4.02E-120	100.0						PR00449 (PRINTS); G3DSA:3.40.50.300:FF:000067 (FUNFAM); SM00173 (SMART); SM00176 (SMART); IPR001806 (SMART); SM00175 (SMART); IPR005225 (NCBIFAM); IPR001806 (PFAM); IPR027417 (G3DSA:3.40.50.GENE3D); PIRSR006809-1 (PIRSR); PIRSR006809-2 (PIRSR); IPR050209 (PANTHER); IPR001806 (PROSITE_PROFILES); PS51420 (PROSITE_PROFILES); PS51419 (PROSITE_PROFILES); cd01868 (CDD); IPR027417 (SUPERFAMILY)	F:GO:0003924; F:GO:0005525	F:GTPase activity; F:GTP binding
true	[INTERPRO, BLASTED, MAPPED, GO-SLIM]	XP_031565498.1	thioredoxin domain-containing protein 5-like	398	1	6.7E-305	100.0	3	P:GO:0006457; F:GO:0003756; C:GO:0005783	P:protein folding; F:protein disulfide isomerase activity; C:endoplasmic reticulum	EC:5.3.4.1	protein disulfide-isomerase	PR00421 (PRINTS); G3DSA:3.40.30.10 (GENE3D); G3DSA:3.40.30.10 (GENE3D); IPR013766 (PFAM); PIRSR000077-4 (PIRSR); PIRSR037293-1 (PIRSR); IPR051063 (PANTHER); IPR017937 (PROSITE_PATTERNS); SIGNAL_PEPTIDE_C_REGION (PHOBIUS); NON_CYTOPLASMIC_DOMAIN (PHOBIUS); SIGNAL_PEPTIDE_H_REGION (PHOBIUS); SIGNAL_PEPTIDE (PHOBIUS); SIGNAL_PEPTIDE_N_REGION (PHOBIUS); IPR013766 (PROSITE_PROFILES); IPR013766 (PROSIT…	P:GO:0006457; F:GO:0003756; C:GO:0005783	P:protein folding; F:protein disulfide isomerase activity; C:endoplasmic reticulum
true	[INTERPRO, BLASTED]	XP_031568357.1	thioredoxin-like protein 1	291	1	1.37E-209	100.0						PR00421 (PRINTS); G3DSA:3.40.30.10:FF:000245 (FUNFAM); IPR010400 (PFAM); IPR013766 (PFAM); IPR037047 (G3DSA:2.60.120.GENE3D); G3DSA:3.40.30.10 (GENE3D); PIRSR000077-4 (PIRSR); PIRSR037293-1 (PIRSR); PTHR46115 (PANTHER); IPR017937 (PROSITE_PATTERNS); IPR010400 (PROSITE_PROFILES); IPR013766 (PROSITE_PROFILES); cd02947 (CDD); IPR008979 (SUPERFAMILY); IPR036249 (SUPERFAMILY)	no GO terms	no GO terms
true	[INTERPRO, BLASTED, MAPPED, GO-SLIM]	tr|A0A6P8IHD9|A0A6P8IHD9_ACTTE	thioredoxin-1 isoform X1	105	1	2.19E-33	80.19	1	F:GO:0015035	F:protein-disulfide reductase activity	EC:1.8	Acting on a sulfur group of donors	PR00421 (PRINTS); G3DSA:3.40.30.10:FF:000245 (FUNFAM); G3DSA:3.40.30.10 (GENE3D); IPR013766 (PFAM); IPR005746 (PIRSF); PIRSR000077-4 (PIRSR); PIRSR037293-1 (PIRSR); PTHR46115 (PANTHER); IPR017937 (PROSITE_PATTERNS); IPR013766 (PROSITE_PROFILES); cd02947 (CDD); IPR036249 (SUPERFAMILY)	F:GO:0015035	F:protein-disulfide reductase activity
true	[INTERPRO, BLASTED, MAPPED, GO-SLIM]	tr|A0A6P8IJX6|A0A6P8IJX6_ACTTE	protein disulfide-isomerase A4-like	641	1	0.0	100.0	5	P:GO:0006457; P:GO:0034976; F:GO:0003756; C:GO:0005788; C:GO:0009986	P:protein folding; P:response to endoplasmic reticulum stress; F:protein disulfide isomerase activity; C:endoplasmic reticulum lumen; C:cell surface	EC:5.3.4.1	protein disulfide-isomerase	PR00421 (PRINTS); G3DSA:3.40.30.10:FF:000084 (FUNFAM); G3DSA:3.40.30.10:FF:000023 (FUNFAM); G3DSA:3.40.30.10:FF:000076 (FUNFAM); G3DSA:3.40.30.10:FF:000126 (FUNFAM); G3DSA:3.40.30.10:FF:000017 (FUNFAM); G3DSA:3.40.30.10 (GENE3D); G3DSA:3.40.30.10 (GENE3D); IPR005788 (NCBIFAM); G3DSA:3.40.30.10 (GENE3D); IPR005792 (NCBIFAM); G3DSA:3.40.30.10 (GENE3D); IPR013766 (PFAM); G3DSA:3.40.30.10 (GENE3D); P…	P:GO:0006457; P:GO:0034976; F:GO:0003756; C:GO:0005783; C:GO:0009986	P:protein folding; P:response to endoplasmic reticulum stress; F:protein disulfide isomerase activity; C:endoplasmic reticulum; C:cell surface
true	[INTERPRO, BLASTED, MAPPED, GO-SLIM]	KAK3737996.1	Disulfide-isomerase A4 (Fragment) OS=Paramuricea clavata OX=317549 GN=PACLA_8A005845 PE=3 SV=1	459	20	0.0	68.51	4	P:GO:0034976; F:GO:0003756; F:GO:0015035; C:GO:0005788	P:response to endoplasmic reticulum stress; F:protein disulfide isomerase activity; F:protein-disulfide reductase activity; C:endoplasmic reticulum lumen	EC:5.3.4.1; EC:1.8	protein disulfide-isomerase; Acting on a sulfur group of donors	PR00421 (PRINTS); G3DSA:3.40.30.10:FF:000050 (FUNFAM); PF24541 (PFAM); IPR013766 (PFAM); G3DSA:3.40.30.10 (GENE3D); IPR005788 (NCBIFAM); PIRSR001488-1 (PIRSR); PIRSR037293-1 (PIRSR); PIRSR000077-4 (PIRSR); PTHR45815 (PANTHER); IPR017937 (PROSITE_PATTERNS); IPR017937 (PROSITE_PATTERNS); SIGNAL_PEPTIDE_H_REGION (PHOBIUS); NON_CYTOPLASMIC_DOMAIN (PHOBIUS); SIGNAL_PEPTIDE_C_REGION (PHOBIUS); SIGNAL_P…	P:GO:0034976; F:GO:0003756; F:GO:0015035; C:GO:0005788	P:response to endoplasmic reticulum stress; F:protein disulfide isomerase activity; F:protein-disulfide reductase activity; C:endoplasmic reticulum lumen
true	[INTERPRO, BLASTED, MAPPED, GO-SLIM]	tr|A0A6P8I3T1|A0A6P8I3T1_ACTTE	protein disulfide-isomerase A6-like	439	1	1.05E-306	100.0	4	P:GO:0034976; F:GO:0003756; F:GO:0015035; C:GO:0005788	P:response to endoplasmic reticulum stress; F:protein disulfide isomerase activity; F:protein-disulfide reductase activity; C:endoplasmic reticulum lumen	EC:5.3.4.1; EC:1.8	protein disulfide-isomerase; Acting on a sulfur group of donors	PR00421 (PRINTS); G3DSA:3.40.30.10:FF:000050 (FUNFAM); G3DSA:3.40.30.10:FF:000032 (FUNFAM); IPR013766 (PFAM); PF24541 (PFAM); G3DSA:3.40.30.10 (GENE3D); IPR005788 (NCBIFAM); PIRSR000077-4 (PIRSR); PIRSR037293-1 (PIRSR); PIRSR001488-1 (PIRSR); PTHR45815 (PANTHER); IPR017937 (PROSITE_PATTERNS); IPR017937 (PROSITE_PATTERNS); SIGNAL_PEPTIDE_N_REGION (PHOBIUS); SIGNAL_PEPTIDE_H_REGION (PHOBIUS); NON_C…	P:GO:0034976; F:GO:0003756; F:GO:0015035; C:GO:0005788	P:response to endoplasmic reticulum stress; F:protein disulfide isomerase activity; F:protein-disulfide reductase activity; C:endoplasmic reticulum lumen
true	[INTERPRO, BLASTED, MAPPED, GO-SLIM]	XP_066934727.1	Protein disulfide-isomerase OS=Exaiptasia diaphana OX=2652724 PE=3 SV=1	502	20	0.0	68.62	4	P:GO:0006457; P:GO:0034976; F:GO:0003756; C:GO:0005788	P:protein folding; P:response to endoplasmic reticulum stress; F:protein disulfide isomerase activity; C:endoplasmic reticulum lumen	EC:5.3.4.1	protein disulfide-isomerase	PR00421 (PRINTS); G3DSA:3.40.30.10:FF:000042 (FUNFAM); G3DSA:3.40.30.10:FF:000030 (FUNFAM); G3DSA:3.40.30.10:FF:000027 (FUNFAM); G3DSA:3.40.30.10:FF:000023 (FUNFAM); IPR013766 (PFAM); PF13848 (PFAM); G3DSA:3.40.30.10 (GENE3D); G3DSA:3.40.30.10 (GENE3D); IPR005788 (NCBIFAM); G3DSA:3.40.30.10 (GENE3D); G3DSA:3.40.30.10 (GENE3D); IPR005792 (NCBIFAM); PIRSR000077-4 (PIRSR); PIRSR001488-1 (PIRSR); PIR…	P:GO:0006457; P:GO:0034976; F:GO:0003756; C:GO:0005783	P:protein folding; P:response to endoplasmic reticulum stress; F:protein disulfide isomerase activity; C:endoplasmic reticulum
true	[INTERPRO, BLASTED, MAPPED, GO-SLIM]	tr|A0A6P8IV09|A0A6P8IV09_ACTTE	protein disulfide isomerase-like 2-2	364	1	6.77E-265	100.0	3	P:GO:0006457; F:GO:0003756; C:GO:0005783	P:protein folding; F:protein disulfide isomerase activity; C:endoplasmic reticulum	EC:5.3.4.1	protein disulfide-isomerase	PR00421 (PRINTS); G3DSA:3.40.30.10:FF:000032 (FUNFAM); G3DSA:3.40.30.10:FF:000032 (FUNFAM); G3DSA:3.40.30.10 (GENE3D); IPR036356 (G3DSA:1.20.1150.GENE3D); IPR011679 (PFAM); IPR005788 (NCBIFAM); IPR013766 (PFAM); PIRSR037293-1 (PIRSR); PIRSR000077-4 (PIRSR); PIRSR001488-1 (PIRSR); IPR051063 (PANTHER); IPR017937 (PROSITE_PATTERNS); IPR017937 (PROSITE_PATTERNS); SIGNAL_PEPTIDE_H_REGION (PHOBIUS); NO…	P:GO:0006457; F:GO:0003756; C:GO:0005783	P:protein folding; F:protein disulfide isomerase activity; C:endoplasmic reticulum
true	[INTERPRO, BLASTED, MAPPED, GO-SLIM]	tr|A0A6P8I2E5|A0A6P8I2E5_ACTTE	protein disulfide-isomerase-like	517	1	0.0	100.0	4	P:GO:0006457; P:GO:0034976; F:GO:0003756; C:GO:0005788	P:protein folding; P:response to endoplasmic reticulum stress; F:protein disulfide isomerase activity; C:endoplasmic reticulum lumen	EC:5.3.4.1	protein disulfide-isomerase	PR00421 (PRINTS); G3DSA:3.40.30.10:FF:000030 (FUNFAM); G3DSA:3.40.30.10:FF:000042 (FUNFAM); G3DSA:3.40.30.10:FF:000027 (FUNFAM); G3DSA:3.40.30.10:FF:000023 (FUNFAM); G3DSA:3.40.30.10 (GENE3D); G3DSA:3.40.30.10 (GENE3D); G3DSA:3.40.30.10 (GENE3D); IPR005792 (NCBIFAM); PF13848 (PFAM); G3DSA:3.40.30.10 (GENE3D); IPR005788 (NCBIFAM); IPR013766 (PFAM); PIRSR605792-51 (PIRSR); PIRSR001488-1 (PIRSR); PI…	P:GO:0006457; P:GO:0034976; F:GO:0003756; C:GO:0005783	P:protein folding; P:response to endoplasmic reticulum stress; F:protein disulfide isomerase activity; C:endoplasmic reticulum
true	[INTERPRO, BLASTED, MAPPED, GO-SLIM]	XP_031570736.1	Disulfide-isomerase A5-like (Fragment) OS=Paramuricea clavata OX=317549 GN=PACLA_8A068994 PE=3 SV=1	1111	20	0.0	75.09	3	P:GO:0006457; F:GO:0003756; C:GO:0005783	P:protein folding; F:protein disulfide isomerase activity; C:endoplasmic reticulum	EC:5.3.4.1	protein disulfide-isomerase	PR00421 (PRINTS); G3DSA:3.40.30.10:FF:000029 (FUNFAM); G3DSA:3.40.30.10 (GENE3D); IPR013766 (PFAM); PIRSR001488-1 (PIRSR); PIRSR000077-4 (PIRSR); PIRSR637944-1 (PIRSR); PIRSR037293-1 (PIRSR); IPR051063 (PANTHER); IPR017937 (PROSITE_PATTERNS); IPR017937 (PROSITE_PATTERNS); IPR017937 (PROSITE_PATTERNS); IPR017937 (PROSITE_PATTERNS); NON_CYTOPLASMIC_DOMAIN (PHOBIUS); SIGNAL_PEPTIDE_C_REGION (PHOBIUS…	P:GO:0006457; F:GO:0003756; C:GO:0005783	P:protein folding; F:protein disulfide isomerase activity; C:endoplasmic reticulum
true	[INTERPRO, BLASTED, MAPPED, GO-SLIM]	tr|A0A6P8IUX1|A0A6P8IUX1_ACTTE	probable protein disulfide-isomerase A4 isoform X3	1109	1	0.0	100.0	3	P:GO:0006457; F:GO:0003756; C:GO:0005783	P:protein folding; F:protein disulfide isomerase activity; C:endoplasmic reticulum	EC:5.3.4.1	protein disulfide-isomerase	PR00421 (PRINTS); G3DSA:3.40.30.10:FF:000029 (FUNFAM); G3DSA:3.40.30.10 (GENE3D); IPR013766 (PFAM); PIRSR000077-4 (PIRSR); PIRSR037293-1 (PIRSR); PIRSR637944-1 (PIRSR); PIRSR001488-1 (PIRSR); IPR051063 (PANTHER); IPR017937 (PROSITE_PATTERNS); IPR017937 (PROSITE_PATTERNS); IPR017937 (PROSITE_PATTERNS); IPR017937 (PROSITE_PATTERNS); SIGNAL_PEPTIDE_C_REGION (PHOBIUS); SIGNAL_PEPTIDE (PHOBIUS); SIGNA…	P:GO:0006457; F:GO:0003756; C:GO:0005783	P:protein folding; F:protein disulfide isomerase activity; C:endoplasmic reticulum
true	[INTERPRO, BLASTED, MAPPED, GO-SLIM]	XP_031550117.1	ubiquinone biosynthesis monooxygenase COQ6, mitochondrial-like	663	1	0.0	100.0	5	P:GO:0006744; F:GO:0004497; F:GO:0016705; F:GO:0071949; C:GO:0005739	P:ubiquinone biosynthetic process; F:monooxygenase activity; F:oxidoreductase activity, acting on paired donors, with incorporation or reduction of molecular oxygen; F:FAD binding; C:mitochondrion	EC:1.14	Acting on paired donors, with incorporation or reduction of molecular oxygen. The oxygen incorporated need not be derived from O2	PR00420 (PRINTS); G3DSA:3.20.80.10:FF:000002 (FUNFAM); G3DSA:3.50.50.60:FF:000086 (FUNFAM); IPR011256 (G3DSA:3.20.80.GENE3D); IPR038534 (G3DSA:1.25.40.GENE3D); IPR006917 (PFAM); IPR010971 (NCBIFAM); IPR036188 (G3DSA:3.50.50.GENE3D); IPR002938 (PFAM); IPR051205 (PANTHER); NON_CYTOPLASMIC_DOMAIN (PHOBIUS); CYTOPLASMIC_DOMAIN (PHOBIUS); TRANSMEMBRANE (PHOBIUS); IPR036188 (SUPERFAMILY); IPR011256 (SU…	P:GO:0006744; F:GO:0016705; F:GO:0050660; F:GO:0071949; C:GO:0005739	P:ubiquinone biosynthetic process; F:oxidoreductase activity, acting on paired donors, with incorporation or reduction of molecular oxygen; F:flavin adenine dinucleotide binding; F:FAD binding; C:mitochondrion
true	[INTERPRO, BLASTED, MAPPED, GO-SLIM]	XP_031558114.1	L-amino-acid oxidase-like	508	1	0.0	100.0	2	F:GO:0016491; C:GO:0005741	F:oxidoreductase activity; C:mitochondrial outer membrane	EC:1	Oxidoreductases	PR00419 (PRINTS); IPR002937 (PFAM); PF13450 (PFAM); IPR036188 (G3DSA:3.50.50.GENE3D); PIRSR038051-1 (PIRSR); PIRSR000362-1 (PIRSR); IPR050703 (PANTHER); IPR036188 (SUPERFAMILY)	F:GO:0016491	F:oxidoreductase activity
true	[INTERPRO, BLASTED, MAPPED, GO-SLIM]	XP_031556809.1	dihydropyrimidine dehydrogenase [NADP(+)]-like	1026	1	0.0	100.0	12	P:GO:0006207; P:GO:0006210; P:GO:0006212; P:GO:0019483; P:GO:0044205; F:GO:0002058; F:GO:0004152; F:GO:0017113; F:GO:0046872; F:GO:0050661; F:GO:0051539; C:GO:0005829	P:'de novo' pyrimidine nucleobase biosynthetic process; P:thymine catabolic process; P:uracil catabolic process; P:beta-alanine biosynthetic process; P:'de novo' UMP biosynthetic process; F:uracil binding; F:dihydroorotate dehydrogenase activity; F:dihydropyrimidine dehydrogenase (NADP+) activity; F:metal ion binding; F:NADP binding; F:4 iron, 4 sulfur cluster binding; C:cytosol	EC:1.3.1.2	dihydropyrimidine dehydrogenase (NADP(+))	PR00419 (PRINTS); G3DSA:3.50.50.60:FF:000061 (FUNFAM); G3DSA:3.50.50.60:FF:000056 (FUNFAM); G3DSA:1.10.1060.10:FF:000007 (FUNFAM); G3DSA:3.20.20.70:FF:000027 (FUNFAM); G3DSA:3.30.70.20:FF:000023 (FUNFAM); IPR036188 (G3DSA:3.50.50.GENE3D); IPR005720 (PFAM); G3DSA:3.30.70.20 (GENE3D); IPR009051 (G3DSA:1.10.1060.GENE3D); PF14697 (PFAM); IPR013785 (G3DSA:3.20.20.GENE3D); IPR028261 (PFAM); IPR023753 (…	P:GO:0006207; P:GO:0006210; P:GO:0006212; F:GO:0002058; F:GO:0016491; F:GO:0016627; F:GO:0017113; F:GO:0050661; F:GO:0051536; C:GO:0005737; C:GO:0005829	P:'de novo' pyrimidine nucleobase biosynthetic process; P:thymine catabolic process; P:uracil catabolic process; F:uracil binding; F:oxidoreductase activity; F:oxidoreductase activity, acting on the CH-CH group of donors; F:dihydropyrimidine dehydrogenase (NADP+) activity; F:NADP binding; F:iron-sulfur cluster binding; C:cytoplasm; C:cytosol
true	[INTERPRO, BLASTED, MAPPED, GO-SLIM]	XP_031564459.1	apoptosis-inducing factor 1, mitochondrial-like	634	1	0.0	100.0	7	P:GO:0006915; P:GO:0033108; F:GO:0016174; F:GO:0046983; F:GO:0071949; C:GO:0005739; C:GO:0016020	P:apoptotic process; P:mitochondrial respiratory chain complex assembly; F:NAD(P)H oxidase H2O2-forming activity; F:protein dimerization activity; F:FAD binding; C:mitochondrion; C:membrane	EC:1.6.3.1	NAD(P)H oxidase (H2O2-forming)	PR00411 (PRINTS); PR00368 (PRINTS); SM01353 (SMART); IPR016156 (G3DSA:3.30.390.GENE3D); IPR029324 (PFAM); IPR036188 (G3DSA:3.50.50.GENE3D); IPR036188 (G3DSA:3.50.50.GENE3D); IPR023753 (PFAM); PIRSR000350-3 (PIRSR); IPR050446 (PANTHER); CYTOPLASMIC_DOMAIN (PHOBIUS); TRANSMEMBRANE (PHOBIUS); NON_CYTOPLASMIC_DOMAIN (PHOBIUS); IPR016156 (SUPERFAMILY); IPR036188 (SUPERFAMILY); IPR036188 (SUPERFAMILY);…	P:GO:0006915; P:GO:0012501; P:GO:0033108; F:GO:0016174; F:GO:0016491; F:GO:0016651; F:GO:0046983; F:GO:0071949; C:GO:0005737; C:GO:0005739	P:apoptotic process; P:programmed cell death; P:mitochondrial respiratory chain complex assembly; F:NAD(P)H oxidase H2O2-forming activity; F:oxidoreductase activity; F:oxidoreductase activity, acting on NAD(P)H; F:protein dimerization activity; F:FAD binding; C:cytoplasm; C:mitochondrion
true	[INTERPRO, BLASTED, MAPPED, GO-SLIM]	tr|A0A6P8H1U8|A0A6P8H1U8_ACTTE	dihydrolipoyl dehydrogenase, mitochondrial-like	511	1	0.0	100.0	6	P:GO:0006090; P:GO:0006103; F:GO:0004148; F:GO:0050660; C:GO:0005739; C:GO:0045252	P:pyruvate metabolic process; P:2-oxoglutarate metabolic process; F:dihydrolipoyl dehydrogenase activity; F:flavin adenine dinucleotide binding; C:mitochondrion; C:oxoglutarate dehydrogenase complex	EC:1.8.1.4	dihydrolipoyl dehydrogenase	PR00411 (PRINTS); PR00368 (PRINTS); G3DSA:3.30.390.30:FF:000001 (FUNFAM); G3DSA:3.50.50.60:FF:000001 (FUNFAM); IPR016156 (G3DSA:3.30.390.GENE3D); IPR036188 (G3DSA:3.50.50.GENE3D); IPR036188 (G3DSA:3.50.50.GENE3D); IPR023753 (PFAM); IPR006258 (NCBIFAM); IPR004099 (PFAM); IPR001100 (PIRSF); PIRSR000350-3 (PIRSR); PIRSR000350-2 (PIRSR); PIRSR000238-1 (PIRSR); PIRSR000350-4 (PIRSR); IPR050151 (PANTHE…	P:GO:0006090; P:GO:0006103; F:GO:0004148; F:GO:0016491; F:GO:0016668; F:GO:0050660; C:GO:0005739; C:GO:0045252	P:pyruvate metabolic process; P:2-oxoglutarate metabolic process; F:dihydrolipoyl dehydrogenase activity; F:oxidoreductase activity; F:oxidoreductase activity, acting on a sulfur group of donors, NAD(P) as acceptor; F:flavin adenine dinucleotide binding; C:mitochondrion; C:oxoglutarate dehydrogenase complex
true	[INTERPRO, BLASTED, MAPPED, GO-SLIM]	XP_031549333.1	electron transfer flavoprotein-ubiquinone oxidoreductase, mitochondrial-like	613	1	0.0	100.0	5	P:GO:0022904; F:GO:0004174; F:GO:0046872; F:GO:0051539; C:GO:0005743	P:respiratory electron transport chain; F:electron-transferring-flavoprotein dehydrogenase activity; F:metal ion binding; F:4 iron, 4 sulfur cluster binding; C:mitochondrial inner membrane	EC:1.5.5.1	electron-transferring-flavoprotein dehydrogenase	PR00411 (PRINTS); G3DSA:3.30.70.20:FF:000088 (FUNFAM); IPR049398 (PFAM); IPR036188 (G3DSA:3.50.50.GENE3D); G3DSA:3.30.9.90 (GENE3D); PF13450 (PFAM); G3DSA:3.30.70.20 (GENE3D); IPR007859 (PFAM); PIRSR000238-1 (PIRSR); PIRSR000068-1 (PIRSR); IPR040156 (PANTHER); CYTOPLASMIC_DOMAIN (PHOBIUS); TRANSMEMBRANE (PHOBIUS); NON_CYTOPLASMIC_DOMAIN (PHOBIUS); IPR017896 (PROSITE_PROFILES); IPR036188 (SUPERFAM…	P:GO:0022900; F:GO:0004174; F:GO:0051536; C:GO:0005743	P:electron transport chain; F:electron-transferring-flavoprotein dehydrogenase activity; F:iron-sulfur cluster binding; C:mitochondrial inner membrane
true	[INTERPRO, BLASTED, MAPPED, GO-SLIM]	tr|A0A6P8JEZ6|A0A6P8JEZ6_ACTTE	crk-like protein isoform X2	229	1	1.71E-172	100.0	5	P:GO:0007167; P:GO:0016477; F:GO:0030971; F:GO:0035591; C:GO:0005737	P:enzyme-linked receptor protein signaling pathway; P:cell migration; F:receptor tyrosine kinase binding; F:signaling adaptor activity; C:cytoplasm			PR00401 (PRINTS); PR00499 (PRINTS); IPR001452 (PRINTS); IPR000980 (SMART); IPR001452 (SMART); G3DSA:2.30.30.40 (GENE3D); IPR036860 (G3DSA:3.30.505.GENE3D); G3DSA:2.30.30.40 (GENE3D); IPR001452 (PFAM); IPR001452 (PFAM); IPR000980 (PFAM); IPR051184 (PANTHER); IPR001452 (PROSITE_PROFILES); IPR001452 (PROSITE_PROFILES); IPR000980 (PROSITE_PROFILES); IPR036028 (SUPERFAMILY); IPR036860 (SUPERFAMILY)	P:GO:0007167; P:GO:0016477; F:GO:0005515; F:GO:0030971; F:GO:0035591; C:GO:0005737	P:enzyme-linked receptor protein signaling pathway; P:cell migration; F:protein binding; F:receptor tyrosine kinase binding; F:signaling adaptor activity; C:cytoplasm
true	[INTERPRO, BLASTED, MAPPED, GO-SLIM]	XP_031570503.1	ras GTPase-activating protein 1-like	916	1	0.0	100.0	1	F:GO:0005096	F:GTPase activator activity			PR00401 (PRINTS); IPR001452 (SMART); IPR001936 (SMART); IPR001849 (SMART); IPR000980 (SMART); IPR000008 (SMART); IPR001849 (PFAM); IPR036860 (G3DSA:3.30.505.GENE3D); IPR011993 (G3DSA:2.30.29.GENE3D); IPR001452 (PFAM); IPR035892 (G3DSA:2.60.40.GENE3D); IPR000980 (PFAM); IPR001936 (PFAM); G3DSA:2.30.30.40 (GENE3D); IPR008936 (G3DSA:1.10.506.GENE3D); IPR008936 (G3DSA:1.10.506.GENE3D); IPR000008 (PFA…	P:GO:0043087; F:GO:0005515	P:regulation of GTPase activity; F:protein binding
true	[INTERPRO, BLASTED, MAPPED, GO-SLIM]	XP_031556883.1	tyrosine-protein kinase SRK2-like	527	1	0.0	100.0	2	F:GO:0004715; F:GO:0005524	F:non-membrane spanning protein tyrosine kinase activity; F:ATP binding	EC:2.7.10.2	non-specific protein-tyrosine kinase	PR00401 (PRINTS); IPR001452 (PRINTS); IPR001245 (PRINTS); G3DSA:2.30.30.40:FF:000208 (FUNFAM); G3DSA:3.30.200.20:FF:000036 (FUNFAM); G3DSA:3.30.505.10:FF:000044 (FUNFAM); G3DSA:1.10.510.10:FF:000553 (FUNFAM); IPR020635 (SMART); IPR000980 (SMART); IPR001452 (SMART); IPR001245 (PFAM); G3DSA:3.30.200.20 (GENE3D); G3DSA:1.10.510.10 (GENE3D); IPR000980 (PFAM); IPR001452 (PFAM); G3DSA:2.30.30.40 (GENE3…	P:GO:0006468; F:GO:0004672; F:GO:0004713; F:GO:0005515; F:GO:0005524	P:protein phosphorylation; F:protein kinase activity; F:protein tyrosine kinase activity; F:protein binding; F:ATP binding
true	[INTERPRO, BLASTED, MAPPED, GO-SLIM]	XP_031549081.1	tyrosine-protein kinase SRK2-like	637	1	0.0	100.0	5	P:GO:0035556; F:GO:0004715; F:GO:0005524; F:GO:0008270; C:GO:0005737	P:intracellular signal transduction; F:non-membrane spanning protein tyrosine kinase activity; F:ATP binding; F:zinc ion binding; C:cytoplasm	EC:2.7.10.2	non-specific protein-tyrosine kinase	PR00401 (PRINTS); IPR001452 (PRINTS); IPR001245 (PRINTS); G3DSA:1.10.510.10:FF:000052 (FUNFAM); G3DSA:3.30.200.20:FF:000053 (FUNFAM); IPR001562 (SMART); IPR000980 (SMART); IPR001452 (SMART); IPR020635 (SMART); IPR001849 (SMART); IPR001452 (PFAM); IPR001245 (PFAM); IPR001562 (PFAM); IPR036860 (G3DSA:3.30.505.GENE3D); G3DSA:2.30.30.40 (GENE3D); IPR000980 (PFAM); G3DSA:3.30.200.20 (GENE3D); IPR00184…	P:GO:0006468; P:GO:0035556; F:GO:0004672; F:GO:0004713; F:GO:0005515; F:GO:0005524	P:protein phosphorylation; P:intracellular signal transduction; F:protein kinase activity; F:protein tyrosine kinase activity; F:protein binding; F:ATP binding
true	[INTERPRO, BLASTED, MAPPED, GO-SLIM]	tr|A0A6P8H8M0|A0A6P8H8M0_ACTTE	cytoplasmic protein NCK2-like	373	1	5.48E-280	100.0	5	P:GO:0016477; P:GO:0048013; F:GO:0030971; F:GO:0035591; C:GO:0005737	P:cell migration; P:ephrin receptor signaling pathway; F:receptor tyrosine kinase binding; F:signaling adaptor activity; C:cytoplasm			PR00401 (PRINTS); IPR001452 (PRINTS); G3DSA:2.30.30.40:FF:000061 (FUNFAM); G3DSA:2.30.30.40:FF:000110 (FUNFAM); IPR001452 (SMART); IPR000980 (SMART); G3DSA:2.30.30.40 (GENE3D); G3DSA:2.30.30.40 (GENE3D); G3DSA:2.30.30.40 (GENE3D); IPR001452 (PFAM); IPR036860 (G3DSA:3.30.505.GENE3D); IPR000980 (PFAM); IPR051184 (PANTHER); IPR001452 (PROSITE_PROFILES); IPR001452 (PROSITE_PROFILES); IPR000980 (PROSI…	P:GO:0007167; P:GO:0016477; P:GO:0048013; F:GO:0005515; F:GO:0030971; F:GO:0035591; C:GO:0005737	P:enzyme-linked receptor protein signaling pathway; P:cell migration; P:ephrin receptor signaling pathway; F:protein binding; F:receptor tyrosine kinase binding; F:signaling adaptor activity; C:cytoplasm
true	[INTERPRO, BLASTED, MAPPED, GO-SLIM]	tr|A0A6P8I9M1|A0A6P8I9M1_ACTTE	tyrosine-protein kinase CSK-like	445	1	0.0	100.0	2	F:GO:0004715; F:GO:0005524	F:non-membrane spanning protein tyrosine kinase activity; F:ATP binding	EC:2.7.10.2	non-specific protein-tyrosine kinase	PR00401 (PRINTS); IPR001245 (PRINTS); IPR001452 (PRINTS); G3DSA:3.30.505.10:FF:000023 (FUNFAM); G3DSA:1.10.510.10:FF:000272 (FUNFAM); IPR020635 (SMART); IPR001452 (SMART); IPR000980 (SMART); G3DSA:1.10.510.10 (GENE3D); IPR001245 (PFAM); IPR000980 (PFAM); IPR001452 (PFAM); G3DSA:2.30.30.40 (GENE3D); IPR036860 (G3DSA:3.30.505.GENE3D); PIRSR000619-1 (PIRSR); PIRSR000660-2 (PIRSR); PIRSR630220-1 (PIR…	P:GO:0006468; F:GO:0004672; F:GO:0004713; F:GO:0005515; F:GO:0005524	P:protein phosphorylation; F:protein kinase activity; F:protein tyrosine kinase activity; F:protein binding; F:ATP binding
true	[INTERPRO, BLASTED, MAPPED, GO-SLIM]	XP_031568891.1	tyrosine-protein kinase HTK16-like	767	1	0.0	100.0	2	F:GO:0004715; F:GO:0005524	F:non-membrane spanning protein tyrosine kinase activity; F:ATP binding	EC:2.7.10.2	non-specific protein-tyrosine kinase	PR00401 (PRINTS); IPR001245 (PRINTS); G3DSA:1.10.510.10:FF:000521 (FUNFAM); IPR020635 (SMART); IPR002110 (SMART); IPR000980 (SMART); IPR036770 (G3DSA:1.25.40.GENE3D); IPR036770 (G3DSA:1.25.40.GENE3D); G3DSA:3.30.200.20 (GENE3D); IPR002110 (PFAM); IPR036860 (G3DSA:3.30.505.GENE3D); IPR001245 (PFAM); G3DSA:1.10.510.10 (GENE3D); IPR000980 (PFAM); IPR036860 (G3DSA:3.30.505.GENE3D); PIRSR000550-1 (PIR…	P:GO:0006468; F:GO:0004672; F:GO:0004713; F:GO:0005515; F:GO:0005524	P:protein phosphorylation; F:protein kinase activity; F:protein tyrosine kinase activity; F:protein binding; F:ATP binding
true	[INTERPRO, BLASTED, MAPPED, GO-SLIM]	tr|A0A6P8I8N8|A0A6P8I8N8_ACTTE	Dual adapter for phosphotyrosine and 3-phosphotyrosine and 3-phosphoinositide OS=Stylophora pistillata OX=50429 GN=Dapp1 PE=4 SV=1	256	20	0.0	77.06	5	P:GO:0007399; P:GO:0044782; P:GO:0045184; C:GO:0005886; C:GO:0097541	P:nervous system development; P:cilium organization; P:establishment of protein localization; C:plasma membrane; C:axonemal basal plate			PR00401 (PRINTS); G3DSA:2.30.29.30:FF:000286 (FUNFAM); IPR000980 (SMART); IPR001849 (SMART); IPR001849 (PFAM); IPR011993 (G3DSA:2.30.29.GENE3D); IPR036860 (G3DSA:3.30.505.GENE3D); IPR000980 (PFAM); IPR051707 (PANTHER); IPR000980 (PROSITE_PROFILES); IPR001849 (PROSITE_PROFILES); cd10573 (CDD); SSF50729 (SUPERFAMILY); IPR036860 (SUPERFAMILY)	no GO terms	no GO terms
true	[INTERPRO, BLASTED, MAPPED, GO-SLIM]	tr|A0A6P8HJU0|A0A6P8HJU0_ACTTE	nephrocystin-3-like, partial	459	1	4.41E-158	100.0	3	C:GO:0005737; C:GO:0005871; C:GO:0005874	C:cytoplasm; C:kinesin complex; C:microtubule			PR00381 (PRINTS); IPR019734 (SMART); PF13424 (PFAM); IPR011990 (G3DSA:1.25.40.GENE3D); IPR011990 (G3DSA:1.25.40.GENE3D); PTHR45641 (PANTHER); IPR019734 (PROSITE_PROFILES); IPR019734 (PROSITE_PROFILES); IPR019734 (PROSITE_PROFILES); IPR019734 (PROSITE_PROFILES); IPR011990 (SUPERFAMILY)	F:GO:0005515	F:protein binding
true	[INTERPRO, BLASTED, MAPPED, GO-SLIM]	XP_031573241.1	apoptosis-inducing factor 3-like isoform X1	593	1	0.0	100.0	4	F:GO:0016651; F:GO:0046872; F:GO:0051537; C:GO:0005737	F:oxidoreductase activity, acting on NAD(P)H; F:metal ion binding; F:2 iron, 2 sulfur cluster binding; C:cytoplasm	EC:1.6	Acting on NADH or NADPH	PR00368 (PRINTS); PR00469 (PRINTS); G3DSA:2.102.10.10:FF:000003 (FUNFAM); IPR028202 (PFAM); IPR023753 (PFAM); IPR036922 (G3DSA:2.102.10.GENE3D); IPR016156 (G3DSA:3.30.390.GENE3D); IPR036188 (G3DSA:3.50.50.GENE3D); IPR017941 (PFAM); IPR036188 (G3DSA:3.50.50.GENE3D); PIRSR000350-3 (PIRSR); PIRSR000238-1 (PIRSR); IPR050446 (PANTHER); SIGNAL_PEPTIDE_C_REGION (PHOBIUS); NON_CYTOPLASMIC_DOMAIN (PHOBIUS…	F:GO:0016491; F:GO:0016651; F:GO:0051537; C:GO:0005737	F:oxidoreductase activity; F:oxidoreductase activity, acting on NAD(P)H; F:2 iron, 2 sulfur cluster binding; C:cytoplasm
true	[INTERPRO, BLASTED, MAPPED, GO-SLIM]	XP_031552768.1	glutathione reductase, mitochondrial-like	467	1	0.0	100.0	9	P:GO:0006749; P:GO:0034599; P:GO:0045454; P:GO:0098869; F:GO:0004362; F:GO:0050660; F:GO:0050661; C:GO:0005739; C:GO:0005829	P:glutathione metabolic process; P:cellular response to oxidative stress; P:cell redox homeostasis; P:cellular oxidant detoxification; F:glutathione-disulfide reductase (NADPH) activity; F:flavin adenine dinucleotide binding; F:NADP binding; C:mitochondrion; C:cytosol	EC:1.8.1.7	glutathione-disulfide reductase	PR00368 (PRINTS); PR00411 (PRINTS); G3DSA:3.50.50.60:FF:000671 (FUNFAM); G3DSA:3.50.50.60:FF:000484 (FUNFAM); G3DSA:3.50.50.60:FF:000141 (FUNFAM); G3DSA:3.30.390.30:FF:000003 (FUNFAM); IPR036188 (G3DSA:3.50.50.GENE3D); IPR023753 (PFAM); IPR004099 (PFAM); IPR001100 (PIRSF); IPR006322 (NCBIFAM); IPR016156 (G3DSA:3.30.390.GENE3D); IPR036188 (G3DSA:3.50.50.GENE3D); PIRSR000350-4 (PIRSR); PIRSR000238-…	P:GO:0006749; P:GO:0034599; P:GO:0045454; F:GO:0004362; F:GO:0016491; F:GO:0016668; F:GO:0050660; F:GO:0050661; C:GO:0005739; C:GO:0005829	P:glutathione metabolic process; P:cellular response to oxidative stress; P:cell redox homeostasis; F:glutathione-disulfide reductase (NADPH) activity; F:oxidoreductase activity; F:oxidoreductase activity, acting on a sulfur group of donors, NAD(P) as acceptor; F:flavin adenine dinucleotide binding; F:NADP binding; C:mitochondrion; C:cytosol
true	[INTERPRO, BLASTED, MAPPED, GO-SLIM]	CAH3045498.1	unnamed protein product	510	1	0.0	100.0	6	P:GO:0006090; P:GO:0006103; F:GO:0004148; F:GO:0050660; C:GO:0005739; C:GO:0045252	P:pyruvate metabolic process; P:2-oxoglutarate metabolic process; F:dihydrolipoyl dehydrogenase activity; F:flavin adenine dinucleotide binding; C:mitochondrion; C:oxoglutarate dehydrogenase complex	EC:1.8.1.4	dihydrolipoyl dehydrogenase	PR00368 (PRINTS); PR00411 (PRINTS); G3DSA:3.30.390.30:FF:000001 (FUNFAM); G3DSA:3.50.50.60:FF:000001 (FUNFAM); IPR001100 (PIRSF); IPR036188 (G3DSA:3.50.50.GENE3D); IPR036188 (G3DSA:3.50.50.GENE3D); IPR006258 (NCBIFAM); IPR004099 (PFAM); IPR016156 (G3DSA:3.30.390.GENE3D); IPR023753 (PFAM); PIRSR000350-2 (PIRSR); PIRSR000238-1 (PIRSR); PIRSR000350-4 (PIRSR); PIRSR000350-3 (PIRSR); IPR050151 (PANTHE…	P:GO:0006090; P:GO:0006103; F:GO:0004148; F:GO:0016491; F:GO:0016668; F:GO:0050660; C:GO:0005739; C:GO:0045252	P:pyruvate metabolic process; P:2-oxoglutarate metabolic process; F:dihydrolipoyl dehydrogenase activity; F:oxidoreductase activity; F:oxidoreductase activity, acting on a sulfur group of donors, NAD(P) as acceptor; F:flavin adenine dinucleotide binding; C:mitochondrion; C:oxoglutarate dehydrogenase complex
true	[INTERPRO, BLASTED, MAPPED, GO-SLIM]	XP_001634832.3	Ferroptosis suppressor protein 1 OS=Exaiptasia diaphana OX=2652724 PE=3 SV=1	411	20	0.0	67.83	4	P:GO:0022904; F:GO:0004174; F:GO:0050660; C:GO:0005737	P:respiratory electron transport chain; F:electron-transferring-flavoprotein dehydrogenase activity; F:flavin adenine dinucleotide binding; C:cytoplasm	EC:1.5.5.1	electron-transferring-flavoprotein dehydrogenase	PR00368 (PRINTS); G3DSA:3.50.50.100:FF:000006 (FUNFAM); G3DSA:3.50.50.100 (GENE3D); IPR023753 (PFAM); PIRSR000350-3 (PIRSR); PIRSR000238-1 (PIRSR); PTHR43735 (PANTHER); TRANSMEMBRANE (PHOBIUS); CYTOPLASMIC_DOMAIN (PHOBIUS); NON_CYTOPLASMIC_DOMAIN (PHOBIUS); IPR036188 (SUPERFAMILY)	F:GO:0004174; F:GO:0016491; F:GO:0050660; C:GO:0005737	F:electron-transferring-flavoprotein dehydrogenase activity; F:oxidoreductase activity; F:flavin adenine dinucleotide binding; C:cytoplasm
true	[INTERPRO, BLASTED]	tr|A0A913X675|A0A913X675_EXADI	apoptosis-inducing factor 2	412	1	4.18E-297	100.0						PR00368 (PRINTS); G3DSA:3.50.50.100:FF:000006 (FUNFAM); G3DSA:3.50.50.100 (GENE3D); IPR023753 (PFAM); PIRSR000350-3 (PIRSR); PIRSR000189-1 (PIRSR); PIRSR011396-2 (PIRSR); PIRSR604419-1 (PIRSR); PTHR43735 (PANTHER); IPR036188 (SUPERFAMILY)	F:GO:0004174; F:GO:0016491; F:GO:0050660; C:GO:0005737	F:electron-transferring-flavoprotein dehydrogenase activity; F:oxidoreductase activity; F:flavin adenine dinucleotide binding; C:cytoplasm
true	[INTERPRO, BLASTED, MAPPED, GO-SLIM]	XP_031559785.1	calsequestrin-1-like	425	1	3.04E-292	100.0	3	P:GO:0051279; F:GO:0005509; C:GO:0033018	P:regulation of release of sequestered calcium ion into cytosol; F:calcium ion binding; C:sarcoplasmic reticulum lumen			PR00312 (PRINTS); G3DSA:3.40.30.10:FF:000346 (FUNFAM); IPR001393 (PFAM); G3DSA:3.40.30.10 (GENE3D); G3DSA:3.40.30.10 (GENE3D); G3DSA:3.40.30.10 (GENE3D); PTHR10033 (PANTHER); NON_CYTOPLASMIC_DOMAIN (PHOBIUS); SIGNAL_PEPTIDE (PHOBIUS); SIGNAL_PEPTIDE_H_REGION (PHOBIUS); SIGNAL_PEPTIDE_C_REGION (PHOBIUS); SIGNAL_PEPTIDE_N_REGION (PHOBIUS); SignalP-noTM (SIGNALP_EUK); SignalP-TM (SIGNALP_GRAM_POSITI…	P:GO:0051279; F:GO:0005509; C:GO:0033018	P:regulation of release of sequestered calcium ion into cytosol; F:calcium ion binding; C:sarcoplasmic reticulum lumen
true	[INTERPRO, BLASTED, MAPPED, GO-SLIM]	tr|A0A6P8HUR4|A0A6P8HUR4_ACTTE	hypoxia up-regulated protein 1-like, partial	297	1	1.32E-210	100.0	5	P:GO:0006457; P:GO:0030968; F:GO:0005524; F:GO:0140662; C:GO:0034663	P:protein folding; P:endoplasmic reticulum unfolded protein response; F:ATP binding; F:ATP-dependent protein folding chaperone; C:endoplasmic reticulum chaperone complex			PR00301 (PRINTS); IPR013126 (PFAM); G3DSA:3.30.420.40 (GENE3D); IPR013126 (PANTHER); SIGNAL_PEPTIDE_N_REGION (PHOBIUS); SIGNAL_PEPTIDE (PHOBIUS); NON_CYTOPLASMIC_DOMAIN (PHOBIUS); SIGNAL_PEPTIDE_H_REGION (PHOBIUS); SIGNAL_PEPTIDE_C_REGION (PHOBIUS); SignalP-noTM (SIGNALP_EUK); IPR043129 (SUPERFAMILY); IPR043129 (SUPERFAMILY); TMhelix (TMHMM)	P:GO:0030968; F:GO:0005524; F:GO:0140662; C:GO:0034663	P:endoplasmic reticulum unfolded protein response; F:ATP binding; F:ATP-dependent protein folding chaperone; C:endoplasmic reticulum chaperone complex
true	[INTERPRO, BLASTED, MAPPED, GO-SLIM]	tr|A0A6P8J6P9|A0A6P8J6P9_ACTTE	Tetraspanin OS=Exaiptasia diaphana OX=2652724 PE=3 SV=1	245	20	1.4028E-180	67.63	1	C:GO:0005886	C:plasma membrane			PR00259 (PRINTS); IPR018499 (PFAM); IPR008952 (G3DSA:1.10.1450.GENE3D); IPR000301 (PIRSF); IPR018499 (PANTHER); CYTOPLASMIC_DOMAIN (PHOBIUS); TRANSMEMBRANE (PHOBIUS); CYTOPLASMIC_DOMAIN (PHOBIUS); CYTOPLASMIC_DOMAIN (PHOBIUS); NON_CYTOPLASMIC_DOMAIN (PHOBIUS); NON_CYTOPLASMIC_DOMAIN (PHOBIUS); TRANSMEMBRANE (PHOBIUS); TRANSMEMBRANE (PHOBIUS); TRANSMEMBRANE (PHOBIUS); IPR008952 (SUPERFAMILY); TMhe…	C:GO:0005886; C:GO:0016020	C:plasma membrane; C:membrane
true	[INTERPRO, BLASTED, MAPPED, GO-SLIM]	XP_031571519.1	Tetraspanin OS=Exaiptasia diaphana OX=2652724 PE=3 SV=1	235	20	3.06384E-175	71.7	1	C:GO:0005886	C:plasma membrane			PR00259 (PRINTS); IPR000301 (PIRSF); IPR008952 (G3DSA:1.10.1450.GENE3D); IPR018499 (PFAM); IPR018499 (PANTHER); TRANSMEMBRANE (PHOBIUS); TRANSMEMBRANE (PHOBIUS); TRANSMEMBRANE (PHOBIUS); CYTOPLASMIC_DOMAIN (PHOBIUS); CYTOPLASMIC_DOMAIN (PHOBIUS); CYTOPLASMIC_DOMAIN (PHOBIUS); TRANSMEMBRANE (PHOBIUS); NON_CYTOPLASMIC_DOMAIN (PHOBIUS); NON_CYTOPLASMIC_DOMAIN (PHOBIUS); cd03127 (CDD); IPR008952 (SUP…	C:GO:0005886; C:GO:0016020	C:plasma membrane; C:membrane
true	[INTERPRO, BLASTED, MAPPED, GO-SLIM]	tr|A0A6P8IUG2|A0A6P8IUG2_ACTTE	tetraspanin-33-like	284	1	3.93E-210	100.0	1	C:GO:0005886	C:plasma membrane			PR00259 (PRINTS); G3DSA:1.10.1450.10:FF:000011 (FUNFAM); IPR008952 (G3DSA:1.10.1450.GENE3D); IPR000301 (PIRSF); IPR018499 (PFAM); IPR018499 (PANTHER); CYTOPLASMIC_DOMAIN (PHOBIUS); TRANSMEMBRANE (PHOBIUS); CYTOPLASMIC_DOMAIN (PHOBIUS); CYTOPLASMIC_DOMAIN (PHOBIUS); TRANSMEMBRANE (PHOBIUS); TRANSMEMBRANE (PHOBIUS); TRANSMEMBRANE (PHOBIUS); NON_CYTOPLASMIC_DOMAIN (PHOBIUS); NON_CYTOPLASMIC_DOMAIN (…	C:GO:0005886; C:GO:0016020	C:plasma membrane; C:membrane
true	[INTERPRO, BLASTED]	tr|A0A6G3MEK4|A0A6G3MEK4_HENSL	hypothetical protein HZS_5193, partial	515	1	0.0	100.0						PR00121 (PRINTS); PR00119 (PRINTS); G3DSA:3.40.1110.10:FF:000001 (FUNFAM); G3DSA:3.40.50.1000:FF:000083 (FUNFAM); G3DSA:3.40.50.1000:FF:000001 (FUNFAM); G3DSA:1.20.1110.10:FF:000095 (FUNFAM); PF13246 (PFAM); IPR023214 (G3DSA:3.40.50.GENE3D); IPR023299 (G3DSA:3.40.1110.GENE3D); IPR001757 (NCBIFAM); G3DSA:1.20.1110.10 (GENE3D); IPR006068 (PFAM); SFLDG00002 (SFLD); IPR044492 (SFLD); IPR050510 (PANTH…	P:GO:0006883; P:GO:0030007; P:GO:0036376; P:GO:1902600; P:GO:1990573; F:GO:0000166; F:GO:0005215; F:GO:0005391; F:GO:0005524; F:GO:0016887; F:GO:0019829; C:GO:0005886; C:GO:0016020	P:intracellular sodium ion homeostasis; P:intracellular potassium ion homeostasis; P:sodium ion export across plasma membrane; P:proton transmembrane transport; P:potassium ion import across plasma membrane; F:nucleotide binding; F:transporter activity; F:P-type sodium:potassium-exchanging transporter activity; F:ATP binding; F:ATP hydrolysis activity; F:ATPase-coupled monoatomic cation transmemb…
true	[INTERPRO, BLASTED, MAPPED, GO-SLIM]	tr|A0A6P8I4K4|A0A6P8I4K4_ACTTE	plasma membrane calcium-transporting ATPase 4-like isoform X1	1127	1	0.0	100.0	8	P:GO:0051480; P:GO:0070588; F:GO:0005388; F:GO:0005516; F:GO:0005524; F:GO:0016887; C:GO:0005886; C:GO:0043231	P:regulation of cytosolic calcium ion concentration; P:calcium ion transmembrane transport; F:P-type calcium transporter activity; F:calmodulin binding; F:ATP binding; F:ATP hydrolysis activity; C:plasma membrane; C:intracellular membrane-bounded organelle	EC:7.2.2.10; EC:3.6.1.15	P-type Ca(2+) transporter; nucleoside-triphosphate phosphatase	PR00121 (PRINTS); PR00119 (PRINTS); G3DSA:1.20.1110.10:FF:000036 (FUNFAM); G3DSA:3.40.1110.10:FF:000092 (FUNFAM); G3DSA:1.20.1110.10:FF:000001 (FUNFAM); G3DSA:2.70.150.10:FF:000001 (FUNFAM); G3DSA:1.20.1110.10:FF:000033 (FUNFAM); IPR004014 (SMART); PF13246 (PFAM); G3DSA:1.20.1110.10 (GENE3D); G3DSA:2.70.150.10 (GENE3D); PF00702 (PFAM); G3DSA:1.20.1110.10 (GENE3D); PF00122 (PFAM); IPR023299 (G3DSA…	P:GO:0006874; P:GO:0051480; P:GO:0070588; F:GO:0000166; F:GO:0005215; F:GO:0005388; F:GO:0005524; F:GO:0016887; F:GO:0019829; C:GO:0005886; C:GO:0016020; C:GO:0043231	P:intracellular calcium ion homeostasis; P:regulation of cytosolic calcium ion concentration; P:calcium ion transmembrane transport; F:nucleotide binding; F:transporter activity; F:P-type calcium transporter activity; F:ATP binding; F:ATP hydrolysis activity; F:ATPase-coupled monoatomic cation transmembrane transporter activity; C:plasma membrane; C:membrane; C:intracellular membrane-bounded orga…
true	[INTERPRO, BLASTED, MAPPED, GO-SLIM]	XP_031573234.1	sarcoplasmic/endoplasmic reticulum calcium ATPase 2-like	1007	1	0.0	100.0	5	P:GO:0070588; F:GO:0005388; F:GO:0005524; F:GO:0016887; C:GO:0033017	P:calcium ion transmembrane transport; F:P-type calcium transporter activity; F:ATP binding; F:ATP hydrolysis activity; C:sarcoplasmic reticulum membrane	EC:7.2.2.10; EC:3.6.1.15	P-type Ca(2+) transporter; nucleoside-triphosphate phosphatase	PR00119 (PRINTS); PR00121 (PRINTS); G3DSA:1.20.1110.10:FF:000065 (FUNFAM); G3DSA:1.20.1110.10:FF:000065 (FUNFAM); G3DSA:2.70.150.10:FF:000055 (FUNFAM); G3DSA:3.40.50.1000:FF:000005 (FUNFAM); G3DSA:3.40.1110.10:FF:000003 (FUNFAM); IPR004014 (SMART); IPR004014 (PFAM); IPR023214 (G3DSA:3.40.50.GENE3D); PF13246 (PFAM); G3DSA:2.70.150.10 (GENE3D); PF00122 (PFAM); IPR006068 (PFAM); G3DSA:1.20.1110.10 (…	P:GO:0006816; F:GO:0000166; F:GO:0005215; F:GO:0005388; F:GO:0005524; F:GO:0016887; C:GO:0016020	P:calcium ion transport; F:nucleotide binding; F:transporter activity; F:P-type calcium transporter activity; F:ATP binding; F:ATP hydrolysis activity; C:membrane
true	[INTERPRO, BLASTED, MAPPED, GO-SLIM]	tr|A0A6P8ISL2|A0A6P8ISL2_ACTTE	probable phospholipid-transporting ATPase IA isoform X1	1160	1	0.0	100.0	7	P:GO:0045332; F:GO:0000287; F:GO:0005524; F:GO:0016887; F:GO:0140326; C:GO:0005802; C:GO:0005886	P:phospholipid translocation; F:magnesium ion binding; F:ATP binding; F:ATP hydrolysis activity; F:ATPase-coupled intramembrane lipid transporter activity; C:trans-Golgi network; C:plasma membrane	EC:7.6.2.1; EC:3.6.1.15	P-type phospholipid transporter; nucleoside-triphosphate phosphatase	PR00119 (PRINTS); G3DSA:2.70.150.10:FF:000021 (FUNFAM); G3DSA:3.40.1110.10:FF:000055 (FUNFAM); G3DSA:3.40.50.1000:FF:000014 (FUNFAM); IPR032631 (PFAM); IPR006539 (NCBIFAM); IPR023214 (G3DSA:3.40.50.GENE3D); PF00122 (PFAM); G3DSA:2.70.150.10 (GENE3D); IPR032630 (PFAM); IPR001757 (NCBIFAM); IPR023299 (G3DSA:3.40.1110.GENE3D); PF13246 (PFAM); IPR044492 (SFLD); PIRSR002560-1 (PIRSR); SFLDG00002 (SFLD…	P:GO:0015914; P:GO:0045332; F:GO:0000166; F:GO:0000287; F:GO:0005215; F:GO:0005524; F:GO:0016887; F:GO:0140326; C:GO:0005802; C:GO:0005886; C:GO:0016020	P:phospholipid transport; P:phospholipid translocation; F:nucleotide binding; F:magnesium ion binding; F:transporter activity; F:ATP binding; F:ATP hydrolysis activity; F:ATPase-coupled intramembrane lipid transporter activity; C:trans-Golgi network; C:plasma membrane; C:membrane
true	[INTERPRO, BLASTED, MAPPED, GO-SLIM]	XP_031573747.1	plasma membrane calcium-transporting ATPase 3-like	1278	1	0.0	100.0	8	P:GO:0051480; P:GO:0070588; F:GO:0005388; F:GO:0005524; F:GO:0016887; C:GO:0005886; C:GO:0012505; C:GO:0043231	P:regulation of cytosolic calcium ion concentration; P:calcium ion transmembrane transport; F:P-type calcium transporter activity; F:ATP binding; F:ATP hydrolysis activity; C:plasma membrane; C:endomembrane system; C:intracellular membrane-bounded organelle	EC:7.2.2.10; EC:3.6.1.15	P-type Ca(2+) transporter; nucleoside-triphosphate phosphatase	PR00119 (PRINTS); G3DSA:1.20.1110.10 (GENE3D); IPR001757 (NCBIFAM); PF00122 (PFAM); G3DSA:1.20.1110.10 (GENE3D); PF13246 (PFAM); IPR023299 (G3DSA:3.40.1110.GENE3D); G3DSA:2.70.150.10 (GENE3D); IPR023299 (G3DSA:3.40.1110.GENE3D); IPR006068 (PFAM); PTHR24093 (PANTHER); NON_CYTOPLASMIC_DOMAIN (PHOBIUS); NON_CYTOPLASMIC_DOMAIN (PHOBIUS); CYTOPLASMIC_DOMAIN (PHOBIUS); TRANSMEMBRANE (PHOBIUS); TRANSMEM…	P:GO:0006874; P:GO:0051480; F:GO:0000166; F:GO:0005215; F:GO:0005388; F:GO:0005524; F:GO:0016887; F:GO:0019829; C:GO:0005886; C:GO:0016020; C:GO:0043231	P:intracellular calcium ion homeostasis; P:regulation of cytosolic calcium ion concentration; F:nucleotide binding; F:transporter activity; F:P-type calcium transporter activity; F:ATP binding; F:ATP hydrolysis activity; F:ATPase-coupled monoatomic cation transmembrane transporter activity; C:plasma membrane; C:membrane; C:intracellular membrane-bounded organelle
true	[INTERPRO, BLASTED, MAPPED, GO-SLIM]	XP_031574238.1	CAD protein-like isoform X1	2287	1	0.0	100.0	11	P:GO:0006207; P:GO:0006526; P:GO:0006541; P:GO:0044205; F:GO:0004070; F:GO:0004088; F:GO:0004151; F:GO:0005524; F:GO:0016597; F:GO:0046872; C:GO:0005951	P:'de novo' pyrimidine nucleobase biosynthetic process; P:L-arginine biosynthetic process; P:glutamine metabolic process; P:'de novo' UMP biosynthetic process; F:aspartate carbamoyltransferase activity; F:carbamoyl-phosphate synthase (glutamine-hydrolyzing) activity; F:dihydroorotase activity; F:ATP binding; F:amino acid binding; F:metal ion binding; C:carbamoyl-phosphate synthase complex	EC:6.3.5.5; EC:3.5.2.3; EC:2.1.3.2	carbamoyl-phosphate synthase (glutamine-hydrolyzing); dihydroorotase; aspartate carbamoyltransferase	PR00099 (PRINTS); PR00101 (PRINTS); IPR006130 (PRINTS); IPR005483 (PRINTS); G3DSA:1.10.1030.10:FF:000013 (FUNFAM); G3DSA:3.30.470.20:FF:000004 (FUNFAM); G3DSA:3.40.50.20:FF:000012 (FUNFAM); G3DSA:3.40.50.1380:FF:000005 (FUNFAM); G3DSA:3.20.20.140:FF:000015 (FUNFAM); G3DSA:3.50.30.20:FF:000002 (FUNFAM); G3DSA:3.30.1490.20:FF:000001 (FUNFAM); G3DSA:3.40.50.20:FF:000002 (FUNFAM); G3DSA:3.40.50.1370:…	P:GO:0006207; P:GO:0006520; P:GO:0006526; P:GO:0006541; P:GO:0006807; F:GO:0004070; F:GO:0004088; F:GO:0005524; F:GO:0016597; F:GO:0016743; F:GO:0016787; F:GO:0016810; F:GO:0016812; F:GO:0046872; C:GO:0005737; C:GO:0005951	P:'de novo' pyrimidine nucleobase biosynthetic process; P:amino acid metabolic process; P:L-arginine biosynthetic process; P:glutamine metabolic process; P:obsolete nitrogen compound metabolic process; F:aspartate carbamoyltransferase activity; F:carbamoyl-phosphate synthase (glutamine-hydrolyzing) activity; F:ATP binding; F:amino acid binding; F:carboxyl- or carbamoyltransferase activity; F:hydr…
true	[INTERPRO, BLASTED, MAPPED, GO-SLIM]	tr|A0A6P8HHD2|A0A6P8HHD2_ACTTE	GMP synthase [glutamine-hydrolyzing]-like	701	1	0.0	100.0	5	P:GO:0006177; P:GO:0006541; F:GO:0003921; F:GO:0005524; C:GO:0005829	P:GMP biosynthetic process; P:glutamine metabolic process; F:GMP synthase activity; F:ATP binding; C:cytosol	EC:6.3.5.2	GMP synthase (glutamine-hydrolyzing)	PR00097 (PRINTS); PR00096 (PRINTS); G3DSA:3.40.50.880:FF:000013 (FUNFAM); G3DSA:3.40.50.620:FF:000044 (FUNFAM); G3DSA:3.30.300.10:FF:000008 (FUNFAM); IPR004739 (NCBIFAM); IPR014729 (G3DSA:3.40.50.GENE3D); IPR017926 (PFAM); G3DSA:3.30.300.10 (GENE3D); IPR022310 (PFAM); G3DSA:3.30.300.10 (GENE3D); IPR029062 (G3DSA:3.40.50.GENE3D); IPR001674 (PFAM); PIRSR000495-1 (PIRSR); PTHR11922 (PANTHER); IPR025…	P:GO:0006164; P:GO:0006177; F:GO:0003921; F:GO:0003922; F:GO:0005524; C:GO:0005829	P:purine nucleotide biosynthetic process; P:GMP biosynthetic process; F:GMP synthase activity; F:GMP synthase (glutamine-hydrolyzing) activity; F:ATP binding; C:cytosol
true	[INTERPRO, BLASTED, MAPPED, GO-SLIM]	tr|A0A6P8HK35|A0A6P8HK35_ACTTE	dihydrofolate reductase OS=Actinia tenebrosa OX=6105 GN=LOC116293457 PE=4 SV=1	187	20	1.81102E-139	72.68	7	P:GO:0006730; P:GO:0046452; P:GO:0046654; P:GO:0046655; F:GO:0004146; F:GO:0050661; C:GO:0005739	P:one-carbon metabolic process; P:dihydrofolate metabolic process; P:tetrahydrofolate biosynthetic process; P:folic acid metabolic process; F:dihydrofolate reductase activity; F:NADP binding; C:mitochondrion	EC:1.5.1.3	dihydrofolate reductase	PR00070 (PRINTS); G3DSA:3.40.430.10:FF:000002 (FUNFAM); IPR001796 (PFAM); IPR024072 (G3DSA:3.40.430.GENE3D); IPR012259 (PANTHER); IPR001796 (PROSITE_PROFILES); IPR001796 (CDD); IPR024072 (SUPERFAMILY)	P:GO:0046452; P:GO:0046654; P:GO:0046655; F:GO:0004146; F:GO:0050661; C:GO:0005739	P:dihydrofolate metabolic process; P:tetrahydrofolate biosynthetic process; P:folic acid metabolic process; F:dihydrofolate reductase activity; F:NADP binding; C:mitochondrion
true	[INTERPRO, BLASTED, MAPPED, GO-SLIM]	tr|A0A6P8I8N7|A0A6P8I8N7_ACTTE	Muscle, skeletal receptor tyrosine protein kinase-like isoform X2 OS=Actinia tenebrosa OX=6105 GN=LOC116299835 PE=4 SV=1	355	20	0.0	57.78	3	P:GO:0007169; F:GO:0004714; C:GO:0016020	P:cell surface receptor protein tyrosine kinase signaling pathway; F:transmembrane receptor protein tyrosine kinase activity; C:membrane	EC:2.7.10.1	receptor protein-tyrosine kinase	PR00018 (PRINTS); IPR000001 (SMART); IPR038178 (G3DSA:2.40.20.GENE3D); IPR020067 (PFAM); IPR036790 (G3DSA:1.10.2000.GENE3D); IPR000001 (PFAM); PIRSR001150-2 (PIRSR); IPR050759 (PANTHER); NON_CYTOPLASMIC_DOMAIN (PHOBIUS); SIGNAL_PEPTIDE_C_REGION (PHOBIUS); SIGNAL_PEPTIDE_N_REGION (PHOBIUS); SIGNAL_PEPTIDE_H_REGION (PHOBIUS); SIGNAL_PEPTIDE (PHOBIUS); IPR000001 (PROSITE_PROFILES); IPR020067 (PROSIT…	F:GO:0005515	F:protein binding
true	[INTERPRO, BLASTED, MAPPED, GO-SLIM]	tr|A0A6P8HWC7|A0A6P8HWC7_ACTTE	uncharacterized protein LOC116293578	1623	1	0.0	100.0	5	P:GO:0006892; P:GO:0019221; F:GO:0004896; C:GO:0005794; C:GO:0016020	P:post-Golgi vesicle-mediated transport; P:cytokine-mediated signaling pathway; F:cytokine receptor activity; C:Golgi apparatus; C:membrane			PR00014 (PRINTS); G3DSA:3.30.60.270:FF:000002 (FUNFAM); IPR003961 (SMART); IPR022409 (SMART); IPR006581 (SMART); IPR015943 (G3DSA:2.130.10.GENE3D); IPR031777 (PFAM); IPR003961 (PFAM); IPR013783 (G3DSA:2.60.40.GENE3D); IPR013783 (G3DSA:2.60.40.GENE3D); IPR031778 (PFAM); IPR013783 (G3DSA:2.60.40.GENE3D); IPR000601 (PFAM); G3DSA:3.30.60.270 (GENE3D); G3DSA:2.10.70.80 (GENE3D); IPR050310 (PANTHER); I…	P:GO:0006892; F:GO:0004896; F:GO:0005515; C:GO:0005794; C:GO:0016020	P:post-Golgi vesicle-mediated transport; F:cytokine receptor activity; F:protein binding; C:Golgi apparatus; C:membrane
true	[INTERPRO, BLASTED, MAPPED, ANNOTATED]	XP_031566672.1	keratin-associated protein 5-4-like isoform X3	544	1	2.04E-157	76.47	1	C:GO:0110165	C:cellular anatomical structure			PR00013 (PRINTS); IPR000562 (SMART); IPR036943 (G3DSA:2.10.10.GENE3D); IPR000562 (PFAM); IPR055284 (PANTHER); IPR000562 (PROSITE_PROFILES); IPR000562 (CDD); IPR013806 (SUPERFAMILY)	no GO terms	no GO terms
true	[INTERPRO, BLASTED, MAPPED, GO-SLIM]	XP_031549712.1	matrix metalloproteinase-9-like	200	1	4.79E-151	100.0	4	F:GO:0008201; F:GO:0008237; C:GO:0005576; C:GO:0009986	F:heparin binding; F:metallopeptidase activity; C:extracellular region; C:cell surface	EC:3.4	Acting on peptide bonds (peptidases)	PR00013 (PRINTS); IPR000562 (SMART); IPR036943 (G3DSA:2.10.10.GENE3D); IPR000562 (PFAM); IPR051666 (PANTHER); SIGNAL_PEPTIDE (PHOBIUS); SIGNAL_PEPTIDE_C_REGION (PHOBIUS); SIGNAL_PEPTIDE_N_REGION (PHOBIUS); SIGNAL_PEPTIDE_H_REGION (PHOBIUS); NON_CYTOPLASMIC_DOMAIN (PHOBIUS); IPR000562 (PROSITE_PROFILES); IPR000562 (PROSITE_PROFILES); IPR000562 (PROSITE_PROFILES); SignalP-TM (SIGNALP_GRAM_POSITIVE)…	F:GO:0008201; C:GO:0009986	F:heparin binding; C:cell surface
true	[INTERPRO, BLASTED, MAPPED, GO-SLIM]	XP_031550527.1	epididymal sperm-binding protein 1-like	294	1	2.62E-238	100.0	3	F:GO:0008201; C:GO:0005576; C:GO:0009986	F:heparin binding; C:extracellular region; C:cell surface			PR00013 (PRINTS); G3DSA:2.10.10.10:FF:000003 (FUNFAM); G3DSA:2.10.10.10:FF:000009 (FUNFAM); IPR000562 (SMART); IPR000562 (PFAM); IPR036943 (G3DSA:2.10.10.GENE3D); IPR051666 (PANTHER); NON_CYTOPLASMIC_DOMAIN (PHOBIUS); SIGNAL_PEPTIDE_H_REGION (PHOBIUS); SIGNAL_PEPTIDE_C_REGION (PHOBIUS); SIGNAL_PEPTIDE_N_REGION (PHOBIUS); SIGNAL_PEPTIDE (PHOBIUS); IPR000562 (PROSITE_PROFILES); IPR000562 (PROSITE_P…	F:GO:0008201; C:GO:0009986	F:heparin binding; C:cell surface
true	[INTERPRO, BLASTED, MAPPED, ANNOTATED]	XP_065065995.1	Neurogenic locus notch 3 OS=Paramuricea clavata OX=317549 GN=PACLA_8A002563 PE=4 SV=1	24238	20	0.0	56.41	2	P:GO:0009987; C:GO:0110165	P:cellular process; C:cellular anatomical structure			PR00011 (PRINTS); SM00286 (SMART); IPR000742 (SMART); G3DSA:2.60.120.200 (GENE3D); PF23106 (PFAM); G3DSA:2.10.25.10 (GENE3D); G3DSA:2.60.120.200 (GENE3D); G3DSA:2.10.25.10 (GENE3D); G3DSA:2.170.300.10 (GENE3D); G3DSA:2.10.25.10 (GENE3D); G3DSA:2.10.25.10 (GENE3D); G3DSA:2.60.120.260 (GENE3D); IPR000421 (PFAM); G3DSA:2.10.25.10 (GENE3D); G3DSA:2.60.120.200 (GENE3D); G3DSA:2.60.120.200 (GENE3D); G3…	P:GO:0007154; C:GO:0016020	P:cell communication; C:membrane
true	[INTERPRO, BLASTED, MAPPED, GO-SLIM]	tr|A0A6P8IN81|A0A6P8IN81_ACTTE	EGF-like domain-containing protein OS=Clytia hemisphaerica OX=252671 PE=4 SV=1	611	20	0.0	63.08	5	P:GO:0007157; P:GO:0045197; F:GO:0005509; C:GO:0005886; C:GO:0032991	P:heterophilic cell-cell adhesion via plasma membrane cell adhesion molecules; P:establishment or maintenance of epithelial cell apical/basal polarity; F:calcium ion binding; C:plasma membrane; C:protein-containing complex			PR00011 (PRINTS); PR00010 (PRINTS); G3DSA:2.10.25.10:FF:000123 (FUNFAM); G3DSA:2.10.25.10:FF:000122 (FUNFAM); G3DSA:2.10.25.10:FF:000004 (FUNFAM); G3DSA:2.170.300.10:FF:000041 (FUNFAM); G3DSA:2.10.25.10:FF:000123 (FUNFAM); G3DSA:2.10.25.10:FF:000004 (FUNFAM); G3DSA:2.10.25.10:FF:000123 (FUNFAM); IPR000742 (SMART); IPR001881 (SMART); IPR000884 (SMART); IPR013032 (PFAM); IPR000884 (PFAM); IPR036383…	P:GO:0007157; P:GO:0045197; F:GO:0005509; C:GO:0005886; C:GO:0032991	P:heterophilic cell-cell adhesion via plasma membrane cell adhesion molecules; P:establishment or maintenance of epithelial cell apical/basal polarity; F:calcium ion binding; C:plasma membrane; C:protein-containing complex
true	[INTERPRO, BLASTED, MAPPED, ANNOTATED]	XP_031570743.1	sushi, von Willebrand factor type A, EGF and pentraxin domain-containing protein 1-like	3059	1	0.0	100.0	1	F:GO:0005509	F:calcium ion binding			PR00010 (PRINTS); PR01983 (PRINTS); G3DSA:2.10.25.10:FF:000520 (FUNFAM); G3DSA:2.10.25.10:FF:000004 (FUNFAM); G3DSA:2.10.25.10:FF:000472 (FUNFAM); G3DSA:2.10.25.10:FF:000321 (FUNFAM); G3DSA:2.10.25.10:FF:000327 (FUNFAM); G3DSA:2.10.25.10:FF:000425 (FUNFAM); G3DSA:2.10.25.10:FF:000434 (FUNFAM); G3DSA:2.10.25.10:FF:000109 (FUNFAM); G3DSA:2.10.25.10:FF:000472 (FUNFAM); G3DSA:2.10.25.10:FF:000012 (FU…	F:GO:0005509	F:calcium ion binding
true	[INTERPRO, BLASTED, MAPPED, GO-SLIM]	XP_031566181.1	EGF-like domain-containing protein OS=Clytia hemisphaerica OX=252671 PE=4 SV=1	2051	20	0.0	62.33	5	P:GO:0007157; P:GO:0045197; F:GO:0005509; C:GO:0005886; C:GO:0032991	P:heterophilic cell-cell adhesion via plasma membrane cell adhesion molecules; P:establishment or maintenance of epithelial cell apical/basal polarity; F:calcium ion binding; C:plasma membrane; C:protein-containing complex			PR00010 (PRINTS); PR01983 (PRINTS); G3DSA:2.10.25.10:FF:000080 (FUNFAM); G3DSA:2.10.25.10:FF:000006 (FUNFAM); G3DSA:2.10.25.10:FF:000004 (FUNFAM); G3DSA:2.10.25.10:FF:000247 (FUNFAM); G3DSA:2.10.25.10:FF:000122 (FUNFAM); G3DSA:2.10.25.10:FF:000122 (FUNFAM); G3DSA:2.10.25.10:FF:000122 (FUNFAM); G3DSA:2.10.25.10:FF:000061 (FUNFAM); G3DSA:2.10.25.10:FF:000143 (FUNFAM); G3DSA:2.10.25.10:FF:000004 (FU…	P:GO:0007157; P:GO:0045197; F:GO:0005509; C:GO:0005886; C:GO:0032991	P:heterophilic cell-cell adhesion via plasma membrane cell adhesion molecules; P:establishment or maintenance of epithelial cell apical/basal polarity; F:calcium ion binding; C:plasma membrane; C:protein-containing complex
true	[INTERPRO, BLASTED, MAPPED, GO-SLIM]	tr|A0A6P8H182|A0A6P8H182_ACTTE	Deleted in malignant brain tumors 1 protein-like OS=Exaiptasia diaphana OX=2652724 PE=4 SV=1	438	20	0.0	66.86	3	P:GO:0045217; F:GO:0005509; C:GO:0016020	P:cell-cell junction maintenance; F:calcium ion binding; C:membrane			PR00010 (PRINTS); IPR048290 (PRINTS); G3DSA:2.10.25.10:FF:000100 (FUNFAM); G3DSA:2.10.25.10:FF:000012 (FUNFAM); IPR001881 (SMART); IPR001507 (SMART); IPR000742 (SMART); IPR042235 (G3DSA:2.60.40.GENE3D); G3DSA:2.10.25.10 (GENE3D); IPR000742 (PFAM); IPR055356 (PFAM); IPR055355 (PFAM); G3DSA:2.60.40.3210 (GENE3D); G3DSA:2.10.25.10 (GENE3D); PTHR14002 (PANTHER); IPR000742 (PROSITE_PATTERNS); IPR00074…	F:GO:0005509	F:calcium ion binding
true	[INTERPRO, BLASTED, MAPPED, GO-SLIM]	tr|A0A6P8ID34|A0A6P8ID34_ACTTE	Sushi, von Willebrand factor type A, EGF and pentraxin domain-containing protein 1-like OS=Exaiptasia diaphana OX=2652724 PE=3 SV=1	2632	20	0.0	59.82	6	P:GO:0007186; F:GO:0004930; F:GO:0005496; F:GO:0005509; F:GO:0005524; C:GO:0016020	P:G protein-coupled receptor signaling pathway; F:G protein-coupled receptor activity; F:steroid binding; F:calcium ion binding; F:ATP binding; C:membrane			PR00010 (PRINTS); IPR001759 (PRINTS); G3DSA:2.10.25.10:FF:000472 (FUNFAM); G3DSA:2.10.25.10:FF:000006 (FUNFAM); G3DSA:2.10.25.10:FF:000391 (FUNFAM); G3DSA:2.10.25.10:FF:000009 (FUNFAM); G3DSA:2.60.120.290:FF:000005 (FUNFAM); G3DSA:2.10.25.10:FF:000143 (FUNFAM); G3DSA:2.60.120.260:FF:000016 (FUNFAM); G3DSA:2.10.25.10:FF:000004 (FUNFAM); G3DSA:2.10.25.10:FF:000038 (FUNFAM); G3DSA:2.10.25.10:FF:0001…	F:GO:0004930; F:GO:0005496; F:GO:0005509; C:GO:0016020	F:G protein-coupled receptor activity; F:steroid binding; F:calcium ion binding; C:membrane
true	[INTERPRO, BLASTED, MAPPED, ANNOTATED]	tr|A0A6P8HXC1|A0A6P8HXC1_ACTTE	uncharacterized protein LOC116296157 isoform X2	3148	1	0.0	100.0	2	F:GO:0005509; C:GO:0016020	F:calcium ion binding; C:membrane			PR00010 (PRINTS); G3DSA:2.10.25.10:FF:000575 (FUNFAM); G3DSA:2.10.25.10:FF:000045 (FUNFAM); G3DSA:2.10.25.10:FF:000080 (FUNFAM); G3DSA:2.10.25.10:FF:000391 (FUNFAM); G3DSA:2.10.25.10:FF:000143 (FUNFAM); G3DSA:2.10.25.10:FF:000143 (FUNFAM); G3DSA:2.10.25.10:FF:000012 (FUNFAM); G3DSA:2.10.25.10:FF:000031 (FUNFAM); G3DSA:2.10.25.10:FF:000472 (FUNFAM); G3DSA:2.10.25.10:FF:000117 (FUNFAM); G3DSA:2.10.…	F:GO:0005509	F:calcium ion binding
true	[INTERPRO, BLASTED, MAPPED, GO-SLIM]	tr|A0A6P8HCF6|A0A6P8HCF6_ACTTE	neurogenic locus notch homolog protein 1-like isoform X4	783	1	1.71E-295	100.0	6	P:GO:0007219; P:GO:0007411; F:GO:0005509; C:GO:0005886; C:GO:0009986; C:GO:0043235	P:Notch signaling pathway; P:axon guidance; F:calcium ion binding; C:plasma membrane; C:cell surface; C:receptor complex			PR00010 (PRINTS); G3DSA:2.10.25.10:FF:000471 (FUNFAM); G3DSA:2.10.25.10:FF:000125 (FUNFAM); G3DSA:2.10.25.10:FF:000471 (FUNFAM); G3DSA:2.10.25.10:FF:000151 (FUNFAM); G3DSA:2.10.25.10:FF:000471 (FUNFAM); G3DSA:2.10.25.10:FF:000327 (FUNFAM); G3DSA:2.10.25.10:FF:000151 (FUNFAM); G3DSA:2.10.25.10:FF:000255 (FUNFAM); G3DSA:2.10.25.10:FF:000471 (FUNFAM); G3DSA:2.10.25.10:FF:000125 (FUNFAM); IPR000742 (…	P:GO:0007219; P:GO:0007411; F:GO:0005509; C:GO:0005886; C:GO:0009986; C:GO:0043235	P:Notch signaling pathway; P:axon guidance; F:calcium ion binding; C:plasma membrane; C:cell surface; C:receptor complex
true	[INTERPRO, BLASTED, MAPPED, GO-SLIM]	tr|A0A6P8IAU8|A0A6P8IAU8_ACTTE	fibropellin-1-like	699	1	7.68E-236	100.0	5	P:GO:0007157; P:GO:0045197; F:GO:0005509; C:GO:0005886; C:GO:0032991	P:heterophilic cell-cell adhesion via plasma membrane cell adhesion molecules; P:establishment or maintenance of epithelial cell apical/basal polarity; F:calcium ion binding; C:plasma membrane; C:protein-containing complex			PR00010 (PRINTS); G3DSA:2.10.25.10:FF:000321 (FUNFAM); G3DSA:2.10.25.10:FF:000095 (FUNFAM); G3DSA:2.10.25.10:FF:000095 (FUNFAM); G3DSA:2.10.25.10:FF:000118 (FUNFAM); G3DSA:2.10.25.10:FF:000255 (FUNFAM); G3DSA:2.10.25.10:FF:000122 (FUNFAM); G3DSA:2.10.25.10:FF:000255 (FUNFAM); G3DSA:2.10.25.10:FF:000472 (FUNFAM); G3DSA:2.10.25.10:FF:000391 (FUNFAM); G3DSA:2.10.25.10:FF:000247 (FUNFAM); IPR001881 (…	P:GO:0007157; P:GO:0045197; F:GO:0005509; C:GO:0005886; C:GO:0032991	P:heterophilic cell-cell adhesion via plasma membrane cell adhesion molecules; P:establishment or maintenance of epithelial cell apical/basal polarity; F:calcium ion binding; C:plasma membrane; C:protein-containing complex
true	[INTERPRO, BLASTED, MAPPED, ANNOTATED]	tr|A0A6P8I8G8|A0A6P8I8G8_ACTTE	fibropellin-1-like	794	1	4.33E-299	100.0	1	F:GO:0005509	F:calcium ion binding			PR00010 (PRINTS); G3DSA:2.10.25.10:FF:000255 (FUNFAM); G3DSA:2.10.25.10:FF:000247 (FUNFAM); G3DSA:2.10.25.10:FF:000095 (FUNFAM); G3DSA:2.10.25.10:FF:000118 (FUNFAM); G3DSA:2.10.25.10:FF:000255 (FUNFAM); G3DSA:2.10.25.10:FF:000095 (FUNFAM); G3DSA:2.10.25.10:FF:000255 (FUNFAM); G3DSA:2.10.25.10:FF:000066 (FUNFAM); G3DSA:2.10.25.10:FF:000066 (FUNFAM); G3DSA:2.10.25.10:FF:000247 (FUNFAM); G3DSA:2.10.…	F:GO:0005509	F:calcium ion binding
true	[INTERPRO, BLASTED, MAPPED, GO-SLIM]	tr|A0A6P8IHM8|A0A6P8IHM8_ACTTE	EGF-like domain-containing protein OS=Clytia hemisphaerica OX=252671 PE=4 SV=1	323	20	0.0	68.64	5	P:GO:0007219; F:GO:0005112; F:GO:0005509; F:GO:0016787; C:GO:0110165	P:Notch signaling pathway; F:Notch binding; F:calcium ion binding; F:hydrolase activity; C:cellular anatomical structure	EC:3	Hydrolases	PR00010 (PRINTS); G3DSA:2.10.25.10:FF:000061 (FUNFAM); G3DSA:2.10.25.10:FF:000006 (FUNFAM); G3DSA:2.10.25.10:FF:000520 (FUNFAM); G3DSA:2.10.25.10:FF:000122 (FUNFAM); G3DSA:2.10.25.10:FF:000061 (FUNFAM); G3DSA:2.10.25.10:FF:000565 (FUNFAM); G3DSA:2.10.25.10:FF:000007 (FUNFAM); G3DSA:2.10.25.10:FF:000520 (FUNFAM); IPR000742 (SMART); IPR001881 (SMART); G3DSA:2.10.25.10 (GENE3D); IPR000742 (PFAM); G3…	P:GO:0007219; F:GO:0005112; F:GO:0005509	P:Notch signaling pathway; F:Notch binding; F:calcium ion binding
true	[INTERPRO, BLASTED]	XP_031553922.1	uncharacterized protein LOC116290938	676	1	0.0	100.0						PIRSR009449-1 (PIRSR)	no GO terms	no GO terms
true	[INTERPRO, BLASTED]	tr|A0A6P8H3Z4|A0A6P8H3Z4_ACTTE	galaxin-like, partial	400	1	3.71E-29	100.0						PF24748 (PFAM); IPR055284 (PANTHER); SIGNAL_PEPTIDE_N_REGION (PHOBIUS); NON_CYTOPLASMIC_DOMAIN (PHOBIUS); SIGNAL_PEPTIDE_C_REGION (PHOBIUS); SIGNAL_PEPTIDE (PHOBIUS); SIGNAL_PEPTIDE_H_REGION (PHOBIUS); SignalP-TM (SIGNALP_GRAM_POSITIVE); SignalP-noTM (SIGNALP_EUK); SignalP-noTM (SIGNALP_GRAM_NEGATIVE)	no GO terms	no GO terms
true	[INTERPRO, NO-BLAST]	tr|A0A7M5ULF1|A0A7M5ULF1_9CNID	-	216									PF24748 (PFAM); IPR055284 (PANTHER); SIGNAL_PEPTIDE_H_REGION (PHOBIUS); SIGNAL_PEPTIDE_C_REGION (PHOBIUS); SIGNAL_PEPTIDE_N_REGION (PHOBIUS); SIGNAL_PEPTIDE (PHOBIUS); NON_CYTOPLASMIC_DOMAIN (PHOBIUS); SignalP-noTM (SIGNALP_EUK); SignalP-TM (SIGNALP_GRAM_POSITIVE)	no GO terms	no GO terms
true	[INTERPRO, BLASTED]	tr|A0A6P8J5B9|A0A6P8J5B9_ACTTE	galaxin-like	202	1	1.94E-40	100.0						PF24748 (PFAM); IPR055284 (PANTHER); NON_CYTOPLASMIC_DOMAIN (PHOBIUS); SIGNAL_PEPTIDE_H_REGION (PHOBIUS); SIGNAL_PEPTIDE (PHOBIUS); SIGNAL_PEPTIDE_N_REGION (PHOBIUS); SIGNAL_PEPTIDE_C_REGION (PHOBIUS); SignalP-TM (SIGNALP_GRAM_POSITIVE); SignalP-noTM (SIGNALP_GRAM_NEGATIVE); SignalP-noTM (SIGNALP_EUK); TMhelix (TMHMM)	no GO terms	no GO terms
true	[INTERPRO, BLASTED]	tr|A0A6P8H1B7|A0A6P8H1B7_ACTTE	galaxin-like	590	1	2.19E-70	100.0						PF24748 (PFAM); IPR055284 (PANTHER)	no GO terms	no GO terms
true	[INTERPRO, BLASTED, MAPPED, GO-SLIM]	tr|A0A6P8I7Z7|A0A6P8I7Z7_ACTTE	trafficking protein particle complex subunit 8-like	1498	1	0.0	100.0	1	C:GO:1990072	C:TRAPPIII protein complex			PF24546 (PFAM); PF24542 (PFAM); PF24544 (PFAM); IPR024420 (PFAM); IPR024420 (PANTHER); NON_CYTOPLASMIC_DOMAIN (PHOBIUS); TRANSMEMBRANE (PHOBIUS); CYTOPLASMIC_DOMAIN (PHOBIUS); IPR011990 (SUPERFAMILY)	F:GO:0005515; C:GO:1990072	F:protein binding; C:TRAPPIII protein complex
true	[INTERPRO, BLASTED, MAPPED, GO-SLIM]	KAK2555331.1	Long-chain-fatty-acid--CoA ligase ACSBG2	1083	1	0.0	100.0	4	P:GO:0001676; F:GO:0004467; C:GO:0005783; C:GO:0016020	P:long-chain fatty acid metabolic process; F:long-chain fatty acid-CoA ligase activity; C:endoplasmic reticulum; C:membrane	EC:6.2.1.3	long-chain-fatty-acid--CoA ligase	PF23562 (PFAM); G3DSA:3.40.50.980 (GENE3D); IPR042099 (G3DSA:3.40.50.GENE3D); IPR000873 (PFAM); IPR042099 (G3DSA:3.40.50.GENE3D); IPR042099 (G3DSA:3.40.50.GENE3D); PTHR43272 (PANTHER); IPR020845 (PROSITE_PATTERNS); SSF56801 (SUPERFAMILY); SSF56801 (SUPERFAMILY)	F:GO:0004467; C:GO:0005783; C:GO:0016020	F:long-chain fatty acid-CoA ligase activity; C:endoplasmic reticulum; C:membrane
true	[INTERPRO, BLASTED]	XP_031555907.1	Hemicentin-2-like OS=Actinia tenebrosa OX=6105 GN=LOC116292694 PE=4 SV=1	659	20	0.0	59.49						PF23560 (PFAM); IPR036465 (G3DSA:3.40.50.GENE3D); IPR052577 (PANTHER); SignalP-noTM (SIGNALP_EUK); SignalP-noTM (SIGNALP_GRAM_NEGATIVE); SignalP-TM (SIGNALP_GRAM_POSITIVE); IPR036465 (SUPERFAMILY)	no GO terms	no GO terms
true	[INTERPRO, BLASTED]	tr|A0A6P8HTE5|A0A6P8HTE5_ACTTE	hemicentin-2-like	659	1	0.0	100.0						PF23560 (PFAM); IPR036465 (G3DSA:3.40.50.GENE3D); IPR052577 (PANTHER); NON_CYTOPLASMIC_DOMAIN (PHOBIUS); SIGNAL_PEPTIDE (PHOBIUS); SIGNAL_PEPTIDE_H_REGION (PHOBIUS); SIGNAL_PEPTIDE_C_REGION (PHOBIUS); SIGNAL_PEPTIDE_N_REGION (PHOBIUS); SignalP-noTM (SIGNALP_GRAM_NEGATIVE); SignalP-noTM (SIGNALP_EUK); SignalP-TM (SIGNALP_GRAM_POSITIVE); IPR036465 (SUPERFAMILY); TMhelix (TMHMM)	no GO terms	no GO terms
true	[INTERPRO, BLASTED, MAPPED, ANNOTATED]	XP_031557472.1	Golgi-specific brefeldin A-resistance guanine nucleotide exchange factor 1-like, partial	857	1	0.0	100.0	1	C:GO:0016020	C:membrane			PF23325 (PFAM); PTHR10663 (PANTHER); CYTOPLASMIC_DOMAIN (PHOBIUS); NON_CYTOPLASMIC_DOMAIN (PHOBIUS); TRANSMEMBRANE (PHOBIUS); TMhelix (TMHMM)	no GO terms	no GO terms
true	[INTERPRO, BLASTED]	XP_031565596.1	pancreatic secretory granule membrane major glycoprotein GP2-like	255	1	9.6E-201	100.0						PF23283 (PFAM); PTHR36191 (PANTHER); NON_CYTOPLASMIC_DOMAIN (PHOBIUS); SIGNAL_PEPTIDE (PHOBIUS); SIGNAL_PEPTIDE_H_REGION (PHOBIUS); SIGNAL_PEPTIDE_N_REGION (PHOBIUS); SIGNAL_PEPTIDE_C_REGION (PHOBIUS); SignalP-TM (SIGNALP_GRAM_POSITIVE); SignalP-TM (SIGNALP_EUK); TMhelix (TMHMM)	no GO terms	no GO terms
true	[INTERPRO, BLASTED]	tr|A0A6P8IVM1|A0A6P8IVM1_ACTTE	uncharacterized protein C20orf194-like	886	1	0.0	100.0						PF23281 (PFAM); PF23319 (PFAM); IPR040342 (PANTHER)	no GO terms	no GO terms
true	[INTERPRO, BLASTED]	tr|A0A6P8HQV8|A0A6P8HQV8_ACTTE	COMM domain-containing protein 4-like	199	1	3.21E-135	100.0						PF21672 (PFAM); IPR017920 (PFAM); IPR047155 (PANTHER); IPR017920 (PROSITE_PROFILES)	no GO terms	no GO terms
true	[INTERPRO, BLASTED, MAPPED, GO-SLIM]	tr|A0A6P8J2S8|A0A6P8J2S8_ACTTE	COMM domain-containing protein 5-like	219	1	2.31E-147	100.0	1	C:GO:0005634	C:nucleus			PF21672 (PFAM); IPR017920 (PFAM); IPR037357 (PANTHER); IPR017920 (PROSITE_PROFILES); cd04753 (CDD)	C:GO:0005634	C:nucleus
true	[INTERPRO, BLASTED, MAPPED, GO-SLIM]	XP_031572251.1	adipocyte plasma membrane-associated protein-like	401	1	1.53E-282	100.0	3	F:GO:0016787; C:GO:0012505; C:GO:0016020	F:hydrolase activity; C:endomembrane system; C:membrane	EC:3	Hydrolases	PF20067 (PFAM); IPR018119 (PFAM); IPR011042 (G3DSA:2.120.10.GENE3D); PIRSR602640-2 (PIRSR); PTHR10426 (PANTHER); CYTOPLASMIC_DOMAIN (PHOBIUS); TRANSMEMBRANE (PHOBIUS); NON_CYTOPLASMIC_DOMAIN (PHOBIUS); SSF63829 (SUPERFAMILY); TMhelix (TMHMM)	F:GO:0016787; C:GO:0012505	F:hydrolase activity; C:endomembrane system
true	[INTERPRO, BLASTED]	tr|A0A6P8I8T1|A0A6P8I8T1_ACTTE	uncharacterized protein LOC116300277	184	1	9.8E-134	100.0						PF19239 (PFAM); SIGNAL_PEPTIDE_H_REGION (PHOBIUS); SIGNAL_PEPTIDE_N_REGION (PHOBIUS); SIGNAL_PEPTIDE (PHOBIUS); SIGNAL_PEPTIDE_C_REGION (PHOBIUS); NON_CYTOPLASMIC_DOMAIN (PHOBIUS); SignalP-noTM (SIGNALP_EUK)	no GO terms	no GO terms
true	[INTERPRO, BLASTED, MAPPED, GO-SLIM]	XP_031549696.1	uncharacterized protein LOC116287196	153	1	1.85E-107	100.0	1	F:GO:0003839	F:gamma-glutamylcyclotransferase activity	EC:4.3.2.9	gamma-glutamylcyclotransferase	PF13772 (PFAM); G3DSA:3.10.490.10 (GENE3D); PIRSR617939-2 (PIRSR); IPR017939 (PANTHER); IPR013024 (CDD); IPR036568 (SUPERFAMILY)	F:GO:0003839	F:gamma-glutamylcyclotransferase activity
true	[INTERPRO, BLASTED, MAPPED, GO-SLIM]	tr|A0A6P8HIR7|A0A6P8HIR7_ACTTE	phosphoenolpyruvate phosphomutase	319	1	8.36E-225	100.0	1	F:GO:0050188	F:phosphoenolpyruvate mutase activity	EC:5.4.2.9	phosphoenolpyruvate mutase	PF13714 (PFAM); IPR012698 (NCBIFAM); IPR040442 (G3DSA:3.20.20.GENE3D); PIRSR001362-3 (PIRSR); PTHR42905 (PANTHER); IPR039556 (CDD); SignalP-TM (SIGNALP_GRAM_POSITIVE); IPR015813 (SUPERFAMILY)	F:GO:0003824; F:GO:0050188	F:catalytic activity; F:phosphoenolpyruvate mutase activity
true	[INTERPRO, BLASTED, MAPPED, GO-SLIM]	tr|A0A6P8HZM8|A0A6P8HZM8_ACTTE	procollagen galactosyltransferase 2-like isoform X2	585	1	0.0	100.0	1	F:GO:0050211	F:procollagen galactosyltransferase activity	EC:2.4.1.50	procollagen galactosyltransferase	PF13704 (PFAM); IPR002654 (PFAM); IPR029044 (G3DSA:3.90.550.GENE3D); IPR050757 (PANTHER); SIGNAL_PEPTIDE_H_REGION (PHOBIUS); SIGNAL_PEPTIDE_C_REGION (PHOBIUS); SIGNAL_PEPTIDE_N_REGION (PHOBIUS); NON_CYTOPLASMIC_DOMAIN (PHOBIUS); SIGNAL_PEPTIDE (PHOBIUS); IPR002654 (CDD); SignalP-noTM (SIGNALP_EUK); IPR029044 (SUPERFAMILY)	F:GO:0050211	F:procollagen galactosyltransferase activity
true	[INTERPRO, BLASTED]	tr|A0A6P8J8A0|A0A6P8J8A0_ACTTE	uncharacterized protein LOC116307243	221	1	5.53E-165	100.0						PF13385 (PFAM); G3DSA:2.60.120.200 (GENE3D); IPR013320 (SUPERFAMILY)	no GO terms	no GO terms
true	[INTERPRO, BLASTED, MAPPED, GO-SLIM]	XP_031568333.1	Programmed cell death protein 10 dimerisation domain-containing protein OS=Clytia hemisphaerica OX=252671 PE=3 SV=1	215	14	1.09313E-157	78.47	7	P:GO:0016192; P:GO:0090168; P:GO:1903358; F:GO:0019901; C:GO:0005737; C:GO:0005886; C:GO:0090443	P:vesicle-mediated transport; P:Golgi reassembly; P:regulation of Golgi organization; F:protein kinase binding; C:cytoplasm; C:plasma membrane; C:FAR/SIN/STRIPAK complex			PF06840 (PFAM); IPR053750 (G3DSA:1.20.120.GENE3D); IPR048288 (PFAM); IPR009652 (PANTHER); IPR010989 (SUPERFAMILY)	P:GO:0016192; P:GO:0043406; P:GO:1903358; F:GO:0019901; C:GO:0016020; C:GO:0090443	P:vesicle-mediated transport; P:positive regulation of MAP kinase activity; P:regulation of Golgi organization; F:protein kinase binding; C:membrane; C:FAR/SIN/STRIPAK complex
true	[INTERPRO, BLASTED, MAPPED, GO-SLIM]	tr|A0A0S1M168|A0A0S1M168_ANESU	type III potassium channel toxin protein	83	1	8.66E-55	100.0	5	P:GO:0034220; P:GO:0035821; F:GO:0090729; C:GO:0005576; C:GO:0042151	P:monoatomic ion transmembrane transport; P:modulation of process of another organism; F:toxin activity; C:extracellular region; C:nematocyst			PF00706 (PFAM); IPR023355 (G3DSA:2.20.20.GENE3D); PIRSR001905-1 (PIRSR); SIGNAL_PEPTIDE_H_REGION (PHOBIUS); SIGNAL_PEPTIDE_C_REGION (PHOBIUS); SIGNAL_PEPTIDE_N_REGION (PHOBIUS); SIGNAL_PEPTIDE (PHOBIUS); NON_CYTOPLASMIC_DOMAIN (PHOBIUS); SignalP-noTM (SIGNALP_EUK); SignalP-noTM (SIGNALP_GRAM_NEGATIVE); SignalP-TM (SIGNALP_GRAM_POSITIVE); SSF57392 (SUPERFAMILY)	no GO terms	no GO terms
true	[INTERPRO, BLASTED]	XP_031551227.1	uncharacterized protein LOC116288555 isoform X2	117	1	1.58E-75	100.0						NON_CYTOPLASMIC_DOMAIN (PHOBIUS); TRANSMEMBRANE (PHOBIUS); CYTOPLASMIC_DOMAIN (PHOBIUS)	no GO terms	no GO terms
true	[INTERPRO, BLASTED, MAPPED, GO-SLIM]	ALL34553.1	Type III potassium channel toxin protein OS=Anemonia sulcata OX=6108 GN=KTx PE=2 SV=1	78	3	2.49723E-53	71.18	1	P:GO:0034220	P:monoatomic ion transmembrane transport			NON_CYTOPLASMIC_DOMAIN (PHOBIUS); SIGNAL_PEPTIDE (PHOBIUS); SIGNAL_PEPTIDE_N_REGION (PHOBIUS); SIGNAL_PEPTIDE_H_REGION (PHOBIUS); SIGNAL_PEPTIDE_C_REGION (PHOBIUS); SignalP-noTM (SIGNALP_EUK); TMhelix (TMHMM)	no GO terms	no GO terms
true	[INTERPRO, BLASTED]	tr|A0A6P8JH65|A0A6P8JH65_ACTTE	uncharacterized protein LOC116309115	213	1	7.85E-152	100.0						NON_CYTOPLASMIC_DOMAIN (PHOBIUS); SIGNAL_PEPTIDE (PHOBIUS); SIGNAL_PEPTIDE_N_REGION (PHOBIUS); SIGNAL_PEPTIDE_H_REGION (PHOBIUS); SIGNAL_PEPTIDE_C_REGION (PHOBIUS); SignalP-noTM (SIGNALP_EUK); SignalP-TM (SIGNALP_GRAM_POSITIVE)	no GO terms	no GO terms
true	[INTERPRO, BLASTED]	tr|A0A6P8HWA9|A0A6P8HWA9_ACTTE	Uncharacterized protein LOC116293623 OS=Actinia tenebrosa OX=6105 GN=LOC116293623 PE=4 SV=1	223	6	1.72924E-166	52.6						NON_CYTOPLASMIC_DOMAIN (PHOBIUS); SIGNAL_PEPTIDE (PHOBIUS); SIGNAL_PEPTIDE_H_REGION (PHOBIUS); SIGNAL_PEPTIDE_N_REGION (PHOBIUS); SIGNAL_PEPTIDE_C_REGION (PHOBIUS); SignalP-noTM (SIGNALP_GRAM_NEGATIVE); SignalP-noTM (SIGNALP_EUK); TMhelix (TMHMM)	no GO terms	no GO terms
true	[INTERPRO, BLASTED]	XP_031551814.1	U-actitoxin-Avd8d-like	82	1	5.28E-51	100.0						NON_CYTOPLASMIC_DOMAIN (PHOBIUS); SIGNAL_PEPTIDE (PHOBIUS); SIGNAL_PEPTIDE_H_REGION (PHOBIUS); SIGNAL_PEPTIDE_N_REGION (PHOBIUS); SIGNAL_PEPTIDE_C_REGION (PHOBIUS); SignalP-noTM (SIGNALP_EUK); TMhelix (TMHMM)	no GO terms	no GO terms
true	[INTERPRO, BLASTED]	XP_031552339.1	uncharacterized protein LOC116289535	144	1	1.1E-97	100.0						NON_CYTOPLASMIC_DOMAIN (PHOBIUS); SIGNAL_PEPTIDE (PHOBIUS); SIGNAL_PEPTIDE_H_REGION (PHOBIUS); SIGNAL_PEPTIDE_N_REGION (PHOBIUS); SIGNAL_PEPTIDE_C_REGION (PHOBIUS); SignalP-noTM (SIGNALP_EUK); IPR011256 (SUPERFAMILY); TMhelix (TMHMM)	no GO terms	no GO terms
true	[INTERPRO, BLASTED, MAPPED]	XP_031560041.1	Prokineticin domain-containing protein OS=Exaiptasia diaphana OX=2652724 PE=4 SV=1	101	20	4.82124E-68	67.76	4	P:GO:0007586; P:GO:0016042; F:GO:0008047; C:GO:0005576	P:digestion; P:lipid catabolic process; F:enzyme activator activity; C:extracellular region			NON_CYTOPLASMIC_DOMAIN (PHOBIUS); SIGNAL_PEPTIDE (PHOBIUS); SIGNAL_PEPTIDE_H_REGION (PHOBIUS); SIGNAL_PEPTIDE_N_REGION (PHOBIUS); SIGNAL_PEPTIDE_C_REGION (PHOBIUS); SignalP-noTM (SIGNALP_EUK)	no GO terms	no GO terms
true	[INTERPRO, BLASTED]	tr|A0A6P8HX29|A0A6P8HX29_ACTTE	uncharacterized protein LOC116296135 isoform X1	142	1	5.05E-102	100.0						NON_CYTOPLASMIC_DOMAIN (PHOBIUS); SIGNAL_PEPTIDE (PHOBIUS); SIGNAL_PEPTIDE_H_REGION (PHOBIUS); SIGNAL_PEPTIDE_N_REGION (PHOBIUS); SIGNAL_PEPTIDE_C_REGION (PHOBIUS); SignalP-noTM (SIGNALP_EUK)	no GO terms	no GO terms
true	[INTERPRO, BLASTED]	tr|A0A6P8IQB0|A0A6P8IQB0_ACTTE	uncharacterized protein LOC116303657	296	1	4.81E-217	100.0						NON_CYTOPLASMIC_DOMAIN (PHOBIUS); SIGNAL_PEPTIDE (PHOBIUS); SIGNAL_PEPTIDE_H_REGION (PHOBIUS); SIGNAL_PEPTIDE_N_REGION (PHOBIUS); SIGNAL_PEPTIDE_C_REGION (PHOBIUS); SignalP-noTM (SIGNALP_EUK)	no GO terms	no GO terms
true	[INTERPRO, BLASTED]	tr|A0A6P8IW10|A0A6P8IW10_ACTTE	uncharacterized protein LOC116305678 isoform X1	253	1	1.64E-182	100.0						NON_CYTOPLASMIC_DOMAIN (PHOBIUS); SIGNAL_PEPTIDE (PHOBIUS); SIGNAL_PEPTIDE_H_REGION (PHOBIUS); SIGNAL_PEPTIDE_N_REGION (PHOBIUS); SIGNAL_PEPTIDE_C_REGION (PHOBIUS); SignalP-noTM (SIGNALP_EUK)	no GO terms	no GO terms
true	[INTERPRO, BLASTED]	tr|A0AAU9W348|A0AAU9W348_9CNID	unnamed protein product	223	1	4.06E-177	100.0						NON_CYTOPLASMIC_DOMAIN (PHOBIUS); SIGNAL_PEPTIDE (PHOBIUS); SIGNAL_PEPTIDE_H_REGION (PHOBIUS); SIGNAL_PEPTIDE_N_REGION (PHOBIUS); SIGNAL_PEPTIDE_C_REGION (PHOBIUS); SignalP-noTM (SIGNALP_EUK)	no GO terms	no GO terms
true	[INTERPRO, BLASTED]	XP_031550018.1	uncharacterized protein LOC116287481	122	1	7.36E-81	100.0						NON_CYTOPLASMIC_DOMAIN (PHOBIUS); SIGNAL_PEPTIDE_N_REGION (PHOBIUS); SIGNAL_PEPTIDE (PHOBIUS); SIGNAL_PEPTIDE_C_REGION (PHOBIUS); SIGNAL_PEPTIDE_H_REGION (PHOBIUS); SignalP-TM (SIGNALP_GRAM_POSITIVE); SignalP-noTM (SIGNALP_EUK)	no GO terms	no GO terms
true	[INTERPRO, BLASTED, MAPPED]	tr|A0A6P8H9A9|A0A6P8H9A9_ACTTE	Secreted protein OS=Exaiptasia diaphana OX=2652724 PE=4 SV=1	624	20	0.0	47.71	2	P:GO:0035821; F:GO:0090729	P:modulation of process of another organism; F:toxin activity			NON_CYTOPLASMIC_DOMAIN (PHOBIUS); SIGNAL_PEPTIDE_N_REGION (PHOBIUS); SIGNAL_PEPTIDE (PHOBIUS); SIGNAL_PEPTIDE_C_REGION (PHOBIUS); SIGNAL_PEPTIDE_H_REGION (PHOBIUS); SignalP-noTM (SIGNALP_EUK)	no GO terms	no GO terms
true	[INTERPRO, BLASTED]	tr|A0A6P8IYH9|A0A6P8IYH9_ACTTE	uncharacterized protein LOC116306328	103	1	6.54E-75	100.0						NON_CYTOPLASMIC_DOMAIN (PHOBIUS); SIGNAL_PEPTIDE_N_REGION (PHOBIUS); SIGNAL_PEPTIDE_C_REGION (PHOBIUS); SIGNAL_PEPTIDE (PHOBIUS); SIGNAL_PEPTIDE_H_REGION (PHOBIUS); SignalP-noTM (SIGNALP_EUK); TMhelix (TMHMM)	no GO terms	no GO terms
true	[INTERPRO, BLASTED]	tr|A0A6P8I3U7|A0A6P8I3U7_ACTTE	Lectin OS=Desmophyllum pertusum OX=174260 GN=OS493_034116 PE=4 SV=1	222	20	6.72688E-167	72.25						NON_CYTOPLASMIC_DOMAIN (PHOBIUS); SIGNAL_PEPTIDE_H_REGION (PHOBIUS); SIGNAL_PEPTIDE (PHOBIUS); SIGNAL_PEPTIDE_N_REGION (PHOBIUS); SIGNAL_PEPTIDE_C_REGION (PHOBIUS); SignalP-noTM (SIGNALP_EUK)	no GO terms	no GO terms
true	[INTERPRO, BLASTED]	tr|A0A6P8HMU0|A0A6P8HMU0_ACTTE	uncharacterized protein LOC116294264	196	1	4.11E-150	100.0						NON_CYTOPLASMIC_DOMAIN (PHOBIUS); SIGNAL_PEPTIDE_H_REGION (PHOBIUS); SIGNAL_PEPTIDE (PHOBIUS); SIGNAL_PEPTIDE_N_REGION (PHOBIUS); SIGNAL_PEPTIDE_C_REGION (PHOBIUS); PS51257 (PROSITE_PROFILES); SignalP-noTM (SIGNALP_GRAM_NEGATIVE); SignalP-noTM (SIGNALP_EUK)	no GO terms	no GO terms
true	[INTERPRO, BLASTED]	XP_031573854.1	uncharacterized protein LOC116307697	124	1	1.79E-82	100.0						NON_CYTOPLASMIC_DOMAIN (PHOBIUS); SIGNAL_PEPTIDE_H_REGION (PHOBIUS); SIGNAL_PEPTIDE_C_REGION (PHOBIUS); SIGNAL_PEPTIDE_N_REGION (PHOBIUS); SIGNAL_PEPTIDE (PHOBIUS); SignalP-noTM (SIGNALP_EUK); TMhelix (TMHMM)	no GO terms	no GO terms
true	[INTERPRO, BLASTED]	tr|A0A6P8IS51|A0A6P8IS51_ACTTE	uncharacterized protein LOC116304407 isoform X1	294	1	8.7E-110	100.0						NON_CYTOPLASMIC_DOMAIN (PHOBIUS); SIGNAL_PEPTIDE_C_REGION (PHOBIUS); SIGNAL_PEPTIDE (PHOBIUS); SIGNAL_PEPTIDE_H_REGION (PHOBIUS); SIGNAL_PEPTIDE_N_REGION (PHOBIUS); SignalP-noTM (SIGNALP_EUK); TMhelix (TMHMM)	no GO terms	no GO terms
true	[INTERPRO, BLASTED, MAPPED, GO-SLIM]	XP_031565784.1	uncharacterized protein LOC116300948	296	1	2.14E-229	100.0	2	F:GO:0030414; C:GO:0005576	F:peptidase inhibitor activity; C:extracellular region			NON_CYTOPLASMIC_DOMAIN (PHOBIUS); SIGNAL_PEPTIDE_C_REGION (PHOBIUS); SIGNAL_PEPTIDE (PHOBIUS); SIGNAL_PEPTIDE_H_REGION (PHOBIUS); SIGNAL_PEPTIDE_N_REGION (PHOBIUS); IPR008197 (PROSITE_PROFILES); SignalP-noTM (SIGNALP_EUK)	F:GO:0030414; C:GO:0005576	F:peptidase inhibitor activity; C:extracellular region
true	[INTERPRO, BLASTED]	tr|A0A6P8HW98|A0A6P8HW98_ACTTE	uncharacterized protein LOC116293550	443	1	2.78E-265	100.0						NON_CYTOPLASMIC_DOMAIN (PHOBIUS); SIGNAL_PEPTIDE_C_REGION (PHOBIUS); SIGNAL_PEPTIDE_H_REGION (PHOBIUS); SIGNAL_PEPTIDE (PHOBIUS); SIGNAL_PEPTIDE_N_REGION (PHOBIUS); IPR003582 (PROSITE_PROFILES); SignalP-noTM (SIGNALP_GRAM_NEGATIVE); SignalP-TM (SIGNALP_GRAM_POSITIVE); SignalP-noTM (SIGNALP_EUK)	no GO terms	no GO terms
true	[INTERPRO, BLASTED, MAPPED, ANNOTATED]	tr|A0A6P8J3B7|A0A6P8J3B7_ACTTE	uncharacterized protein LOC116306573	456	1	3.6E-249	100.0	1	C:GO:0016020	C:membrane			NON_CYTOPLASMIC_DOMAIN (PHOBIUS); SIGNAL_PEPTIDE_C_REGION (PHOBIUS); CYTOPLASMIC_DOMAIN (PHOBIUS); SIGNAL_PEPTIDE_H_REGION (PHOBIUS); SIGNAL_PEPTIDE_N_REGION (PHOBIUS); TRANSMEMBRANE (PHOBIUS); SIGNAL_PEPTIDE (PHOBIUS); SignalP-noTM (SIGNALP_EUK); SignalP-TM (SIGNALP_GRAM_POSITIVE); SignalP-noTM (SIGNALP_GRAM_NEGATIVE); TMhelix (TMHMM)	no GO terms	no GO terms
true	[INTERPRO, BLASTED, MAPPED, ANNOTATED]	tr|A0A6P8J7L6|A0A6P8J7L6_ACTTE	uncharacterized protein LOC116307677	199	1	2.57E-150	100.0	1	C:GO:0016020	C:membrane			NON_CYTOPLASMIC_DOMAIN (PHOBIUS); CYTOPLASMIC_DOMAIN (PHOBIUS); TRANSMEMBRANE (PHOBIUS); TMhelix (TMHMM)	no GO terms	no GO terms
true	[INTERPRO, BLASTED, MAPPED, ANNOTATED]	tr|A0A6P8IHK8|A0A6P8IHK8_ACTTE	uncharacterized protein LOC116301308	211	1	1.91E-142	100.0	1	C:GO:0016020	C:membrane			NON_CYTOPLASMIC_DOMAIN (PHOBIUS); CYTOPLASMIC_DOMAIN (PHOBIUS); TRANSMEMBRANE (PHOBIUS); CYTOPLASMIC_DOMAIN (PHOBIUS); TRANSMEMBRANE (PHOBIUS); TMhelix (TMHMM); TMhelix (TMHMM)	no GO terms	no GO terms
true	[INTERPRO, BLASTED, MAPPED]	tr|A0A6P8HJQ9|A0A6P8HJQ9_ACTTE	SCP domain-containing protein OS=Exaiptasia diaphana OX=2652724 PE=4 SV=1	287	20	0.0	52.81	2	F:GO:0003677; C:GO:0016020	F:DNA binding; C:membrane			no IPS match	no IPS match	no IPS match
true	[INTERPRO, BLASTED, MAPPED]	tr|A0A6P8IDF9|A0A6P8IDF9_ACTTE	Secreted protein OS=Exaiptasia diaphana OX=2652724 PE=4 SV=1	138	20	1.11294E-100	56.6	1	C:GO:0016020	C:membrane			no IPS match	no IPS match	no IPS match
true	[INTERPRO, BLASTED]	tr|A0A6P8IRA4|A0A6P8IRA4_ACTTE	Uncharacterized protein LOC116303982 OS=Actinia tenebrosa OX=6105 GN=LOC116303982 PE=4 SV=1	193	10	2.88908E-141	61.58						no IPS match	no IPS match	no IPS match
true	[INTERPRO, BLASTED, MAPPED]	tr|A0A6P8J0C4|A0A6P8J0C4_ACTTE	Stress response protein nst1-like OS=Actinia tenebrosa OX=6105 GN=LOC116306919 PE=4 SV=1	853	10	0.0	64.5	6	P:GO:0006508; P:GO:0006915; P:GO:0042981; F:GO:0008233; F:GO:0043531; C:GO:0005829	P:proteolysis; P:apoptotic process; P:regulation of apoptotic process; F:peptidase activity; F:ADP binding; C:cytosol			no IPS match	no IPS match	no IPS match
true	[INTERPRO, BLASTED, MAPPED]	XP_031549626.1	Xin actin-binding repeat-containing protein 2-like isoform X2 OS=Actinia tenebrosa OX=6105 GN=LOC116287130 PE=4 SV=1	838	12	0.0	63.58	3	F:GO:0004842; F:GO:0016887; F:GO:0046872	F:ubiquitin-protein transferase activity; F:ATP hydrolysis activity; F:metal ion binding			no IPS match	no IPS match	no IPS match
true	[INTERPRO, BLASTED, MAPPED, GO-SLIM]	XP_031552242.1	Myosin light chain kinase, smooth muscle isoform X1 OS=Paramuricea clavata OX=317549 GN=PACLA_8A027062 PE=4 SV=1	346	12	0.0	65.86	7	P:GO:0051014; P:GO:0051016; F:GO:0005546; F:GO:0016740; F:GO:0051015; C:GO:0005737; C:GO:0015629	P:actin filament severing; P:barbed-end actin filament capping; F:phosphatidylinositol-4,5-bisphosphate binding; F:transferase activity; F:actin filament binding; C:cytoplasm; C:actin cytoskeleton	EC:2	Transferases	no IPS match	no IPS match	no IPS match
true	[INTERPRO, BLASTED, MAPPED]	XP_031571784.1	Uncharacterized protein LOC116305922 OS=Actinia tenebrosa OX=6105 GN=LOC116305922 PE=4 SV=1	186	15	1.43445E-135	63.58	1	C:GO:0016020	C:membrane			no IPS match	no IPS match	no IPS match
true	[INTERPRO, BLASTED]	tr|A0A6P8HAV6|A0A6P8HAV6_ACTTE	uncharacterized protein LOC116287130 isoform X1	892	1	0.0	100.0						no IPS match	no IPS match	no IPS match
true	[INTERPRO, BLASTED]	tr|A0A6P8HGD8|A0A6P8HGD8_ACTTE	uncharacterized protein LOC116291045	171	1	9.58E-121	100.0						no IPS match	no IPS match	no IPS match
true	[INTERPRO, BLASTED]	tr|A0A6P8HXW1|A0A6P8HXW1_ACTTE	uncharacterized protein LOC116294117	263	1	3.7E-184	100.0						no IPS match	no IPS match	no IPS match
true	[INTERPRO, BLASTED]	tr|A0A6P8I3P0|A0A6P8I3P0_ACTTE	uncharacterized protein LOC116298229	405	1	0.0	100.0						no IPS match	no IPS match	no IPS match
true	[INTERPRO, BLASTED]	tr|A0A6P8I6C6|A0A6P8I6C6_ACTTE	uncharacterized protein LOC116296656	115	1	4.37E-81	100.0						no IPS match	no IPS match	no IPS match
true	[INTERPRO, BLASTED]	tr|A0A6P8I6F6|A0A6P8I6F6_ACTTE	uncharacterized protein LOC116296689	553	1	0.0	100.0						no IPS match	no IPS match	no IPS match
true	[INTERPRO, BLASTED]	tr|A0A6P8I7A6|A0A6P8I7A6_ACTTE	uncharacterized protein LOC116296661	104	1	8.95E-69	100.0						no IPS match	no IPS match	no IPS match
true	[INTERPRO, BLASTED]	tr|A0A6P8IZG5|A0A6P8IZG5_ACTTE	uncharacterized protein LOC116306924 isoform X3	1393	1	0.0	100.0						no IPS match	no IPS match	no IPS match
true	[INTERPRO, BLASTED]	tr|A0A6P8J161|A0A6P8J161_ACTTE	uncharacterized protein LOC116305990 isoform X3	276	1	5.08E-193	100.0						no IPS match	no IPS match	no IPS match
true	[INTERPRO, BLASTED]	tr|A0A6P8J1S5|A0A6P8J1S5_ACTTE	uncharacterized protein LOC116307431	182	1	2.14E-127	100.0						no IPS match	no IPS match	no IPS match
true	[INTERPRO, BLASTED]	tr|A0A6P8J2I9|A0A6P8J2I9_ACTTE	uncharacterized protein LOC116307644	123	1	2.1E-85	100.0						no IPS match	no IPS match	no IPS match
true	[INTERPRO, BLASTED]	tr|A0A7D9DVN4|A0A7D9DVN4_PARCT	Hypothetical predicted protein	153	1	1.11E-117	100.0						no IPS match	no IPS match	no IPS match
true	[INTERPRO, NO-BLAST]	tr|A0A7M5X200|A0A7M5X200_9CNID	-	296									no IPS match	no IPS match	no IPS match
true	[INTERPRO, BLASTED]	tr|A0A9X0D389|A0A9X0D389_9CNID	hypothetical protein OS493_029654, partial	195	1	1.96E-143	100.0						no IPS match	no IPS match	no IPS match
true	[INTERPRO, BLASTED]	tr|A7SJ59|A7SJ59_NEMVE	predicted protein	373	1	1.71E-242	100.0						no IPS match	no IPS match	no IPS match
true	[INTERPRO, NO-BLAST]	sp|P0DUW8.1|ACTPA_ACTFR	-	20									no IPS match	no IPS match	no IPS match
true	[INTERPRO, BLASTED]	XP_031549031.1	uncharacterized protein LOC116286624	160	1	5.03E-122	100.0						no IPS match	no IPS match	no IPS match
true	[INTERPRO, BLASTED]	XP_031550289.1	uncharacterized protein LOC116287747	250	1	2.42E-178	100.0						no IPS match	no IPS match	no IPS match
true	[INTERPRO, BLASTED]	XP_031553099.1	uncharacterized protein LOC116290232	236	1	1.93E-177	100.0						no IPS match	no IPS match	no IPS match
true	[INTERPRO, BLASTED]	XP_031555209.1	uncharacterized protein LOC116292101	220	1	6.71E-161	100.0						no IPS match	no IPS match	no IPS match
true	[INTERPRO, BLASTED]	XP_031555506.1	neurofilament heavy polypeptide-like	139	1	7.5E-64	100.0						no IPS match	no IPS match	no IPS match
true	[INTERPRO, BLASTED]	XP_031558834.1	uncharacterized protein LOC116295210	165	1	1.08E-105	100.0						no IPS match	no IPS match	no IPS match
true	[INTERPRO, BLASTED]	XP_031565797.1	uncharacterized protein LOC116300956	329	1	4.73E-236	100.0						no IPS match	no IPS match	no IPS match
true	[INTERPRO, BLASTED]	XP_031569043.1	uncharacterized skeletal organic matrix protein 5-like	198	1	1.95E-149	100.0						no IPS match	no IPS match	no IPS match
true	[INTERPRO, BLASTED]	XP_031570339.1	uncharacterized protein LOC116304709	797	1	0.0	100.0						no IPS match	no IPS match	no IPS match
true	[INTERPRO, BLASTED, MAPPED, ANNOTATED]	XP_031573054.1	collagen triple helix repeat-containing protein 1-like	236	1	8.03E-161	100.0	1	C:GO:0005581	C:collagen trimer			no IPS match	no IPS match	no IPS match
true	[INTERPRO, BLASTED]	XP_031572317.1	uncharacterized protein LOC116306407	265	1	2.35E-197	100.0						NF040941 (NCBIFAM); IPR014716 (G3DSA:3.90.215.GENE3D); SIGNAL_PEPTIDE (PHOBIUS); SIGNAL_PEPTIDE_H_REGION (PHOBIUS); NON_CYTOPLASMIC_DOMAIN (PHOBIUS); SIGNAL_PEPTIDE_N_REGION (PHOBIUS); SIGNAL_PEPTIDE_C_REGION (PHOBIUS); SignalP-noTM (SIGNALP_EUK); SignalP-TM (SIGNALP_GRAM_POSITIVE); IPR036056 (SUPERFAMILY)	no GO terms	no GO terms
true	[INTERPRO, BLASTED]	tr|A0A6P8HAA5|A0A6P8HAA5_ACTTE	uncharacterized skeletal organic matrix protein 5-like	221	1	2.17E-162	100.0						NF040941 (NCBIFAM); G3DSA:2.60.120.1000 (GENE3D); SIGNAL_PEPTIDE_C_REGION (PHOBIUS); SIGNAL_PEPTIDE (PHOBIUS); SIGNAL_PEPTIDE_N_REGION (PHOBIUS); NON_CYTOPLASMIC_DOMAIN (PHOBIUS); SIGNAL_PEPTIDE_H_REGION (PHOBIUS); SignalP-TM (SIGNALP_GRAM_POSITIVE); SignalP-noTM (SIGNALP_EUK); SignalP-noTM (SIGNALP_GRAM_NEGATIVE); IPR036056 (SUPERFAMILY)	no GO terms	no GO terms
true	[INTERPRO, BLASTED]	tr|A0A6P8I668|A0A6P8I668_ACTTE	uncharacterized protein LOC116298982	230	1	4.05E-176	100.0						NF033679 (NCBIFAM); NON_CYTOPLASMIC_DOMAIN (PHOBIUS); SIGNAL_PEPTIDE_N_REGION (PHOBIUS); SIGNAL_PEPTIDE (PHOBIUS); SIGNAL_PEPTIDE_H_REGION (PHOBIUS); SIGNAL_PEPTIDE_C_REGION (PHOBIUS); SignalP-TM (SIGNALP_GRAM_POSITIVE); SignalP-noTM (SIGNALP_EUK)	no GO terms	no GO terms
true	[INTERPRO, BLASTED]	tr|A0A6P8HPF1|A0A6P8HPF1_ACTTE	uncharacterized protein LOC116291504	675	1	0.0	100.0						IPR056362 (PFAM); IPR010839 (PFAM); PTHR47708 (PANTHER)	no GO terms	no GO terms
true	[INTERPRO, BLASTED, MAPPED, GO-SLIM]	tr|A0A6P8INP4|A0A6P8INP4_ACTTE	nodal modulator 3-like	1207	1	0.0	100.0	2	F:GO:0030246; C:GO:0005789	F:carbohydrate binding; C:endoplasmic reticulum membrane			IPR056190 (PFAM); IPR056189 (PFAM); IPR055075 (PFAM); G3DSA:2.60.40.1120 (GENE3D); IPR055074 (PFAM); IPR056191 (PFAM); IPR055073 (PFAM); IPR056319 (PFAM); IPR056188 (PFAM); G3DSA:2.60.40.1120 (GENE3D); IPR051417 (PANTHER); SIGNAL_PEPTIDE_N_REGION (PHOBIUS); SIGNAL_PEPTIDE_C_REGION (PHOBIUS); CYTOPLASMIC_DOMAIN (PHOBIUS); SIGNAL_PEPTIDE (PHOBIUS); NON_CYTOPLASMIC_DOMAIN (PHOBIUS); SIGNAL_PEPTIDE_H…	F:GO:0030246; C:GO:0005789	F:carbohydrate binding; C:endoplasmic reticulum membrane
true	[INTERPRO, BLASTED, MAPPED, GO-SLIM]	tr|A0A6P8HLG9|A0A6P8HLG9_ACTTE	dolichyl-diphosphooligosaccharide--protein glycosyltransferase 48 kDa subunit-like	442	1	0.0	100.0	2	P:GO:0018279; C:GO:0008250	P:protein N-linked glycosylation via asparagine; C:oligosaccharyltransferase complex			IPR055457 (PFAM); IPR055459 (PFAM); IPR005013 (PANTHER); TRANSMEMBRANE (PHOBIUS); SIGNAL_PEPTIDE_H_REGION (PHOBIUS); SIGNAL_PEPTIDE (PHOBIUS); NON_CYTOPLASMIC_DOMAIN (PHOBIUS); CYTOPLASMIC_DOMAIN (PHOBIUS); SIGNAL_PEPTIDE_N_REGION (PHOBIUS); SIGNAL_PEPTIDE_C_REGION (PHOBIUS); SignalP-noTM (SIGNALP_EUK); TMhelix (TMHMM)	P:GO:0018279; C:GO:0005789; C:GO:0008250	P:protein N-linked glycosylation via asparagine; C:endoplasmic reticulum membrane; C:oligosaccharyltransferase complex
true	[INTERPRO, BLASTED, MAPPED, GO-SLIM]	tr|A0A6P8HLL9|A0A6P8HLL9_ACTTE	stimulator of interferon genes protein-like	353	1	5.94E-258	100.0	9	P:GO:0000045; P:GO:0002218; P:GO:0016239; P:GO:0032481; P:GO:0061709; F:GO:0035438; F:GO:0061507; C:GO:0005776; C:GO:0005789	P:autophagosome assembly; P:activation of innate immune response; P:positive regulation of macroautophagy; P:positive regulation of type I interferon production; P:reticulophagy; F:cyclic-di-GMP binding; F:2',3'-cyclic GMP-AMP binding; C:autophagosome; C:endoplasmic reticulum membrane			IPR055432 (PFAM); IPR038623 (G3DSA:3.40.50.GENE3D); IPR055434 (PFAM); G3DSA:1.20.5.5200 (GENE3D); IPR029158 (PANTHER); TRANSMEMBRANE (PHOBIUS); TRANSMEMBRANE (PHOBIUS); TRANSMEMBRANE (PHOBIUS); NON_CYTOPLASMIC_DOMAIN (PHOBIUS); NON_CYTOPLASMIC_DOMAIN (PHOBIUS); CYTOPLASMIC_DOMAIN (PHOBIUS); CYTOPLASMIC_DOMAIN (PHOBIUS); CYTOPLASMIC_DOMAIN (PHOBIUS); TRANSMEMBRANE (PHOBIUS); TMhelix (TMHMM); TMhel…	P:GO:0000045; P:GO:0002218; P:GO:0016239; P:GO:0032481; P:GO:0045087; P:GO:0061709; F:GO:0035438; F:GO:0061507; C:GO:0005776; C:GO:0005789	P:autophagosome assembly; P:activation of innate immune response; P:positive regulation of macroautophagy; P:positive regulation of type I interferon production; P:innate immune response; P:reticulophagy; F:cyclic-di-GMP binding; F:2',3'-cyclic GMP-AMP binding; C:autophagosome; C:endoplasmic reticulum membrane
true	[INTERPRO, BLASTED, MAPPED, GO-SLIM]	tr|A0A6P8HJS3|A0A6P8HJS3_ACTTE	dolichyl-diphosphooligosaccharide--protein glycosyltransferase subunit 2-like isoform X1	652	1	0.0	100.0	2	P:GO:0006487; C:GO:0008250	P:protein N-linked glycosylation; C:oligosaccharyltransferase complex			IPR055375 (PFAM); IPR055373 (PFAM); IPR055374 (PFAM); IPR008814 (PANTHER); TRANSMEMBRANE (PHOBIUS); SIGNAL_PEPTIDE (PHOBIUS); NON_CYTOPLASMIC_DOMAIN (PHOBIUS); SIGNAL_PEPTIDE_H_REGION (PHOBIUS); TRANSMEMBRANE (PHOBIUS); SIGNAL_PEPTIDE_N_REGION (PHOBIUS); TRANSMEMBRANE (PHOBIUS); SIGNAL_PEPTIDE_C_REGION (PHOBIUS); CYTOPLASMIC_DOMAIN (PHOBIUS); CYTOPLASMIC_DOMAIN (PHOBIUS); NON_CYTOPLASMIC_DOMAIN (…	P:GO:0006487; C:GO:0008250; C:GO:0016020	P:protein N-linked glycosylation; C:oligosaccharyltransferase complex; C:membrane
true	[INTERPRO, BLASTED, MAPPED, GO-SLIM]	XP_031556856.1	26S proteasome non-ATPase regulatory subunit 13-like, partial	275	1	1.46E-196	100.0	5	P:GO:0006511; F:GO:0005198; C:GO:0005634; C:GO:0005829; C:GO:0008541	P:ubiquitin-dependent protein catabolic process; F:structural molecule activity; C:nucleus; C:cytosol; C:proteasome regulatory particle, lid subcomplex			IPR054179 (PFAM); IPR035298 (PANTHER); IPR000717 (PROSITE_PROFILES)	P:GO:0006511; F:GO:0005198; C:GO:0005634; C:GO:0005829; C:GO:0008541	P:ubiquitin-dependent protein catabolic process; F:structural molecule activity; C:nucleus; C:cytosol; C:proteasome regulatory particle, lid subcomplex
true	[INTERPRO, BLASTED, MAPPED, GO-SLIM]	XP_031564321.1	protein wntless homolog	537	1	0.0	100.0	5	P:GO:0006886; P:GO:0016055; P:GO:0061355; F:GO:0017147; C:GO:0000139	P:intracellular protein transport; P:Wnt signaling pathway; P:Wnt protein secretion; F:Wnt-protein binding; C:Golgi membrane			IPR053936 (PFAM); IPR047843 (PFAM); IPR009551 (PANTHER); TRANSMEMBRANE (PHOBIUS); TRANSMEMBRANE (PHOBIUS); CYTOPLASMIC_DOMAIN (PHOBIUS); TRANSMEMBRANE (PHOBIUS); NON_CYTOPLASMIC_DOMAIN (PHOBIUS); TRANSMEMBRANE (PHOBIUS); TRANSMEMBRANE (PHOBIUS); CYTOPLASMIC_DOMAIN (PHOBIUS); TRANSMEMBRANE (PHOBIUS); NON_CYTOPLASMIC_DOMAIN (PHOBIUS); TRANSMEMBRANE (PHOBIUS); CYTOPLASMIC_DOMAIN (PHOBIUS); NON_CYTOP…	P:GO:0006886; P:GO:0016055; P:GO:0061355; F:GO:0017147; C:GO:0012505; C:GO:0031090	P:intracellular protein transport; P:Wnt signaling pathway; P:Wnt protein secretion; F:Wnt-protein binding; C:endomembrane system; C:organelle membrane
true	[INTERPRO, BLASTED, MAPPED, GO-SLIM]	tr|A0A6P8HKS8|A0A6P8HKS8_ACTTE	eukaryotic translation elongation factor 1 epsilon-1-like isoform X2	171	1	7.28E-116	100.0	6	P:GO:0006414; P:GO:0043517; F:GO:0003746; C:GO:0005634; C:GO:0005737; C:GO:0017101	P:translational elongation; P:positive regulation of DNA damage response, signal transduction by p53 class mediator; F:translation elongation factor activity; C:nucleus; C:cytoplasm; C:aminoacyl-tRNA synthetase multienzyme complex			IPR053836 (PFAM); G3DSA:1.20.1050.130 (GENE3D); IPR042450 (PANTHER); IPR010987 (PROSITE_PROFILES); IPR053837 (CDD); IPR036282 (SUPERFAMILY)	P:GO:0043517; C:GO:0005634; C:GO:0005737; C:GO:0017101	P:positive regulation of DNA damage response, signal transduction by p53 class mediator; C:nucleus; C:cytoplasm; C:aminoacyl-tRNA synthetase multienzyme complex
true	[INTERPRO, BLASTED, MAPPED]	tr|A0A6P8H218|A0A6P8H218_ACTTE	Protein DD3-3 OS=Exaiptasia diaphana OX=2652724 PE=4 SV=1	569	20	0.0	70.68	3	P:GO:0006801; F:GO:0046872; C:GO:0016020	P:superoxide metabolic process; F:metal ion binding; C:membrane			IPR053320 (PANTHER); SIGNAL_PEPTIDE (PHOBIUS); SIGNAL_PEPTIDE_N_REGION (PHOBIUS); SIGNAL_PEPTIDE_H_REGION (PHOBIUS); NON_CYTOPLASMIC_DOMAIN (PHOBIUS); SIGNAL_PEPTIDE_C_REGION (PHOBIUS); SignalP-noTM (SIGNALP_EUK)	no GO terms	no GO terms
true	[INTERPRO, BLASTED]	XP_031554312.1	protein DD3-3-like	649	1	0.0	100.0						IPR053320 (PANTHER); SIGNAL_PEPTIDE_N_REGION (PHOBIUS); SIGNAL_PEPTIDE_C_REGION (PHOBIUS); SIGNAL_PEPTIDE (PHOBIUS); SIGNAL_PEPTIDE_H_REGION (PHOBIUS); NON_CYTOPLASMIC_DOMAIN (PHOBIUS); SignalP-noTM (SIGNALP_GRAM_NEGATIVE); SignalP-noTM (SIGNALP_EUK); SignalP-TM (SIGNALP_GRAM_POSITIVE)	no GO terms	no GO terms
true	[INTERPRO, BLASTED, MAPPED]	XP_020898185.1	Protein DD3-3 OS=Clytia hemisphaerica OX=252671 PE=4 SV=1	653	20	0.0	69.23	3	P:GO:0006310; P:GO:0015074; F:GO:0003677	P:DNA recombination; P:DNA integration; F:DNA binding			IPR053320 (PANTHER); SIGNAL_PEPTIDE_N_REGION (PHOBIUS); NON_CYTOPLASMIC_DOMAIN (PHOBIUS); SIGNAL_PEPTIDE_H_REGION (PHOBIUS); SIGNAL_PEPTIDE_C_REGION (PHOBIUS); SIGNAL_PEPTIDE (PHOBIUS); SignalP-noTM (SIGNALP_GRAM_NEGATIVE); SignalP-noTM (SIGNALP_EUK); SignalP-TM (SIGNALP_GRAM_POSITIVE); TMhelix (TMHMM)	no GO terms	no GO terms
true	[INTERPRO, BLASTED]	CAH3193173.1	unnamed protein product, partial	126	1	5.51E-87	100.0						IPR052972 (PANTHER); IPR036890 (SUPERFAMILY)	F:GO:0030544	F:Hsp70 protein binding
true	[INTERPRO, BLASTED]	tr|A0A6P8IA43|A0A6P8IA43_ACTTE	protein SSUH2 homolog	491	1	6.87E-281	100.0						IPR052789 (PANTHER); IPR036280 (SUPERFAMILY)	no GO terms	no GO terms
true	[INTERPRO, BLASTED, MAPPED, ANNOTATED]	tr|A7SAV0|A7SAV0_NEMVE	predicted protein	206	1	2.46E-122	100.0	1	C:GO:0016020	C:membrane			IPR051697 (PANTHER); CYTOPLASMIC_DOMAIN (PHOBIUS); NON_CYTOPLASMIC_DOMAIN (PHOBIUS); NON_CYTOPLASMIC_DOMAIN (PHOBIUS); TRANSMEMBRANE (PHOBIUS); TRANSMEMBRANE (PHOBIUS); TMhelix (TMHMM); TMhelix (TMHMM)	C:GO:0016020	C:membrane
true	[INTERPRO, NO-BLAST]	CAH3165153.1	-	233									IPR050938 (PANTHER)	no GO terms	no GO terms
true	[INTERPRO, BLASTED, MAPPED, ANNOTATED]	tr|A0A6P8IQU8|A0A6P8IQU8_ACTTE	uncharacterized protein LOC116303819	189	1	2.03E-124	100.0	1	C:GO:0016020	C:membrane			IPR050578 (PANTHER); TRANSMEMBRANE (PHOBIUS); TRANSMEMBRANE (PHOBIUS); TRANSMEMBRANE (PHOBIUS); TRANSMEMBRANE (PHOBIUS); NON_CYTOPLASMIC_DOMAIN (PHOBIUS); CYTOPLASMIC_DOMAIN (PHOBIUS); CYTOPLASMIC_DOMAIN (PHOBIUS); CYTOPLASMIC_DOMAIN (PHOBIUS); NON_CYTOPLASMIC_DOMAIN (PHOBIUS); IPR008253 (PROSITE_PROFILES); TMhelix (TMHMM); TMhelix (TMHMM); TMhelix (TMHMM); TMhelix (TMHMM)	C:GO:0016020	C:membrane
true	[INTERPRO, BLASTED, MAPPED, GO-SLIM]	tr|A0A6P8ITW8|A0A6P8ITW8_ACTTE	anoctamin-4-like	992	1	0.0	100.0	4	P:GO:1902476; F:GO:0005254; F:GO:0046983; C:GO:0005886	P:chloride transmembrane transport; F:chloride channel activity; F:protein dimerization activity; C:plasma membrane			IPR049452 (PFAM); IPR032394 (PFAM); IPR007632 (PANTHER); TRANSMEMBRANE (PHOBIUS); NON_CYTOPLASMIC_DOMAIN (PHOBIUS); CYTOPLASMIC_DOMAIN (PHOBIUS); NON_CYTOPLASMIC_DOMAIN (PHOBIUS); TRANSMEMBRANE (PHOBIUS); NON_CYTOPLASMIC_DOMAIN (PHOBIUS); TRANSMEMBRANE (PHOBIUS); CYTOPLASMIC_DOMAIN (PHOBIUS); TRANSMEMBRANE (PHOBIUS); NON_CYTOPLASMIC_DOMAIN (PHOBIUS); TRANSMEMBRANE (PHOBIUS); TRANSMEMBRANE (PHOBIU…	P:GO:1902476; F:GO:0005254; F:GO:0046983; C:GO:0005886	P:chloride transmembrane transport; F:chloride channel activity; F:protein dimerization activity; C:plasma membrane
true	[INTERPRO, BLASTED, MAPPED, GO-SLIM]	tr|A0A6P8I3S9|A0A6P8I3S9_ACTTE	anoctamin-10-like	653	1	0.0	100.0	3	P:GO:1902476; F:GO:0005254; C:GO:0005886	P:chloride transmembrane transport; F:chloride channel activity; C:plasma membrane			IPR049452 (PFAM); IPR007632 (PANTHER); CYTOPLASMIC_DOMAIN (PHOBIUS); TRANSMEMBRANE (PHOBIUS); CYTOPLASMIC_DOMAIN (PHOBIUS); TRANSMEMBRANE (PHOBIUS); NON_CYTOPLASMIC_DOMAIN (PHOBIUS); TRANSMEMBRANE (PHOBIUS); NON_CYTOPLASMIC_DOMAIN (PHOBIUS); TRANSMEMBRANE (PHOBIUS); TRANSMEMBRANE (PHOBIUS); TRANSMEMBRANE (PHOBIUS); NON_CYTOPLASMIC_DOMAIN (PHOBIUS); CYTOPLASMIC_DOMAIN (PHOBIUS); NON_CYTOPLASMIC_DO…	P:GO:1902476; F:GO:0005254; C:GO:0005886	P:chloride transmembrane transport; F:chloride channel activity; C:plasma membrane
true	[INTERPRO, BLASTED, MAPPED, ANNOTATED]	tr|A0A2B4R5S7|A0A2B4R5S7_STYPI	Verrucotoxin subunit beta	746	1	0.0	100.0	1	F:GO:0005525	F:GTP binding			IPR048997 (PFAM); IPR027417 (G3DSA:3.40.50.GENE3D); IPR030379 (PFAM); IPR052090 (PANTHER); cd00882 (CDD); IPR027417 (SUPERFAMILY)	F:GO:0005525	F:GTP binding
true	[INTERPRO, BLASTED, MAPPED, GO-SLIM]	XP_031564159.1	exocyst complex component 5-like	711	1	0.0	100.0	3	P:GO:0006887; P:GO:0006893; C:GO:0000145	P:exocytosis; P:Golgi to plasma membrane transport; C:exocyst			IPR048625 (PFAM); IPR048627 (PFAM); IPR009976 (PANTHER)	P:GO:0006887; P:GO:0006893; C:GO:0000145; C:GO:0005737	P:exocytosis; P:Golgi to plasma membrane transport; C:exocyst; C:cytoplasm
true	[INTERPRO, BLASTED, MAPPED, GO-SLIM]	XP_031568334.1	Neural cell adhesion molecule 2-like isoform X1 OS=Actinia tenebrosa OX=6105 GN=LOC116303033 PE=4 SV=1	862	20	0.0	59.07	5	P:GO:0007338; C:GO:0005576; C:GO:0005886; C:GO:0035805; C:GO:0062023	P:single fertilization; C:extracellular region; C:plasma membrane; C:egg coat; C:collagen-containing extracellular matrix			IPR048290 (PRINTS); IPR003961 (SMART); IPR001507 (SMART); IPR003598 (SMART); IPR003599 (SMART); IPR013783 (G3DSA:2.60.40.GENE3D); IPR013783 (G3DSA:2.60.40.GENE3D); IPR055355 (PFAM); G3DSA:2.60.40.3210 (GENE3D); IPR013151 (PFAM); IPR013783 (G3DSA:2.60.40.GENE3D); IPR055356 (PFAM); IPR042235 (G3DSA:2.60.40.GENE3D); IPR003961 (PFAM); PF13927 (PFAM); IPR013783 (G3DSA:2.60.40.GENE3D); PIRSR500951-3 (P…	F:GO:0005515; C:GO:0062023	F:protein binding; C:collagen-containing extracellular matrix
true	[INTERPRO, BLASTED, MAPPED, GO-SLIM]	XP_031562581.1	ZP domain-containing protein OS=Pocillopora damicornis OX=46731 GN=pdam_00010586 PE=4 SV=1	1265	20	0.0	61.74	6	P:GO:0050896; F:GO:0003824; F:GO:0030414; F:GO:0036094; C:GO:0005576; C:GO:0016020	P:response to stimulus; F:catalytic activity; F:peptidase inhibitor activity; F:small molecule binding; C:extracellular region; C:membrane			IPR048290 (PRINTS); IPR003599 (SMART); IPR008197 (SMART); IPR001507 (SMART); IPR013783 (G3DSA:2.60.40.GENE3D); IPR013783 (G3DSA:2.60.40.GENE3D); IPR013098 (PFAM); G3DSA:2.60.40.3210 (GENE3D); IPR036645 (G3DSA:4.10.75.GENE3D); IPR013783 (G3DSA:2.60.40.GENE3D); IPR042235 (G3DSA:2.60.40.GENE3D); IPR008197 (PFAM); IPR036645 (G3DSA:4.10.75.GENE3D); IPR013783 (G3DSA:2.60.40.GENE3D); IPR055355 (PFAM); P…	F:GO:0030414; C:GO:0005576	F:peptidase inhibitor activity; C:extracellular region
true	[INTERPRO, BLASTED, MAPPED, ANNOTATED]	tr|A0A6P8H8V9|A0A6P8H8V9_ACTTE	ZP domain-containing protein-like	392	1	4.42E-266	100.0	1	C:GO:0016020	C:membrane			IPR048290 (PRINTS); IPR001507 (SMART); IPR042235 (G3DSA:2.60.40.GENE3D); IPR055356 (PFAM); G3DSA:2.60.40.3210 (GENE3D); IPR055355 (PFAM); PTHR14002 (PANTHER); SIGNAL_PEPTIDE_H_REGION (PHOBIUS); CYTOPLASMIC_DOMAIN (PHOBIUS); SIGNAL_PEPTIDE_C_REGION (PHOBIUS); SIGNAL_PEPTIDE_N_REGION (PHOBIUS); SIGNAL_PEPTIDE (PHOBIUS); TRANSMEMBRANE (PHOBIUS); NON_CYTOPLASMIC_DOMAIN (PHOBIUS); IPR001507 (PROSITE_P…	no GO terms	no GO terms
true	[INTERPRO, BLASTED, MAPPED, ANNOTATED]	XP_031566719.1	ZP domain-containing protein OS=Exaiptasia diaphana OX=2652724 PE=4 SV=1	666	20	0.0	62.06	2	P:GO:0009987; C:GO:0016020	P:cellular process; C:membrane			IPR048290 (PRINTS); IPR001507 (SMART); IPR000859 (SMART); IPR000859 (PFAM); IPR035914 (G3DSA:2.60.120.GENE3D); IPR055355 (PFAM); IPR035914 (G3DSA:2.60.120.GENE3D); G3DSA:2.60.40.3210 (GENE3D); IPR055356 (PFAM); IPR042235 (G3DSA:2.60.40.GENE3D); PTHR14002 (PANTHER); SIGNAL_PEPTIDE_H_REGION (PHOBIUS); NON_CYTOPLASMIC_DOMAIN (PHOBIUS); SIGNAL_PEPTIDE_C_REGION (PHOBIUS); CYTOPLASMIC_DOMAIN (PHOBIUS);…	no GO terms	no GO terms
true	[INTERPRO, BLASTED, MAPPED, ANNOTATED]	tr|A0A6P8IJU4|A0A6P8IJU4_ACTTE	CUB and zona pellucida-like domain-containing protein 1 OS=Exaiptasia diaphana OX=2652724 PE=4 SV=1	722	20	0.0	57.24	1	C:GO:0016020	C:membrane			IPR048290 (PRINTS); IPR001507 (SMART); IPR000859 (SMART); G3DSA:2.60.40.3210 (GENE3D); IPR042235 (G3DSA:2.60.40.GENE3D); IPR055355 (PFAM); IPR035914 (G3DSA:2.60.120.GENE3D); IPR035914 (G3DSA:2.60.120.GENE3D); IPR055356 (PFAM); IPR000859 (PFAM); PTHR14002 (PANTHER); SIGNAL_PEPTIDE_N_REGION (PHOBIUS); SIGNAL_PEPTIDE_C_REGION (PHOBIUS); SIGNAL_PEPTIDE_H_REGION (PHOBIUS); SIGNAL_PEPTIDE (PHOBIUS); NO…	no GO terms	no GO terms
true	[INTERPRO, BLASTED]	tr|A0A913XFL1|A0A913XFL1_EXADI	programmed cell death protein 10	215	1	1.91E-144	100.0						IPR048288 (PFAM); IPR053750 (G3DSA:1.20.120.GENE3D); PF06840 (PFAM); IPR009652 (PANTHER); IPR010989 (SUPERFAMILY)	P:GO:0016192; P:GO:0043406; P:GO:1903358; F:GO:0019901; C:GO:0016020; C:GO:0090443	P:vesicle-mediated transport; P:positive regulation of MAP kinase activity; P:regulation of Golgi organization; F:protein kinase binding; C:membrane; C:FAR/SIN/STRIPAK complex
true	[INTERPRO, BLASTED, MAPPED]	XP_031573024.1	Lymphocyte antigen 6D-like isoform X1 OS=Actinia tenebrosa OX=6105 GN=LOC116298921 PE=4 SV=1	109	18	5.75284E-77	49.0	2	F:GO:0008237; C:GO:0016020	F:metallopeptidase activity; C:membrane			IPR045860 (G3DSA:2.10.60.GENE3D); SIGNAL_PEPTIDE (PHOBIUS); SIGNAL_PEPTIDE_H_REGION (PHOBIUS); SIGNAL_PEPTIDE_N_REGION (PHOBIUS); NON_CYTOPLASMIC_DOMAIN (PHOBIUS); SIGNAL_PEPTIDE_C_REGION (PHOBIUS); SignalP-noTM (SIGNALP_EUK); SignalP-TM (SIGNALP_GRAM_POSITIVE); IPR045860 (SUPERFAMILY)	no GO terms	no GO terms
true	[INTERPRO, BLASTED]	KAK3709537.1	hypothetical protein QZH41_018987	736	1	0.0	100.0						IPR045827 (PFAM); IPR003323 (PFAM); IPR039087 (PANTHER); IPR003323 (PROSITE_PROFILES); cd22769 (CDD)	P:GO:0016320; P:GO:0016567; P:GO:0035871; P:GO:0071108; P:GO:0090168; F:GO:0004843	P:endoplasmic reticulum membrane fusion; P:protein ubiquitination; P:protein K11-linked deubiquitination; P:protein K48-linked deubiquitination; P:Golgi reassembly; F:cysteine-type deubiquitinase activity
true	[INTERPRO, BLASTED, MAPPED, ANNOTATED]	tr|A0A6P8IAL6|A0A6P8IAL6_ACTTE	collagen alpha-1(XV) chain-like	231	1	4.83E-155	100.0	2	F:GO:0030246; C:GO:0005581	F:carbohydrate binding; C:collagen trimer			IPR043159 (G3DSA:2.60.120.GENE3D); IPR000922 (PFAM); PTHR46780 (PANTHER); SIGNAL_PEPTIDE_H_REGION (PHOBIUS); SIGNAL_PEPTIDE_C_REGION (PHOBIUS); SIGNAL_PEPTIDE (PHOBIUS); SIGNAL_PEPTIDE_N_REGION (PHOBIUS); NON_CYTOPLASMIC_DOMAIN (PHOBIUS); IPR000922 (PROSITE_PROFILES); cd22838 (CDD); SignalP-noTM (SIGNALP_EUK); SignalP-noTM (SIGNALP_GRAM_NEGATIVE)	F:GO:0030246	F:carbohydrate binding
true	[INTERPRO, BLASTED, MAPPED, GO-SLIM]	tr|A0A6P8HGN3|A0A6P8HGN3_ACTTE	uncharacterized protein LOC116291913	388	1	2.26E-282	100.0	1	F:GO:0016491	F:oxidoreductase activity	EC:1	Oxidoreductases	IPR043143 (G3DSA:3.30.1370.GENE3D); IPR043144 (G3DSA:1.10.1530.GENE3D); IPR003767 (PFAM); IPR003767 (PANTHER); IPR036111 (SUPERFAMILY)	F:GO:0016491	F:oxidoreductase activity
true	[INTERPRO, BLASTED, MAPPED, GO-SLIM]	tr|A0A6P8J2J0|A0A6P8J2J0_ACTTE	branched-chain-amino-acid aminotransferase-like	232	1	1.2E-169	100.0	4	P:GO:0009098; P:GO:0009099; F:GO:0004084; C:GO:0005739	P:L-leucine biosynthetic process; P:L-valine biosynthetic process; F:branched-chain-amino-acid transaminase activity; C:mitochondrion	EC:2.6.1.42	branched-chain-amino-acid transaminase	IPR043132 (G3DSA:3.20.10.GENE3D); IPR043131 (G3DSA:3.30.470.GENE3D); IPR001544 (PFAM); PIRSR006468-1 (PIRSR); IPR005786 (PANTHER); IPR018300 (PROSITE_PATTERNS); IPR033939 (CDD); IPR036038 (SUPERFAMILY)	P:GO:0009081; P:GO:0009098; P:GO:0009099; F:GO:0003824; F:GO:0004084; C:GO:0005739	P:branched-chain amino acid metabolic process; P:L-leucine biosynthetic process; P:L-valine biosynthetic process; F:catalytic activity; F:branched-chain-amino-acid transaminase activity; C:mitochondrion
true	[INTERPRO, BLASTED, MAPPED, GO-SLIM]	XP_031554719.1	thymus-specific serine protease-like isoform X2	495	1	0.0	100.0	5	P:GO:0006508; F:GO:0008239; F:GO:0070008; C:GO:0005764; C:GO:0005768	P:proteolysis; F:dipeptidyl-peptidase activity; F:serine-type exopeptidase activity; C:lysosome; C:endosome	EC:3.4	Acting on peptide bonds (peptidases)	IPR042269 (G3DSA:1.20.120.GENE3D); IPR008758 (PFAM); IPR029058 (G3DSA:3.40.50.GENE3D); PTHR11010 (PANTHER); SIGNAL_PEPTIDE_H_REGION (PHOBIUS); SIGNAL_PEPTIDE (PHOBIUS); SIGNAL_PEPTIDE_N_REGION (PHOBIUS); NON_CYTOPLASMIC_DOMAIN (PHOBIUS); SIGNAL_PEPTIDE_C_REGION (PHOBIUS); SignalP-noTM (SIGNALP_EUK); IPR029058 (SUPERFAMILY)	P:GO:0006508; F:GO:0008239; F:GO:0070008; C:GO:0005764; C:GO:0005768	P:proteolysis; F:dipeptidyl-peptidase activity; F:serine-type exopeptidase activity; C:lysosome; C:endosome
true	[INTERPRO, BLASTED, MAPPED, GO-SLIM]	tr|A0A6P8IX26|A0A6P8IX26_ACTTE	long-chain-fatty-acid--CoA ligase ACSBG2-like	426	1	0.0	100.0	4	P:GO:0001676; F:GO:0004467; C:GO:0005783; C:GO:0016020	P:long-chain fatty acid metabolic process; F:long-chain fatty acid-CoA ligase activity; C:endoplasmic reticulum; C:membrane	EC:6.2.1.3	long-chain-fatty-acid--CoA ligase	IPR042099 (G3DSA:3.40.50.GENE3D); PF23562 (PFAM); IPR000873 (PFAM); PTHR43272 (PANTHER); SSF56801 (SUPERFAMILY)	F:GO:0004467; C:GO:0005783; C:GO:0016020	F:long-chain fatty acid-CoA ligase activity; C:endoplasmic reticulum; C:membrane
true	[INTERPRO, BLASTED, MAPPED, GO-SLIM]	tr|A0A6P8IC32|A0A6P8IC32_ACTTE	long-chain-fatty-acid--CoA ligase 4-like	709	1	0.0	100.0	7	P:GO:0001676; P:GO:0030182; P:GO:0035336; F:GO:0004467; C:GO:0005783; C:GO:0005811; C:GO:0005886	P:long-chain fatty acid metabolic process; P:neuron differentiation; P:long-chain fatty-acyl-CoA metabolic process; F:long-chain fatty acid-CoA ligase activity; C:endoplasmic reticulum; C:lipid droplet; C:plasma membrane	EC:6.2.1.3	long-chain-fatty-acid--CoA ligase	IPR042099 (G3DSA:3.40.50.GENE3D); IPR000873 (PFAM); IPR045851 (G3DSA:3.30.300.GENE3D); PTHR43272 (PANTHER); IPR020845 (PROSITE_PATTERNS); TRANSMEMBRANE (PHOBIUS); NON_CYTOPLASMIC_DOMAIN (PHOBIUS); CYTOPLASMIC_DOMAIN (PHOBIUS); cd17639 (CDD); SSF56801 (SUPERFAMILY); TMhelix (TMHMM)	P:GO:0001676; P:GO:0030182; P:GO:0035336; F:GO:0004467; C:GO:0005783; C:GO:0005811; C:GO:0005886; C:GO:0016020	P:long-chain fatty acid metabolic process; P:neuron differentiation; P:long-chain fatty-acyl-CoA metabolic process; F:long-chain fatty acid-CoA ligase activity; C:endoplasmic reticulum; C:lipid droplet; C:plasma membrane; C:membrane
true	[INTERPRO, BLASTED, MAPPED, GO-SLIM]	tr|A0A6P8IC11|A0A6P8IC11_ACTTE	Endothelin-converting enzyme homolog OS=Actinia tenebrosa OX=6105 GN=LOC116300266 PE=3 SV=1	760	20	0.0	60.11	4	P:GO:0016485; F:GO:0004222; F:GO:0046872; C:GO:0005886	P:protein processing; F:metalloendopeptidase activity; F:metal ion binding; C:plasma membrane	EC:3.4.24	Acting on peptide bonds (peptidases)	IPR042089 (G3DSA:1.10.1380.GENE3D); IPR018497 (PFAM); IPR008753 (PFAM); IPR024079 (G3DSA:3.40.390.GENE3D); IPR000718 (PANTHER); TRANSMEMBRANE (PHOBIUS); TRANSMEMBRANE (PHOBIUS); NON_CYTOPLASMIC_DOMAIN (PHOBIUS); CYTOPLASMIC_DOMAIN (PHOBIUS); CYTOPLASMIC_DOMAIN (PHOBIUS); IPR000718 (PROSITE_PROFILES); IPR000718 (CDD); SSF55486 (SUPERFAMILY)	P:GO:0006508; P:GO:0016485; F:GO:0004222; F:GO:0008237; C:GO:0005886	P:proteolysis; P:protein processing; F:metalloendopeptidase activity; F:metallopeptidase activity; C:plasma membrane
true	[INTERPRO, BLASTED, MAPPED, GO-SLIM]	tr|A0A6P8HH57|A0A6P8HH57_ACTTE	probable S-adenosylmethionine-dependent methyltransferase At5g38780 isoform X2	376	1	3.73E-284	100.0	2	P:GO:0032259; F:GO:0008168	P:methylation; F:methyltransferase activity	EC:2.1.1	Transferring one-carbon groups	IPR042086 (G3DSA:1.10.1200.GENE3D); IPR029063 (G3DSA:3.40.50.GENE3D); IPR005299 (PFAM); IPR005299 (PANTHER); IPR029063 (SUPERFAMILY)	F:GO:0008168	F:methyltransferase activity
true	[INTERPRO, BLASTED, MAPPED, GO-SLIM]	XP_031574118.1	uncharacterized methyltransferase C25B8.09-like	272	1	2.62E-193	100.0	2	P:GO:0032259; F:GO:0008168	P:methylation; F:methyltransferase activity	EC:2.1.1	Transferring one-carbon groups	IPR041698 (PFAM); IPR029063 (G3DSA:3.40.50.GENE3D); PIRSR017269-1 (PIRSR); PIRSR018249-2 (PIRSR); IPR051052 (PANTHER); cd02440 (CDD); IPR029063 (SUPERFAMILY)	no GO terms	no GO terms
true	[INTERPRO, BLASTED, MAPPED, GO-SLIM]	XP_031557253.1	uncharacterized protein LOC116293896	309	1	2.94E-229	100.0	2	F:GO:0008168; C:GO:0016020	F:methyltransferase activity; C:membrane	EC:2.1.1	Transferring one-carbon groups	IPR041698 (PFAM); IPR029063 (G3DSA:3.40.50.GENE3D); IPR050508 (PANTHER); TRANSMEMBRANE (PHOBIUS); NON_CYTOPLASMIC_DOMAIN (PHOBIUS); CYTOPLASMIC_DOMAIN (PHOBIUS); cd02440 (CDD); IPR029063 (SUPERFAMILY); TMhelix (TMHMM)	F:GO:0008168	F:methyltransferase activity
true	[INTERPRO, BLASTED, MAPPED, GO-SLIM]	XP_031571848.1	bifunctional arginine demethylase and lysyl-hydroxylase JMJD6-like	320	1	1.08E-241	100.0	2	F:GO:0016706; C:GO:0016020	F:2-oxoglutarate-dependent dioxygenase activity; C:membrane	EC:1.14.11	Acting on paired donors, with incorporation or reduction of molecular oxygen. The oxygen incorporated need not be derived from O2	IPR041667 (PFAM); G3DSA:2.60.120.650 (GENE3D); IPR050910 (PANTHER); CYTOPLASMIC_DOMAIN (PHOBIUS); TRANSMEMBRANE (PHOBIUS); NON_CYTOPLASMIC_DOMAIN (PHOBIUS); SSF51197 (SUPERFAMILY); TMhelix (TMHMM)	F:GO:0016706	F:2-oxoglutarate-dependent dioxygenase activity
true	[INTERPRO, BLASTED, MAPPED, GO-SLIM]	tr|A0A6P8ISG0|A0A6P8ISG0_ACTTE	bifunctional arginine demethylase and lysyl-hydroxylase psr-1-like	336	1	4.14E-254	100.0	2	F:GO:0016706; C:GO:0016020	F:2-oxoglutarate-dependent dioxygenase activity; C:membrane	EC:1.14.11	Acting on paired donors, with incorporation or reduction of molecular oxygen. The oxygen incorporated need not be derived from O2	IPR041667 (PFAM); G3DSA:2.60.120.650 (GENE3D); IPR050910 (PANTHER); CYTOPLASMIC_DOMAIN (PHOBIUS); NON_CYTOPLASMIC_DOMAIN (PHOBIUS); TRANSMEMBRANE (PHOBIUS); SSF51197 (SUPERFAMILY); TMhelix (TMHMM)	F:GO:0016706	F:2-oxoglutarate-dependent dioxygenase activity
true	[INTERPRO, BLASTED, MAPPED, GO-SLIM]	XP_031574499.1	nicotinamide phosphoribosyltransferase-like	475	1	0.0	100.0	2	P:GO:0009435; F:GO:0047280	P:NAD biosynthetic process; F:nicotinamide phosphoribosyltransferase activity	EC:2.4.2.12	nicotinamide phosphoribosyltransferase	IPR041529 (PFAM); IPR016471 (PIRSF); IPR013785 (G3DSA:3.20.20.GENE3D); IPR041525 (PFAM); PIRSR005943-1 (PIRSR); IPR016471 (PANTHER); IPR016471 (CDD); IPR036068 (SUPERFAMILY)	P:GO:0009435; F:GO:0047280	P:NAD biosynthetic process; F:nicotinamide phosphoribosyltransferase activity
true	[INTERPRO, BLASTED, MAPPED, GO-SLIM]	tr|A0A6P8HH17|A0A6P8HH17_ACTTE	uncharacterized protein LOC116292502	507	1	0.0	100.0	6	P:GO:0006897; P:GO:0007219; P:GO:0016567; F:GO:0004672; F:GO:0005524; C:GO:0005737	P:endocytosis; P:Notch signaling pathway; P:protein ubiquitination; F:protein kinase activity; F:ATP binding; C:cytoplasm	EC:2.7.1	Transferring phosphorus-containing groups	IPR040847 (PFAM); G3DSA:1.10.510.10 (GENE3D); IPR000719 (PFAM); PIRSR000606-51 (PIRSR); PIRSR000628-2 (PIRSR); PTHR24202 (PANTHER); CYTOPLASMIC_DOMAIN (PHOBIUS); TRANSMEMBRANE (PHOBIUS); CYTOPLASMIC_DOMAIN (PHOBIUS); NON_CYTOPLASMIC_DOMAIN (PHOBIUS); TRANSMEMBRANE (PHOBIUS); IPR000719 (PROSITE_PROFILES); IPR011009 (SUPERFAMILY)	P:GO:0006468; P:GO:0006897; P:GO:0007219; P:GO:0016567; F:GO:0004672; F:GO:0005524; C:GO:0005737	P:protein phosphorylation; P:endocytosis; P:Notch signaling pathway; P:protein ubiquitination; F:protein kinase activity; F:ATP binding; C:cytoplasm
true	[INTERPRO, BLASTED, MAPPED, GO-SLIM]	XP_031556688.1	uncharacterized protein LOC116293405	468	1	0.0	100.0	3	P:GO:0012501; C:GO:0005737; C:GO:0012505	P:programmed cell death; C:cytoplasm; C:endomembrane system			IPR040460 (PFAM); IPR042377 (PANTHER)	P:GO:0012501; C:GO:0005737	P:programmed cell death; C:cytoplasm
true	[INTERPRO, BLASTED]	tr|A0A6P8H6L8|A0A6P8H6L8_ACTTE	uncharacterized protein LOC116288480 isoform X1	366	1	1.6E-264	100.0						IPR040247 (PANTHER)	no GO terms	no GO terms
true	[INTERPRO, BLASTED, MAPPED, GO-SLIM]	tr|A0A6P8ISQ7|A0A6P8ISQ7_ACTTE	PX domain-containing protein OS=Exaiptasia diaphana OX=2652724 PE=4 SV=1	318	12	0.0	67.45	1	F:GO:0035091	F:phosphatidylinositol binding			IPR039701 (PANTHER)	no GO terms	no GO terms
true	[INTERPRO, BLASTED, MAPPED, GO-SLIM]	tr|A0A6P8IUH1|A0A6P8IUH1_ACTTE	vacuolar protein sorting-associated protein VTA1 homolog	286	1	2.38E-187	100.0	4	P:GO:0015031; P:GO:0032511; C:GO:0005771; C:GO:0010008	P:protein transport; P:late endosome to vacuole transport via multivesicular body sorting pathway; C:multivesicular body; C:endosome membrane			IPR039431 (PFAM); IPR023175 (G3DSA:1.25.40.GENE3D); IPR041212 (PFAM); G3DSA:1.20.5.420 (GENE3D); IPR044538 (PANTHER)	P:GO:0032511; C:GO:0005771	P:late endosome to vacuole transport via multivesicular body sorting pathway; C:multivesicular body
true	[INTERPRO, BLASTED, MAPPED, GO-SLIM]	XP_031565389.1	E3 ubiquitin-protein ligase OS=Stylophora pistillata OX=50429 GN=DTX3L PE=3 SV=1	243	20	0.0	62.53	6	P:GO:0007219; P:GO:0016567; F:GO:0003723; F:GO:0008270; F:GO:0061630; C:GO:0005737	P:Notch signaling pathway; P:protein ubiquitination; F:RNA binding; F:zinc ion binding; F:ubiquitin protein ligase activity; C:cytoplasm	EC:2.3.2	Acyltransferases	IPR039396 (PFAM); IPR039399 (G3DSA:3.30.390.GENE3D); IPR013083 (G3DSA:3.30.40.GENE3D); IPR039398 (PANTHER); IPR001841 (PROSITE_PROFILES); SSF57850 (SUPERFAMILY)	P:GO:0007219; P:GO:0016567	P:Notch signaling pathway; P:protein ubiquitination
true	[INTERPRO, BLASTED, MAPPED, GO-SLIM]	XP_031572806.1	uncharacterized protein LOC116306827	357	1	1.0E-267	100.0	1	C:GO:0000139	C:Golgi membrane			IPR038757 (PANTHER); TRANSMEMBRANE (PHOBIUS); CYTOPLASMIC_DOMAIN (PHOBIUS); NON_CYTOPLASMIC_DOMAIN (PHOBIUS); TMhelix (TMHMM)	no GO terms	no GO terms
true	[INTERPRO, BLASTED, MAPPED, GO-SLIM]	tr|A0A6P8HFV6|A0A6P8HFV6_ACTTE	sodium/potassium-transporting ATPase subunit beta-1-like	281	1	1.09E-210	100.0	6	P:GO:0006883; P:GO:0030007; P:GO:0036376; P:GO:1990573; F:GO:0001671; C:GO:0005890	P:intracellular sodium ion homeostasis; P:intracellular potassium ion homeostasis; P:sodium ion export across plasma membrane; P:potassium ion import across plasma membrane; F:ATPase activator activity; C:sodium:potassium-exchanging ATPase complex			IPR038702 (G3DSA:2.60.40.GENE3D); IPR000402 (PFAM); IPR000402 (PANTHER); TRANSMEMBRANE (PHOBIUS); NON_CYTOPLASMIC_DOMAIN (PHOBIUS); CYTOPLASMIC_DOMAIN (PHOBIUS); TMhelix (TMHMM)	P:GO:0006813; P:GO:0006814; P:GO:0006883; P:GO:0030007; P:GO:0036376; P:GO:1990573; F:GO:0001671; C:GO:0005890	P:potassium ion transport; P:sodium ion transport; P:intracellular sodium ion homeostasis; P:intracellular potassium ion homeostasis; P:sodium ion export across plasma membrane; P:potassium ion import across plasma membrane; F:ATPase activator activity; C:sodium:potassium-exchanging ATPase complex
true	[INTERPRO, BLASTED, MAPPED, GO-SLIM]	XP_031566420.1	sodium-dependent multivitamin transporter-like	612	1	0.0	100.0	6	P:GO:0006814; P:GO:0034220; P:GO:0098660; F:GO:0015075; F:GO:0015293; C:GO:0005886	P:sodium ion transport; P:monoatomic ion transmembrane transport; P:inorganic ion transmembrane transport; F:monoatomic ion transmembrane transporter activity; F:symporter activity; C:plasma membrane			IPR038377 (G3DSA:1.20.1730.GENE3D); IPR001734 (PFAM); IPR001734 (NCBIFAM); IPR051163 (PANTHER); IPR018212 (PROSITE_PATTERNS); CYTOPLASMIC_DOMAIN (PHOBIUS); TRANSMEMBRANE (PHOBIUS); CYTOPLASMIC_DOMAIN (PHOBIUS); TRANSMEMBRANE (PHOBIUS); TRANSMEMBRANE (PHOBIUS); NON_CYTOPLASMIC_DOMAIN (PHOBIUS); TRANSMEMBRANE (PHOBIUS); CYTOPLASMIC_DOMAIN (PHOBIUS); TRANSMEMBRANE (PHOBIUS); TRANSMEMBRANE (PHOBIUS);…	P:GO:0006814; P:GO:0055085; F:GO:0015293; F:GO:0022857; C:GO:0016020	P:sodium ion transport; P:transmembrane transport; F:symporter activity; F:transmembrane transporter activity; C:membrane
true	[INTERPRO, BLASTED, MAPPED, GO-SLIM]	XP_031558948.1	Peroxin-19 OS=Actinia tenebrosa OX=6105 GN=LOC116295306 PE=3 SV=1	317	13	0.0	69.63	3	P:GO:0045046; F:GO:0033328; C:GO:0005778	P:protein import into peroxisome membrane; F:peroxisome membrane targeting sequence binding; C:peroxisomal membrane			IPR038322 (G3DSA:1.20.120.GENE3D); IPR006708 (PFAM); IPR006708 (PANTHER)	P:GO:0045046; F:GO:0033328; C:GO:0005777; C:GO:0005778	P:protein import into peroxisome membrane; F:peroxisome membrane targeting sequence binding; C:peroxisome; C:peroxisomal membrane
true	[INTERPRO, BLASTED, MAPPED, GO-SLIM]	XP_031559193.1	uncharacterized protein LOC116295502	270	1	5.68E-187	100.0	2	F:GO:0070273; C:GO:0000139	F:phosphatidylinositol-4-phosphate binding; C:Golgi membrane			IPR038261 (G3DSA:1.10.3630.GENE3D); IPR008628 (PFAM)	F:GO:0070273	F:phosphatidylinositol-4-phosphate binding
true	[INTERPRO, BLASTED, MAPPED, GO-SLIM]	XP_031567822.1	Cyclase OS=Exaiptasia diaphana OX=2652724 PE=3 SV=1	286	20	0.0	66.61	2	P:GO:0019441; F:GO:0004061	P:tryptophan catabolic process to kynurenine; F:arylformamidase activity	EC:3.5.1.9	arylformamidase	IPR037175 (G3DSA:3.50.30.GENE3D); IPR007325 (PFAM); IPR007325 (PANTHER); SIGNAL_PEPTIDE_N_REGION (PHOBIUS); SIGNAL_PEPTIDE_H_REGION (PHOBIUS); SIGNAL_PEPTIDE (PHOBIUS); NON_CYTOPLASMIC_DOMAIN (PHOBIUS); SIGNAL_PEPTIDE_C_REGION (PHOBIUS); SignalP-noTM (SIGNALP_EUK); IPR037175 (SUPERFAMILY)	P:GO:0019441; F:GO:0004061	P:tryptophan catabolic process to kynurenine; F:arylformamidase activity
true	[INTERPRO, BLASTED]	KAK3729194.1	hypothetical protein QZH41_008868, partial	221	1	1.07E-162	100.0						IPR037175 (G3DSA:3.50.30.GENE3D); IPR007325 (PFAM); IPR007325 (PANTHER); NON_CYTOPLASMIC_DOMAIN (PHOBIUS); SIGNAL_PEPTIDE_H_REGION (PHOBIUS); SIGNAL_PEPTIDE_C_REGION (PHOBIUS); SIGNAL_PEPTIDE_N_REGION (PHOBIUS); SIGNAL_PEPTIDE (PHOBIUS); SignalP-noTM (SIGNALP_EUK); IPR037175 (SUPERFAMILY)	P:GO:0019441; F:GO:0004061	P:tryptophan catabolic process to kynurenine; F:arylformamidase activity
true	[INTERPRO, BLASTED]	tr|A0A6P8IAV3|A0A6P8IAV3_ACTTE	metacaspase-1-like isoform X1	372	1	9.39E-184	100.0						IPR037140 (G3DSA:2.60.40.GENE3D); IPR024053 (PFAM); IPR036208 (SUPERFAMILY)	no GO terms	no GO terms
true	[INTERPRO, BLASTED, MAPPED]	XP_031561908.1	CRAL-TRIO domain-containing protein OS=Exaiptasia diaphana OX=2652724 PE=4 SV=1	332	12	0.0	55.02	1	F:GO:0016787	F:hydrolase activity			IPR036865 (G3DSA:3.40.525.GENE3D); IPR001251 (PFAM); IPR036865 (SUPERFAMILY)	no GO terms	no GO terms
true	[INTERPRO, BLASTED, MAPPED, GO-SLIM]	XP_031562956.1	uncharacterized protein LOC116298581	246	1	1.57E-172	100.0	1	P:GO:0042981	P:regulation of apoptotic process			IPR036834 (G3DSA:1.10.437.GENE3D); IPR036834 (SUPERFAMILY)	P:GO:0042981	P:regulation of apoptotic process
true	[INTERPRO, BLASTED]	XP_031571590.1	aflatoxin B1 aldehyde reductase member 2-like	320	1	1.79E-240	100.0						IPR036812 (G3DSA:3.20.20.GENE3D); IPR023210 (PFAM); PIRSR000097-1 (PIRSR); PIRSR000097-3 (PIRSR); PIRSR000097-2 (PIRSR); IPR050523 (PANTHER); cd19075 (CDD); IPR036812 (SUPERFAMILY)	no GO terms	no GO terms
true	[INTERPRO, BLASTED, MAPPED, GO-SLIM]	XP_031567649.1	FZ domain-containing protein OS=Exaiptasia diaphana OX=2652724 PE=4 SV=1	372	20	0.0	62.48	5	P:GO:0035567; P:GO:0060070; F:GO:0017147; F:GO:0042813; C:GO:0005886	P:non-canonical Wnt signaling pathway; P:canonical Wnt signaling pathway; F:Wnt-protein binding; F:Wnt receptor activity; C:plasma membrane			IPR036790 (G3DSA:1.10.2000.GENE3D); IPR036790 (G3DSA:1.10.2000.GENE3D); IPR020067 (PFAM); IPR015526 (PANTHER); CYTOPLASMIC_DOMAIN (PHOBIUS); TRANSMEMBRANE (PHOBIUS); SIGNAL_PEPTIDE (PHOBIUS); SIGNAL_PEPTIDE_N_REGION (PHOBIUS); SIGNAL_PEPTIDE_C_REGION (PHOBIUS); SIGNAL_PEPTIDE_H_REGION (PHOBIUS); NON_CYTOPLASMIC_DOMAIN (PHOBIUS); IPR020067 (PROSITE_PROFILES); IPR020067 (PROSITE_PROFILES); cd07066 …	P:GO:0035567; P:GO:0060070; F:GO:0005515; F:GO:0017147; F:GO:0042813; C:GO:0005886	P:non-canonical Wnt signaling pathway; P:canonical Wnt signaling pathway; F:protein binding; F:Wnt-protein binding; F:Wnt receptor activity; C:plasma membrane
true	[INTERPRO, BLASTED, MAPPED, GO-SLIM]	XP_031558457.1	uncharacterized protein LOC116294908	365	1	1.3E-258	100.0	5	P:GO:0035567; P:GO:0060070; F:GO:0017147; F:GO:0042813; C:GO:0005886	P:non-canonical Wnt signaling pathway; P:canonical Wnt signaling pathway; F:Wnt-protein binding; F:Wnt receptor activity; C:plasma membrane			IPR036790 (G3DSA:1.10.2000.GENE3D); IPR036790 (G3DSA:1.10.2000.GENE3D); IPR020067 (PFAM); IPR015526 (PANTHER); CYTOPLASMIC_DOMAIN (PHOBIUS); TRANSMEMBRANE (PHOBIUS); SIGNAL_PEPTIDE_C_REGION (PHOBIUS); SIGNAL_PEPTIDE_N_REGION (PHOBIUS); NON_CYTOPLASMIC_DOMAIN (PHOBIUS); SIGNAL_PEPTIDE (PHOBIUS); SIGNAL_PEPTIDE_H_REGION (PHOBIUS); IPR020067 (PROSITE_PROFILES); IPR020067 (PROSITE_PROFILES); cd07066 …	P:GO:0035567; P:GO:0060070; F:GO:0005515; F:GO:0017147; F:GO:0042813; C:GO:0005886	P:non-canonical Wnt signaling pathway; P:canonical Wnt signaling pathway; F:protein binding; F:Wnt-protein binding; F:Wnt receptor activity; C:plasma membrane
true	[INTERPRO, BLASTED, MAPPED, GO-SLIM]	XP_031555990.1	vitelline membrane outer layer protein 1-like isoform X1	210	1	1.31E-162	100.0	1	C:GO:0005615	C:extracellular space			IPR036706 (G3DSA:2.100.10.GENE3D); IPR005515 (PFAM); IPR005515 (PANTHER); SIGNAL_PEPTIDE_H_REGION (PHOBIUS); NON_CYTOPLASMIC_DOMAIN (PHOBIUS); SIGNAL_PEPTIDE_C_REGION (PHOBIUS); SIGNAL_PEPTIDE_N_REGION (PHOBIUS); SIGNAL_PEPTIDE (PHOBIUS); IPR005515 (CDD); SignalP-noTM (SIGNALP_GRAM_NEGATIVE); SignalP-noTM (SIGNALP_EUK); SignalP-TM (SIGNALP_GRAM_POSITIVE); IPR036706 (SUPERFAMILY)	C:GO:0005615	C:extracellular space
true	[INTERPRO, BLASTED, MAPPED, GO-SLIM]	tr|A0A6P8IUY0|A0A6P8IUY0_ACTTE	uncharacterized protein LOC116304369	315	1	1.4E-205	100.0	2	F:GO:0030414; C:GO:0005576	F:peptidase inhibitor activity; C:extracellular region			IPR036645 (G3DSA:4.10.75.GENE3D); IPR008197 (PFAM); NON_CYTOPLASMIC_DOMAIN (PHOBIUS); SIGNAL_PEPTIDE_H_REGION (PHOBIUS); SIGNAL_PEPTIDE_N_REGION (PHOBIUS); SIGNAL_PEPTIDE (PHOBIUS); SIGNAL_PEPTIDE_C_REGION (PHOBIUS); IPR008197 (PROSITE_PROFILES); SignalP-noTM (SIGNALP_EUK)	F:GO:0030414; C:GO:0005576	F:peptidase inhibitor activity; C:extracellular region
true	[INTERPRO, BLASTED]	tr|A0A6P8HEJ6|A0A6P8HEJ6_ACTTE	Large ribosomal subunit protein mL38 OS=Actinia tenebrosa OX=6105 GN=LOC116291164 PE=3 SV=1	189	20	2.75271E-138	55.03						IPR036610 (G3DSA:3.90.280.GENE3D); IPR008914 (PFAM); IPR035810 (PANTHER); SIGNAL_PEPTIDE (PHOBIUS); SIGNAL_PEPTIDE_C_REGION (PHOBIUS); NON_CYTOPLASMIC_DOMAIN (PHOBIUS); SIGNAL_PEPTIDE_H_REGION (PHOBIUS); SIGNAL_PEPTIDE_N_REGION (PHOBIUS); IPR035810 (CDD); SignalP-noTM (SIGNALP_EUK); IPR036610 (SUPERFAMILY); TMhelix (TMHMM)	no GO terms	no GO terms
true	[INTERPRO, BLASTED, MAPPED, GO-SLIM]	XP_031550379.1	sialate O-acetylesterase-like	529	1	0.0	100.0	2	P:GO:0005975; F:GO:0001681	P:carbohydrate metabolic process; F:sialate O-acetylesterase activity	EC:3.1.1.6; EC:3.1.1.53	acetylesterase; sialate O-acetylesterase	IPR036514 (G3DSA:3.40.50.GENE3D); IPR005181 (PFAM); IPR039329 (PANTHER); SIGNAL_PEPTIDE (PHOBIUS); SIGNAL_PEPTIDE_H_REGION (PHOBIUS); SIGNAL_PEPTIDE_N_REGION (PHOBIUS); NON_CYTOPLASMIC_DOMAIN (PHOBIUS); SIGNAL_PEPTIDE_C_REGION (PHOBIUS); SignalP-noTM (SIGNALP_EUK); SSF52266 (SUPERFAMILY)	P:GO:0005975; F:GO:0001681	P:carbohydrate metabolic process; F:sialate O-acetylesterase activity
true	[INTERPRO, BLASTED]	tr|A0A2B4S667|A0A2B4S667_STYPI	uncharacterized protein LOC111331570 isoform X1	559	1	0.0	100.0						IPR036465 (G3DSA:3.40.50.GENE3D); PTHR47824 (PANTHER); IPR002035 (PROSITE_PROFILES); cd00198 (CDD); IPR036465 (SUPERFAMILY)	no GO terms	no GO terms
true	[INTERPRO, BLASTED]	XP_031552841.1	von Willebrand factor A domain-containing protein 7-like	679	1	0.0	100.0						IPR036465 (G3DSA:3.40.50.GENE3D); IPR052577 (PANTHER); SIGNAL_PEPTIDE (PHOBIUS); SIGNAL_PEPTIDE_C_REGION (PHOBIUS); SIGNAL_PEPTIDE_N_REGION (PHOBIUS); NON_CYTOPLASMIC_DOMAIN (PHOBIUS); SIGNAL_PEPTIDE_H_REGION (PHOBIUS); SignalP-TM (SIGNALP_GRAM_POSITIVE); SignalP-noTM (SIGNALP_EUK); SignalP-noTM (SIGNALP_GRAM_NEGATIVE); IPR036465 (SUPERFAMILY)	no GO terms	no GO terms
true	[INTERPRO, BLASTED, MAPPED, ANNOTATED]	tr|A0A6P8I3Y7|A0A6P8I3Y7_ACTTE	uncharacterized protein LOC116295741	746	1	0.0	100.0	2	P:GO:0006801; F:GO:0046872	P:superoxide metabolic process; F:metal ion binding			IPR036423 (G3DSA:2.60.40.GENE3D); IPR036423 (G3DSA:2.60.40.GENE3D); IPR001424 (PFAM); IPR053257 (PANTHER); SIGNAL_PEPTIDE_H_REGION (PHOBIUS); SIGNAL_PEPTIDE_C_REGION (PHOBIUS); CYTOPLASMIC_DOMAIN (PHOBIUS); SIGNAL_PEPTIDE (PHOBIUS); NON_CYTOPLASMIC_DOMAIN (PHOBIUS); SIGNAL_PEPTIDE_N_REGION (PHOBIUS); TRANSMEMBRANE (PHOBIUS); SignalP-noTM (SIGNALP_EUK); IPR036423 (SUPERFAMILY); IPR036423 (SUPERFAM…	P:GO:0006801; F:GO:0046872	P:superoxide metabolic process; F:metal ion binding
true	[INTERPRO, BLASTED, MAPPED, GO-SLIM]	XP_031555507.1	uncharacterized protein LOC116292349	204	1	1.21E-146	100.0	4	P:GO:0006123; F:GO:0016491; F:GO:0030234; C:GO:0005743	P:mitochondrial electron transport, cytochrome c to oxygen; F:oxidoreductase activity; F:enzyme regulator activity; C:mitochondrial inner membrane	EC:1	Oxidoreductases	IPR036418 (G3DSA:4.10.95.GENE3D); IPR001349 (PFAM); IPR001349 (PANTHER); IPR018507 (PROSITE_PATTERNS); IPR036418 (SUPERFAMILY)	P:GO:0006123; F:GO:0030234; C:GO:0005743; C:GO:0005751	P:mitochondrial electron transport, cytochrome c to oxygen; F:enzyme regulator activity; C:mitochondrial inner membrane; C:obsolete mitochondrial respiratory chain complex IV
true	[INTERPRO, BLASTED]	KAK3704481.1	hypothetical protein QZH41_013351, partial	429	1	1.59E-201	100.0						IPR036388 (G3DSA:1.10.10.GENE3D); IPR008851 (PFAM); IPR008851 (PANTHER); IPR011039 (SUPERFAMILY); IPR036390 (SUPERFAMILY)	P:GO:0006367; P:GO:0032968; F:GO:0001096; F:GO:0003677; F:GO:0016251; C:GO:0005634; C:GO:0005674	P:transcription initiation at RNA polymerase II promoter; P:positive regulation of transcription elongation by RNA polymerase II; F:TFIIF-class transcription factor complex binding; F:DNA binding; F:RNA polymerase II general transcription initiation factor activity; C:nucleus; C:transcription factor TFIIF complex
true	[INTERPRO, BLASTED]	tr|A0A6P8ID43|A0A6P8ID43_ACTTE	isochorismatase domain-containing protein 2-like	207	1	8.16E-142	100.0						IPR036380 (G3DSA:3.40.50.GENE3D); IPR000868 (PFAM); IPR050993 (PANTHER); IPR036380 (SUPERFAMILY)	no GO terms	no GO terms
true	[INTERPRO, BLASTED]	tr|A0A6P8IUU8|A0A6P8IUU8_ACTTE	uncharacterized protein LOC116305028	252	1	1.92E-144	100.0						IPR036364 (G3DSA:3.30.70.GENE3D); IPR000082 (PFAM); SIGNAL_PEPTIDE (PHOBIUS); SIGNAL_PEPTIDE_H_REGION (PHOBIUS); SIGNAL_PEPTIDE_N_REGION (PHOBIUS); NON_CYTOPLASMIC_DOMAIN (PHOBIUS); SIGNAL_PEPTIDE_C_REGION (PHOBIUS); SignalP-TM (SIGNALP_GRAM_POSITIVE); SignalP-noTM (SIGNALP_GRAM_NEGATIVE); SignalP-noTM (SIGNALP_EUK); IPR036364 (SUPERFAMILY)	no GO terms	no GO terms
true	[INTERPRO, BLASTED, MAPPED, GO-SLIM]	XP_031572600.1	polyamine oxidase 1-like	247	1	6.68E-179	100.0	2	P:GO:0006598; F:GO:0016491	P:polyamine catabolic process; F:oxidoreductase activity	EC:1	Oxidoreductases	IPR036188 (G3DSA:3.50.50.GENE3D); G3DSA:3.90.660.10 (GENE3D); IPR002937 (PFAM); IPR050281 (PANTHER); SSF54373 (SUPERFAMILY); IPR036188 (SUPERFAMILY)	P:GO:0006598; F:GO:0016491	P:polyamine catabolic process; F:oxidoreductase activity
true	[INTERPRO, BLASTED, MAPPED, GO-SLIM]	tr|A0A6P8I4I5|A0A6P8I4I5_ACTTE	uncharacterized protein LOC116295881 isoform X2	282	1	4.06E-202	100.0	5	P:GO:0006565; P:GO:0006567; P:GO:0009097; F:GO:0003941; F:GO:0004794	P:L-serine catabolic process; P:threonine catabolic process; P:isoleucine biosynthetic process; F:L-serine ammonia-lyase activity; F:threonine deaminase activity	EC:4.3.1.17; EC:4.3.1.19	L-serine ammonia-lyase; threonine ammonia-lyase	IPR036052 (G3DSA:3.40.50.GENE3D); IPR001926 (PFAM); IPR036052 (G3DSA:3.40.50.GENE3D); PIRSR605856-51 (PIRSR); IPR050147 (PANTHER); TRANSMEMBRANE (PHOBIUS); NON_CYTOPLASMIC_DOMAIN (PHOBIUS); CYTOPLASMIC_DOMAIN (PHOBIUS); IPR036052 (SUPERFAMILY)	P:GO:0006565; P:GO:0006567; P:GO:0009097; F:GO:0003941; F:GO:0004794	P:L-serine catabolic process; P:threonine catabolic process; P:isoleucine biosynthetic process; F:L-serine ammonia-lyase activity; F:threonine deaminase activity
true	[INTERPRO, BLASTED]	tr|A0A6P8J6D1|A0A6P8J6D1_ACTTE	enhancer of rudimentary homolog	125	1	8.83E-88	100.0						IPR035912 (G3DSA:3.30.2260.GENE3D); IPR000781 (PFAM); IPR000781 (PIRSF); IPR000781 (PANTHER); IPR000781 (PROSITE_PATTERNS); SIGNAL_PEPTIDE_N_REGION (PHOBIUS); SIGNAL_PEPTIDE_H_REGION (PHOBIUS); NON_CYTOPLASMIC_DOMAIN (PHOBIUS); SIGNAL_PEPTIDE_C_REGION (PHOBIUS); SIGNAL_PEPTIDE (PHOBIUS); IPR035912 (SUPERFAMILY)	no GO terms	no GO terms
true	[INTERPRO, BLASTED]	XP_015760789.1	PREDICTED: mitochondrial import inner membrane translocase subunit Tim8 A-like	79	1	9.42E-37	100.0						IPR035427 (G3DSA:1.10.287.GENE3D); IPR004217 (PFAM); IPR035427 (SUPERFAMILY)	no GO terms	no GO terms
true	[INTERPRO, BLASTED, MAPPED, GO-SLIM]	tr|A0A6P8J327|A0A6P8J327_ACTTE	methionine--tRNA ligase, cytoplasmic-like isoform X1	890	1	0.0	100.0	5	P:GO:0006431; F:GO:0004825; F:GO:0005524; C:GO:0005829; C:GO:0017101	P:methionyl-tRNA aminoacylation; F:methionine-tRNA ligase activity; F:ATP binding; C:cytosol; C:aminoacyl-tRNA synthetase multienzyme complex	EC:6.1.1.10	methionine--tRNA ligase	IPR033911 (PRINTS); G3DSA:1.10.730.10:FF:000031 (FUNFAM); G3DSA:2.20.28.20:FF:000001 (FUNFAM); G3DSA:3.40.30.10 (GENE3D); IPR004046 (PFAM); IPR014729 (G3DSA:3.40.50.GENE3D); IPR041598 (PFAM); IPR014758 (NCBIFAM); IPR029038 (G3DSA:2.20.28.GENE3D); IPR015413 (PFAM); G3DSA:1.10.730.10 (GENE3D); G3DSA:1.20.1050.10 (GENE3D); IPR041872 (PFAM); IPR040079 (SFLD); IPR023458 (PANTHER); IPR001412 (PROSITE_P…	P:GO:0006418; P:GO:0006431; F:GO:0000166; F:GO:0004812; F:GO:0004825; F:GO:0005524; C:GO:0005829; C:GO:0017101	P:tRNA aminoacylation for protein translation; P:methionyl-tRNA aminoacylation; F:nucleotide binding; F:aminoacyl-tRNA ligase activity; F:methionine-tRNA ligase activity; F:ATP binding; C:cytosol; C:aminoacyl-tRNA synthetase multienzyme complex
true	[INTERPRO, BLASTED, MAPPED, ANNOTATED]	XP_031565653.1	failed axon connections homolog	246	1	7.83E-182	100.0	1	C:GO:0005737	C:cytoplasm			IPR033468 (PFAM); IPR012336 (PFAM); G3DSA:1.20.1050.10 (GENE3D); IPR026928 (SFLD); SFLDG01180 (SFLD); IPR050931 (PANTHER); cd03193 (CDD); IPR036282 (SUPERFAMILY); IPR036249 (SUPERFAMILY)	C:GO:0005737	C:cytoplasm
true	[INTERPRO, BLASTED, MAPPED, ANNOTATED]	tr|A0A6P8J421|A0A6P8J421_ACTTE	failed axon connections homolog	274	1	8.87E-202	100.0	1	C:GO:0005737	C:cytoplasm			IPR033468 (PFAM); G3DSA:1.20.1050.10 (GENE3D); IPR012336 (PFAM); SFLDG01180 (SFLD); IPR026928 (SFLD); IPR050931 (PANTHER); cd03193 (CDD); IPR036249 (SUPERFAMILY); IPR036282 (SUPERFAMILY)	C:GO:0005737	C:cytoplasm
true	[INTERPRO, BLASTED, MAPPED, GO-SLIM]	tr|A0A6P8HVG6|A0A6P8HVG6_ACTTE	uncharacterized protein LOC116295621	134	1	1.73E-87	100.0	2	C:GO:0005634; C:GO:0005737	C:nucleus; C:cytoplasm			IPR033335 (PANTHER)	C:GO:0005634	C:nucleus
true	[INTERPRO, BLASTED, MAPPED, GO-SLIM]	XP_031560410.1	prostamide/prostaglandin F synthase-like	102	1	4.15E-64	100.0	3	P:GO:0001516; F:GO:0047017; C:GO:0005737	P:prostaglandin biosynthetic process; F:prostaglandin F synthase activity; C:cytoplasm	EC:1.1.1.188	prostaglandin-F synthase	IPR032801 (PFAM); IPR032801 (PANTHER)	P:GO:0001516; F:GO:0047017	P:prostaglandin biosynthetic process; F:prostaglandin F synthase activity
true	[INTERPRO, BLASTED, MAPPED, GO-SLIM]	tr|A0A6P8INE3|A0A6P8INE3_ACTTE	anoctamin-7-like isoform X2	865	1	0.0	100.0	4	P:GO:1902476; F:GO:0005254; F:GO:0046983; C:GO:0005886	P:chloride transmembrane transport; F:chloride channel activity; F:protein dimerization activity; C:plasma membrane			IPR032394 (PFAM); IPR049452 (PFAM); IPR007632 (PANTHER); NON_CYTOPLASMIC_DOMAIN (PHOBIUS); NON_CYTOPLASMIC_DOMAIN (PHOBIUS); CYTOPLASMIC_DOMAIN (PHOBIUS); TRANSMEMBRANE (PHOBIUS); CYTOPLASMIC_DOMAIN (PHOBIUS); TRANSMEMBRANE (PHOBIUS); TRANSMEMBRANE (PHOBIUS); TRANSMEMBRANE (PHOBIUS); TRANSMEMBRANE (PHOBIUS); NON_CYTOPLASMIC_DOMAIN (PHOBIUS); CYTOPLASMIC_DOMAIN (PHOBIUS); TRANSMEMBRANE (PHOBIUS); …	P:GO:1902476; F:GO:0005254; F:GO:0046983; C:GO:0005886	P:chloride transmembrane transport; F:chloride channel activity; F:protein dimerization activity; C:plasma membrane
true	[INTERPRO, BLASTED, MAPPED, GO-SLIM]	XP_031550569.1	RNA helicase aquarius-like, partial	1183	1	0.0	100.0	4	P:GO:0000398; F:GO:0003729; F:GO:0004386; C:GO:0071013	P:mRNA splicing, via spliceosome; F:mRNA binding; F:helicase activity; C:catalytic step 2 spliceosome			IPR032174 (PFAM); IPR026300 (PIRSF); IPR027417 (G3DSA:3.40.50.GENE3D); IPR048967 (PFAM); IPR048966 (PFAM); IPR041677 (PFAM); IPR045055 (PANTHER); cd17935 (CDD); IPR027417 (SUPERFAMILY)	P:GO:0000398; F:GO:0003729; F:GO:0004386; C:GO:0005681; C:GO:0071013	P:mRNA splicing, via spliceosome; F:mRNA binding; F:helicase activity; C:spliceosomal complex; C:catalytic step 2 spliceosome
true	[INTERPRO, BLASTED]	tr|A0A6P8IKF6|A0A6P8IKF6_ACTTE	uncharacterized protein LOC116302156	196	1	5.82E-141	100.0						IPR031941 (PFAM); PTHR36299 (PANTHER); SIGNAL_PEPTIDE_H_REGION (PHOBIUS); SIGNAL_PEPTIDE_C_REGION (PHOBIUS); SIGNAL_PEPTIDE_N_REGION (PHOBIUS); SIGNAL_PEPTIDE (PHOBIUS); NON_CYTOPLASMIC_DOMAIN (PHOBIUS); SignalP-noTM (SIGNALP_EUK); SignalP-TM (SIGNALP_GRAM_POSITIVE); SignalP-noTM (SIGNALP_GRAM_NEGATIVE)	no GO terms	no GO terms
true	[INTERPRO, BLASTED, MAPPED, GO-SLIM]	tr|A0A6P8HLB7|A0A6P8HLB7_ACTTE	uncharacterized protein LOC116290550	171	1	6.71E-112	100.0	3	P:GO:0031640; P:GO:0042742; F:GO:0003796	P:killing of cells of another organism; P:defense response to bacterium; F:lysozyme activity	EC:3.2.1.17	lysozyme	IPR031922 (PFAM); IPR023347 (G3DSA:1.10.530.GENE3D)	F:GO:0003796	F:lysozyme activity
true	[INTERPRO, BLASTED, MAPPED, ANNOTATED]	tr|A0A6P8IA23|A0A6P8IA23_ACTTE	uncharacterized protein LOC116300244	301	1	3.7E-228	100.0	1	C:GO:0016020	C:membrane			IPR031569 (PFAM); PTHR19324 (PANTHER); SIGNAL_PEPTIDE_C_REGION (PHOBIUS); TRANSMEMBRANE (PHOBIUS); SIGNAL_PEPTIDE_H_REGION (PHOBIUS); CYTOPLASMIC_DOMAIN (PHOBIUS); NON_CYTOPLASMIC_DOMAIN (PHOBIUS); SIGNAL_PEPTIDE_N_REGION (PHOBIUS); SIGNAL_PEPTIDE (PHOBIUS); SignalP-noTM (SIGNALP_EUK); SignalP-TM (SIGNALP_GRAM_POSITIVE); TMhelix (TMHMM)	no GO terms	no GO terms
true	[INTERPRO, BLASTED, MAPPED, ANNOTATED]	XP_031556029.1	Cnidarian restricted protein OS=Clytia hemisphaerica OX=252671 PE=4 SV=1	457	15	0.0	75.5	1	F:GO:0019902	F:phosphatase binding			IPR031410 (PFAM); IPR031410 (PANTHER)	F:GO:0019902	F:phosphatase binding
true	[INTERPRO, BLASTED, MAPPED, GO-SLIM]	tr|A0A6P8I429|A0A6P8I429_ACTTE	Probable cytokinin riboside 5 -monophosphate phosphoribohydrolase LOG4 OS=Paramuricea clavata OX=317549 GN=PACLA_8A071501 PE=4 SV=1	155	14	2.16398E-111	81.31	4	P:GO:0009691; F:GO:0003723; F:GO:0102682; C:GO:0005829	P:cytokinin biosynthetic process; F:RNA binding; F:cytokinin riboside 5'-monophosphate phosphoribohydrolase activity; C:cytosol	EC:3.2.2	Glycosylases	IPR031100 (PFAM); IPR005269 (NCBIFAM); G3DSA:3.40.50.450 (GENE3D); PTHR31223 (PANTHER); SSF102405 (SUPERFAMILY)	P:GO:0009691; F:GO:0016787; F:GO:0016799; C:GO:0005829	P:cytokinin biosynthetic process; F:hydrolase activity; F:hydrolase activity, hydrolyzing N-glycosyl compounds; C:cytosol
true	[INTERPRO, BLASTED, MAPPED, GO-SLIM]	tr|A0A6P8HEJ2|A0A6P8HEJ2_ACTTE	VPS35 endosomal protein sorting factor-like isoform X1	973	1	0.0	100.0	3	P:GO:0015031; P:GO:0032456; C:GO:0005768	P:protein transport; P:endocytic recycling; C:endosome			IPR029705 (PANTHER)	P:GO:0032456; C:GO:0005768	P:endocytic recycling; C:endosome
true	[INTERPRO, BLASTED, MAPPED, GO-SLIM]	tr|A0A6P8IGS1|A0A6P8IGS1_ACTTE	AP-3 complex subunit beta-2-like	1067	1	0.0	100.0	4	P:GO:0006886; P:GO:0016192; C:GO:0030123; C:GO:0030665	P:intracellular protein transport; P:vesicle-mediated transport; C:AP-3 adaptor complex; C:clathrin-coated vesicle membrane			IPR029390 (SMART); IPR011989 (G3DSA:1.25.10.GENE3D); IPR002553 (PFAM); IPR026740 (PIRSF); IPR029390 (PFAM); IPR056314 (PFAM); IPR026739 (PANTHER); IPR016024 (SUPERFAMILY)	P:GO:0006886; P:GO:0016192; C:GO:0030117; C:GO:0030123	P:intracellular protein transport; P:vesicle-mediated transport; C:membrane coat; C:AP-3 adaptor complex
true	[INTERPRO, BLASTED]	tr|A0A6P8HPE6|A0A6P8HPE6_ACTTE	glyoxalase domain-containing protein 4-like	293	1	6.32E-216	100.0						IPR029068 (G3DSA:3.10.180.GENE3D); PF21207 (PFAM); PF21701 (PFAM); IPR029068 (G3DSA:3.10.180.GENE3D); PIRSR604361-3 (PIRSR); IPR043193 (PANTHER); IPR037523 (PROSITE_PROFILES); IPR037523 (PROSITE_PROFILES); cd08358 (CDD); IPR043194 (CDD); IPR029068 (SUPERFAMILY); IPR029068 (SUPERFAMILY)	no GO terms	no GO terms
true	[INTERPRO, BLASTED, MAPPED, GO-SLIM]	tr|A0A6P8HKX2|A0A6P8HKX2_ACTTE	uncharacterized methyltransferase-like C25B8.10 isoform X2	291	1	3.5E-212	100.0	2	P:GO:0032259; F:GO:0008168	P:methylation; F:methyltransferase activity	EC:2.1.1	Transferring one-carbon groups	IPR029063 (G3DSA:3.40.50.GENE3D); IPR041698 (PFAM); PIRSR018249-2 (PIRSR); IPR051052 (PANTHER); cd02440 (CDD); IPR029063 (SUPERFAMILY)	no GO terms	no GO terms
true	[INTERPRO, BLASTED, MAPPED, GO-SLIM]	tr|A0A6P8ITM4|A0A6P8ITM4_ACTTE	arsenite methyltransferase-like isoform X2	355	1	9.99E-267	100.0	2	P:GO:0032259; F:GO:0008168	P:methylation; F:methyltransferase activity	EC:2.1.1	Transferring one-carbon groups	IPR029063 (G3DSA:3.40.50.GENE3D); IPR025714 (PFAM); G3DSA:3.40.5.100 (GENE3D); PIRSR017269-1 (PIRSR); IPR026669 (PANTHER); cd02440 (CDD); IPR029063 (SUPERFAMILY)	F:GO:0008168	F:methyltransferase activity
true	[INTERPRO, BLASTED, MAPPED, GO-SLIM]	tr|A0A6P8HIY7|A0A6P8HIY7_ACTTE	phosphoethanolamine N-methyltransferase 1-like	276	1	9.95E-200	100.0	3	P:GO:0009058; P:GO:0032259; F:GO:0008757	P:biosynthetic process; P:methylation; F:S-adenosylmethionine-dependent methyltransferase activity	EC:2.1.1	Transferring one-carbon groups	IPR029063 (G3DSA:3.40.50.GENE3D); IPR013216 (PFAM); PIRSR006325-1 (PIRSR); PIRSR017269-1 (PIRSR); PTHR44307 (PANTHER); cd02440 (CDD); IPR029063 (SUPERFAMILY)	F:GO:0008757	F:S-adenosylmethionine-dependent methyltransferase activity
true	[INTERPRO, BLASTED, MAPPED, GO-SLIM]	XP_031555344.1	uncharacterized protein LOC116292216	286	1	1.23E-214	100.0	2	F:GO:0008757; C:GO:0016020	F:S-adenosylmethionine-dependent methyltransferase activity; C:membrane	EC:2.1.1	Transferring one-carbon groups	IPR029063 (G3DSA:3.40.50.GENE3D); IPR013216 (PFAM); IPR027625 (NCBIFAM); PTHR45445 (PANTHER); NON_CYTOPLASMIC_DOMAIN (PHOBIUS); TRANSMEMBRANE (PHOBIUS); CYTOPLASMIC_DOMAIN (PHOBIUS); cd02440 (CDD); IPR029063 (SUPERFAMILY); TMhelix (TMHMM)	F:GO:0008757	F:S-adenosylmethionine-dependent methyltransferase activity
true	[INTERPRO, BLASTED]	KXJ08520.1	Catechol O-methyltransferase domain-containing protein 1	112	1	1.05E-73	100.0						IPR029063 (G3DSA:3.40.50.GENE3D); IPR002935 (PFAM); PIRSR037177-3 (PIRSR); PIRSR037177-1 (PIRSR); IPR050362 (PANTHER); IPR002935 (PROSITE_PROFILES); IPR029063 (SUPERFAMILY)	F:GO:0008171; F:GO:0008757	F:O-methyltransferase activity; F:S-adenosylmethionine-dependent methyltransferase activity
true	[INTERPRO, BLASTED, MAPPED, GO-SLIM]	XP_031556564.1	arsenite methyltransferase-like	348	1	4.74E-266	100.0	2	P:GO:0032259; F:GO:0008168	P:methylation; F:methyltransferase activity	EC:2.1.1	Transferring one-carbon groups	IPR029063 (G3DSA:3.40.50.GENE3D); G3DSA:3.40.5.100 (GENE3D); IPR025714 (PFAM); PIRSR017269-1 (PIRSR); IPR026669 (PANTHER); cd02440 (CDD); IPR029063 (SUPERFAMILY)	F:GO:0008168	F:methyltransferase activity
true	[INTERPRO, BLASTED, MAPPED, GO-SLIM]	tr|A0A6P8I3Q6|A0A6P8I3Q6_ACTTE	uncharacterized protein LOC116297910	654	1	0.0	100.0	2	P:GO:0006508; F:GO:0008236	P:proteolysis; F:serine-type peptidase activity	EC:3.4	Acting on peptide bonds (peptidases)	IPR029058 (G3DSA:3.40.50.GENE3D); IPR011042 (G3DSA:2.120.10.GENE3D); IPR001375 (PFAM); PIRSR614186-1 (PIRSR); IPR050585 (PANTHER); SSF82171 (SUPERFAMILY); IPR029058 (SUPERFAMILY)	P:GO:0006508; F:GO:0008236	P:proteolysis; F:serine-type peptidase activity
true	[INTERPRO, BLASTED]	XP_031567576.1	uncharacterized protein ZK1073.1-like	334	1	1.87E-240	100.0						IPR029058 (G3DSA:3.40.50.GENE3D); IPR004142 (PFAM); IPR004142 (PANTHER); IPR029058 (SUPERFAMILY)	no GO terms	no GO terms
true	[INTERPRO, BLASTED]	tr|A0A6P8HS00|A0A6P8HS00_ACTTE	putative inactive carboxylesterase 4, partial	192	1	4.81E-138	100.0						IPR029058 (G3DSA:3.40.50.GENE3D); IPR002018 (PFAM); IPR051093 (PANTHER); IPR019819 (PROSITE_PATTERNS); SIGNAL_PEPTIDE (PHOBIUS); SIGNAL_PEPTIDE_N_REGION (PHOBIUS); SIGNAL_PEPTIDE_C_REGION (PHOBIUS); SIGNAL_PEPTIDE_H_REGION (PHOBIUS); NON_CYTOPLASMIC_DOMAIN (PHOBIUS); SignalP-noTM (SIGNALP_EUK); IPR029058 (SUPERFAMILY)	no GO terms	no GO terms
true	[INTERPRO, BLASTED, MAPPED, GO-SLIM]	tr|A7RWV1|A7RWV1_NEMVE	predicted protein	656	1	0.0	100.0	2	P:GO:0006508; F:GO:0008236	P:proteolysis; F:serine-type peptidase activity	EC:3.4	Acting on peptide bonds (peptidases)	IPR029058 (G3DSA:3.40.50.GENE3D); IPR001375 (PFAM); IPR050585 (PANTHER); SSF82171 (SUPERFAMILY); IPR029058 (SUPERFAMILY)	P:GO:0006508; F:GO:0008236	P:proteolysis; F:serine-type peptidase activity
true	[INTERPRO, BLASTED, MAPPED, GO-SLIM]	XP_031558466.1	Purple acid phosphatase OS=Exaiptasia diaphana OX=2652724 PE=3 SV=1	445	20	0.0	78.96	2	F:GO:0003993; F:GO:0046872	F:acid phosphatase activity; F:metal ion binding	EC:3.1.3.2	acid phosphatase	IPR029052 (G3DSA:3.60.21.GENE3D); IPR025733 (PFAM); G3DSA:2.60.40.380 (GENE3D); IPR004843 (PFAM); IPR015914 (PFAM); PTHR45867 (PANTHER); SIGNAL_PEPTIDE_N_REGION (PHOBIUS); SIGNAL_PEPTIDE_C_REGION (PHOBIUS); SIGNAL_PEPTIDE (PHOBIUS); SIGNAL_PEPTIDE_H_REGION (PHOBIUS); NON_CYTOPLASMIC_DOMAIN (PHOBIUS); IPR041792 (CDD); SignalP-TM (SIGNALP_EUK); IPR008963 (SUPERFAMILY); IPR029052 (SUPERFAMILY); TMhe…	F:GO:0003993; F:GO:0016787; F:GO:0046872	F:acid phosphatase activity; F:hydrolase activity; F:metal ion binding
true	[INTERPRO, BLASTED, MAPPED, GO-SLIM]	tr|A0A6P8J307|A0A6P8J307_ACTTE	acid phosphatase type 7-like	429	1	0.0	100.0	2	F:GO:0003993; F:GO:0046872	F:acid phosphatase activity; F:metal ion binding	EC:3.1.3.2	acid phosphatase	IPR029052 (G3DSA:3.60.21.GENE3D); IPR025733 (PFAM); G3DSA:2.60.40.380 (GENE3D); IPR004843 (PFAM); IPR015914 (PFAM); PIRSR000898-1 (PIRSR); PTHR45867 (PANTHER); SIGNAL_PEPTIDE_H_REGION (PHOBIUS); SIGNAL_PEPTIDE_C_REGION (PHOBIUS); SIGNAL_PEPTIDE (PHOBIUS); NON_CYTOPLASMIC_DOMAIN (PHOBIUS); SIGNAL_PEPTIDE_N_REGION (PHOBIUS); IPR041792 (CDD); SignalP-noTM (SIGNALP_EUK); IPR008963 (SUPERFAMILY); IPR0…	F:GO:0003993; F:GO:0016787; F:GO:0046872	F:acid phosphatase activity; F:hydrolase activity; F:metal ion binding
true	[INTERPRO, BLASTED, MAPPED, GO-SLIM]	tr|A0A6P8HVP6|A0A6P8HVP6_ACTTE	Serine/threonine-protein phosphatase CPPED1-like OS=Actinia tenebrosa OX=6105 GN=LOC116295662 PE=4 SV=1	310	20	0.0	64.16	2	F:GO:0008420; C:GO:0005737	F:RNA polymerase II CTD heptapeptide repeat phosphatase activity; C:cytoplasm	EC:3.1.3.16	protein-serine/threonine phosphatase	IPR029052 (G3DSA:3.60.21.GENE3D); IPR004843 (PFAM); IPR051918 (PANTHER); IPR029052 (SUPERFAMILY)	F:GO:0016787	F:hydrolase activity
true	[INTERPRO, BLASTED, MAPPED, GO-SLIM]	tr|A0A6P8IE27|A0A6P8IE27_ACTTE	Prostatic acid phosphatase-like isoform X2 OS=Actinia tenebrosa OX=6105 GN=LOC116300162 PE=3 SV=1	473	20	0.0	59.07	2	F:GO:0016791; C:GO:0016020	F:phosphatase activity; C:membrane	EC:3.1.3	Acting on ester bonds	IPR029033 (G3DSA:3.40.50.GENE3D); IPR000560 (PFAM); IPR050645 (PANTHER); TRANSMEMBRANE (PHOBIUS); CYTOPLASMIC_DOMAIN (PHOBIUS); SIGNAL_PEPTIDE (PHOBIUS); NON_CYTOPLASMIC_DOMAIN (PHOBIUS); SIGNAL_PEPTIDE_N_REGION (PHOBIUS); SIGNAL_PEPTIDE_H_REGION (PHOBIUS); SIGNAL_PEPTIDE_C_REGION (PHOBIUS); IPR000560 (CDD); IPR029033 (SUPERFAMILY); TMhelix (TMHMM); TMhelix (TMHMM)	P:GO:0016311; F:GO:0016791	P:dephosphorylation; F:phosphatase activity
true	[INTERPRO, BLASTED, MAPPED, GO-SLIM]	tr|A0A6P8HYT2|A0A6P8HYT2_ACTTE	protein PRRC1-like	382	1	1.31E-246	100.0	2	F:GO:0034237; C:GO:0005794	F:protein kinase A regulatory subunit binding; C:Golgi apparatus			IPR029001 (G3DSA:3.90.950.GENE3D); IPR026533 (PFAM); IPR026534 (PANTHER); IPR029001 (SUPERFAMILY)	P:GO:0034199; F:GO:0034237; C:GO:0005737	P:activation of protein kinase A activity; F:protein kinase A regulatory subunit binding; C:cytoplasm
true	[INTERPRO, BLASTED, MAPPED, GO-SLIM]	tr|A0A6P8I5N0|A0A6P8I5N0_ACTTE	metalloreductase STEAP2-like	472	1	0.0	100.0	5	P:GO:0015677; F:GO:0008823; F:GO:0052851; C:GO:0005768; C:GO:0005886	P:copper ion import; F:cupric reductase (NADH) activity; F:ferric-chelate reductase (NADPH) activity; C:endosome; C:plasma membrane	EC:1.16.1.9	ferric-chelate reductase (NADPH)	IPR028939 (PFAM); G3DSA:3.40.50.720 (GENE3D); PIRSR000445-3 (PIRSR); PIRSR000193-1 (PIRSR); IPR051267 (PANTHER); CYTOPLASMIC_DOMAIN (PHOBIUS); TRANSMEMBRANE (PHOBIUS); CYTOPLASMIC_DOMAIN (PHOBIUS); CYTOPLASMIC_DOMAIN (PHOBIUS); NON_CYTOPLASMIC_DOMAIN (PHOBIUS); TRANSMEMBRANE (PHOBIUS); NON_CYTOPLASMIC_DOMAIN (PHOBIUS); TRANSMEMBRANE (PHOBIUS); TRANSMEMBRANE (PHOBIUS); CYTOPLASMIC_DOMAIN (PHOBIUS)…	P:GO:0015677; F:GO:0008823; F:GO:0052851; C:GO:0005768; C:GO:0005886	P:copper ion import; F:cupric reductase (NADH) activity; F:ferric-chelate reductase (NADPH) activity; C:endosome; C:plasma membrane
true	[INTERPRO, BLASTED, MAPPED, GO-SLIM]	XP_031575456.1	DOMON domain-containing protein OS=Exaiptasia diaphana OX=2652724 PE=3 SV=1	587	20	0.0	64.55	7	P:GO:0006589; P:GO:0042420; P:GO:0042421; F:GO:0004500; F:GO:0005507; C:GO:0005615; C:GO:0030667	P:octopamine biosynthetic process; P:dopamine catabolic process; P:norepinephrine biosynthetic process; F:dopamine beta-monooxygenase activity; F:copper ion binding; C:extracellular space; C:secretory granule membrane	EC:1.14.17.1	dopamine beta-monooxygenase	IPR028460 (PRINTS); G3DSA:2.60.40.1210:FF:000001 (FUNFAM); G3DSA:2.60.120.230:FF:000001 (FUNFAM); G3DSA:2.60.120.310:FF:000004 (FUNFAM); IPR005018 (SMART); G3DSA:2.60.40.1210 (GENE3D); IPR005018 (PFAM); IPR036939 (G3DSA:2.60.120.GENE3D); IPR014784 (G3DSA:2.60.120.GENE3D); IPR000323 (PFAM); IPR024548 (PFAM); PIRSR600720-2 (PIRSR); PIRSR600720-3 (PIRSR); IPR000945 (PANTHER); IPR005018 (PROSITE_PROF…	P:GO:0006589; P:GO:0042420; P:GO:0042421; F:GO:0003824; F:GO:0004497; F:GO:0004500; F:GO:0005507; F:GO:0016715; C:GO:0005615; C:GO:0030667	P:octopamine biosynthetic process; P:dopamine catabolic process; P:norepinephrine biosynthetic process; F:catalytic activity; F:monooxygenase activity; F:dopamine beta-monooxygenase activity; F:copper ion binding; F:oxidoreductase activity, acting on paired donors, with incorporation or reduction of molecular oxygen, reduced ascorbate as one donor, and incorporation of one atom of oxygen; C:extra…
true	[INTERPRO, BLASTED, MAPPED, GO-SLIM]	tr|A0A6P8J0I7|A0A6P8J0I7_ACTTE	DOMON domain-containing protein OS=Exaiptasia diaphana OX=2652724 PE=3 SV=1	617	20	0.0	74.7	7	P:GO:0006589; P:GO:0042420; P:GO:0042421; F:GO:0004500; F:GO:0005507; C:GO:0005615; C:GO:0030667	P:octopamine biosynthetic process; P:dopamine catabolic process; P:norepinephrine biosynthetic process; F:dopamine beta-monooxygenase activity; F:copper ion binding; C:extracellular space; C:secretory granule membrane	EC:1.14.17.1	dopamine beta-monooxygenase	IPR028460 (PRINTS); G3DSA:2.60.120.230:FF:000001 (FUNFAM); G3DSA:2.60.120.310:FF:000004 (FUNFAM); G3DSA:2.60.40.1210:FF:000001 (FUNFAM); IPR005018 (SMART); IPR036939 (G3DSA:2.60.120.GENE3D); IPR014784 (G3DSA:2.60.120.GENE3D); IPR000323 (PFAM); G3DSA:2.60.40.1210 (GENE3D); IPR024548 (PFAM); IPR005018 (PFAM); PIRSR600720-2 (PIRSR); PIRSR600720-3 (PIRSR); IPR000945 (PANTHER); SIGNAL_PEPTIDE_N_REGION…	P:GO:0006589; P:GO:0042420; P:GO:0042421; F:GO:0003824; F:GO:0004497; F:GO:0004500; F:GO:0005507; F:GO:0016715; C:GO:0005615; C:GO:0030667	P:octopamine biosynthetic process; P:dopamine catabolic process; P:norepinephrine biosynthetic process; F:catalytic activity; F:monooxygenase activity; F:dopamine beta-monooxygenase activity; F:copper ion binding; F:oxidoreductase activity, acting on paired donors, with incorporation or reduction of molecular oxygen, reduced ascorbate as one donor, and incorporation of one atom of oxygen; C:extra…
true	[INTERPRO, BLASTED, MAPPED, GO-SLIM]	tr|A0A6P8I5E0|A0A6P8I5E0_ACTTE	fructose-1,6-bisphosphatase 1-like	338	1	4.6E-243	100.0	8	P:GO:0005986; P:GO:0006000; P:GO:0006002; P:GO:0006094; P:GO:0030388; F:GO:0042132; F:GO:0046872; C:GO:0005829	P:sucrose biosynthetic process; P:fructose metabolic process; P:fructose 6-phosphate metabolic process; P:gluconeogenesis; P:fructose 1,6-bisphosphate metabolic process; F:fructose 1,6-bisphosphate 1-phosphatase activity; F:metal ion binding; C:cytosol	EC:3.1.3.23; EC:3.1.3.11	sugar-phosphatase; fructose-bisphosphatase	IPR028343 (PRINTS); G3DSA:3.40.190.80:FF:000001 (FUNFAM); G3DSA:3.30.540.10:FF:000005 (FUNFAM); IPR000146 (PIRSF); G3DSA:3.30.540.10 (GENE3D); IPR033391 (PFAM); IPR044015 (PFAM); IPR028343 (PIRSF); G3DSA:3.40.190.80 (GENE3D); IPR000146 (PANTHER); IPR020548 (PROSITE_PATTERNS); IPR000146 (HAMAP); IPR000146 (CDD); SSF56655 (SUPERFAMILY)	P:GO:0005975; P:GO:0005986; P:GO:0006000; P:GO:0006002; P:GO:0006094; P:GO:0030388; F:GO:0016791; F:GO:0042132; F:GO:0042578; C:GO:0005737; C:GO:0005829	P:carbohydrate metabolic process; P:sucrose biosynthetic process; P:fructose metabolic process; P:fructose 6-phosphate metabolic process; P:gluconeogenesis; P:fructose 1,6-bisphosphate metabolic process; F:phosphatase activity; F:fructose 1,6-bisphosphate 1-phosphatase activity; F:phosphoric ester hydrolase activity; C:cytoplasm; C:cytosol
true	[INTERPRO, BLASTED, MAPPED, GO-SLIM]	tr|A0A6P8HHC1|A0A6P8HHC1_ACTTE	ragulator complex protein LAMTOR1-like	164	1	4.43E-109	100.0	13	P:GO:0001919; P:GO:0007040; P:GO:0016197; P:GO:0032008; P:GO:0042632; P:GO:0043410; P:GO:0071230; F:GO:0005085; F:GO:0060090; C:GO:0005765; C:GO:0031902; C:GO:0045121; C:GO:0071986	P:regulation of receptor recycling; P:lysosome organization; P:endosomal transport; P:positive regulation of TOR signaling; P:cholesterol homeostasis; P:positive regulation of MAPK cascade; P:cellular response to amino acid stimulus; F:guanyl-nucleotide exchange factor activity; F:molecular adaptor activity; C:lysosomal membrane; C:late endosome membrane; C:membrane raft; C:Ragulator complex			IPR028209 (SMART); IPR028209 (PFAM); PTHR13401 (PANTHER)	P:GO:0001919; P:GO:0007040; P:GO:0016197; P:GO:0032008; P:GO:0042632; P:GO:0043410; P:GO:0071230; F:GO:0005085; F:GO:0060090; C:GO:0005765; C:GO:0031902; C:GO:0045121; C:GO:0071986	P:regulation of receptor recycling; P:lysosome organization; P:endosomal transport; P:positive regulation of TOR signaling; P:cholesterol homeostasis; P:positive regulation of MAPK cascade; P:cellular response to amino acid stimulus; F:guanyl-nucleotide exchange factor activity; F:molecular adaptor activity; C:lysosomal membrane; C:late endosome membrane; C:membrane raft; C:Ragulator complex
true	[INTERPRO, BLASTED, MAPPED, GO-SLIM]	XP_031573328.1	WASH complex subunit 4-like	1163	1	0.0	100.0	4	P:GO:0007032; P:GO:0016197; C:GO:0005768; C:GO:0071203	P:endosome organization; P:endosomal transport; C:endosome; C:WASH complex			IPR028191 (PFAM); IPR028282 (PFAM); IPR028283 (PFAM); IPR027307 (PANTHER)	P:GO:0007032; P:GO:0016197; C:GO:0005768; C:GO:0071203	P:endosome organization; P:endosomal transport; C:endosome; C:WASH complex
true	[INTERPRO, BLASTED]	tr|A0A6P8HQS9|A0A6P8HQS9_ACTTE	uncharacterized protein LOC116294071 isoform X2	118	1	4.67E-82	100.0						IPR027954 (PFAM); G3DSA:2.170.130.30 (GENE3D); IPR051588 (PANTHER)	no GO terms	no GO terms
true	[INTERPRO, BLASTED, MAPPED, ANNOTATED]	tr|A0A6P8HLY0|A0A6P8HLY0_ACTTE	interferon-induced protein 44-like	347	1	4.79E-245	100.0	1	C:GO:0016020	C:membrane			IPR027417 (G3DSA:3.40.50.GENE3D); PIRSR006809-2 (PIRSR); PIRSR006809-1 (PIRSR); PTHR14241 (PANTHER); TRANSMEMBRANE (PHOBIUS); NON_CYTOPLASMIC_DOMAIN (PHOBIUS); CYTOPLASMIC_DOMAIN (PHOBIUS); cd00882 (CDD); IPR027417 (SUPERFAMILY); TMhelix (TMHMM)	no GO terms	no GO terms
true	[INTERPRO, BLASTED, MAPPED, ANNOTATED]	tr|A0A6P8IJH7|A0A6P8IJH7_ACTTE	uncharacterized protein LOC116302014	246	1	5.94E-177	100.0	1	C:GO:0016020	C:membrane			IPR027417 (G3DSA:3.40.50.GENE3D); IPR040632 (PFAM); PTHR36978 (PANTHER); NON_CYTOPLASMIC_DOMAIN (PHOBIUS); CYTOPLASMIC_DOMAIN (PHOBIUS); TRANSMEMBRANE (PHOBIUS); IPR027417 (SUPERFAMILY); TMhelix (TMHMM)	no GO terms	no GO terms
true	[INTERPRO, BLASTED, MAPPED, GO-SLIM]	XP_031564229.1	cytoplasmic dynein 1 light intermediate chain 2-like	474	1	0.0	100.0	8	P:GO:0000226; P:GO:0007018; F:GO:0005524; F:GO:0045504; C:GO:0005737; C:GO:0005813; C:GO:0005868; C:GO:0005874	P:microtubule cytoskeleton organization; P:microtubule-based movement; F:ATP binding; F:dynein heavy chain binding; C:cytoplasm; C:centrosome; C:cytoplasmic dynein complex; C:microtubule			IPR027417 (G3DSA:3.40.50.GENE3D); IPR022780 (PFAM); IPR008467 (PANTHER); IPR027417 (SUPERFAMILY)	P:GO:0000226; P:GO:0007018; F:GO:0045504; C:GO:0005813; C:GO:0005868	P:microtubule cytoskeleton organization; P:microtubule-based movement; F:dynein heavy chain binding; C:centrosome; C:cytoplasmic dynein complex
true	[INTERPRO, BLASTED]	XP_044172776.1	GTPase IMAP family member 4-like	233	1	5.46E-162	100.0						IPR027417 (G3DSA:3.40.50.GENE3D); IPR006703 (PFAM); PIRSR006230-1 (PIRSR); PIRSR038134-2 (PIRSR); IPR045058 (PANTHER); IPR006703 (PROSITE_PROFILES); IPR027417 (SUPERFAMILY)	F:GO:0005525	F:GTP binding
true	[INTERPRO, BLASTED, MAPPED, GO-SLIM]	XP_031572481.1	signal recognition particle receptor subunit beta-like	251	1	2.8E-173	100.0	7	P:GO:0006886; P:GO:0034067; P:GO:0043001; F:GO:0003924; F:GO:0005525; C:GO:0005789; C:GO:0005794	P:intracellular protein transport; P:protein localization to Golgi apparatus; P:Golgi to plasma membrane protein transport; F:GTPase activity; F:GTP binding; C:endoplasmic reticulum membrane; C:Golgi apparatus	EC:3.6.1.15	nucleoside-triphosphate phosphatase	IPR027417 (G3DSA:3.40.50.GENE3D); IPR005225 (NCBIFAM); IPR019009 (PFAM); PIRSR603373-1 (PIRSR); PIRSR006809-1 (PIRSR); PIRSR603373-2 (PIRSR); PIRSR006809-2 (PIRSR); IPR024156 (PANTHER); NON_CYTOPLASMIC_DOMAIN (PHOBIUS); TRANSMEMBRANE (PHOBIUS); CYTOPLASMIC_DOMAIN (PHOBIUS); PS51417 (PROSITE_PROFILES); IPR019009 (CDD); IPR027417 (SUPERFAMILY); TMhelix (TMHMM)	P:GO:0006886; P:GO:0034067; P:GO:0043001; F:GO:0003924; F:GO:0005525; C:GO:0005794	P:intracellular protein transport; P:protein localization to Golgi apparatus; P:Golgi to plasma membrane protein transport; F:GTPase activity; F:GTP binding; C:Golgi apparatus
true	[INTERPRO, BLASTED, MAPPED, GO-SLIM]	XP_031555147.1	uncharacterized protein LOC116292049, partial	525	1	0.0	100.0	3	P:GO:0006915; F:GO:0043531; C:GO:0005829	P:apoptotic process; F:ADP binding; C:cytosol			IPR027417 (G3DSA:3.40.50.GENE3D); IPR002182 (PFAM); PTHR22845 (PANTHER); SIGNAL_PEPTIDE_H_REGION (PHOBIUS); NON_CYTOPLASMIC_DOMAIN (PHOBIUS); SIGNAL_PEPTIDE (PHOBIUS); SIGNAL_PEPTIDE_N_REGION (PHOBIUS); SIGNAL_PEPTIDE_C_REGION (PHOBIUS); SignalP-noTM (SIGNALP_EUK); IPR027417 (SUPERFAMILY)	F:GO:0043531	F:ADP binding
true	[INTERPRO, BLASTED]	tr|A0A6P8H238|A0A6P8H238_ACTTE	zinc finger CCHC domain-containing protein 24-like	122	1	2.77E-76	100.0						IPR027377 (SMART); IPR033446 (PFAM); PF23490 (PFAM)	no GO terms	no GO terms
true	[INTERPRO, BLASTED]	XP_031549462.1	zinc finger CCHC domain-containing protein 24-like	119	1	9.37E-87	100.0						IPR027377 (SMART); IPR033446 (PFAM); PF23490 (PFAM)	no GO terms	no GO terms
true	[INTERPRO, BLASTED]	tr|A0A6P8IVK1|A0A6P8IVK1_ACTTE	UPF0687 protein C20orf27 homolog	166	1	2.47E-116	100.0						IPR026794 (PFAM); IPR026794 (PANTHER)	no GO terms	no GO terms
true	[INTERPRO, BLASTED, MAPPED, GO-SLIM]	tr|A0A6P8J5J1|A0A6P8J5J1_ACTTE	protein HID1-like	771	1	0.0	100.0	3	C:GO:0000138; C:GO:0005797; C:GO:0016020	C:Golgi trans cisterna; C:Golgi medial cisterna; C:membrane			IPR026705 (PFAM); IPR026705 (PANTHER); TRANSMEMBRANE (PHOBIUS); TRANSMEMBRANE (PHOBIUS); CYTOPLASMIC_DOMAIN (PHOBIUS); NON_CYTOPLASMIC_DOMAIN (PHOBIUS); CYTOPLASMIC_DOMAIN (PHOBIUS)	C:GO:0000138; C:GO:0005797; C:GO:0016020	C:Golgi trans cisterna; C:Golgi medial cisterna; C:membrane
true	[INTERPRO, BLASTED, MAPPED, GO-SLIM]	tr|A0A6P8IVF0|A0A6P8IVF0_ACTTE	Stereocilin LRR domain-containing protein OS=Exaiptasia diaphana OX=2652724 PE=4 SV=1	761	19	0.0	51.76	2	P:GO:0007160; C:GO:0009986	P:cell-matrix adhesion; C:cell surface			IPR026664 (PANTHER); NON_CYTOPLASMIC_DOMAIN (PHOBIUS); SIGNAL_PEPTIDE (PHOBIUS); SIGNAL_PEPTIDE_N_REGION (PHOBIUS); SIGNAL_PEPTIDE_C_REGION (PHOBIUS); SIGNAL_PEPTIDE_H_REGION (PHOBIUS); SignalP-TM (SIGNALP_GRAM_POSITIVE); SignalP-noTM (SIGNALP_EUK); SignalP-noTM (SIGNALP_GRAM_NEGATIVE)	P:GO:0007160; C:GO:0009986	P:cell-matrix adhesion; C:cell surface
true	[INTERPRO, BLASTED, MAPPED, GO-SLIM]	XP_031570951.1	Stereocilin LRR domain-containing protein OS=Exaiptasia diaphana OX=2652724 PE=4 SV=1	1097	19	0.0	49.95	2	P:GO:0007160; C:GO:0009986	P:cell-matrix adhesion; C:cell surface			IPR026664 (PANTHER); CYTOPLASMIC_DOMAIN (PHOBIUS); TRANSMEMBRANE (PHOBIUS); SIGNAL_PEPTIDE_N_REGION (PHOBIUS); NON_CYTOPLASMIC_DOMAIN (PHOBIUS); SIGNAL_PEPTIDE (PHOBIUS); SIGNAL_PEPTIDE_H_REGION (PHOBIUS); SIGNAL_PEPTIDE_C_REGION (PHOBIUS); SignalP-noTM (SIGNALP_EUK); SignalP-TM (SIGNALP_GRAM_POSITIVE); SignalP-noTM (SIGNALP_GRAM_NEGATIVE); TMhelix (TMHMM)	P:GO:0007160; C:GO:0009986	P:cell-matrix adhesion; C:cell surface
true	[INTERPRO, BLASTED, MAPPED, GO-SLIM]	tr|A0A6P8J0R2|A0A6P8J0R2_ACTTE	NAD-dependent protein deacetylase sirtuin-2-like	460	1	0.0	100.0	4	F:GO:0017136; F:GO:0046872; F:GO:0070403; C:GO:0005634	F:histone deacetylase activity, NAD-dependent; F:metal ion binding; F:NAD+ binding; C:nucleus	EC:2.3.1.286	protein acetyllysine N-acetyltransferase	IPR026591 (G3DSA:3.30.1600.GENE3D); IPR003000 (PFAM); G3DSA:3.40.50.1220 (GENE3D); PIRSR037938-1 (PIRSR); PIRSR037938-3 (PIRSR); PIRSR037938-2 (PIRSR); IPR050134 (PANTHER); IPR026590 (PROSITE_PROFILES); cd01408 (CDD); IPR029035 (SUPERFAMILY)	F:GO:0017136; F:GO:0070403; C:GO:0005634	F:histone deacetylase activity, NAD-dependent; F:NAD+ binding; C:nucleus
true	[INTERPRO, BLASTED, MAPPED, GO-SLIM]	XP_031548902.1	apoptosis regulator BAX-like	211	1	2.53E-147	100.0	6	P:GO:0001836; P:GO:0008630; P:GO:0042981; P:GO:0097192; F:GO:0051400; C:GO:0005741	P:release of cytochrome c from mitochondria; P:intrinsic apoptotic signaling pathway in response to DNA damage; P:regulation of apoptotic process; P:extrinsic apoptotic signaling pathway in absence of ligand; F:BH domain binding; C:mitochondrial outer membrane			IPR026298 (PRINTS); IPR046371 (SMART); IPR046371 (PFAM); IPR036834 (G3DSA:1.10.437.GENE3D); PIRSR000169-1 (PIRSR); IPR026298 (PANTHER); NON_CYTOPLASMIC_DOMAIN (PHOBIUS); CYTOPLASMIC_DOMAIN (PHOBIUS); TRANSMEMBRANE (PHOBIUS); IPR002475 (PROSITE_PROFILES); IPR026298 (CDD); IPR036834 (SUPERFAMILY); TMhelix (TMHMM)	P:GO:0001836; P:GO:0006919; P:GO:0008630; P:GO:0042981; P:GO:0097192; F:GO:0051400; C:GO:0005741	P:release of cytochrome c from mitochondria; P:obsolete activation of cysteine-type endopeptidase activity involved in apoptotic process; P:intrinsic apoptotic signaling pathway in response to DNA damage; P:regulation of apoptotic process; P:extrinsic apoptotic signaling pathway in absence of ligand; F:BH domain binding; C:mitochondrial outer membrane
true	[INTERPRO, BLASTED, MAPPED, GO-SLIM]	XP_031572583.1	Sperm-associated antigen 8-like OS=Actinia tenebrosa OX=6105 GN=LOC116306643 PE=4 SV=1	189	11	2.35125E-140	77.13	7	P:GO:0007268; P:GO:0045944; F:GO:0008017; C:GO:0005634; C:GO:0005737; C:GO:0005886; C:GO:0043197	P:chemical synaptic transmission; P:positive regulation of transcription by RNA polymerase II; F:microtubule binding; C:nucleus; C:cytoplasm; C:plasma membrane; C:dendritic spine			IPR026124 (PFAM); IPR026124 (PANTHER)	P:GO:0045944; F:GO:0008017; C:GO:0005634; C:GO:0005737	P:positive regulation of transcription by RNA polymerase II; F:microtubule binding; C:nucleus; C:cytoplasm
true	[INTERPRO, BLASTED]	XP_028517450.1	trafficking protein particle complex subunit 11	1120	1	0.0	100.0						IPR025876 (PFAM); IPR021773 (PFAM); PTHR14374 (PANTHER); NON_CYTOPLASMIC_DOMAIN (PHOBIUS); NON_CYTOPLASMIC_DOMAIN (PHOBIUS); CYTOPLASMIC_DOMAIN (PHOBIUS); TRANSMEMBRANE (PHOBIUS); TRANSMEMBRANE (PHOBIUS)	no GO terms	no GO terms
true	[INTERPRO, BLASTED, MAPPED, GO-SLIM]	XP_031563365.1	chromatin target of PRMT1 protein-like	246	1	1.09E-110	100.0	1	F:GO:0003723	F:RNA binding			IPR025715 (SMART); IPR025715 (PFAM); IPR052656 (PANTHER)	no GO terms	no GO terms
true	[INTERPRO, BLASTED, MAPPED, GO-SLIM]	tr|A0A6P8IAC6|A0A6P8IAC6_ACTTE	beta-N-acetylhexosaminidase OS=Exaiptasia diaphana OX=2652724 PE=3 SV=1	891	20	0.0	73.04	5	P:GO:0005975; P:GO:0030203; F:GO:0016231; F:GO:0030247; C:GO:0016020	P:carbohydrate metabolic process; P:glycosaminoglycan metabolic process; F:beta-N-acetylglucosaminidase activity; F:polysaccharide binding; C:membrane	EC:3.2.1.52	beta-N-acetylhexosaminidase	IPR025705 (PRINTS); IPR004866 (SMART); IPR029018 (G3DSA:3.30.379.GENE3D); IPR012291 (G3DSA:2.60.40.GENE3D); G3DSA:3.20.20.80 (GENE3D); IPR004867 (PFAM); IPR015883 (PFAM); IPR015882 (PFAM); IPR004866 (PFAM); IPR013783 (G3DSA:2.60.40.GENE3D); PIRSR625705-1 (PIRSR); IPR025705 (PANTHER); NON_CYTOPLASMIC_DOMAIN (PHOBIUS); SIGNAL_PEPTIDE_C_REGION (PHOBIUS); SIGNAL_PEPTIDE_H_REGION (PHOBIUS); SIGNAL_PEP…	P:GO:0005975; P:GO:0030203; F:GO:0004553; F:GO:0004563; F:GO:0030246; F:GO:0030247; C:GO:0016020	P:carbohydrate metabolic process; P:glycosaminoglycan metabolic process; F:hydrolase activity, hydrolyzing O-glycosyl compounds; F:beta-N-acetylhexosaminidase activity; F:carbohydrate binding; F:polysaccharide binding; C:membrane
true	[INTERPRO, BLASTED, MAPPED, GO-SLIM]	tr|A0A6P8IF06|A0A6P8IF06_ACTTE	beta-N-acetylhexosaminidase OS=Exaiptasia diaphana OX=2652724 PE=3 SV=1	1791	20	0.0	72.83	5	P:GO:0005975; P:GO:0030203; F:GO:0016231; F:GO:0030247; C:GO:0016020	P:carbohydrate metabolic process; P:glycosaminoglycan metabolic process; F:beta-N-acetylglucosaminidase activity; F:polysaccharide binding; C:membrane	EC:3.2.1.52	beta-N-acetylhexosaminidase	IPR025705 (PRINTS); IPR004866 (SMART); IPR004866 (PFAM); G3DSA:3.20.20.80 (GENE3D); IPR012291 (G3DSA:2.60.40.GENE3D); IPR013783 (G3DSA:2.60.40.GENE3D); IPR029018 (G3DSA:3.30.379.GENE3D); IPR015882 (PFAM); IPR004867 (PFAM); IPR015883 (PFAM); PIRSR625705-1 (PIRSR); IPR025705 (PANTHER); SIGNAL_PEPTIDE (PHOBIUS); CYTOPLASMIC_DOMAIN (PHOBIUS); NON_CYTOPLASMIC_DOMAIN (PHOBIUS); SIGNAL_PEPTIDE_C_REGION …	P:GO:0005975; P:GO:0030203; F:GO:0004553; F:GO:0004563; F:GO:0030246; F:GO:0030247; C:GO:0016020	P:carbohydrate metabolic process; P:glycosaminoglycan metabolic process; F:hydrolase activity, hydrolyzing O-glycosyl compounds; F:beta-N-acetylhexosaminidase activity; F:carbohydrate binding; F:polysaccharide binding; C:membrane
true	[INTERPRO, BLASTED, MAPPED, GO-SLIM]	tr|A0A6P8IC66|A0A6P8IC66_ACTTE	uncharacterized protein LOC116300354	892	1	0.0	100.0	5	P:GO:0005975; P:GO:0030203; F:GO:0016231; F:GO:0030247; C:GO:0016020	P:carbohydrate metabolic process; P:glycosaminoglycan metabolic process; F:beta-N-acetylglucosaminidase activity; F:polysaccharide binding; C:membrane	EC:3.2.1.52	beta-N-acetylhexosaminidase	IPR025705 (PRINTS); IPR004866 (SMART); G3DSA:3.20.20.80 (GENE3D); IPR015882 (PFAM); IPR012291 (G3DSA:2.60.40.GENE3D); IPR013783 (G3DSA:2.60.40.GENE3D); IPR004867 (PFAM); IPR004866 (PFAM); IPR029018 (G3DSA:3.30.379.GENE3D); IPR015883 (PFAM); PIRSR625705-1 (PIRSR); IPR025705 (PANTHER); SIGNAL_PEPTIDE_H_REGION (PHOBIUS); SIGNAL_PEPTIDE_C_REGION (PHOBIUS); SIGNAL_PEPTIDE_N_REGION (PHOBIUS); CYTOPLASM…	P:GO:0005975; P:GO:0030203; F:GO:0004553; F:GO:0004563; F:GO:0030246; F:GO:0030247; C:GO:0016020	P:carbohydrate metabolic process; P:glycosaminoglycan metabolic process; F:hydrolase activity, hydrolyzing O-glycosyl compounds; F:beta-N-acetylhexosaminidase activity; F:carbohydrate binding; F:polysaccharide binding; C:membrane
true	[INTERPRO, BLASTED, MAPPED, GO-SLIM]	tr|A0A6P8HD84|A0A6P8HD84_ACTTE	beta-hexosaminidase subunit beta-like	547	1	0.0	100.0	6	P:GO:0005975; P:GO:0006689; P:GO:0030203; F:GO:0016231; C:GO:0005764; C:GO:0016020	P:carbohydrate metabolic process; P:ganglioside catabolic process; P:glycosaminoglycan metabolic process; F:beta-N-acetylglucosaminidase activity; C:lysosome; C:membrane	EC:3.2.1.52	beta-N-acetylhexosaminidase	IPR025705 (PRINTS); G3DSA:3.20.20.80:FF:000063 (FUNFAM); G3DSA:3.20.20.80 (GENE3D); IPR015883 (PFAM); IPR025705 (PIRSF); IPR029019 (PFAM); IPR029018 (G3DSA:3.30.379.GENE3D); PIRSR625705-1 (PIRSR); IPR025705 (PANTHER); SIGNAL_PEPTIDE_N_REGION (PHOBIUS); SIGNAL_PEPTIDE_C_REGION (PHOBIUS); SIGNAL_PEPTIDE (PHOBIUS); SIGNAL_PEPTIDE_H_REGION (PHOBIUS); NON_CYTOPLASMIC_DOMAIN (PHOBIUS); cd06562 (CDD); S…	P:GO:0005975; P:GO:0006689; P:GO:0030203; F:GO:0004553; F:GO:0004563; C:GO:0005764; C:GO:0016020	P:carbohydrate metabolic process; P:ganglioside catabolic process; P:glycosaminoglycan metabolic process; F:hydrolase activity, hydrolyzing O-glycosyl compounds; F:beta-N-acetylhexosaminidase activity; C:lysosome; C:membrane
true	[INTERPRO, BLASTED, MAPPED, GO-SLIM]	tr|A0A6P8ITX6|A0A6P8ITX6_ACTTE	Protein LSM14 homolog A-like OS=Actinia tenebrosa OX=6105 GN=LOC116304728 PE=3 SV=1	456	13	0.0	63.57	4	P:GO:0033962; P:GO:0034063; F:GO:0003729; C:GO:0000932	P:P-body assembly; P:stress granule assembly; F:mRNA binding; C:P-body			IPR025609 (SMART); IPR019050 (SMART); IPR025609 (PFAM); IPR019050 (PFAM); G3DSA:2.30.30.100 (GENE3D); PTHR13586 (PANTHER); IPR025768 (PROSITE_PROFILES); IPR025762 (PROSITE_PROFILES); IPR025761 (PROSITE_PROFILES); IPR047575 (PROSITE_PROFILES); IPR025609 (CDD); IPR010920 (SUPERFAMILY)	P:GO:0033962; P:GO:0034063; F:GO:0003723; F:GO:0003729; C:GO:0000932	P:P-body assembly; P:stress granule assembly; F:RNA binding; F:mRNA binding; C:P-body
true	[INTERPRO, BLASTED]	XP_031561922.1	uncharacterized protein LOC116297774	171	1	2.09E-124	100.0						IPR025562 (PFAM); G3DSA:3.90.1720.70 (GENE3D); SIGNAL_PEPTIDE (PHOBIUS); SIGNAL_PEPTIDE_C_REGION (PHOBIUS); SIGNAL_PEPTIDE_N_REGION (PHOBIUS); SIGNAL_PEPTIDE_H_REGION (PHOBIUS); NON_CYTOPLASMIC_DOMAIN (PHOBIUS); SignalP-noTM (SIGNALP_EUK); SignalP-TM (SIGNALP_GRAM_POSITIVE); SignalP-TM (SIGNALP_GRAM_NEGATIVE); TMhelix (TMHMM); TMhelix (TMHMM)	no GO terms	no GO terms
true	[INTERPRO, BLASTED, MAPPED, GO-SLIM]	XP_031548875.1	long-chain-fatty-acid--CoA ligase 1-like	687	1	0.0	100.0	5	P:GO:0001676; F:GO:0004467; F:GO:0005524; C:GO:0005783; C:GO:0016020	P:long-chain fatty acid metabolic process; F:long-chain fatty acid-CoA ligase activity; F:ATP binding; C:endoplasmic reticulum; C:membrane	EC:6.2.1.3	long-chain-fatty-acid--CoA ligase	IPR025110 (PFAM); IPR042099 (G3DSA:3.40.50.GENE3D); IPR000873 (PFAM); PTHR43272 (PANTHER); IPR020845 (PROSITE_PATTERNS); TRANSMEMBRANE (PHOBIUS); NON_CYTOPLASMIC_DOMAIN (PHOBIUS); CYTOPLASMIC_DOMAIN (PHOBIUS); IPR045311 (CDD); SSF56801 (SUPERFAMILY)	P:GO:0006631; F:GO:0004467; C:GO:0005783; C:GO:0016020	P:fatty acid metabolic process; F:long-chain fatty acid-CoA ligase activity; C:endoplasmic reticulum; C:membrane
true	[INTERPRO, BLASTED, MAPPED, GO-SLIM]	XP_031559242.1	cyclic GMP-AMP synthase-like	475	1	0.0	100.0	3	F:GO:0005524; F:GO:0016779; F:GO:0046872	F:ATP binding; F:nucleotidyltransferase activity; F:metal ion binding	EC:2.7.7	Transferring phosphorus-containing groups	IPR024810 (SMART); IPR046906 (PFAM); G3DSA:1.10.1410.40 (GENE3D); IPR046903 (PFAM); G3DSA:3.30.460.90 (GENE3D); PTHR10656 (PANTHER)	no GO terms	no GO terms
true	[INTERPRO, BLASTED, MAPPED, GO-SLIM]	tr|A0A6P8IVQ3|A0A6P8IVQ3_ACTTE	uncharacterized protein LOC116305325	487	1	0.0	100.0	3	F:GO:0005524; F:GO:0016779; F:GO:0046872	F:ATP binding; F:nucleotidyltransferase activity; F:metal ion binding	EC:2.7.7	Transferring phosphorus-containing groups	IPR024810 (SMART); G3DSA:1.10.1410.40 (GENE3D); IPR046906 (PFAM); PTHR10656 (PANTHER)	no GO terms	no GO terms
true	[INTERPRO, BLASTED, MAPPED, GO-SLIM]	tr|A0A6P8GYP4|A0A6P8GYP4_ACTTE	protein mab-21-like 2	364	1	1.88E-271	100.0	3	F:GO:0005524; F:GO:0016779; F:GO:0046872	F:ATP binding; F:nucleotidyltransferase activity; F:metal ion binding	EC:2.7.7	Transferring phosphorus-containing groups	IPR024810 (SMART); G3DSA:1.10.1410.40 (GENE3D); IPR046903 (PFAM); G3DSA:3.30.460.90 (GENE3D); IPR046906 (PFAM); PTHR10656 (PANTHER)	no GO terms	no GO terms
true	[INTERPRO, BLASTED, MAPPED, GO-SLIM]	tr|A0A6P8HWU7|A0A6P8HWU7_ACTTE	aminopeptidase N-like	187	1	2.79E-130	100.0	8	P:GO:0006508; P:GO:0043171; F:GO:0008270; F:GO:0042277; F:GO:0070006; C:GO:0005615; C:GO:0005737; C:GO:0016020	P:proteolysis; P:peptide catabolic process; F:zinc ion binding; F:peptide binding; F:metalloaminopeptidase activity; C:extracellular space; C:cytoplasm; C:membrane	EC:3.4.11	Acting on peptide bonds (peptidases)	IPR024571 (PFAM); G3DSA:1.25.50.20 (GENE3D); IPR050344 (PANTHER)	P:GO:0006508; P:GO:0043171; F:GO:0008270; F:GO:0042277; F:GO:0070006; C:GO:0005615; C:GO:0005737; C:GO:0016020	P:proteolysis; P:peptide catabolic process; F:zinc ion binding; F:peptide binding; F:metalloaminopeptidase activity; C:extracellular space; C:cytoplasm; C:membrane
true	[INTERPRO, BLASTED, MAPPED, GO-SLIM]	tr|A0A6P8H609|A0A6P8H609_ACTTE	uncharacterized protein LOC116288218	1023	1	0.0	100.0	2	P:GO:0005975; F:GO:0008422	P:carbohydrate metabolic process; F:beta-glucosidase activity	EC:3.2.1.21	beta-glucosidase	IPR024462 (PFAM); IPR006775 (PFAM); IPR012341 (G3DSA:1.50.10.GENE3D); IPR052566 (PANTHER); SSF54277 (SUPERFAMILY); IPR008928 (SUPERFAMILY)	P:GO:0005975; F:GO:0004553; F:GO:0008422	P:carbohydrate metabolic process; F:hydrolase activity, hydrolyzing O-glycosyl compounds; F:beta-glucosidase activity
true	[INTERPRO, BLASTED, MAPPED, GO-SLIM]	XP_031552911.1	phosducin-like protein 3	241	1	4.47E-165	100.0	2	P:GO:0006457; C:GO:0005737	P:protein folding; C:cytoplasm			IPR024253 (PFAM); G3DSA:3.40.30.10 (GENE3D); IPR051498 (PANTHER); cd02988 (CDD); IPR036249 (SUPERFAMILY)	P:GO:0006457; C:GO:0005737	P:protein folding; C:cytoplasm
true	[INTERPRO, BLASTED, MAPPED, GO-SLIM]	XP_031552078.1	ragulator complex protein LAMTOR5 homolog	91	1	3.93E-57	100.0	6	P:GO:0043066; P:GO:0071230; P:GO:1904263; F:GO:0005085; C:GO:0005764; C:GO:0071986	P:negative regulation of apoptotic process; P:cellular response to amino acid stimulus; P:positive regulation of TORC1 signaling; F:guanyl-nucleotide exchange factor activity; C:lysosome; C:Ragulator complex			IPR024135 (PRINTS); G3DSA:3.30.450.30:FF:000005 (FUNFAM); G3DSA:3.30.450.30 (GENE3D); IPR024135 (PFAM); IPR024135 (PANTHER)	P:GO:0043066; P:GO:0071230; P:GO:1904263; P:GO:2000117; F:GO:0005085; C:GO:0005737; C:GO:0005764; C:GO:0071986	P:negative regulation of apoptotic process; P:cellular response to amino acid stimulus; P:positive regulation of TORC1 signaling; P:negative regulation of cysteine-type endopeptidase activity; F:guanyl-nucleotide exchange factor activity; C:cytoplasm; C:lysosome; C:Ragulator complex
true	[INTERPRO, BLASTED, MAPPED, GO-SLIM]	tr|A0A6P8GZT7|A0A6P8GZT7_ACTTE	death-associated protein 1-like	111	1	2.85E-48	100.0	4	P:GO:0010507; P:GO:0034198; P:GO:0097190; F:GO:0070513	P:negative regulation of autophagy; P:cellular response to amino acid starvation; P:apoptotic signaling pathway; F:death domain binding			IPR024130 (PFAM); IPR024130 (PANTHER)	P:GO:0010507; P:GO:0034198; P:GO:0097190; F:GO:0070513	P:negative regulation of autophagy; P:cellular response to amino acid starvation; P:apoptotic signaling pathway; F:death domain binding
true	[INTERPRO, BLASTED, MAPPED, GO-SLIM]	tr|A0A6P8HMP4|A0A6P8HMP4_ACTTE	endothelin-converting enzyme 1-like	195	1	3.66E-148	100.0	3	P:GO:0016485; F:GO:0004222; C:GO:0005886	P:protein processing; F:metalloendopeptidase activity; C:plasma membrane	EC:3.4.24	Acting on peptide bonds (peptidases)	IPR024079 (G3DSA:3.40.390.GENE3D); IPR018497 (PFAM); IPR000718 (PANTHER); NON_CYTOPLASMIC_DOMAIN (PHOBIUS); TRANSMEMBRANE (PHOBIUS); CYTOPLASMIC_DOMAIN (PHOBIUS); IPR000718 (PROSITE_PROFILES); SSF55486 (SUPERFAMILY); SSF55486 (SUPERFAMILY)	P:GO:0006508; P:GO:0016485; F:GO:0004222; F:GO:0008237; C:GO:0005886	P:proteolysis; P:protein processing; F:metalloendopeptidase activity; F:metallopeptidase activity; C:plasma membrane
true	[INTERPRO, BLASTED, MAPPED, GO-SLIM]	tr|A0A3M6TFG5|A0A3M6TFG5_POCDA	hypothetical protein pdam_00002328	345	1	1.24E-255	100.0	3	P:GO:0040029; F:GO:0004407; F:GO:0046872	P:epigenetic regulation of gene expression; F:histone deacetylase activity; F:metal ion binding			IPR023801 (PFAM); IPR037138 (G3DSA:3.40.800.GENE3D); IPR003084 (PIRSF); PIRSR037913-3 (PIRSR); IPR050284 (PANTHER); IPR023696 (SUPERFAMILY)	P:GO:0016575; P:GO:0040029; F:GO:0004407	P:obsolete histone deacetylation; P:epigenetic regulation of gene expression; F:histone deacetylase activity
true	[INTERPRO, BLASTED, MAPPED, GO-SLIM]	tr|A0A6P8ICA5|A0A6P8ICA5_ACTTE	uncharacterized protein LOC116298327	520	1	0.0	100.0	1	F:GO:0003824	F:catalytic activity			IPR023631 (PFAM); IPR036928 (G3DSA:3.90.1300.GENE3D); G3DSA:1.10.20.60 (GENE3D); IPR000120 (PANTHER); IPR020556 (PROSITE_PATTERNS); IPR036928 (SUPERFAMILY)	F:GO:0003824	F:catalytic activity
true	[INTERPRO, BLASTED, MAPPED, GO-SLIM]	XP_031550349.1	mitochondrial carnitine/acylcarnitine carrier protein-like	316	1	8.15E-235	100.0	5	P:GO:0006839; P:GO:1902603; P:GO:1902616; F:GO:0015227; C:GO:0031966	P:mitochondrial transport; P:carnitine transmembrane transport; P:acyl carnitine transmembrane transport; F:acyl carnitine transmembrane transporter activity; C:mitochondrial membrane			IPR023395 (G3DSA:1.50.40.GENE3D); IPR018108 (PFAM); IPR023395 (G3DSA:1.50.40.GENE3D); IPR050567 (PANTHER); CYTOPLASMIC_DOMAIN (PHOBIUS); TRANSMEMBRANE (PHOBIUS); NON_CYTOPLASMIC_DOMAIN (PHOBIUS); CYTOPLASMIC_DOMAIN (PHOBIUS); TRANSMEMBRANE (PHOBIUS); IPR018108 (PROSITE_PROFILES); IPR018108 (PROSITE_PROFILES); IPR018108 (PROSITE_PROFILES); IPR023395 (SUPERFAMILY); TMhelix (TMHMM); TMhelix (TMHMM)	P:GO:0006810; P:GO:0006839; P:GO:1902603; F:GO:0015227; F:GO:0022857; C:GO:0005740	P:transport; P:mitochondrial transport; P:carnitine transmembrane transport; F:acyl carnitine transmembrane transporter activity; F:transmembrane transporter activity; C:mitochondrial envelope
true	[INTERPRO, BLASTED, MAPPED, GO-SLIM]	ALL34523.1	sodium channel toxin protein, partial	60	1	1.06E-38	100.0	5	P:GO:0034220; P:GO:0035821; F:GO:0090729; C:GO:0005576; C:GO:0042151	P:monoatomic ion transmembrane transport; P:modulation of process of another organism; F:toxin activity; C:extracellular region; C:nematocyst			IPR023355 (G3DSA:2.20.20.GENE3D); SIGNAL_PEPTIDE_N_REGION (PHOBIUS); SIGNAL_PEPTIDE_H_REGION (PHOBIUS); SIGNAL_PEPTIDE (PHOBIUS); NON_CYTOPLASMIC_DOMAIN (PHOBIUS); SIGNAL_PEPTIDE_C_REGION (PHOBIUS); SignalP-noTM (SIGNALP_EUK); SSF57392 (SUPERFAMILY)	no GO terms	no GO terms
true	[INTERPRO, BLASTED, MAPPED, GO-SLIM]	ABW97359.1	Sodium channel toxin protein (Fragment) OS=Anemonia sulcata OX=6108 GN=NaTx PE=2 SV=1	82	20	6.35462E-56	74.72	6	P:GO:0034220; P:GO:0035821; F:GO:0017080; F:GO:0090729; C:GO:0005576; C:GO:0042151	P:monoatomic ion transmembrane transport; P:modulation of process of another organism; F:sodium channel regulator activity; F:toxin activity; C:extracellular region; C:nematocyst			IPR023355 (G3DSA:2.20.20.GENE3D); PF00706 (PFAM); PIRSR001905-1 (PIRSR); SIGNAL_PEPTIDE_H_REGION (PHOBIUS); NON_CYTOPLASMIC_DOMAIN (PHOBIUS); SIGNAL_PEPTIDE_C_REGION (PHOBIUS); SIGNAL_PEPTIDE_N_REGION (PHOBIUS); SIGNAL_PEPTIDE (PHOBIUS); SignalP-TM (SIGNALP_GRAM_POSITIVE); SignalP-noTM (SIGNALP_EUK); SignalP-noTM (SIGNALP_GRAM_NEGATIVE); SSF57392 (SUPERFAMILY)	no GO terms	no GO terms
true	[INTERPRO, BLASTED, MAPPED, GO-SLIM]	tr|A0A6P8HE12|A0A6P8HE12_ACTTE	kappa-actitoxin-Avd4e-like	123	1	4.24E-85	100.0	6	P:GO:0035821; F:GO:0008200; F:GO:0090729; C:GO:0005576; C:GO:0016020; C:GO:0042151	P:modulation of process of another organism; F:ion channel inhibitor activity; F:toxin activity; C:extracellular region; C:membrane; C:nematocyst			IPR023355 (G3DSA:2.20.20.GENE3D); IPR012414 (PFAM); TRANSMEMBRANE (PHOBIUS); NON_CYTOPLASMIC_DOMAIN (PHOBIUS); CYTOPLASMIC_DOMAIN (PHOBIUS); SSF57392 (SUPERFAMILY); TMhelix (TMHMM)	F:GO:0008200; F:GO:0090729; C:GO:0042151	F:ion channel inhibitor activity; F:toxin activity; C:nematocyst
true	[INTERPRO, BLASTED, MAPPED, GO-SLIM]	tr|A0A6P8IUJ8|A0A6P8IUJ8_ACTTE	uncharacterized protein LOC116305247	307	1	4.9E-236	100.0	3	P:GO:0031640; P:GO:0042742; F:GO:0003796	P:killing of cells of another organism; P:defense response to bacterium; F:lysozyme activity	EC:3.2.1.17	lysozyme	IPR023347 (G3DSA:1.10.530.GENE3D); IPR052619 (PANTHER); SIGNAL_PEPTIDE (PHOBIUS); SIGNAL_PEPTIDE_H_REGION (PHOBIUS); SIGNAL_PEPTIDE_N_REGION (PHOBIUS); NON_CYTOPLASMIC_DOMAIN (PHOBIUS); SIGNAL_PEPTIDE_C_REGION (PHOBIUS); SignalP-noTM (SIGNALP_EUK); IPR023346 (SUPERFAMILY)	F:GO:0003796	F:lysozyme activity
true	[INTERPRO, BLASTED, MAPPED, GO-SLIM]	tr|A0A6P8I1N9|A0A6P8I1N9_ACTTE	RNA cytosine-C(5)-methyltransferase NSUN2-like	728	1	0.0	100.0	5	P:GO:0030488; F:GO:0000049; F:GO:0016428; C:GO:0005634; C:GO:0005737	P:tRNA methylation; F:tRNA binding; F:tRNA (cytidine-5-)-methyltransferase activity; C:nucleus; C:cytoplasm	EC:2.1.1	Transferring one-carbon groups	IPR023270 (PRINTS); IPR023267 (PRINTS); IPR029063 (G3DSA:3.40.50.GENE3D); IPR029063 (G3DSA:3.40.50.GENE3D); IPR049560 (PFAM); IPR023267 (PANTHER); IPR001678 (PROSITE_PROFILES); IPR029063 (SUPERFAMILY); IPR029063 (SUPERFAMILY)	P:GO:0001510; P:GO:0030488; F:GO:0000049; F:GO:0008168; F:GO:0008173; F:GO:0016428; C:GO:0005634; C:GO:0005737	P:RNA methylation; P:tRNA methylation; F:tRNA binding; F:methyltransferase activity; F:RNA methyltransferase activity; F:tRNA (cytidine-5-)-methyltransferase activity; C:nucleus; C:cytoplasm
true	[INTERPRO, BLASTED, MAPPED, GO-SLIM]	tr|A0A6P8HKE6|A0A6P8HKE6_ACTTE	carnitine O-acetyltransferase-like	649	1	0.0	100.0	1	F:GO:0016746	F:acyltransferase activity	EC:2.3	Acyltransferases	IPR023213 (G3DSA:3.30.559.GENE3D); IPR039551 (PFAM); IPR042231 (G3DSA:3.30.559.GENE3D); PIRSR600542-1 (PIRSR); IPR000542 (PANTHER); IPR000542 (PROSITE_PATTERNS); SSF52777 (SUPERFAMILY); SSF52777 (SUPERFAMILY)	F:GO:0016746	F:acyltransferase activity
true	[INTERPRO, BLASTED, MAPPED, GO-SLIM]	tr|A0A6P8I4I1|A0A6P8I4I1_ACTTE	dual 3',5'-cyclic-AMP and -GMP phosphodiesterase 11-like isoform X2	855	1	0.0	100.0	3	P:GO:0007165; F:GO:0004114; F:GO:0046872	P:signal transduction; F:3',5'-cyclic-nucleotide phosphodiesterase activity; F:metal ion binding	EC:3.1.4.17	3',5'-cyclic-nucleotide phosphodiesterase	IPR023088 (PRINTS); G3DSA:3.30.450.40:FF:000031 (FUNFAM); G3DSA:1.10.1300.10:FF:000003 (FUNFAM); G3DSA:3.30.450.40:FF:000032 (FUNFAM); IPR003607 (SMART); IPR003018 (SMART); IPR002073 (PFAM); IPR029016 (G3DSA:3.30.450.GENE3D); IPR036971 (G3DSA:1.10.1300.GENE3D); IPR003018 (PFAM); PIRSR623088-3 (PIRSR); PIRSR623088-2 (PIRSR); PIRSR623088-1 (PIRSR); PTHR11347 (PANTHER); IPR023174 (PROSITE_PATTERNS);…	P:GO:0007165; F:GO:0004114; F:GO:0005515; F:GO:0008081	P:signal transduction; F:3',5'-cyclic-nucleotide phosphodiesterase activity; F:protein binding; F:phosphoric diester hydrolase activity
true	[INTERPRO, BLASTED, MAPPED, GO-SLIM]	tr|A0A6P8ITH9|A0A6P8ITH9_ACTTE	ATP-dependent 6-phosphofructokinase, muscle type-like isoform X1	833	1	0.0	100.0	11	P:GO:0006002; P:GO:0030388; P:GO:0061621; F:GO:0003872; F:GO:0005524; F:GO:0016208; F:GO:0042802; F:GO:0046872; F:GO:0048029; F:GO:0070095; C:GO:0005945	P:fructose 6-phosphate metabolic process; P:fructose 1,6-bisphosphate metabolic process; P:canonical glycolysis; F:6-phosphofructokinase activity; F:ATP binding; F:AMP binding; F:identical protein binding; F:metal ion binding; F:monosaccharide binding; F:fructose-6-phosphate binding; C:6-phosphofructokinase complex	EC:2.7.1.11	6-phosphofructokinase	IPR022953 (PRINTS); G3DSA:3.40.50.460:FF:000003 (FUNFAM); G3DSA:3.40.50.460:FF:000008 (FUNFAM); G3DSA:3.40.50.450:FF:000043 (FUNFAM); IPR000023 (PFAM); IPR035966 (G3DSA:3.40.50.GENE3D); G3DSA:3.40.50.450 (GENE3D); IPR035966 (G3DSA:3.40.50.GENE3D); IPR009161 (PIRSF); G3DSA:3.40.50.450 (GENE3D); IPR009161 (NCBIFAM); PTHR13697 (PANTHER); IPR015912 (PROSITE_PATTERNS); IPR015912 (PROSITE_PATTERNS); IP…	P:GO:0006002; P:GO:0006096; P:GO:0030388; P:GO:0061621; F:GO:0003872; F:GO:0005524; F:GO:0016208; F:GO:0042802; F:GO:0048029; F:GO:0070095; C:GO:0005737; C:GO:0005945	P:fructose 6-phosphate metabolic process; P:glycolytic process; P:fructose 1,6-bisphosphate metabolic process; P:canonical glycolysis; F:6-phosphofructokinase activity; F:ATP binding; F:AMP binding; F:identical protein binding; F:monosaccharide binding; F:fructose-6-phosphate binding; C:cytoplasm; C:6-phosphofructokinase complex
true	[INTERPRO, BLASTED, MAPPED, GO-SLIM]	XP_031572849.1	dynamin-1-like protein	743	1	0.0	100.0	10	P:GO:0000266; P:GO:0006897; P:GO:0016559; P:GO:0048312; F:GO:0003924; F:GO:0005525; F:GO:0008017; C:GO:0005739; C:GO:0005874; C:GO:0016020	P:mitochondrial fission; P:endocytosis; P:peroxisome fission; P:intracellular distribution of mitochondria; F:GTPase activity; F:GTP binding; F:microtubule binding; C:mitochondrion; C:microtubule; C:membrane	EC:3.6.1.15	nucleoside-triphosphate phosphatase	IPR022812 (PRINTS); G3DSA:3.40.50.300:FF:000172 (FUNFAM); IPR001401 (SMART); IPR003130 (SMART); IPR003130 (PFAM); IPR027417 (G3DSA:3.40.50.GENE3D); IPR000375 (PFAM); G3DSA:1.20.120.1240 (GENE3D); IPR045063 (PFAM); IPR022812 (PANTHER); IPR019762 (PROSITE_PATTERNS); IPR020850 (PROSITE_PROFILES); IPR030381 (PROSITE_PROFILES); IPR001401 (CDD); IPR027417 (SUPERFAMILY)	P:GO:0000266; P:GO:0006897; P:GO:0016559; P:GO:0048312; F:GO:0003924; F:GO:0005525; F:GO:0008017; C:GO:0005737; C:GO:0005739; C:GO:0005874; C:GO:0016020	P:mitochondrial fission; P:endocytosis; P:peroxisome fission; P:intracellular distribution of mitochondria; F:GTPase activity; F:GTP binding; F:microtubule binding; C:cytoplasm; C:mitochondrion; C:microtubule; C:membrane
true	[INTERPRO, BLASTED, MAPPED, GO-SLIM]	XP_031560017.1	dynamin-1-like	824	1	0.0	100.0	9	P:GO:0016185; P:GO:0031623; F:GO:0003924; F:GO:0005525; F:GO:0008017; C:GO:0005737; C:GO:0005874; C:GO:0005886; C:GO:0098793	P:synaptic vesicle budding from presynaptic endocytic zone membrane; P:receptor internalization; F:GTPase activity; F:GTP binding; F:microtubule binding; C:cytoplasm; C:microtubule; C:plasma membrane; C:presynapse	EC:3.6.1.15	nucleoside-triphosphate phosphatase	IPR022812 (PRINTS); G3DSA:1.20.120.1240:FF:000050 (FUNFAM); G3DSA:3.40.50.300:FF:000045 (FUNFAM); IPR001849 (SMART); IPR003130 (SMART); IPR001401 (SMART); IPR027417 (G3DSA:3.40.50.GENE3D); IPR000375 (PFAM); IPR045063 (PFAM); G3DSA:1.20.120.1240 (GENE3D); IPR001849 (PFAM); IPR011993 (G3DSA:2.30.29.GENE3D); IPR003130 (PFAM); IPR022812 (PANTHER); IPR019762 (PROSITE_PATTERNS); IPR030381 (PROSITE_PROF…	P:GO:0016185; P:GO:0031623; F:GO:0003924; F:GO:0005525; F:GO:0008017; C:GO:0005737; C:GO:0005874; C:GO:0005886; C:GO:0016020; C:GO:0045202	P:synaptic vesicle budding from presynaptic endocytic zone membrane; P:receptor internalization; F:GTPase activity; F:GTP binding; F:microtubule binding; C:cytoplasm; C:microtubule; C:plasma membrane; C:membrane; C:synapse
true	[INTERPRO, BLASTED, MAPPED, GO-SLIM]	tr|A0A6P8IIL7|A0A6P8IIL7_ACTTE	calpain-5-like	644	1	0.0	100.0	3	P:GO:0006508; F:GO:0004198; C:GO:0005737	P:proteolysis; F:calcium-dependent cysteine-type endopeptidase activity; C:cytoplasm	EC:3.4.22	Acting on peptide bonds (peptidases)	IPR022684 (PRINTS); G3DSA:2.60.40.150:FF:000131 (FUNFAM); G3DSA:3.90.70.10:FF:000064 (FUNFAM); IPR001300 (SMART); IPR000008 (SMART); IPR022683 (SMART); IPR001300 (PFAM); G3DSA:3.90.70.10 (GENE3D); IPR000008 (PFAM); G3DSA:2.60.120.380 (GENE3D); IPR035892 (G3DSA:2.60.40.GENE3D); IPR022682 (PFAM); PIRSR000550-2 (PIRSR); PIRSR622684-1 (PIRSR); PIRSR000550-4 (PIRSR); IPR022684 (PANTHER); IPR000169 (PR…	P:GO:0006508; F:GO:0004198; C:GO:0005737	P:proteolysis; F:calcium-dependent cysteine-type endopeptidase activity; C:cytoplasm
true	[INTERPRO, BLASTED, MAPPED, GO-SLIM]	XP_031555932.1	calpain-B-like isoform X1	671	1	0.0	100.0	4	P:GO:0006508; F:GO:0004198; F:GO:0005509; C:GO:0005737	P:proteolysis; F:calcium-dependent cysteine-type endopeptidase activity; F:calcium ion binding; C:cytoplasm	EC:3.4.22	Acting on peptide bonds (peptidases)	IPR022684 (PRINTS); G3DSA:2.60.120.380:FF:000002 (FUNFAM); G3DSA:3.90.70.10:FF:000001 (FUNFAM); IPR001300 (SMART); IPR022683 (SMART); IPR002048 (SMART); IPR001300 (PFAM); IPR022682 (PFAM); G3DSA:2.60.120.380 (GENE3D); G3DSA:1.10.238.10 (GENE3D); G3DSA:3.90.70.10 (GENE3D); PIRSR622684-1 (PIRSR); IPR022684 (PANTHER); IPR018247 (PROSITE_PATTERNS); IPR000169 (PROSITE_PATTERNS); IPR002048 (PROSITE_PRO…	P:GO:0006508; F:GO:0004198; F:GO:0005509; C:GO:0005737	P:proteolysis; F:calcium-dependent cysteine-type endopeptidase activity; F:calcium ion binding; C:cytoplasm
true	[INTERPRO, BLASTED, MAPPED, GO-SLIM]	XP_031551020.1	mitochondrial import receptor subunit TOM20 homolog	150	1	8.53E-98	100.0	6	P:GO:0006886; P:GO:0016031; P:GO:0030150; F:GO:0008320; F:GO:0030943; C:GO:0005742	P:intracellular protein transport; P:tRNA import into mitochondrion; P:protein import into mitochondrial matrix; F:protein transmembrane transporter activity; F:mitochondrion targeting sequence binding; C:mitochondrial outer membrane translocase complex			IPR022422 (PRINTS); IPR002056 (PRINTS); IPR002056 (PFAM); IPR002056 (PIRSF); IPR023392 (G3DSA:1.20.960.GENE3D); IPR002056 (PANTHER); CYTOPLASMIC_DOMAIN (PHOBIUS); NON_CYTOPLASMIC_DOMAIN (PHOBIUS); TRANSMEMBRANE (PHOBIUS); IPR023392 (SUPERFAMILY); TMhelix (TMHMM)	P:GO:0006605; P:GO:0006886; P:GO:0016031; P:GO:0030150; F:GO:0008320; F:GO:0030943; C:GO:0005742	P:protein targeting; P:intracellular protein transport; P:tRNA import into mitochondrion; P:protein import into mitochondrial matrix; F:protein transmembrane transporter activity; F:mitochondrion targeting sequence binding; C:mitochondrial outer membrane translocase complex
true	[INTERPRO, BLASTED, MAPPED, ANNOTATED]	tr|A0A6P8I5I4|A0A6P8I5I4_ACTTE	tumor protein p63-regulated gene 1-like protein isoform X2	295	1	1.74E-214	100.0	1	C:GO:0005737	C:cytoplasm			IPR022158 (PFAM); PIRSR612648-2 (PIRSR); IPR040242 (PANTHER); IPR034753 (PROSITE_PROFILES)	C:GO:0005737	C:cytoplasm
true	[INTERPRO, BLASTED, MAPPED, GO-SLIM]	tr|A0A6P8HG62|A0A6P8HG62_ACTTE	intraflagellar transport protein 46 homolog	397	1	1.26E-263	100.0	6	P:GO:0042073; P:GO:0060271; C:GO:0005737; C:GO:0005815; C:GO:0030992; C:GO:0031514	P:intraciliary transport; P:cilium assembly; C:cytoplasm; C:microtubule organizing center; C:intraciliary transport particle B; C:motile cilium			IPR022088 (PFAM); IPR022088 (PANTHER)	P:GO:0042073; P:GO:0060271; C:GO:0005815; C:GO:0030992; C:GO:0031514	P:intraciliary transport; P:cilium assembly; C:microtubule organizing center; C:intraciliary transport particle B; C:motile cilium
true	[INTERPRO, BLASTED, MAPPED, GO-SLIM]	XP_031555254.1	serrate RNA effector molecule homolog isoform X1	1183	1	0.0	100.0	4	P:GO:0006397; P:GO:0031053; F:GO:0003676; C:GO:0016604	P:mRNA processing; P:primary miRNA processing; F:nucleic acid binding; C:nuclear body			IPR021933 (PFAM); IPR012677 (G3DSA:3.30.70.GENE3D); IPR007042 (PFAM); IPR039727 (PANTHER); cd00590 (CDD); IPR035979 (SUPERFAMILY)	P:GO:0006397; P:GO:0031053; F:GO:0003676; C:GO:0016604	P:mRNA processing; P:primary miRNA processing; F:nucleic acid binding; C:nuclear body
true	[INTERPRO, BLASTED]	CAH3136132.1	unnamed protein product	213	1	3.3E-144	100.0						IPR021867 (PFAM); IPR021867 (PANTHER)	F:GO:0016433; C:GO:0005730	F:rRNA (adenine) methyltransferase activity; C:nucleolus
true	[INTERPRO, BLASTED, MAPPED, GO-SLIM]	XP_031555428.1	marginal zone B- and B1-cell-specific protein-like	199	1	9.5E-128	100.0	3	P:GO:0030888; C:GO:0005576; C:GO:0034663	P:regulation of B cell proliferation; C:extracellular region; C:endoplasmic reticulum chaperone complex			IPR021852 (PFAM); IPR052682 (PANTHER); NON_CYTOPLASMIC_DOMAIN (PHOBIUS); SIGNAL_PEPTIDE_H_REGION (PHOBIUS); SIGNAL_PEPTIDE (PHOBIUS); SIGNAL_PEPTIDE_C_REGION (PHOBIUS); SIGNAL_PEPTIDE_N_REGION (PHOBIUS); SignalP-TM (SIGNALP_GRAM_POSITIVE); SignalP-noTM (SIGNALP_EUK)	P:GO:0030888; C:GO:0005576; C:GO:0034663	P:regulation of B cell proliferation; C:extracellular region; C:endoplasmic reticulum chaperone complex
true	[INTERPRO, BLASTED, MAPPED, GO-SLIM]	tr|A0A6P8HWQ9|A0A6P8HWQ9_ACTTE	nucleoredoxin-like	414	1	9.33E-311	100.0	5	P:GO:0030178; P:GO:0031397; P:GO:0098869; F:GO:0004791; C:GO:0005634	P:negative regulation of Wnt signaling pathway; P:negative regulation of protein ubiquitination; P:cellular oxidant detoxification; F:thioredoxin-disulfide reductase (NADPH) activity; C:nucleus	EC:1.8.1.9; EC:1.8.1.8	thioredoxin-disulfide reductase; protein-disulfide reductase	IPR021745 (PFAM); IPR012336 (PFAM); G3DSA:3.40.30.10 (GENE3D); G3DSA:3.40.30.10 (GENE3D); PIRSR001488-1 (PIRSR); PIRSR037293-1 (PIRSR); PIRSR037736-1 (PIRSR); PIRSR000077-4 (PIRSR); PIRSR603782-1 (PIRSR); PTHR46472 (PANTHER); IPR013766 (PROSITE_PROFILES); IPR013766 (PROSITE_PROFILES); IPR045870 (CDD); IPR036249 (SUPERFAMILY); IPR036249 (SUPERFAMILY)	P:GO:0030178; P:GO:0031397; F:GO:0004791; C:GO:0005634	P:negative regulation of Wnt signaling pathway; P:negative regulation of protein ubiquitination; F:thioredoxin-disulfide reductase (NADPH) activity; C:nucleus
true	[INTERPRO, BLASTED, MAPPED, GO-SLIM]	tr|A0A6P8H6G9|A0A6P8H6G9_ACTTE	ShKT domain-containing protein OS=Exaiptasia diaphana OX=2652724 PE=3 SV=1	302	20	0.0	72.82	6	P:GO:0006508; P:GO:0030198; P:GO:0030574; F:GO:0004222; F:GO:0008270; C:GO:0031012	P:proteolysis; P:extracellular matrix organization; P:collagen catabolic process; F:metalloendopeptidase activity; F:zinc ion binding; C:extracellular matrix	EC:3.4.24	Acting on peptide bonds (peptidases)	IPR021190 (PRINTS); G3DSA:3.40.390.10:FF:000091 (FUNFAM); IPR006026 (SMART); IPR024079 (G3DSA:3.40.390.GENE3D); IPR002477 (PFAM); G3DSA:1.10.10.1940 (GENE3D); IPR003582 (PFAM); IPR001818 (PFAM); IPR021190 (PIRSF); PIRSR621190-1 (PIRSR); PIRSR621190-2 (PIRSR); PIRSR001205-1 (PIRSR); PIRSR001205-2 (PIRSR); PIRSR001191-1 (PIRSR); PIRSR621190-5 (PIRSR); PTHR10201 (PANTHER); IPR021158 (PROSITE_PATTERN…	P:GO:0006508; P:GO:0030198; P:GO:0030574; F:GO:0004222; F:GO:0008237; F:GO:0008270; C:GO:0031012	P:proteolysis; P:extracellular matrix organization; P:collagen catabolic process; F:metalloendopeptidase activity; F:metallopeptidase activity; F:zinc ion binding; C:extracellular matrix
true	[INTERPRO, BLASTED, MAPPED, GO-SLIM]	XP_031548983.1	ShKT domain-containing protein OS=Exaiptasia diaphana OX=2652724 PE=3 SV=1	304	20	0.0	72.95	6	P:GO:0006508; P:GO:0030198; P:GO:0030574; F:GO:0004222; F:GO:0008270; C:GO:0031012	P:proteolysis; P:extracellular matrix organization; P:collagen catabolic process; F:metalloendopeptidase activity; F:zinc ion binding; C:extracellular matrix	EC:3.4.24	Acting on peptide bonds (peptidases)	IPR021190 (PRINTS); G3DSA:3.40.390.10:FF:000007 (FUNFAM); IPR006026 (SMART); IPR021190 (PIRSF); IPR024079 (G3DSA:3.40.390.GENE3D); IPR001818 (PFAM); IPR002477 (PFAM); IPR003582 (PFAM); PIRSR621190-5 (PIRSR); PIRSR621190-1 (PIRSR); PIRSR001191-1 (PIRSR); PIRSR001205-2 (PIRSR); PIRSR001205-1 (PIRSR); PIRSR621190-2 (PIRSR); PTHR10201 (PANTHER); IPR021158 (PROSITE_PATTERNS); NON_CYTOPLASMIC_DOMAIN (P…	P:GO:0006508; P:GO:0030198; P:GO:0030574; F:GO:0004222; F:GO:0008237; F:GO:0008270; C:GO:0031012	P:proteolysis; P:extracellular matrix organization; P:collagen catabolic process; F:metalloendopeptidase activity; F:metallopeptidase activity; F:zinc ion binding; C:extracellular matrix
true	[INTERPRO, BLASTED, MAPPED, GO-SLIM]	XP_031551992.1	50 kDa hatching enzyme-like	307	1	2.16E-205	100.0	6	P:GO:0006508; P:GO:0030198; P:GO:0030574; F:GO:0004222; F:GO:0008270; C:GO:0031012	P:proteolysis; P:extracellular matrix organization; P:collagen catabolic process; F:metalloendopeptidase activity; F:zinc ion binding; C:extracellular matrix	EC:3.4.24	Acting on peptide bonds (peptidases)	IPR021190 (PRINTS); G3DSA:3.40.390.10:FF:000007 (FUNFAM); IPR006026 (SMART); IPR002477 (PFAM); IPR001818 (PFAM); IPR024079 (G3DSA:3.40.390.GENE3D); PIRSR621190-2 (PIRSR); PIRSR001205-2 (PIRSR); PIRSR621190-1 (PIRSR); PIRSR001205-1 (PIRSR); PIRSR001191-1 (PIRSR); PTHR10201 (PANTHER); SIGNAL_PEPTIDE_N_REGION (PHOBIUS); SIGNAL_PEPTIDE_C_REGION (PHOBIUS); SIGNAL_PEPTIDE (PHOBIUS); NON_CYTOPLASMIC_DOM…	P:GO:0006508; P:GO:0030198; P:GO:0030574; F:GO:0004222; F:GO:0008237; F:GO:0008270; C:GO:0031012	P:proteolysis; P:extracellular matrix organization; P:collagen catabolic process; F:metalloendopeptidase activity; F:metallopeptidase activity; F:zinc ion binding; C:extracellular matrix
true	[INTERPRO, BLASTED, MAPPED, GO-SLIM]	XP_031554167.1	hatching enzyme-like	301	1	7.31E-210	100.0	6	P:GO:0006508; P:GO:0030198; P:GO:0030574; F:GO:0004222; F:GO:0008270; C:GO:0031012	P:proteolysis; P:extracellular matrix organization; P:collagen catabolic process; F:metalloendopeptidase activity; F:zinc ion binding; C:extracellular matrix	EC:3.4.24	Acting on peptide bonds (peptidases)	IPR021190 (PRINTS); G3DSA:3.40.390.10:FF:000007 (FUNFAM); IPR006026 (SMART); IPR001818 (PFAM); IPR024079 (G3DSA:3.40.390.GENE3D); IPR002477 (PFAM); IPR003582 (PFAM); PIRSR621190-5 (PIRSR); PIRSR621190-1 (PIRSR); PIRSR001205-1 (PIRSR); PIRSR621190-2 (PIRSR); PIRSR001191-1 (PIRSR); PIRSR001205-2 (PIRSR); PTHR10201 (PANTHER); IPR021158 (PROSITE_PATTERNS); SIGNAL_PEPTIDE_N_REGION (PHOBIUS); SIGNAL_PE…	P:GO:0006508; P:GO:0030198; P:GO:0030574; F:GO:0004222; F:GO:0008237; F:GO:0008270; C:GO:0031012	P:proteolysis; P:extracellular matrix organization; P:collagen catabolic process; F:metalloendopeptidase activity; F:metallopeptidase activity; F:zinc ion binding; C:extracellular matrix
true	[INTERPRO, BLASTED, MAPPED, GO-SLIM]	XP_031555899.1	uncharacterized protein LOC116292684	854	1	0.0	100.0	1	C:GO:0005886	C:plasma membrane			IPR021040 (PFAM); CYTOPLASMIC_DOMAIN (PHOBIUS); TRANSMEMBRANE (PHOBIUS); NON_CYTOPLASMIC_DOMAIN (PHOBIUS); TRANSMEMBRANE (PHOBIUS); NON_CYTOPLASMIC_DOMAIN (PHOBIUS); NON_CYTOPLASMIC_DOMAIN (PHOBIUS); CYTOPLASMIC_DOMAIN (PHOBIUS); TRANSMEMBRANE (PHOBIUS); NON_CYTOPLASMIC_DOMAIN (PHOBIUS); TRANSMEMBRANE (PHOBIUS); CYTOPLASMIC_DOMAIN (PHOBIUS); TRANSMEMBRANE (PHOBIUS); TRANSMEMBRANE (PHOBIUS); CYTOP…	no GO terms	no GO terms
true	[INTERPRO, BLASTED]	XP_031555975.1	uncharacterized protein LOC116292763	1043	1	0.0	100.0						IPR020864 (SMART); IPR020864 (PFAM); PTHR46549 (PANTHER); NON_CYTOPLASMIC_DOMAIN (PHOBIUS); SIGNAL_PEPTIDE (PHOBIUS); SIGNAL_PEPTIDE_C_REGION (PHOBIUS); SIGNAL_PEPTIDE_N_REGION (PHOBIUS); SIGNAL_PEPTIDE_H_REGION (PHOBIUS); IPR020864 (PROSITE_PROFILES); IPR006212 (CDD); SignalP-noTM (SIGNALP_EUK)	no GO terms	no GO terms
true	[INTERPRO, BLASTED, MAPPED, GO-SLIM]	tr|A0A6P8J259|A0A6P8J259_ACTTE	macrophage-expressed gene 1 protein-like isoform X2	763	1	0.0	100.0	4	P:GO:0002250; P:GO:0042742; P:GO:0045087; C:GO:0030670	P:adaptive immune response; P:defense response to bacterium; P:innate immune response; C:phagocytic vesicle membrane			IPR020864 (SMART); IPR020864 (PFAM); IPR039707 (PANTHER); NON_CYTOPLASMIC_DOMAIN (PHOBIUS); SIGNAL_PEPTIDE_N_REGION (PHOBIUS); SIGNAL_PEPTIDE_H_REGION (PHOBIUS); CYTOPLASMIC_DOMAIN (PHOBIUS); TRANSMEMBRANE (PHOBIUS); SIGNAL_PEPTIDE_C_REGION (PHOBIUS); SIGNAL_PEPTIDE (PHOBIUS); IPR020864 (PROSITE_PROFILES); cd22579 (CDD); SignalP-noTM (SIGNALP_EUK); SignalP-TM (SIGNALP_GRAM_POSITIVE); TMhelix (TMH…	P:GO:0042742	P:defense response to bacterium
true	[INTERPRO, BLASTED, MAPPED, ANNOTATED]	XP_031572095.1	MACPF domain-containing protein OS=Exaiptasia diaphana OX=2652724 PE=4 SV=1	488	20	0.0	69.53	2	P:GO:0044419; C:GO:0016020	P:biological process involved in interspecies interaction between organisms; C:membrane			IPR020864 (PFAM); NON_CYTOPLASMIC_DOMAIN (PHOBIUS); TRANSMEMBRANE (PHOBIUS); CYTOPLASMIC_DOMAIN (PHOBIUS); IPR020864 (PROSITE_PROFILES); TMhelix (TMHMM)	no GO terms	no GO terms
true	[INTERPRO, BLASTED, MAPPED, GO-SLIM]	tr|A0A6P8I1L8|A0A6P8I1L8_ACTTE	synaptic vesicle membrane protein VAT-1 homolog, partial	422	1	1.81E-287	100.0	1	F:GO:0016491	F:oxidoreductase activity	EC:1	Oxidoreductases	IPR020843 (SMART); PF13602 (PFAM); IPR013154 (PFAM); G3DSA:3.90.180.10 (GENE3D); G3DSA:3.40.50.720 (GENE3D); IPR052100 (PANTHER); cd08275 (CDD); IPR036291 (SUPERFAMILY); IPR011032 (SUPERFAMILY)	F:GO:0016491	F:oxidoreductase activity
true	[INTERPRO, BLASTED]	KAK3736048.1	hypothetical protein QZH41_012222	352	1	1.24E-254	100.0						IPR020843 (SMART); IPR013154 (PFAM); G3DSA:3.40.50.720 (GENE3D); IPR013149 (PFAM); G3DSA:3.90.180.10 (GENE3D); PTHR48106 (PANTHER); IPR047618 (CDD); IPR036291 (SUPERFAMILY); IPR011032 (SUPERFAMILY)	F:GO:0003960; F:GO:0016491; F:GO:0016651; F:GO:0035925; F:GO:0070402; C:GO:0005829	F:NADPH:quinone reductase activity; F:oxidoreductase activity; F:oxidoreductase activity, acting on NAD(P)H; F:mRNA 3'-UTR AU-rich region binding; F:NADPH binding; C:cytosol
true	[INTERPRO, BLASTED, MAPPED, GO-SLIM]	XP_031574222.1	uncharacterized protein LOC116308013	353	1	2.63E-261	100.0	2	F:GO:0008270; F:GO:0016491	F:zinc ion binding; F:oxidoreductase activity	EC:1	Oxidoreductases	IPR020843 (SMART); IPR013149 (PFAM); IPR013154 (PFAM); G3DSA:3.40.50.720 (GENE3D); G3DSA:3.90.180.10 (GENE3D); IPR050129 (PANTHER); IPR002328 (PROSITE_PATTERNS); IPR011032 (SUPERFAMILY); IPR036291 (SUPERFAMILY)	F:GO:0008270; F:GO:0016491	F:zinc ion binding; F:oxidoreductase activity
true	[INTERPRO, BLASTED, MAPPED, GO-SLIM]	tr|A0A6P8J0U0|A0A6P8J0U0_ACTTE	uncharacterized protein LOC116307088	354	1	3.56E-255	100.0	4	F:GO:0003960; F:GO:0035925; F:GO:0070402; C:GO:0005829	F:NADPH:quinone reductase activity; F:mRNA 3'-UTR AU-rich region binding; F:NADPH binding; C:cytosol	EC:1.6.5.5	NADPH:quinone reductase	IPR020843 (SMART); IPR013149 (PFAM); G3DSA:3.40.50.720 (GENE3D); G3DSA:3.90.180.10 (GENE3D); IPR013154 (PFAM); PTHR48106 (PANTHER); SIGNAL_PEPTIDE_C_REGION (PHOBIUS); SIGNAL_PEPTIDE_H_REGION (PHOBIUS); SIGNAL_PEPTIDE (PHOBIUS); NON_CYTOPLASMIC_DOMAIN (PHOBIUS); SIGNAL_PEPTIDE_N_REGION (PHOBIUS); IPR047618 (CDD); SignalP-TM (SIGNALP_GRAM_POSITIVE); IPR011032 (SUPERFAMILY); IPR036291 (SUPERFAMILY)	F:GO:0003960; F:GO:0016491; F:GO:0016651; F:GO:0035925; F:GO:0070402; C:GO:0005829	F:NADPH:quinone reductase activity; F:oxidoreductase activity; F:oxidoreductase activity, acting on NAD(P)H; F:mRNA 3'-UTR AU-rich region binding; F:NADPH binding; C:cytosol
true	[INTERPRO, BLASTED]	CAH3018648.1	unnamed protein product	477	1	1.96E-259	100.0						IPR020843 (SMART); G3DSA:3.90.180.10 (GENE3D); IPR013154 (PFAM); G3DSA:3.40.50.720 (GENE3D); PF13602 (PFAM); IPR052100 (PANTHER); cd08275 (CDD); IPR011032 (SUPERFAMILY); IPR036291 (SUPERFAMILY)	F:GO:0016491	F:oxidoreductase activity
true	[INTERPRO, BLASTED, MAPPED, GO-SLIM]	XP_031561467.1	quinone oxidoreductase PIG3-like	364	1	5.96E-259	100.0	3	F:GO:0003960; F:GO:0048038; F:GO:0070402	F:NADPH:quinone reductase activity; F:quinone binding; F:NADPH binding	EC:1.6.5.5	NADPH:quinone reductase	IPR020843 (SMART); G3DSA:3.90.180.10 (GENE3D); IPR013149 (PFAM); IPR013154 (PFAM); IPR014189 (NCBIFAM); G3DSA:3.40.50.720 (GENE3D); PTHR48106 (PANTHER); SIGNAL_PEPTIDE (PHOBIUS); SIGNAL_PEPTIDE_H_REGION (PHOBIUS); NON_CYTOPLASMIC_DOMAIN (PHOBIUS); SIGNAL_PEPTIDE_C_REGION (PHOBIUS); SIGNAL_PEPTIDE_N_REGION (PHOBIUS); IPR014189 (CDD); SignalP-TM (SIGNALP_EUK); IPR036291 (SUPERFAMILY); IPR011032 (SU…	F:GO:0003960; F:GO:0016491; F:GO:0016651; F:GO:0048038; F:GO:0070402	F:NADPH:quinone reductase activity; F:oxidoreductase activity; F:oxidoreductase activity, acting on NAD(P)H; F:quinone binding; F:NADPH binding
true	[INTERPRO, BLASTED, MAPPED, GO-SLIM]	XP_031558901.1	quinone oxidoreductase-like protein 2 homolog	363	1	2.62E-257	100.0	2	F:GO:0016491; C:GO:0005739	F:oxidoreductase activity; C:mitochondrion	EC:1	Oxidoreductases	IPR020843 (SMART); G3DSA:3.90.180.10 (GENE3D); G3DSA:3.40.50.720 (GENE3D); IPR013154 (PFAM); IPR013149 (PFAM); IPR051397 (PANTHER); cd08241 (CDD); IPR036291 (SUPERFAMILY); IPR011032 (SUPERFAMILY)	F:GO:0016491; C:GO:0005739	F:oxidoreductase activity; C:mitochondrion
true	[INTERPRO, BLASTED, MAPPED, GO-SLIM]	tr|A0A6P8IS12|A0A6P8IS12_ACTTE	synaptic vesicle membrane protein VAT-1 homolog	365	1	3.94E-269	100.0	2	F:GO:0016491; C:GO:0005739	F:oxidoreductase activity; C:mitochondrion	EC:1	Oxidoreductases	IPR020843 (SMART); G3DSA:3.40.50.720 (GENE3D); G3DSA:3.90.180.10 (GENE3D); IPR013154 (PFAM); IPR013149 (PFAM); IPR051397 (PANTHER); cd08275 (CDD); IPR011032 (SUPERFAMILY); IPR036291 (SUPERFAMILY)	F:GO:0016491; C:GO:0005739	F:oxidoreductase activity; C:mitochondrion
true	[INTERPRO, BLASTED, MAPPED, GO-SLIM]	XP_031564794.1	glyceraldehyde-3-phosphate dehydrogenase-like	335	1	4.07E-240	100.0	6	P:GO:0006006; P:GO:0006096; F:GO:0004365; F:GO:0050661; F:GO:0051287; C:GO:0005829	P:glucose metabolic process; P:glycolytic process; F:glyceraldehyde-3-phosphate dehydrogenase (NAD+) (phosphorylating) activity; F:NADP binding; F:NAD binding; C:cytosol	EC:1.2.1.59; EC:1.2.1.12	glyceraldehyde-3-phosphate dehydrogenase (NAD(P)(+)) (phosphorylating); glyceraldehyde-3-phosphate dehydrogenase (phosphorylating)	IPR020831 (PRINTS); G3DSA:3.40.50.720:FF:000266 (FUNFAM); G3DSA:3.30.360.10:FF:000001 (FUNFAM); IPR020828 (SMART); IPR020828 (PFAM); IPR020831 (PIRSF); IPR006424 (NCBIFAM); G3DSA:3.40.50.720 (GENE3D); IPR020829 (PFAM); G3DSA:3.30.360.10 (GENE3D); PIRSR000149-2 (PIRSR); PIRSR000149-3 (PIRSR); PIRSR000149-4 (PIRSR); PIRSR000149-1 (PIRSR); IPR020831 (PANTHER); IPR020830 (PROSITE_PATTERNS); IPR036291…	P:GO:0006006; P:GO:0006096; F:GO:0004365; F:GO:0016620; F:GO:0050661; F:GO:0051287; C:GO:0005829	P:glucose metabolic process; P:glycolytic process; F:glyceraldehyde-3-phosphate dehydrogenase (NAD+) (phosphorylating) activity; F:oxidoreductase activity, acting on the aldehyde or oxo group of donors, NAD or NADP as acceptor; F:NADP binding; F:NAD binding; C:cytosol
true	[INTERPRO, BLASTED, MAPPED, GO-SLIM]	tr|A0A169Q0T5|A0A169Q0T5_9CNID	Glyceraldehyde-3-phosphate dehydrogenase OS=Exaiptasia diaphana OX=2652724 PE=3 SV=1	336	20	0.0	86.02	9	P:GO:0006006; P:GO:0006096; F:GO:0004365; F:GO:0005509; F:GO:0016301; F:GO:0016874; F:GO:0050661; F:GO:0051287; C:GO:0005829	P:glucose metabolic process; P:glycolytic process; F:glyceraldehyde-3-phosphate dehydrogenase (NAD+) (phosphorylating) activity; F:calcium ion binding; F:kinase activity; F:ligase activity; F:NADP binding; F:NAD binding; C:cytosol	EC:1.2.1.59; EC:1.2.1.12; EC:2.7; EC:6	glyceraldehyde-3-phosphate dehydrogenase (NAD(P)(+)) (phosphorylating); glyceraldehyde-3-phosphate dehydrogenase (phosphorylating); Transferring phosphorus-containing groups; Ligases	IPR020831 (PRINTS); G3DSA:3.40.50.720:FF:000266 (FUNFAM); G3DSA:3.30.360.10:FF:000001 (FUNFAM); IPR020828 (SMART); G3DSA:3.40.50.720 (GENE3D); G3DSA:3.30.360.10 (GENE3D); IPR020831 (PIRSF); IPR006424 (NCBIFAM); IPR020828 (PFAM); IPR020829 (PFAM); PIRSR000149-1 (PIRSR); PIRSR000149-3 (PIRSR); PIRSR000149-4 (PIRSR); PIRSR000149-2 (PIRSR); IPR020831 (PANTHER); IPR020830 (PROSITE_PATTERNS); IPR036291…	P:GO:0006006; P:GO:0006096; F:GO:0004365; F:GO:0016620; F:GO:0050661; F:GO:0051287; C:GO:0005829	P:glucose metabolic process; P:glycolytic process; F:glyceraldehyde-3-phosphate dehydrogenase (NAD+) (phosphorylating) activity; F:oxidoreductase activity, acting on the aldehyde or oxo group of donors, NAD or NADP as acceptor; F:NADP binding; F:NAD binding; C:cytosol
true	[INTERPRO, BLASTED, MAPPED, GO-SLIM]	ACU68934.1	Glyceraldehyde-3-phosphate dehydrogenase OS=Exaiptasia diaphana OX=2652724 PE=3 SV=1	196	20	1.98115E-143	88.53	12	P:GO:0006002; P:GO:0006006; P:GO:0006423; P:GO:0061615; F:GO:0003872; F:GO:0004365; F:GO:0004817; F:GO:0005509; F:GO:0005524; F:GO:0050661; F:GO:0051287; C:GO:0005829	P:fructose 6-phosphate metabolic process; P:glucose metabolic process; P:cysteinyl-tRNA aminoacylation; P:glycolytic process through fructose-6-phosphate; F:6-phosphofructokinase activity; F:glyceraldehyde-3-phosphate dehydrogenase (NAD+) (phosphorylating) activity; F:cysteine-tRNA ligase activity; F:calcium ion binding; F:ATP binding; F:NADP binding; F:NAD binding; C:cytosol	EC:1.2.1.59; EC:1.2.1.12; EC:6.1.1.16; EC:2.7.1.11	glyceraldehyde-3-phosphate dehydrogenase (NAD(P)(+)) (phosphorylating); glyceraldehyde-3-phosphate dehydrogenase (phosphorylating); cysteine--tRNA ligase; 6-phosphofructokinase	IPR020831 (PRINTS); G3DSA:3.30.360.10:FF:000001 (FUNFAM); IPR020828 (SMART); IPR020828 (PFAM); G3DSA:3.30.360.10 (GENE3D); IPR020829 (PFAM); PIRSR000149-1 (PIRSR); PIRSR000149-2 (PIRSR); PIRSR000149-3 (PIRSR); PIRSR000149-4 (PIRSR); IPR020831 (PANTHER); IPR020830 (PROSITE_PATTERNS); SSF55347 (SUPERFAMILY); IPR036291 (SUPERFAMILY)	P:GO:0006096; F:GO:0004365; F:GO:0016620; F:GO:0051287; C:GO:0005829	P:glycolytic process; F:glyceraldehyde-3-phosphate dehydrogenase (NAD+) (phosphorylating) activity; F:oxidoreductase activity, acting on the aldehyde or oxo group of donors, NAD or NADP as acceptor; F:NAD binding; C:cytosol
true	[INTERPRO, BLASTED, MAPPED, GO-SLIM]	tr|A0A6P8I6K1|A0A6P8I6K1_ACTTE	10 kDa heat shock protein, mitochondrial	101	1	1.19E-56	95.0	7	P:GO:0051085; F:GO:0005524; F:GO:0044183; F:GO:0046872; F:GO:0051082; F:GO:0051087; C:GO:0005759	P:chaperone cofactor-dependent protein refolding; F:ATP binding; F:protein folding chaperone; F:metal ion binding; F:unfolded protein binding; F:protein-folding chaperone binding; C:mitochondrial matrix			IPR020818 (PRINTS); G3DSA:2.30.33.40:FF:000002 (FUNFAM); IPR020818 (SMART); IPR037124 (G3DSA:2.30.33.GENE3D); IPR020818 (PFAM); IPR020818 (PANTHER); IPR018369 (PROSITE_PATTERNS); IPR020818 (HAMAP); IPR020818 (CDD); IPR011032 (SUPERFAMILY)	P:GO:0006457; P:GO:0051085; F:GO:0005524; F:GO:0044183; F:GO:0046872; F:GO:0051082; F:GO:0051087; C:GO:0005739; C:GO:0005759	P:protein folding; P:chaperone cofactor-dependent protein refolding; F:ATP binding; F:protein folding chaperone; F:metal ion binding; F:unfolded protein binding; F:protein-folding chaperone binding; C:mitochondrion; C:mitochondrial matrix
true	[INTERPRO, BLASTED, MAPPED, GO-SLIM]	XP_031564591.1	heat shock protein 75 kDa, mitochondrial-like	739	1	0.0	100.0	5	P:GO:0006457; F:GO:0005524; F:GO:0016887; F:GO:0051082; F:GO:0140662	P:protein folding; F:ATP binding; F:ATP hydrolysis activity; F:unfolded protein binding; F:ATP-dependent protein folding chaperone	EC:3.6.1.15	nucleoside-triphosphate phosphatase	IPR020575 (PRINTS); G3DSA:3.40.50.11260:FF:000004 (FUNFAM); G3DSA:1.20.120.790:FF:000004 (FUNFAM); G3DSA:3.30.565.10:FF:000021 (FUNFAM); G3DSA:3.30.230.80:FF:000004 (FUNFAM); IPR003594 (SMART); IPR001404 (PFAM); G3DSA:3.40.50.11260 (GENE3D); IPR036890 (G3DSA:3.30.565.GENE3D); IPR001404 (PIRSF); IPR037196 (G3DSA:1.20.120.GENE3D); PF13589 (PFAM); G3DSA:3.30.230.80 (GENE3D); IPR001404 (PANTHER); IPR…	P:GO:0006457; F:GO:0005524; F:GO:0016887; F:GO:0051082; F:GO:0140662	P:protein folding; F:ATP binding; F:ATP hydrolysis activity; F:unfolded protein binding; F:ATP-dependent protein folding chaperone
true	[INTERPRO, BLASTED, MAPPED, GO-SLIM]	tr|A0A913XBT8|A0A913XBT8_EXADI	Heat shock 75 kDa, mitochondrial-like (Fragment) OS=Paramuricea clavata OX=317549 GN=PACLA_8A086554 PE=3 SV=1	736	20	0.0	76.07	7	P:GO:0006457; F:GO:0005524; F:GO:0016887; F:GO:0019901; F:GO:0051082; F:GO:0140662; C:GO:0005743	P:protein folding; F:ATP binding; F:ATP hydrolysis activity; F:protein kinase binding; F:unfolded protein binding; F:ATP-dependent protein folding chaperone; C:mitochondrial inner membrane	EC:3.6.1.15	nucleoside-triphosphate phosphatase	IPR020575 (PRINTS); G3DSA:3.30.230.80:FF:000004 (FUNFAM); G3DSA:3.40.50.11260:FF:000004 (FUNFAM); G3DSA:3.30.565.10:FF:000021 (FUNFAM); G3DSA:1.20.120.790:FF:000004 (FUNFAM); G3DSA:3.30.230.80 (GENE3D); IPR001404 (PIRSF); PF13589 (PFAM); IPR037196 (G3DSA:1.20.120.GENE3D); IPR036890 (G3DSA:3.30.565.GENE3D); G3DSA:3.40.50.11260 (GENE3D); IPR001404 (PFAM); IPR001404 (PANTHER); IPR001404 (HAMAP); IPR…	P:GO:0006457; F:GO:0005524; F:GO:0016887; F:GO:0051082; F:GO:0140662	P:protein folding; F:ATP binding; F:ATP hydrolysis activity; F:unfolded protein binding; F:ATP-dependent protein folding chaperone
true	[INTERPRO, BLASTED, MAPPED, ANNOTATED]	tr|A0A6P8J6G2|A0A6P8J6G2_ACTTE	methylosome protein 50-like	384	1	2.51E-277	100.0	1	C:GO:0034709	C:methylosome			IPR020472 (PRINTS); IPR001680 (SMART); IPR015943 (G3DSA:2.130.10.GENE3D); IPR001680 (PFAM); IPR052139 (PANTHER); IPR019775 (PROSITE_PATTERNS); IPR001680 (PROSITE_PROFILES); PS50294 (PROSITE_PROFILES); IPR001680 (PROSITE_PROFILES); PS50294 (PROSITE_PROFILES); IPR036322 (SUPERFAMILY)	F:GO:0005515; C:GO:0034709	F:protein binding; C:methylosome
true	[INTERPRO, BLASTED]	tr|A0A6P8J5N8|A0A6P8J5N8_ACTTE	WD repeat-containing protein 61	302	1	3.51E-75	95.24						IPR020472 (PRINTS); IPR001680 (SMART); IPR015943 (G3DSA:2.130.10.GENE3D); IPR001680 (PFAM); IPR051510 (PANTHER); IPR019775 (PROSITE_PATTERNS); IPR001680 (PROSITE_PROFILES); PS50294 (PROSITE_PROFILES); PS50294 (PROSITE_PROFILES); IPR001680 (PROSITE_PROFILES); IPR001680 (PROSITE_PROFILES); IPR001680 (PROSITE_PROFILES); IPR001680 (PROSITE_PROFILES); PS50294 (PROSITE_PROFILES); PS50294 (PROSITE_PROFI…	F:GO:0005515; C:GO:0016593	F:protein binding; C:Cdc73/Paf1 complex
true	[INTERPRO, BLASTED]	XP_031550819.1	NACHT domain- and WD repeat-containing protein 1-like isoform X1	1545	1	0.0	100.0						IPR020472 (PRINTS); IPR001680 (SMART); IPR007111 (PFAM); IPR015943 (G3DSA:2.130.10.GENE3D); IPR015943 (G3DSA:2.130.10.GENE3D); IPR025139 (PFAM); IPR015943 (G3DSA:2.130.10.GENE3D); IPR001680 (PFAM); IPR015943 (G3DSA:2.130.10.GENE3D); IPR027417 (G3DSA:3.40.50.GENE3D); G3DSA:1.25.40.370 (GENE3D); IPR015943 (G3DSA:2.130.10.GENE3D); PIRSR001359-3 (PIRSR); IPR052752 (PANTHER); IPR019775 (PROSITE_PATTER…	F:GO:0005515	F:protein binding
true	[INTERPRO, BLASTED, MAPPED, GO-SLIM]	XP_031573638.1	LOW QUALITY PROTEIN: WD repeat and FYVE domain-containing protein 2-like	424	1	3.18E-315	100.0	2	F:GO:0008270; C:GO:0005769	F:zinc ion binding; C:early endosome			IPR020472 (PRINTS); G3DSA:3.30.40.10:FF:000105 (FUNFAM); IPR000306 (SMART); IPR001680 (SMART); IPR015943 (G3DSA:2.130.10.GENE3D); IPR001680 (PFAM); IPR015943 (G3DSA:2.130.10.GENE3D); IPR000306 (PFAM); IPR013083 (G3DSA:3.30.40.GENE3D); IPR042234 (PANTHER); IPR019775 (PROSITE_PATTERNS); IPR019775 (PROSITE_PATTERNS); IPR019775 (PROSITE_PATTERNS); IPR001680 (PROSITE_PROFILES); PS50294 (PROSITE_PROFIL…	F:GO:0005515; F:GO:0046872; C:GO:0005769	F:protein binding; F:metal ion binding; C:early endosome
true	[INTERPRO, BLASTED, MAPPED, GO-SLIM]	XP_031574235.1	pre-mRNA-processing factor 19-like	614	1	0.0	100.0	8	P:GO:0000398; P:GO:0006281; P:GO:0070534; F:GO:0061630; C:GO:0000974; C:GO:0005654; C:GO:0005737; C:GO:0071006	P:mRNA splicing, via spliceosome; P:DNA repair; P:protein K63-linked ubiquitination; F:ubiquitin protein ligase activity; C:Prp19 complex; C:nucleoplasm; C:cytoplasm; C:U2-type catalytic step 1 spliceosome	EC:2.3.2	Acyltransferases	IPR020472 (PRINTS); G3DSA:3.30.40.10:FF:000027 (FUNFAM); G3DSA:2.130.10.10:FF:000043 (FUNFAM); IPR003613 (SMART); IPR001680 (SMART); PF24814 (PFAM); IPR013915 (PFAM); IPR015943 (G3DSA:2.130.10.GENE3D); IPR013083 (G3DSA:3.30.40.GENE3D); IPR038959 (PANTHER); IPR019775 (PROSITE_PATTERNS); PS50294 (PROSITE_PROFILES); IPR001680 (PROSITE_PROFILES); IPR003613 (PROSITE_PROFILES); IPR001680 (PROSITE_PROFI…	P:GO:0000398; P:GO:0006281; P:GO:0016567; F:GO:0004842; F:GO:0005515; F:GO:0061630; C:GO:0000974; C:GO:0005737; C:GO:0071006	P:mRNA splicing, via spliceosome; P:DNA repair; P:protein ubiquitination; F:ubiquitin-protein transferase activity; F:protein binding; F:ubiquitin protein ligase activity; C:Prp19 complex; C:cytoplasm; C:U2-type catalytic step 1 spliceosome
true	[INTERPRO, BLASTED, MAPPED, GO-SLIM]	tr|A0A6P8HXZ7|A0A6P8HXZ7_ACTTE	receptor of activated protein C kinase 1	315	1	2.63E-194	100.0	4	P:GO:0006417; F:GO:0016301; F:GO:0043022; F:GO:0045182	P:regulation of translation; F:kinase activity; F:ribosome binding; F:translation regulator activity	EC:2.7	Transferring phosphorus-containing groups	IPR020472 (PRINTS); G3DSA:2.130.10.10:FF:001252 (FUNFAM); IPR001680 (SMART); IPR015943 (G3DSA:2.130.10.GENE3D); IPR001680 (PFAM); IPR045223 (PANTHER); IPR019775 (PROSITE_PATTERNS); IPR019775 (PROSITE_PATTERNS); IPR019775 (PROSITE_PATTERNS); IPR019775 (PROSITE_PATTERNS); PS50294 (PROSITE_PROFILES); IPR001680 (PROSITE_PROFILES); PS50294 (PROSITE_PROFILES); IPR001680 (PROSITE_PROFILES); IPR001680 (P…	F:GO:0005515; F:GO:0043022; F:GO:0045182	F:protein binding; F:ribosome binding; F:translation regulator activity
true	[INTERPRO, BLASTED, MAPPED, GO-SLIM]	tr|A0A6P8HYM9|A0A6P8HYM9_ACTTE	katanin p80 WD40 repeat-containing subunit B1-like	680	1	0.0	100.0	9	P:GO:0007019; P:GO:0051013; P:GO:0051301; F:GO:0008017; C:GO:0000922; C:GO:0005737; C:GO:0005813; C:GO:0005874; C:GO:0008352	P:microtubule depolymerization; P:microtubule severing; P:cell division; F:microtubule binding; C:spindle pole; C:cytoplasm; C:centrosome; C:microtubule; C:katanin complex			IPR020472 (PRINTS); G3DSA:2.130.10.10:FF:000846 (FUNFAM); IPR001680 (SMART); IPR001680 (PFAM); IPR015943 (G3DSA:2.130.10.GENE3D); IPR015943 (G3DSA:2.130.10.GENE3D); IPR015943 (G3DSA:2.130.10.GENE3D); IPR028021 (PFAM); PTHR19845 (PANTHER); IPR019775 (PROSITE_PATTERNS); IPR019775 (PROSITE_PATTERNS); IPR019775 (PROSITE_PATTERNS); PS50294 (PROSITE_PROFILES); IPR001680 (PROSITE_PROFILES); PS50294 (PRO…	P:GO:0007019; P:GO:0051013; F:GO:0005515; F:GO:0008017; C:GO:0008352	P:microtubule depolymerization; P:microtubule severing; F:protein binding; F:microtubule binding; C:katanin complex
true	[INTERPRO, BLASTED, MAPPED, GO-SLIM]	tr|A0A6P8I6H9|A0A6P8I6H9_ACTTE	WD repeat-containing protein 37-like	482	1	0.0	100.0	2	C:GO:0005634; C:GO:0005737	C:nucleus; C:cytoplasm			IPR020472 (PRINTS); G3DSA:2.130.10.10:FF:000511 (FUNFAM); IPR001680 (SMART); IPR015943 (G3DSA:2.130.10.GENE3D); IPR015943 (G3DSA:2.130.10.GENE3D); IPR001680 (PFAM); IPR015943 (G3DSA:2.130.10.GENE3D); PTHR19855 (PANTHER); IPR019775 (PROSITE_PATTERNS); IPR019775 (PROSITE_PATTERNS); IPR001680 (PROSITE_PROFILES); PS50294 (PROSITE_PROFILES); PS50294 (PROSITE_PROFILES); IPR001680 (PROSITE_PROFILES); IP…	F:GO:0005515	F:protein binding
true	[INTERPRO, BLASTED, MAPPED, GO-SLIM]	tr|A0A6P8IN37|A0A6P8IN37_ACTTE	U5 small nuclear ribonucleoprotein 40 kDa protein-like	350	1	9.25E-201	100.0	4	P:GO:0006397; P:GO:0008380; F:GO:0003723; C:GO:0071013	P:mRNA processing; P:RNA splicing; F:RNA binding; C:catalytic step 2 spliceosome			IPR020472 (PRINTS); G3DSA:2.130.10.10:FF:000229 (FUNFAM); IPR001680 (SMART); IPR015943 (G3DSA:2.130.10.GENE3D); IPR001680 (PFAM); IPR052234 (PANTHER); IPR019775 (PROSITE_PATTERNS); IPR019775 (PROSITE_PATTERNS); IPR019775 (PROSITE_PATTERNS); IPR019775 (PROSITE_PATTERNS); PS50294 (PROSITE_PROFILES); PS50294 (PROSITE_PROFILES); IPR001680 (PROSITE_PROFILES); PS50294 (PROSITE_PROFILES); IPR001680 (PRO…	F:GO:0003723; F:GO:0005515; C:GO:0071013	F:RNA binding; F:protein binding; C:catalytic step 2 spliceosome
true	[INTERPRO, BLASTED, MAPPED, GO-SLIM]	XP_031574402.1	phospholipase A-2-activating protein-like	817	1	0.0	100.0	5	P:GO:0010992; P:GO:0043161; F:GO:0043130; C:GO:0005634; C:GO:0005737	P:ubiquitin recycling; P:proteasome-mediated ubiquitin-dependent protein catabolic process; F:ubiquitin binding; C:nucleus; C:cytoplasm			IPR020472 (PRINTS); G3DSA:2.130.10.10:FF:000175 (FUNFAM); G3DSA:1.25.10.10:FF:000250 (FUNFAM); IPR001680 (SMART); IPR015943 (G3DSA:2.130.10.GENE3D); IPR013535 (PFAM); IPR011989 (G3DSA:1.25.10.GENE3D); IPR038122 (G3DSA:3.10.20.GENE3D); IPR015155 (PFAM); IPR001680 (PFAM); PTHR19849 (PANTHER); IPR019775 (PROSITE_PATTERNS); IPR001680 (PROSITE_PROFILES); IPR013535 (PROSITE_PROFILES); PS50294 (PROSITE_…	P:GO:0010992; P:GO:0043161; F:GO:0005515; F:GO:0043130; C:GO:0005634; C:GO:0005737	P:ubiquitin recycling; P:proteasome-mediated ubiquitin-dependent protein catabolic process; F:protein binding; F:ubiquitin binding; C:nucleus; C:cytoplasm
true	[INTERPRO, BLASTED, MAPPED, GO-SLIM]	tr|A0A6P8H9N1|A0A6P8H9N1_ACTTE	serine-threonine kinase receptor-associated protein-like	324	1	5.86E-223	100.0	4	P:GO:0000387; F:GO:0003723; F:GO:0016301; C:GO:0032797	P:spliceosomal snRNP assembly; F:RNA binding; F:kinase activity; C:SMN complex	EC:2.7	Transferring phosphorus-containing groups	IPR020472 (PRINTS); G3DSA:2.130.10.10:FF:000133 (FUNFAM); IPR001680 (SMART); IPR015943 (G3DSA:2.130.10.GENE3D); IPR001680 (PFAM); PTHR19877 (PANTHER); IPR019775 (PROSITE_PATTERNS); IPR019775 (PROSITE_PATTERNS); PS51257 (PROSITE_PROFILES); PS50294 (PROSITE_PROFILES); IPR001680 (PROSITE_PROFILES); IPR001680 (PROSITE_PROFILES); PS50294 (PROSITE_PROFILES); PS50294 (PROSITE_PROFILES); IPR001680 (PROSI…	P:GO:0000387; F:GO:0003723; F:GO:0005515; C:GO:0032797	P:spliceosomal snRNP assembly; F:RNA binding; F:protein binding; C:SMN complex
true	[INTERPRO, BLASTED, MAPPED, GO-SLIM]	tr|A0A6P8J0N8|A0A6P8J0N8_ACTTE	WD40 repeat-containing protein SMU1-like	513	1	7.02E-292	100.0	2	P:GO:0000398; C:GO:0016607	P:mRNA splicing, via spliceosome; C:nuclear speck			IPR020472 (PRINTS); G3DSA:2.130.10.10:FF:000082 (FUNFAM); G3DSA:2.130.10.10:FF:000289 (FUNFAM); IPR006594 (SMART); IPR006595 (SMART); IPR001680 (SMART); IPR054532 (PFAM); IPR001680 (PFAM); IPR015943 (G3DSA:2.130.10.GENE3D); IPR045184 (PANTHER); IPR019775 (PROSITE_PATTERNS); IPR019775 (PROSITE_PATTERNS); PS50294 (PROSITE_PROFILES); IPR001680 (PROSITE_PROFILES); PS50294 (PROSITE_PROFILES); IPR00659…	P:GO:0000398; F:GO:0005515	P:mRNA splicing, via spliceosome; F:protein binding
true	[INTERPRO, BLASTED, MAPPED, GO-SLIM]	tr|A0A6P8IZ31|A0A6P8IZ31_ACTTE	histone-binding protein RBBP7	429	1	2.06E-292	100.0	1	C:GO:0005634	C:nucleus			IPR020472 (PRINTS); G3DSA:2.130.10.10:FF:000021 (FUNFAM); IPR001680 (SMART); IPR015943 (G3DSA:2.130.10.GENE3D); IPR001680 (PFAM); IPR022052 (PFAM); IPR050459 (PANTHER); IPR019775 (PROSITE_PATTERNS); IPR019775 (PROSITE_PATTERNS); IPR019775 (PROSITE_PATTERNS); IPR001680 (PROSITE_PROFILES); PS50294 (PROSITE_PROFILES); IPR001680 (PROSITE_PROFILES); IPR001680 (PROSITE_PROFILES); IPR001680 (PROSITE_PRO…	F:GO:0005515	F:protein binding
true	[INTERPRO, BLASTED, MAPPED, GO-SLIM]	tr|A0A2B4SWN9|A0A2B4SWN9_STYPI	Coatomer subunit alpha OS=Actinia tenebrosa OX=6105 GN=LOC116294130 PE=4 SV=1	974	20	0.0	75.64	7	P:GO:0006886; P:GO:0006888; P:GO:0006890; P:GO:0006891; F:GO:0005198; C:GO:0000139; C:GO:0030126	P:intracellular protein transport; P:endoplasmic reticulum to Golgi vesicle-mediated transport; P:retrograde vesicle-mediated transport, Golgi to endoplasmic reticulum; P:intra-Golgi vesicle-mediated transport; F:structural molecule activity; C:Golgi membrane; C:COPI vesicle coat			IPR020472 (PRINTS); G3DSA:2.130.10.10:FF:000008 (FUNFAM); G3DSA:1.25.40.470:FF:000001 (FUNFAM); IPR001680 (SMART); IPR016453 (PIRSF); IPR015943 (G3DSA:2.130.10.GENE3D); IPR006692 (PFAM); IPR056176 (PFAM); IPR001680 (PFAM); G3DSA:1.25.40.470 (GENE3D); IPR050844 (PANTHER); IPR019775 (PROSITE_PATTERNS); IPR001680 (PROSITE_PROFILES); PS50294 (PROSITE_PROFILES); PS50294 (PROSITE_PROFILES); IPR001680 (…	P:GO:0006886; P:GO:0006888; P:GO:0006890; P:GO:0006891; P:GO:0016192; F:GO:0005198; F:GO:0005515; C:GO:0030117; C:GO:0030126	P:intracellular protein transport; P:endoplasmic reticulum to Golgi vesicle-mediated transport; P:retrograde vesicle-mediated transport, Golgi to endoplasmic reticulum; P:intra-Golgi vesicle-mediated transport; P:vesicle-mediated transport; F:structural molecule activity; F:protein binding; C:membrane coat; C:COPI vesicle coat
true	[INTERPRO, BLASTED, MAPPED, GO-SLIM]	XP_031563189.1	coatomer subunit beta'-like	966	1	0.0	100.0	7	P:GO:0006886; P:GO:0006888; P:GO:0006890; P:GO:0006891; F:GO:0005198; C:GO:0000139; C:GO:0030126	P:intracellular protein transport; P:endoplasmic reticulum to Golgi vesicle-mediated transport; P:retrograde vesicle-mediated transport, Golgi to endoplasmic reticulum; P:intra-Golgi vesicle-mediated transport; F:structural molecule activity; C:Golgi membrane; C:COPI vesicle coat			IPR020472 (PRINTS); G3DSA:2.130.10.10:FF:000008 (FUNFAM); G3DSA:1.25.40.470:FF:000001 (FUNFAM); IPR001680 (SMART); G3DSA:1.25.40.470 (GENE3D); IPR015943 (G3DSA:2.130.10.GENE3D); IPR056176 (PFAM); IPR016453 (PIRSF); IPR006692 (PFAM); IPR001680 (PFAM); IPR050844 (PANTHER); IPR019775 (PROSITE_PATTERNS); IPR001680 (PROSITE_PROFILES); PS50294 (PROSITE_PROFILES); PS50294 (PROSITE_PROFILES); IPR001680 (…	P:GO:0006886; P:GO:0006888; P:GO:0006890; P:GO:0006891; P:GO:0016192; F:GO:0005198; F:GO:0005515; C:GO:0030117; C:GO:0030126	P:intracellular protein transport; P:endoplasmic reticulum to Golgi vesicle-mediated transport; P:retrograde vesicle-mediated transport, Golgi to endoplasmic reticulum; P:intra-Golgi vesicle-mediated transport; P:vesicle-mediated transport; F:structural molecule activity; F:protein binding; C:membrane coat; C:COPI vesicle coat
true	[INTERPRO, BLASTED, MAPPED, GO-SLIM]	tr|A0A6P8HXX5|A0A6P8HXX5_ACTTE	coatomer subunit alpha-like isoform X1	1224	1	0.0	100.0	7	P:GO:0006886; P:GO:0006888; P:GO:0006890; P:GO:0006891; F:GO:0005198; C:GO:0000139; C:GO:0030126	P:intracellular protein transport; P:endoplasmic reticulum to Golgi vesicle-mediated transport; P:retrograde vesicle-mediated transport, Golgi to endoplasmic reticulum; P:intra-Golgi vesicle-mediated transport; F:structural molecule activity; C:Golgi membrane; C:COPI vesicle coat			IPR020472 (PRINTS); G3DSA:1.25.40.470:FF:000002 (FUNFAM); G3DSA:2.130.10.10:FF:000010 (FUNFAM); IPR001680 (SMART); G3DSA:1.25.40.470 (GENE3D); IPR056176 (PFAM); IPR010714 (PFAM); IPR006692 (PFAM); IPR015943 (G3DSA:2.130.10.GENE3D); IPR001680 (PFAM); IPR016391 (PIRSF); IPR050844 (PANTHER); IPR019775 (PROSITE_PATTERNS); IPR001680 (PROSITE_PROFILES); IPR001680 (PROSITE_PROFILES); PS50294 (PROSITE_PR…	P:GO:0006886; P:GO:0006888; P:GO:0006890; P:GO:0006891; P:GO:0016192; F:GO:0005198; F:GO:0005515; C:GO:0030117; C:GO:0030126	P:intracellular protein transport; P:endoplasmic reticulum to Golgi vesicle-mediated transport; P:retrograde vesicle-mediated transport, Golgi to endoplasmic reticulum; P:intra-Golgi vesicle-mediated transport; P:vesicle-mediated transport; F:structural molecule activity; F:protein binding; C:membrane coat; C:COPI vesicle coat
true	[INTERPRO, BLASTED, MAPPED, GO-SLIM]	tr|A0A6P8HF83|A0A6P8HF83_ACTTE	uncharacterized protein LOC116291382	1029	1	0.0	100.0	1	F:GO:0004033	F:aldo-keto reductase (NADPH) activity	EC:1.1.1	Acting on the CH-OH group of donors	IPR020471 (PRINTS); G3DSA:3.20.20.100:FF:000064 (FUNFAM); IPR003582 (SMART); IPR018391 (SMART); IPR003347 (SMART); IPR002372 (PFAM); G3DSA:2.40.10.480 (GENE3D); G3DSA:2.40.128.630 (GENE3D); IPR041667 (PFAM); G3DSA:2.60.120.650 (GENE3D); IPR015943 (G3DSA:2.130.10.GENE3D); IPR023210 (PFAM); IPR002372 (PFAM); IPR003582 (PFAM); IPR036812 (G3DSA:3.20.20.GENE3D); PIRSR000097-1 (PIRSR); PIRSR000097-3 (P…	F:GO:0004033; F:GO:0005515; F:GO:0016491	F:aldo-keto reductase (NADPH) activity; F:protein binding; F:oxidoreductase activity
true	[INTERPRO, BLASTED, MAPPED, GO-SLIM]	XP_031562807.1	uncharacterized protein LOC116298460 isoform X2	1083	1	0.0	100.0	2	F:GO:0004033; C:GO:0016020	F:aldo-keto reductase (NADPH) activity; C:membrane	EC:1.1.1	Acting on the CH-OH group of donors	IPR020471 (PRINTS); G3DSA:3.20.20.100:FF:000064 (FUNFAM); IPR003347 (SMART); IPR018391 (SMART); IPR014710 (G3DSA:2.60.120.GENE3D); IPR023210 (PFAM); IPR036812 (G3DSA:3.20.20.GENE3D); IPR015943 (G3DSA:2.130.10.GENE3D); IPR002372 (PFAM); IPR002372 (PFAM); IPR041667 (PFAM); IPR015943 (G3DSA:2.130.10.GENE3D); G3DSA:2.40.10.480 (GENE3D); PIRSR000097-3 (PIRSR); PIRSR000097-2 (PIRSR); IPR020471 (PANTHER…	F:GO:0004033; F:GO:0005515; F:GO:0016491	F:aldo-keto reductase (NADPH) activity; F:protein binding; F:oxidoreductase activity
true	[INTERPRO, BLASTED]	KAK3743904.1	hypothetical protein QZH41_008767	275	1	3.11E-207	100.0						IPR020471 (PRINTS); G3DSA:3.20.20.100:FF:000006 (FUNFAM); IPR020471 (PIRSF); IPR036812 (G3DSA:3.20.20.GENE3D); IPR023210 (PFAM); PIRSR000097-3 (PIRSR); PIRSR000097-1 (PIRSR); PIRSR000097-2 (PIRSR); IPR020471 (PANTHER); IPR018170 (PROSITE_PATTERNS); IPR018170 (PROSITE_PATTERNS); IPR036812 (SUPERFAMILY)	F:GO:0016491	F:oxidoreductase activity
true	[INTERPRO, BLASTED, MAPPED, GO-SLIM]	tr|A0A6P8HG52|A0A6P8HG52_ACTTE	aldo-keto reductase family 1 member A1-like	319	1	4.95E-242	100.0	4	P:GO:0046185; F:GO:0008106; C:GO:0005829; C:GO:0016324	P:aldehyde catabolic process; F:alcohol dehydrogenase (NADP+) activity; C:cytosol; C:apical plasma membrane	EC:1.1.1.2	alcohol dehydrogenase (NADP(+))	IPR020471 (PRINTS); G3DSA:3.20.20.100:FF:000006 (FUNFAM); IPR020471 (PIRSF); IPR023210 (PFAM); IPR036812 (G3DSA:3.20.20.GENE3D); PIRSR000097-3 (PIRSR); PIRSR000097-2 (PIRSR); PIRSR000097-1 (PIRSR); IPR020471 (PANTHER); IPR018170 (PROSITE_PATTERNS); IPR018170 (PROSITE_PATTERNS); IPR018170 (PROSITE_PATTERNS); IPR044481 (CDD); IPR036812 (SUPERFAMILY)	P:GO:0046185; F:GO:0008106; F:GO:0016491	P:aldehyde catabolic process; F:alcohol dehydrogenase (NADP+) activity; F:oxidoreductase activity
true	[INTERPRO, BLASTED, MAPPED, GO-SLIM]	tr|A0A6P8HJA4|A0A6P8HJA4_ACTTE	serine/threonine-protein kinase D3-like	864	1	0.0	100.0	8	P:GO:0007200; P:GO:0035556; F:GO:0004698; F:GO:0004699; F:GO:0005524; F:GO:0046872; C:GO:0005829; C:GO:0016020	P:phospholipase C-activating G protein-coupled receptor signaling pathway; P:intracellular signal transduction; F:calcium,diacylglycerol-dependent serine/threonine kinase activity; F:diacylglycerol-dependent, calcium-independent serine/threonine kinase activity; F:ATP binding; F:metal ion binding; C:cytosol; C:membrane	EC:2.7.11.13	protein kinase C	IPR020454 (PRINTS); G3DSA:3.30.60.20:FF:000021 (FUNFAM); G3DSA:1.10.510.10:FF:001159 (FUNFAM); IPR000719 (SMART); IPR002219 (SMART); IPR000719 (PFAM); G3DSA:3.30.60.20 (GENE3D); IPR011993 (G3DSA:2.30.29.GENE3D); IPR002219 (PFAM); G3DSA:1.10.510.10 (GENE3D); G3DSA:3.30.60.20 (GENE3D); G3DSA:3.30.200.20 (GENE3D); PIRSR500951-2 (PIRSR); PIRSR500951-1 (PIRSR); PIRSR000617-1 (PIRSR); PIRSR037393-1 (PI…	P:GO:0006468; P:GO:0007200; P:GO:0035556; F:GO:0004672; F:GO:0004674; F:GO:0005524; C:GO:0005829	P:protein phosphorylation; P:phospholipase C-activating G protein-coupled receptor signaling pathway; P:intracellular signal transduction; F:protein kinase activity; F:protein serine/threonine kinase activity; F:ATP binding; C:cytosol
true	[INTERPRO, BLASTED, MAPPED, GO-SLIM]	tr|A0A6P8IIC2|A0A6P8IIC2_ACTTE	protein kinase C delta type-like	686	1	0.0	100.0	4	F:GO:0004698; F:GO:0004699; F:GO:0005524; F:GO:0008270	F:calcium,diacylglycerol-dependent serine/threonine kinase activity; F:diacylglycerol-dependent, calcium-independent serine/threonine kinase activity; F:ATP binding; F:zinc ion binding	EC:2.7.11.13	protein kinase C	IPR020454 (PRINTS); G3DSA:3.30.60.20:FF:000008 (FUNFAM); G3DSA:3.30.200.20:FF:000080 (FUNFAM); G3DSA:1.10.510.10:FF:000150 (FUNFAM); G3DSA:3.30.60.20:FF:000003 (FUNFAM); IPR002219 (SMART); IPR000961 (SMART); IPR000008 (SMART); IPR000719 (SMART); G3DSA:1.10.510.10 (GENE3D); IPR002219 (PFAM); IPR014376 (PIRSF); G3DSA:3.30.60.20 (GENE3D); PF21494 (PFAM); IPR000719 (PFAM); IPR035892 (G3DSA:2.60.40.GE…	P:GO:0006468; F:GO:0004672; F:GO:0004674; F:GO:0004697; F:GO:0005524	P:protein phosphorylation; F:protein kinase activity; F:protein serine/threonine kinase activity; F:diacylglycerol-dependent serine/threonine kinase activity; F:ATP binding
true	[INTERPRO, BLASTED, MAPPED, GO-SLIM]	tr|A0A6P8IEG0|A0A6P8IEG0_ACTTE	calcium-independent protein kinase C-like	706	1	0.0	100.0	4	F:GO:0004698; F:GO:0004699; F:GO:0005524; F:GO:0008270	F:calcium,diacylglycerol-dependent serine/threonine kinase activity; F:diacylglycerol-dependent, calcium-independent serine/threonine kinase activity; F:ATP binding; F:zinc ion binding	EC:2.7.11.13	protein kinase C	IPR020454 (PRINTS); G3DSA:3.30.60.20:FF:000003 (FUNFAM); G3DSA:3.30.60.20:FF:000024 (FUNFAM); G3DSA:1.10.510.10:FF:000126 (FUNFAM); G3DSA:3.30.200.20:FF:000080 (FUNFAM); IPR000008 (SMART); IPR000719 (SMART); IPR000961 (SMART); IPR002219 (SMART); G3DSA:3.30.60.20 (GENE3D); IPR002219 (PFAM); G3DSA:1.10.510.10 (GENE3D); IPR000719 (PFAM); IPR035892 (G3DSA:2.60.40.GENE3D); G3DSA:3.30.200.20 (GENE3D); …	P:GO:0006468; F:GO:0004672; F:GO:0004674; F:GO:0004697; F:GO:0005524	P:protein phosphorylation; F:protein kinase activity; F:protein serine/threonine kinase activity; F:diacylglycerol-dependent serine/threonine kinase activity; F:ATP binding
true	[INTERPRO, BLASTED, MAPPED, GO-SLIM]	tr|A0A6P8INK0|A0A6P8INK0_ACTTE	protein kinase C iota type-like	588	1	0.0	100.0	5	P:GO:0007163; F:GO:0004698; F:GO:0004699; F:GO:0005524; F:GO:0008270	P:establishment or maintenance of cell polarity; F:calcium,diacylglycerol-dependent serine/threonine kinase activity; F:diacylglycerol-dependent, calcium-independent serine/threonine kinase activity; F:ATP binding; F:zinc ion binding	EC:2.7.11.13	protein kinase C	IPR020454 (PRINTS); G3DSA:3.10.20.90:FF:000071 (FUNFAM); G3DSA:3.30.60.20:FF:000012 (FUNFAM); G3DSA:3.30.200.20:FF:000070 (FUNFAM); G3DSA:1.10.510.10:FF:000048 (FUNFAM); IPR000719 (SMART); IPR000961 (SMART); IPR002219 (SMART); IPR000270 (SMART); IPR002219 (PFAM); G3DSA:3.30.200.20 (GENE3D); G3DSA:1.10.510.10 (GENE3D); IPR017892 (PFAM); IPR000270 (PFAM); G3DSA:3.10.20.90 (GENE3D); G3DSA:3.30.60.20…	P:GO:0006468; P:GO:0007163; F:GO:0004672; F:GO:0004674; F:GO:0005515; F:GO:0005524	P:protein phosphorylation; P:establishment or maintenance of cell polarity; F:protein kinase activity; F:protein serine/threonine kinase activity; F:protein binding; F:ATP binding
true	[INTERPRO, BLASTED, MAPPED, GO-SLIM]	tr|A0A6P8IL43|A0A6P8IL43_ACTTE	FZ domain-containing protein OS=Exaiptasia diaphana OX=2652724 PE=4 SV=1	1434	20	0.0	57.01	5	P:GO:0035567; P:GO:0060070; F:GO:0017147; F:GO:0042813; C:GO:0005886	P:non-canonical Wnt signaling pathway; P:canonical Wnt signaling pathway; F:Wnt-protein binding; F:Wnt receptor activity; C:plasma membrane			IPR020067 (SMART); IPR036790 (G3DSA:1.10.2000.GENE3D); IPR036790 (G3DSA:1.10.2000.GENE3D); IPR036790 (G3DSA:1.10.2000.GENE3D); IPR036790 (G3DSA:1.10.2000.GENE3D); IPR020067 (PFAM); IPR036790 (G3DSA:1.10.2000.GENE3D); IPR036790 (G3DSA:1.10.2000.GENE3D); IPR015526 (PANTHER); CYTOPLASMIC_DOMAIN (PHOBIUS); NON_CYTOPLASMIC_DOMAIN (PHOBIUS); NON_CYTOPLASMIC_DOMAIN (PHOBIUS); CYTOPLASMIC_DOMAIN (PHOBIUS…	P:GO:0035567; P:GO:0060070; F:GO:0005515; F:GO:0017147; F:GO:0042813; C:GO:0005886	P:non-canonical Wnt signaling pathway; P:canonical Wnt signaling pathway; F:protein binding; F:Wnt-protein binding; F:Wnt receptor activity; C:plasma membrane
true	[INTERPRO, BLASTED, MAPPED, GO-SLIM]	tr|A0A6P8HZY1|A0A6P8HZY1_ACTTE	ubiquitin-like protein 4A	144	1	4.29E-95	100.0	4	P:GO:0006620; P:GO:0071816; F:GO:0051087; C:GO:0071818	P:post-translational protein targeting to endoplasmic reticulum membrane; P:tail-anchored membrane protein insertion into ER membrane; F:protein-folding chaperone binding; C:BAT3 complex			IPR019956 (PRINTS); IPR000626 (SMART); IPR041421 (PFAM); G3DSA:3.10.20.90 (GENE3D); IPR000626 (PFAM); IPR047154 (PANTHER); IPR000626 (PROSITE_PROFILES); IPR029071 (SUPERFAMILY)	P:GO:0006620; P:GO:0071816; F:GO:0005515; F:GO:0051087; C:GO:0071818	P:post-translational protein targeting to endoplasmic reticulum membrane; P:tail-anchored membrane protein insertion into ER membrane; F:protein binding; F:protein-folding chaperone binding; C:BAT3 complex
true	[INTERPRO, BLASTED]	tr|A0A6P8IAN1|A0A6P8IAN1_ACTTE	uncharacterized protein LOC116298081	320	1	1.79E-240	100.0						IPR019956 (PRINTS); IPR000626 (SMART); G3DSA:3.90.175.10 (GENE3D); G3DSA:3.10.20.90 (GENE3D); IPR000626 (PFAM); PTHR36649 (PANTHER); IPR000626 (PROSITE_PROFILES); cd17039 (CDD); IPR029071 (SUPERFAMILY)	F:GO:0005515	F:protein binding
true	[INTERPRO, BLASTED]	XP_031571237.1	ubiquitin domain-containing protein 1-like	233	1	2.32E-163	100.0						IPR019956 (PRINTS); IPR000626 (SMART); G3DSA:3.10.20.90 (GENE3D); IPR000626 (PFAM); IPR038169 (G3DSA:1.20.225.GENE3D); IPR032752 (PFAM); IPR039869 (PANTHER); IPR000626 (PROSITE_PROFILES); cd01794 (CDD); IPR029071 (SUPERFAMILY)	F:GO:0005515	F:protein binding
true	[INTERPRO, BLASTED, MAPPED, GO-SLIM]	tr|A0A9W9ZGS0|A0A9W9ZGS0_9CNID	splicing factor 3a, subunit 1	308	1	2.52E-177	100.0	6	P:GO:0000381; P:GO:0045292; F:GO:0003723; C:GO:0005686; C:GO:0071004; C:GO:0071013	P:regulation of alternative mRNA splicing, via spliceosome; P:mRNA cis splicing, via spliceosome; F:RNA binding; C:U2 snRNP; C:U2-type prespliceosome; C:catalytic step 2 spliceosome			IPR019956 (PRINTS); G3DSA:3.10.20.90:FF:000091 (FUNFAM); IPR000626 (SMART); G3DSA:3.10.20.90 (GENE3D); IPR000626 (PFAM); IPR045146 (PANTHER); IPR000626 (PROSITE_PROFILES); IPR035563 (CDD); IPR029071 (SUPERFAMILY)	P:GO:0000381; P:GO:0045292; F:GO:0003723; F:GO:0005515; C:GO:0005686; C:GO:0071004; C:GO:0071013	P:regulation of alternative mRNA splicing, via spliceosome; P:mRNA cis splicing, via spliceosome; F:RNA binding; F:protein binding; C:U2 snRNP; C:U2-type prespliceosome; C:catalytic step 2 spliceosome
true	[INTERPRO, BLASTED, MAPPED, GO-SLIM]	XP_031567161.1	ubiquitin-40S ribosomal protein S27a	157	1	3.42E-105	100.0	4	P:GO:0006412; F:GO:0003735; C:GO:0005840; C:GO:1990904	P:translation; F:structural constituent of ribosome; C:ribosome; C:ribonucleoprotein complex			IPR019956 (PRINTS); G3DSA:3.10.20.90:FF:000008 (FUNFAM); IPR000626 (SMART); IPR002906 (SMART); G3DSA:3.10.20.90 (GENE3D); IPR002906 (PFAM); IPR000626 (PFAM); IPR038582 (G3DSA:6.20.50.GENE3D); IPR050158 (PANTHER); IPR019954 (PROSITE_PATTERNS); IPR000626 (PROSITE_PROFILES); cd01803 (CDD); IPR011332 (SUPERFAMILY); IPR029071 (SUPERFAMILY)	P:GO:0006412; F:GO:0003735; F:GO:0005515; C:GO:0005840	P:translation; F:structural constituent of ribosome; F:protein binding; C:ribosome
true	[INTERPRO, BLASTED, MAPPED, GO-SLIM]	XP_031570022.1	alpha-dioxygenase 2-like	708	1	0.0	100.0	12	P:GO:0006952; P:GO:0006979; P:GO:0019371; P:GO:0031408; P:GO:0098869; F:GO:0004601; F:GO:0004666; F:GO:0016702; F:GO:0020037; F:GO:0046872; C:GO:0005737; C:GO:0043005	P:defense response; P:response to oxidative stress; P:cyclooxygenase pathway; P:oxylipin biosynthetic process; P:cellular oxidant detoxification; F:peroxidase activity; F:prostaglandin-endoperoxide synthase activity; F:oxidoreductase activity, acting on single donors with incorporation of molecular oxygen, incorporation of two atoms of oxygen; F:heme binding; F:metal ion binding; C:cytoplasm; C:n…	EC:1.13.11; EC:1.14.99.1; EC:1.11.1	Acting on single donors with incorporation of molecular oxygen (oxygenases). The oxygen incorporated need not be derived from O2; prostaglandin-endoperoxide synthase; Acting on a peroxide as acceptor	IPR019791 (PRINTS); IPR002889 (SMART); IPR002889 (PFAM); IPR037120 (G3DSA:1.10.640.GENE3D); IPR019791 (PFAM); PIRSR619791-2 (PIRSR); IPR050783 (PANTHER); IPR019791 (PROSITE_PROFILES); IPR002889 (PROSITE_PROFILES); IPR034815 (CDD); IPR010255 (SUPERFAMILY)	P:GO:0006979; P:GO:0019371; F:GO:0004601; F:GO:0004666; F:GO:0016491; F:GO:0016702; F:GO:0020037; C:GO:0005737; C:GO:0043005	P:response to oxidative stress; P:cyclooxygenase pathway; F:peroxidase activity; F:prostaglandin-endoperoxide synthase activity; F:oxidoreductase activity; F:oxidoreductase activity, acting on single donors with incorporation of molecular oxygen, incorporation of two atoms of oxygen; F:heme binding; C:cytoplasm; C:neuron projection
true	[INTERPRO, BLASTED, MAPPED, GO-SLIM]	XP_031551641.1	peroxidasin homolog	743	1	0.0	100.0	6	P:GO:0006979; P:GO:0098869; F:GO:0004601; F:GO:0020037; F:GO:0046872; C:GO:0005576	P:response to oxidative stress; P:cellular oxidant detoxification; F:peroxidase activity; F:heme binding; F:metal ion binding; C:extracellular region	EC:1.11.1	Acting on a peroxide as acceptor	IPR019791 (PRINTS); G3DSA:1.10.640.10:FF:000003 (FUNFAM); IPR019791 (PFAM); IPR037120 (G3DSA:1.10.640.GENE3D); PIRSR619791-2 (PIRSR); PTHR11475 (PANTHER); NON_CYTOPLASMIC_DOMAIN (PHOBIUS); SIGNAL_PEPTIDE (PHOBIUS); SIGNAL_PEPTIDE_H_REGION (PHOBIUS); SIGNAL_PEPTIDE_N_REGION (PHOBIUS); SIGNAL_PEPTIDE_C_REGION (PHOBIUS); IPR019791 (PROSITE_PROFILES); cd09823 (CDD); SignalP-noTM (SIGNALP_GRAM_NEGATIV…	P:GO:0006979; F:GO:0004601; F:GO:0020037	P:response to oxidative stress; F:peroxidase activity; F:heme binding
true	[INTERPRO, BLASTED, MAPPED, GO-SLIM]	tr|A0A6P8HG63|A0A6P8HG63_ACTTE	phenylalanine-4-hydroxylase-like isoform X1	453	1	0.0	100.0	4	P:GO:0006559; P:GO:0019293; F:GO:0004505; F:GO:0005506	P:L-phenylalanine catabolic process; P:tyrosine biosynthetic process, by oxidation of phenylalanine; F:phenylalanine 4-monooxygenase activity; F:iron ion binding	EC:1.14.16.1	phenylalanine 4-monooxygenase	IPR019774 (PRINTS); G3DSA:1.10.800.10:FF:000004 (FUNFAM); IPR019773 (PIRSF); IPR019774 (PFAM); IPR049321 (PFAM); IPR005961 (NCBIFAM); IPR036951 (G3DSA:1.10.800.GENE3D); PIRSR000336-1 (PIRSR); PIRSR601273-2 (PIRSR); IPR001273 (PANTHER); IPR018301 (PROSITE_PATTERNS); IPR019774 (PROSITE_PROFILES); IPR002912 (PROSITE_PROFILES); IPR041912 (CDD); cd04904 (CDD); IPR045865 (SUPERFAMILY); IPR036329 (SUPER…	P:GO:0006559; P:GO:0009072; F:GO:0004497; F:GO:0004505; F:GO:0005506; F:GO:0016714	P:L-phenylalanine catabolic process; P:aromatic amino acid metabolic process; F:monooxygenase activity; F:phenylalanine 4-monooxygenase activity; F:iron ion binding; F:oxidoreductase activity, acting on paired donors, with incorporation or reduction of molecular oxygen, reduced pteridine as one donor, and incorporation of one atom of oxygen
true	[INTERPRO, BLASTED, MAPPED, GO-SLIM]	tr|A7SIB3|A7SIB3_NEMVE	predicted protein	638	1	0.0	100.0	5	P:GO:0007160; P:GO:0007229; F:GO:0005178; C:GO:0005856; C:GO:0030055	P:cell-matrix adhesion; P:integrin-mediated signaling pathway; F:integrin binding; C:cytoskeleton; C:cell-substrate junction			IPR019749 (SMART); IPR011993 (G3DSA:2.30.29.GENE3D); IPR001849 (PFAM); IPR040790 (PFAM); G3DSA:3.10.20.90 (GENE3D); IPR014352 (G3DSA:1.20.80.GENE3D); IPR019748 (PFAM); G3DSA:3.10.20.90 (GENE3D); IPR011993 (G3DSA:2.30.29.GENE3D); IPR037843 (PANTHER); IPR000299 (PROSITE_PROFILES); cd13205 (CDD); cd17096 (CDD); cd17095 (CDD); SSF50729 (SUPERFAMILY); IPR035963 (SUPERFAMILY); IPR035963 (SUPERFAMILY); …	P:GO:0007160; P:GO:0007229; F:GO:0005178; C:GO:0005856; C:GO:0030055	P:cell-matrix adhesion; P:integrin-mediated signaling pathway; F:integrin binding; C:cytoskeleton; C:cell-substrate junction
true	[INTERPRO, BLASTED, MAPPED, GO-SLIM]	XP_031557619.1	FERM domain-containing protein 5-like	505	1	0.0	100.0	3	P:GO:0031032; C:GO:0005856; C:GO:0016020	P:actomyosin structure organization; C:cytoskeleton; C:membrane			IPR019749 (PRINTS); G3DSA:2.30.29.30:FF:000002 (FUNFAM); G3DSA:1.20.80.10:FF:000006 (FUNFAM); G3DSA:3.10.20.90:FF:000002 (FUNFAM); IPR019749 (SMART); IPR014847 (SMART); IPR018980 (SMART); IPR018980 (PFAM); IPR018979 (PFAM); G3DSA:3.10.20.90 (GENE3D); IPR011993 (G3DSA:2.30.29.GENE3D); IPR014352 (G3DSA:1.20.80.GENE3D); IPR014847 (PFAM); IPR019748 (PFAM); PTHR23280 (PANTHER); IPR019747 (PROSITE_PATT…	P:GO:0031032; C:GO:0005856	P:actomyosin structure organization; C:cytoskeleton
true	[INTERPRO, BLASTED, MAPPED, GO-SLIM]	tr|A0A6P8HRE5|A0A6P8HRE5_ACTTE	mitochondrial import receptor subunit TOM70-like	562	1	0.0	100.0	5	P:GO:0030150; P:GO:0045039; F:GO:0008320; F:GO:0030943; C:GO:0005741	P:protein import into mitochondrial matrix; P:protein insertion into mitochondrial inner membrane; F:protein transmembrane transporter activity; F:mitochondrion targeting sequence binding; C:mitochondrial outer membrane			IPR019734 (SMART); PF13432 (PFAM); IPR019734 (PFAM); PF13414 (PFAM); IPR011990 (G3DSA:1.25.40.GENE3D); IPR011990 (G3DSA:1.25.40.GENE3D); PTHR46208 (PANTHER); NON_CYTOPLASMIC_DOMAIN (PHOBIUS); CYTOPLASMIC_DOMAIN (PHOBIUS); TRANSMEMBRANE (PHOBIUS); IPR019734 (PROSITE_PROFILES); IPR019734 (PROSITE_PROFILES); IPR019734 (PROSITE_PROFILES); IPR019734 (PROSITE_PROFILES); IPR019734 (PROSITE_PROFILES); IP…	P:GO:0030150; P:GO:0045039; F:GO:0005515; F:GO:0008320; F:GO:0030943; C:GO:0005741	P:protein import into mitochondrial matrix; P:protein insertion into mitochondrial inner membrane; F:protein binding; F:protein transmembrane transporter activity; F:mitochondrion targeting sequence binding; C:mitochondrial outer membrane
true	[INTERPRO, BLASTED, MAPPED, GO-SLIM]	XP_031573997.1	small glutamine-rich tetratricopeptide repeat-containing protein alpha-like	274	1	1.05E-152	100.0	4	P:GO:0006620; F:GO:0060090; C:GO:0016020; C:GO:0072380	P:post-translational protein targeting to endoplasmic reticulum membrane; F:molecular adaptor activity; C:membrane; C:TRC complex			IPR019734 (SMART); IPR013105 (PFAM); IPR011990 (G3DSA:1.25.40.GENE3D); IPR019734 (PFAM); IPR047150 (PANTHER); IPR019734 (PROSITE_PROFILES); IPR019734 (PROSITE_PROFILES); PS50293 (PROSITE_PROFILES); IPR019734 (PROSITE_PROFILES); IPR011990 (SUPERFAMILY)	P:GO:0006620; F:GO:0005515; F:GO:0060090; C:GO:0016020; C:GO:0072380	P:post-translational protein targeting to endoplasmic reticulum membrane; F:protein binding; F:molecular adaptor activity; C:membrane; C:TRC complex
true	[INTERPRO, BLASTED, MAPPED, GO-SLIM]	tr|A0A8B7E044|A0A8B7E044_HYDVU	Nephrocystin-3 OS=Hydra vulgaris OX=6087 GN=LOC101236975 PE=4 SV=1	654	20	0.0	63.49	2	P:GO:0009987; C:GO:0005856	P:cellular process; C:cytoskeleton			IPR019734 (SMART); IPR011990 (G3DSA:1.25.40.GENE3D); IPR011990 (G3DSA:1.25.40.GENE3D); PF13424 (PFAM); PTHR45641 (PANTHER); IPR011990 (SUPERFAMILY); IPR011990 (SUPERFAMILY); IPR011990 (SUPERFAMILY); IPR011990 (SUPERFAMILY)	F:GO:0005515	F:protein binding
true	[INTERPRO, BLASTED]	tr|A0A6P8H354|A0A6P8H354_ACTTE	nephrocystin-3-like, partial	567	1	2.12E-218	100.0						IPR019734 (SMART); IPR011990 (G3DSA:1.25.40.GENE3D); IPR011990 (G3DSA:1.25.40.GENE3D); PF13424 (PFAM); IPR011990 (G3DSA:1.25.40.GENE3D); PF13374 (PFAM); PTHR45641 (PANTHER); IPR019734 (PROSITE_PROFILES); IPR019734 (PROSITE_PROFILES); IPR019734 (PROSITE_PROFILES); IPR019734 (PROSITE_PROFILES); IPR019734 (PROSITE_PROFILES); IPR011990 (SUPERFAMILY)	F:GO:0005515	F:protein binding
true	[INTERPRO, BLASTED]	tr|A0A6P8H375|A0A6P8H375_ACTTE	tetratricopeptide repeat protein 28-like	1062	1	0.0	100.0						IPR019734 (SMART); IPR011990 (G3DSA:1.25.40.GENE3D); IPR011990 (G3DSA:1.25.40.GENE3D); IPR024983 (PFAM); IPR011990 (G3DSA:1.25.40.GENE3D); IPR011990 (G3DSA:1.25.40.GENE3D); PF13424 (PFAM); PTHR10098 (PANTHER); IPR019734 (PROSITE_PROFILES); IPR019734 (PROSITE_PROFILES); IPR019734 (PROSITE_PROFILES); IPR019734 (PROSITE_PROFILES); IPR019734 (PROSITE_PROFILES); IPR019734 (PROSITE_PROFILES); IPR011990…	F:GO:0005515	F:protein binding
true	[INTERPRO, BLASTED, MAPPED, GO-SLIM]	tr|A0A6P8HVF2|A0A6P8HVF2_ACTTE	peptidyl-prolyl cis-trans isomerase FKBP8-like	585	1	0.0	100.0	10	P:GO:0006357; P:GO:0006457; P:GO:0043066; F:GO:0044183; F:GO:0140839; F:GO:0140840; C:GO:0005740; C:GO:0005829; C:GO:0012505; C:GO:0016020	P:regulation of transcription by RNA polymerase II; P:protein folding; P:negative regulation of apoptotic process; F:protein folding chaperone; F:RNA polymerase II CTD heptapeptide repeat P3 isomerase activity; F:RNA polymerase II CTD heptapeptide repeat P6 isomerase activity; C:mitochondrial envelope; C:cytosol; C:endomembrane system; C:membrane	EC:5.2.1.8	peptidylprolyl isomerase	IPR019734 (SMART); IPR011990 (G3DSA:1.25.40.GENE3D); IPR001179 (PFAM); PF13432 (PFAM); IPR019734 (PFAM); IPR046357 (G3DSA:3.10.50.GENE3D); IPR050754 (PANTHER); CYTOPLASMIC_DOMAIN (PHOBIUS); NON_CYTOPLASMIC_DOMAIN (PHOBIUS); TRANSMEMBRANE (PHOBIUS); IPR019734 (PROSITE_PROFILES); IPR001179 (PROSITE_PROFILES); SSF54534 (SUPERFAMILY); IPR011990 (SUPERFAMILY); TMhelix (TMHMM)	P:GO:0006457; P:GO:0043066; F:GO:0003755; F:GO:0005515; F:GO:0044183; C:GO:0005740; C:GO:0005829; C:GO:0012505; C:GO:0016020	P:protein folding; P:negative regulation of apoptotic process; F:peptidyl-prolyl cis-trans isomerase activity; F:protein binding; F:protein folding chaperone; C:mitochondrial envelope; C:cytosol; C:endomembrane system; C:membrane
true	[INTERPRO, BLASTED, MAPPED, GO-SLIM]	AP01789	RecName: Full=Myticin-A; Flags: Precursor	40	1	1.32E-24	100.0	2	P:GO:0042742; C:GO:0005576	P:defense response to bacterium; C:extracellular region			IPR019631 (PFAM)	no GO terms	no GO terms
true	[INTERPRO, BLASTED, MAPPED, GO-SLIM]	XP_031563745.1	CDGSH iron-sulfur domain-containing protein 2-like, partial	150	1	4.57E-102	100.0	5	P:GO:0010506; F:GO:0046872; F:GO:0051537; C:GO:0005741; C:GO:0005789	P:regulation of autophagy; F:metal ion binding; F:2 iron, 2 sulfur cluster binding; C:mitochondrial outer membrane; C:endoplasmic reticulum membrane			IPR019610 (PFAM); IPR045131 (PANTHER); TRANSMEMBRANE (PHOBIUS); CYTOPLASMIC_DOMAIN (PHOBIUS); NON_CYTOPLASMIC_DOMAIN (PHOBIUS); TMhelix (TMHMM)	P:GO:0010506; F:GO:0051537; C:GO:0005741; C:GO:0043231	P:regulation of autophagy; F:2 iron, 2 sulfur cluster binding; C:mitochondrial outer membrane; C:intracellular membrane-bounded organelle
true	[INTERPRO, BLASTED]	XP_031552629.1	uncharacterized protein C1orf50 homolog	213	1	2.52E-148	100.0						IPR019534 (PFAM); IPR019534 (PANTHER)	no GO terms	no GO terms
true	[INTERPRO, BLASTED, MAPPED, GO-SLIM]	tr|A0A6P8IJ74|A0A6P8IJ74_ACTTE	vam6/Vps39-like protein	896	1	0.0	100.0	6	P:GO:0006886; P:GO:0006914; P:GO:0034058; C:GO:0005737; C:GO:0012505; C:GO:0016020	P:intracellular protein transport; P:autophagy; P:endosomal vesicle fusion; C:cytoplasm; C:endomembrane system; C:membrane			IPR019452 (PFAM); IPR001180 (PFAM); IPR019453 (PFAM); IPR032914 (PANTHER); IPR001180 (PROSITE_PROFILES); IPR000547 (PROSITE_PROFILES); IPR036322 (SUPERFAMILY)	P:GO:0006886; P:GO:0006914; P:GO:0016192; P:GO:0034058; F:GO:0005515; C:GO:0005737; C:GO:0016020	P:intracellular protein transport; P:autophagy; P:vesicle-mediated transport; P:endosomal vesicle fusion; F:protein binding; C:cytoplasm; C:membrane
true	[INTERPRO, BLASTED, MAPPED, ANNOTATED]	tr|A0A6P8IRP8|A0A6P8IRP8_ACTTE	parkin coregulated gene protein homolog	263	1	4.7E-187	100.0	2	F:GO:0030544; F:GO:0051879	F:Hsp70 protein binding; F:Hsp90 protein binding			IPR019399 (PFAM); IPR011989 (G3DSA:1.25.10.GENE3D); IPR019399 (PANTHER); IPR016024 (SUPERFAMILY)	P:GO:0060548; F:GO:0030544; F:GO:0051879	P:obsolete negative regulation of cell death; F:Hsp70 protein binding; F:Hsp90 protein binding
true	[INTERPRO, BLASTED, MAPPED, GO-SLIM]	tr|A0A6P8HA80|A0A6P8HA80_ACTTE	WASH complex subunit 5-like	1158	1	0.0	100.0	6	P:GO:0007032; P:GO:0030041; P:GO:0051125; P:GO:0140285; C:GO:0005768; C:GO:0071203	P:endosome organization; P:actin filament polymerization; P:regulation of actin nucleation; P:endosome fission; C:endosome; C:WASH complex			IPR019393 (PFAM); IPR019393 (PANTHER); TRANSMEMBRANE (PHOBIUS); NON_CYTOPLASMIC_DOMAIN (PHOBIUS); CYTOPLASMIC_DOMAIN (PHOBIUS)	P:GO:0007032; P:GO:0030041; P:GO:0051125; P:GO:0140285; C:GO:0005768; C:GO:0071203	P:endosome organization; P:actin filament polymerization; P:regulation of actin nucleation; P:endosome fission; C:endosome; C:WASH complex
true	[INTERPRO, BLASTED, MAPPED, GO-SLIM]	XP_031552361.1	eukaryotic translation initiation factor 3 subunit L-like	521	1	0.0	100.0	5	P:GO:0001732; F:GO:0003743; C:GO:0005852; C:GO:0016282; C:GO:0033290	P:formation of cytoplasmic translation initiation complex; F:translation initiation factor activity; C:eukaryotic translation initiation factor 3 complex; C:eukaryotic 43S preinitiation complex; C:eukaryotic 48S preinitiation complex			IPR019382 (PFAM); IPR019382 (PANTHER); IPR019382 (HAMAP); IPR000717 (PROSITE_PROFILES); IPR011990 (SUPERFAMILY)	P:GO:0006413; F:GO:0003743; F:GO:0005515; C:GO:0005737; C:GO:0005852	P:translational initiation; F:translation initiation factor activity; F:protein binding; C:cytoplasm; C:eukaryotic translation initiation factor 3 complex
true	[INTERPRO, BLASTED, MAPPED, GO-SLIM]	XP_031557870.1	phosphofurin acidic cluster sorting protein 2-like	850	1	0.0	100.0	1	P:GO:0072659	P:protein localization to plasma membrane			IPR019381 (PFAM); IPR019381 (PANTHER); TMhelix (TMHMM)	P:GO:0072659	P:protein localization to plasma membrane
true	[INTERPRO, BLASTED, MAPPED, GO-SLIM]	tr|A0A6P8HDZ8|A0A6P8HDZ8_ACTTE	protein FAM151A-like	512	1	0.0	100.0	2	C:GO:0005615; C:GO:0016020	C:extracellular space; C:membrane			IPR019356 (PFAM); IPR019356 (PANTHER); TRANSMEMBRANE (PHOBIUS); SIGNAL_PEPTIDE_C_REGION (PHOBIUS); CYTOPLASMIC_DOMAIN (PHOBIUS); NON_CYTOPLASMIC_DOMAIN (PHOBIUS); SIGNAL_PEPTIDE (PHOBIUS); SIGNAL_PEPTIDE_H_REGION (PHOBIUS); SIGNAL_PEPTIDE_N_REGION (PHOBIUS); SignalP-noTM (SIGNALP_EUK); TMhelix (TMHMM)	C:GO:0005615	C:extracellular space
true	[INTERPRO, BLASTED, MAPPED, GO-SLIM]	tr|A0A6P8IR72|A0A6P8IR72_ACTTE	protein OSCP1-like	386	1	2.37E-267	100.0	2	C:GO:0005737; C:GO:0005886	C:cytoplasm; C:plasma membrane			IPR019332 (PFAM); IPR019332 (PANTHER)	P:GO:0006810; C:GO:0005737; C:GO:0005886	P:transport; C:cytoplasm; C:plasma membrane
true	[INTERPRO, BLASTED, MAPPED, GO-SLIM]	tr|A0A6P8IP17|A0A6P8IP17_ACTTE	plasminogen receptor (KT)-like	146	1	3.0E-96	100.0	2	P:GO:0010756; C:GO:0005886	P:positive regulation of plasminogen activation; C:plasma membrane			IPR019319 (PFAM); IPR019319 (PANTHER); NON_CYTOPLASMIC_DOMAIN (PHOBIUS); TRANSMEMBRANE (PHOBIUS); TRANSMEMBRANE (PHOBIUS); CYTOPLASMIC_DOMAIN (PHOBIUS); CYTOPLASMIC_DOMAIN (PHOBIUS); TMhelix (TMHMM)	P:GO:0010756; C:GO:0005886	P:positive regulation of plasminogen activation; C:plasma membrane
true	[INTERPRO, BLASTED, MAPPED, GO-SLIM]	XP_031565169.1	Biogenesis of lysosome-related organelles complex 1 subunit 2-like OS=Actinia tenebrosa OX=6105 GN=LOC116300402 PE=3 SV=1	170	10	4.23436E-119	78.62	8	P:GO:0016197; P:GO:0032418; F:GO:0043015; C:GO:0000930; C:GO:0005765; C:GO:0005813; C:GO:0031083; C:GO:0099078	P:endosomal transport; P:lysosome localization; F:gamma-tubulin binding; C:gamma-tubulin complex; C:lysosomal membrane; C:centrosome; C:BLOC-1 complex; C:BORC complex			IPR019269 (PFAM); IPR019269 (PANTHER)	P:GO:0016197; P:GO:0032418; F:GO:0043015; C:GO:0000930; C:GO:0031083; C:GO:0099078	P:endosomal transport; P:lysosome localization; F:gamma-tubulin binding; C:gamma-tubulin complex; C:BLOC-1 complex; C:BORC complex
true	[INTERPRO, BLASTED]	tr|A0A6P8HFA5|A0A6P8HFA5_ACTTE	protein LSM12 homolog A-like	188	1	3.52E-129	100.0						IPR019181 (SMART); IPR048478 (PFAM); IPR019181 (PFAM); IPR039683 (PANTHER); IPR047574 (PROSITE_PROFILES)	no GO terms	no GO terms
true	[INTERPRO, BLASTED, MAPPED, GO-SLIM]	tr|A0A6P8HCC2|A0A6P8HCC2_ACTTE	Protein MIX23 OS=Actinia tenebrosa OX=6105 GN=LOC116289922 PE=3 SV=1	146	11	9.76178E-105	77.7	1	C:GO:0005758	C:mitochondrial intermembrane space			IPR019171 (PFAM); IPR019171 (PANTHER)	C:GO:0005739; C:GO:0005758	C:mitochondrion; C:mitochondrial intermembrane space
true	[INTERPRO, BLASTED]	tr|A0A913XG59|A0A913XG59_EXADI	nck-associated protein 1 homolog	1119	1	0.0	100.0						IPR019137 (PFAM); IPR019137 (PANTHER); TRANSMEMBRANE (PHOBIUS); NON_CYTOPLASMIC_DOMAIN (PHOBIUS); TRANSMEMBRANE (PHOBIUS); CYTOPLASMIC_DOMAIN (PHOBIUS); NON_CYTOPLASMIC_DOMAIN (PHOBIUS)	P:GO:0000902; P:GO:0016477; P:GO:0030031; P:GO:0030866; P:GO:0048812; C:GO:0031209	P:cell morphogenesis; P:cell migration; P:cell projection assembly; P:cortical actin cytoskeleton organization; P:neuron projection morphogenesis; C:SCAR complex
true	[INTERPRO, BLASTED, MAPPED, GO-SLIM]	XP_031568537.1	Uridylate-specific endoribonuclease OS=Actinia tenebrosa OX=6105 GN=LOC116303190 PE=3 SV=1	290	20	0.0	62.83	4	F:GO:0003723; F:GO:0004521; F:GO:0016829; F:GO:0046872	F:RNA binding; F:RNA endonuclease activity; F:lyase activity; F:metal ion binding	EC:3.1; EC:4	Acting on ester bonds; Lyases	IPR018998 (PFAM); IPR039787 (PANTHER); NON_CYTOPLASMIC_DOMAIN (PHOBIUS); SIGNAL_PEPTIDE (PHOBIUS); SIGNAL_PEPTIDE_H_REGION (PHOBIUS); SIGNAL_PEPTIDE_C_REGION (PHOBIUS); SIGNAL_PEPTIDE_N_REGION (PHOBIUS); IPR018998 (PROSITE_PROFILES); PS51257 (PROSITE_PROFILES); IPR018998 (CDD); SignalP-noTM (SIGNALP_EUK); IPR037227 (SUPERFAMILY)	F:GO:0004521	F:RNA endonuclease activity
true	[INTERPRO, BLASTED, MAPPED, GO-SLIM]	tr|A0A6P8HW80|A0A6P8HW80_ACTTE	poly(U)-specific endoribonuclease-B-like	282	1	4.98E-212	100.0	4	F:GO:0003723; F:GO:0004521; F:GO:0016829; F:GO:0046872	F:RNA binding; F:RNA endonuclease activity; F:lyase activity; F:metal ion binding	EC:3.1; EC:4	Acting on ester bonds; Lyases	IPR018998 (PFAM); IPR039787 (PANTHER); IPR018998 (PROSITE_PROFILES); IPR018998 (CDD); IPR037227 (SUPERFAMILY)	F:GO:0004521	F:RNA endonuclease activity
true	[INTERPRO, BLASTED, MAPPED, GO-SLIM]	XP_031554087.1	arpin-like	237	1	1.77E-169	100.0	1	P:GO:0051126	P:negative regulation of actin nucleation			IPR018889 (PFAM); IPR018889 (PANTHER)	P:GO:0051126	P:negative regulation of actin nucleation
true	[INTERPRO, BLASTED, MAPPED, GO-SLIM]	XP_031569736.1	uncharacterized protein LOC116304185	217	1	3.96E-122	100.0	8	P:GO:0000184; P:GO:0006397; P:GO:0006417; P:GO:0008380; P:GO:0051028; F:GO:0003729; C:GO:0005737; C:GO:0035145	P:nuclear-transcribed mRNA catabolic process, nonsense-mediated decay; P:mRNA processing; P:regulation of translation; P:RNA splicing; P:mRNA transport; F:mRNA binding; C:cytoplasm; C:exon-exon junction complex			IPR018545 (PFAM)	P:GO:0006397; F:GO:0003729; C:GO:0035145	P:mRNA processing; F:mRNA binding; C:exon-exon junction complex
true	[INTERPRO, BLASTED, MAPPED, GO-SLIM]	XP_031550822.1	Endothelin-converting enzyme 1 OS=Exaiptasia diaphana OX=2652724 PE=3 SV=1	750	20	0.0	60.68	4	P:GO:0016485; F:GO:0004222; F:GO:0046872; C:GO:0005886	P:protein processing; F:metalloendopeptidase activity; F:metal ion binding; C:plasma membrane	EC:3.4.24	Acting on peptide bonds (peptidases)	IPR018497 (PRINTS); IPR042089 (G3DSA:1.10.1380.GENE3D); IPR024079 (G3DSA:3.40.390.GENE3D); IPR008753 (PFAM); IPR018497 (PFAM); IPR000718 (PANTHER); TRANSMEMBRANE (PHOBIUS); CYTOPLASMIC_DOMAIN (PHOBIUS); NON_CYTOPLASMIC_DOMAIN (PHOBIUS); IPR000718 (PROSITE_PROFILES); IPR000718 (CDD); SSF55486 (SUPERFAMILY); TMhelix (TMHMM)	P:GO:0006508; P:GO:0016485; F:GO:0004222; F:GO:0008237; C:GO:0005886	P:proteolysis; P:protein processing; F:metalloendopeptidase activity; F:metallopeptidase activity; C:plasma membrane
true	[INTERPRO, BLASTED, MAPPED, GO-SLIM]	XP_031559890.1	Endothelin-converting enzyme 1-like OS=Actinia tenebrosa OX=6105 GN=LOC116296076 PE=3 SV=1	778	20	0.0	73.71	4	P:GO:0016485; F:GO:0004222; F:GO:0046872; C:GO:0005886	P:protein processing; F:metalloendopeptidase activity; F:metal ion binding; C:plasma membrane	EC:3.4.24	Acting on peptide bonds (peptidases)	IPR018497 (PRINTS); IPR042089 (G3DSA:1.10.1380.GENE3D); IPR018497 (PFAM); IPR024079 (G3DSA:3.40.390.GENE3D); IPR008753 (PFAM); IPR000718 (PANTHER); CYTOPLASMIC_DOMAIN (PHOBIUS); NON_CYTOPLASMIC_DOMAIN (PHOBIUS); TRANSMEMBRANE (PHOBIUS); IPR000718 (PROSITE_PROFILES); IPR000718 (CDD); SSF55486 (SUPERFAMILY); TMhelix (TMHMM)	P:GO:0006508; P:GO:0016485; F:GO:0004222; F:GO:0008237; C:GO:0005886	P:proteolysis; P:protein processing; F:metalloendopeptidase activity; F:metallopeptidase activity; C:plasma membrane
true	[INTERPRO, BLASTED, MAPPED, GO-SLIM]	tr|A0A6P8ICM8|A0A6P8ICM8_ACTTE	Endothelin-converting enzyme 1-like OS=Actinia tenebrosa OX=6105 GN=LOC116299028 PE=3 SV=1	736	20	0.0	66.52	4	P:GO:0016485; F:GO:0004222; F:GO:0046872; C:GO:0005886	P:protein processing; F:metalloendopeptidase activity; F:metal ion binding; C:plasma membrane	EC:3.4.24	Acting on peptide bonds (peptidases)	IPR018497 (PRINTS); IPR042089 (G3DSA:1.10.1380.GENE3D); IPR008753 (PFAM); IPR024079 (G3DSA:3.40.390.GENE3D); IPR018497 (PFAM); IPR000718 (PANTHER); SIGNAL_PEPTIDE_C_REGION (PHOBIUS); SIGNAL_PEPTIDE_N_REGION (PHOBIUS); SIGNAL_PEPTIDE_H_REGION (PHOBIUS); NON_CYTOPLASMIC_DOMAIN (PHOBIUS); SIGNAL_PEPTIDE (PHOBIUS); IPR000718 (PROSITE_PROFILES); IPR000718 (CDD); SSF55486 (SUPERFAMILY); TMhelix (TMHMM)	P:GO:0006508; P:GO:0016485; F:GO:0004222; F:GO:0008237; C:GO:0005886	P:proteolysis; P:protein processing; F:metalloendopeptidase activity; F:metallopeptidase activity; C:plasma membrane
true	[INTERPRO, BLASTED, MAPPED, GO-SLIM]	XP_031554434.1	endothelin-converting enzyme 1-like	740	1	0.0	100.0	4	P:GO:0016485; F:GO:0004222; F:GO:0046872; C:GO:0005886	P:protein processing; F:metalloendopeptidase activity; F:metal ion binding; C:plasma membrane	EC:3.4.24	Acting on peptide bonds (peptidases)	IPR018497 (PRINTS); IPR042089 (G3DSA:1.10.1380.GENE3D); IPR008753 (PFAM); IPR018497 (PFAM); IPR024079 (G3DSA:3.40.390.GENE3D); IPR000718 (PANTHER); SIGNAL_PEPTIDE (PHOBIUS); SIGNAL_PEPTIDE_C_REGION (PHOBIUS); SIGNAL_PEPTIDE_H_REGION (PHOBIUS); NON_CYTOPLASMIC_DOMAIN (PHOBIUS); SIGNAL_PEPTIDE_N_REGION (PHOBIUS); IPR000718 (PROSITE_PROFILES); IPR000718 (CDD); SignalP-noTM (SIGNALP_GRAM_NEGATIVE); S…	P:GO:0006508; P:GO:0016485; F:GO:0004222; F:GO:0008237; C:GO:0005886	P:proteolysis; P:protein processing; F:metalloendopeptidase activity; F:metallopeptidase activity; C:plasma membrane
true	[INTERPRO, BLASTED, MAPPED, GO-SLIM]	XP_031556896.1	Endothelin-converting enzyme 1-like OS=Actinia tenebrosa OX=6105 GN=LOC116293591 PE=3 SV=1	742	20	0.0	69.8	4	P:GO:0016485; F:GO:0004222; F:GO:0046872; C:GO:0005886	P:protein processing; F:metalloendopeptidase activity; F:metal ion binding; C:plasma membrane	EC:3.4.24	Acting on peptide bonds (peptidases)	IPR018497 (PRINTS); IPR024079 (G3DSA:3.40.390.GENE3D); IPR042089 (G3DSA:1.10.1380.GENE3D); IPR008753 (PFAM); IPR018497 (PFAM); IPR000718 (PANTHER); NON_CYTOPLASMIC_DOMAIN (PHOBIUS); TRANSMEMBRANE (PHOBIUS); CYTOPLASMIC_DOMAIN (PHOBIUS); IPR000718 (PROSITE_PROFILES); IPR000718 (CDD); SSF55486 (SUPERFAMILY)	P:GO:0006508; P:GO:0016485; F:GO:0004222; F:GO:0008237; C:GO:0005886	P:proteolysis; P:protein processing; F:metalloendopeptidase activity; F:metallopeptidase activity; C:plasma membrane
true	[INTERPRO, BLASTED, MAPPED, GO-SLIM]	tr|A0A6P8I268|A0A6P8I268_ACTTE	Endothelin-converting enzyme 1 OS=Stylophora pistillata OX=50429 GN=ECE1 PE=3 SV=1	456	20	0.0	67.76	4	P:GO:0016485; F:GO:0004222; F:GO:0046872; C:GO:0005886	P:protein processing; F:metalloendopeptidase activity; F:metal ion binding; C:plasma membrane	EC:3.4.24	Acting on peptide bonds (peptidases)	IPR018497 (PRINTS); IPR024079 (G3DSA:3.40.390.GENE3D); IPR018497 (PFAM); IPR008753 (PFAM); IPR042089 (G3DSA:1.10.1380.GENE3D); IPR042089 (G3DSA:1.10.1380.GENE3D); IPR000718 (PANTHER); TRANSMEMBRANE (PHOBIUS); CYTOPLASMIC_DOMAIN (PHOBIUS); NON_CYTOPLASMIC_DOMAIN (PHOBIUS); IPR000718 (PROSITE_PROFILES); IPR000718 (CDD); SSF55486 (SUPERFAMILY); SSF55486 (SUPERFAMILY); TMhelix (TMHMM)	P:GO:0006508; P:GO:0016485; F:GO:0004222; F:GO:0008237; C:GO:0005886	P:proteolysis; P:protein processing; F:metalloendopeptidase activity; F:metallopeptidase activity; C:plasma membrane
true	[INTERPRO, BLASTED, MAPPED, GO-SLIM]	XP_031560408.1	endothelin-converting enzyme homolog, partial	540	1	0.0	100.0	4	P:GO:0016485; F:GO:0004222; F:GO:0046872; C:GO:0005886	P:protein processing; F:metalloendopeptidase activity; F:metal ion binding; C:plasma membrane	EC:3.4.24	Acting on peptide bonds (peptidases)	IPR018497 (PRINTS); IPR024079 (G3DSA:3.40.390.GENE3D); IPR018497 (PFAM); IPR008753 (PFAM); IPR042089 (G3DSA:1.10.1380.GENE3D); IPR000718 (PANTHER); SIGNAL_PEPTIDE (PHOBIUS); NON_CYTOPLASMIC_DOMAIN (PHOBIUS); SIGNAL_PEPTIDE_H_REGION (PHOBIUS); SIGNAL_PEPTIDE_C_REGION (PHOBIUS); SIGNAL_PEPTIDE_N_REGION (PHOBIUS); IPR000718 (PROSITE_PROFILES); IPR000718 (CDD); SSF55486 (SUPERFAMILY)	P:GO:0006508; P:GO:0016485; F:GO:0004222; F:GO:0008237; C:GO:0005886	P:proteolysis; P:protein processing; F:metalloendopeptidase activity; F:metallopeptidase activity; C:plasma membrane
true	[INTERPRO, BLASTED, MAPPED, GO-SLIM]	XP_031563523.1	Endothelin-converting enzyme 1-like OS=Actinia tenebrosa OX=6105 GN=LOC116299037 PE=3 SV=1	747	20	0.0	68.29	4	P:GO:0016485; F:GO:0004222; F:GO:0046872; C:GO:0005886	P:protein processing; F:metalloendopeptidase activity; F:metal ion binding; C:plasma membrane	EC:3.4.24	Acting on peptide bonds (peptidases)	IPR018497 (PRINTS); IPR024079 (G3DSA:3.40.390.GENE3D); IPR008753 (PFAM); IPR042089 (G3DSA:1.10.1380.GENE3D); IPR018497 (PFAM); IPR000718 (PANTHER); SIGNAL_PEPTIDE_H_REGION (PHOBIUS); SIGNAL_PEPTIDE_N_REGION (PHOBIUS); SIGNAL_PEPTIDE (PHOBIUS); SIGNAL_PEPTIDE_C_REGION (PHOBIUS); NON_CYTOPLASMIC_DOMAIN (PHOBIUS); IPR000718 (PROSITE_PROFILES); IPR000718 (CDD); SignalP-noTM (SIGNALP_EUK); SSF55486 (S…	P:GO:0006508; P:GO:0016485; F:GO:0004222; F:GO:0008237; C:GO:0005886	P:proteolysis; P:protein processing; F:metalloendopeptidase activity; F:metallopeptidase activity; C:plasma membrane
true	[INTERPRO, BLASTED, MAPPED, GO-SLIM]	XP_031553864.1	neprilysin-like	763	1	0.0	100.0	4	P:GO:0016485; F:GO:0004222; F:GO:0046872; C:GO:0005886	P:protein processing; F:metalloendopeptidase activity; F:metal ion binding; C:plasma membrane	EC:3.4.24	Acting on peptide bonds (peptidases)	IPR018497 (PRINTS); IPR008753 (PFAM); IPR042089 (G3DSA:1.10.1380.GENE3D); IPR024079 (G3DSA:3.40.390.GENE3D); IPR018497 (PFAM); IPR000718 (PANTHER); TRANSMEMBRANE (PHOBIUS); CYTOPLASMIC_DOMAIN (PHOBIUS); NON_CYTOPLASMIC_DOMAIN (PHOBIUS); IPR000718 (PROSITE_PROFILES); IPR000718 (CDD); SSF55486 (SUPERFAMILY); TMhelix (TMHMM)	P:GO:0006508; P:GO:0016485; F:GO:0004222; F:GO:0008237; C:GO:0005886	P:proteolysis; P:protein processing; F:metalloendopeptidase activity; F:metallopeptidase activity; C:plasma membrane
true	[INTERPRO, BLASTED, MAPPED, GO-SLIM]	tr|A0A6P8IRK7|A0A6P8IRK7_ACTTE	Endothelin-converting enzyme 1-like isoform X2 OS=Actinia tenebrosa OX=6105 GN=LOC116304220 PE=3 SV=1	749	20	0.0	68.25	4	P:GO:0016485; F:GO:0004222; F:GO:0046872; C:GO:0005886	P:protein processing; F:metalloendopeptidase activity; F:metal ion binding; C:plasma membrane	EC:3.4.24	Acting on peptide bonds (peptidases)	IPR018497 (PRINTS); IPR008753 (PFAM); IPR042089 (G3DSA:1.10.1380.GENE3D); IPR018497 (PFAM); IPR024079 (G3DSA:3.40.390.GENE3D); IPR000718 (PANTHER); CYTOPLASMIC_DOMAIN (PHOBIUS); TRANSMEMBRANE (PHOBIUS); NON_CYTOPLASMIC_DOMAIN (PHOBIUS); IPR000718 (PROSITE_PROFILES); IPR000718 (CDD); SSF55486 (SUPERFAMILY); TMhelix (TMHMM)	P:GO:0006508; P:GO:0016485; F:GO:0004222; F:GO:0008237; C:GO:0005886	P:proteolysis; P:protein processing; F:metalloendopeptidase activity; F:metallopeptidase activity; C:plasma membrane
true	[INTERPRO, BLASTED, MAPPED, GO-SLIM]	tr|A0A6P8IYD3|A0A6P8IYD3_ACTTE	endothelin-converting enzyme homolog isoform X1	788	1	0.0	100.0	4	P:GO:0016485; F:GO:0004222; F:GO:0046872; C:GO:0005886	P:protein processing; F:metalloendopeptidase activity; F:metal ion binding; C:plasma membrane	EC:3.4.24	Acting on peptide bonds (peptidases)	IPR018497 (PRINTS); IPR008753 (PFAM); IPR042089 (G3DSA:1.10.1380.GENE3D); IPR018497 (PFAM); IPR024079 (G3DSA:3.40.390.GENE3D); IPR000718 (PANTHER); CYTOPLASMIC_DOMAIN (PHOBIUS); NON_CYTOPLASMIC_DOMAIN (PHOBIUS); TRANSMEMBRANE (PHOBIUS); IPR000718 (PROSITE_PROFILES); IPR000718 (CDD); SSF55486 (SUPERFAMILY); TMhelix (TMHMM)	P:GO:0006508; P:GO:0016485; F:GO:0004222; F:GO:0008237; C:GO:0005886	P:proteolysis; P:protein processing; F:metalloendopeptidase activity; F:metallopeptidase activity; C:plasma membrane
true	[INTERPRO, BLASTED, MAPPED, GO-SLIM]	tr|A0A6P8IE76|A0A6P8IE76_ACTTE	Endothelin-converting enzyme 1-like OS=Actinia tenebrosa OX=6105 GN=LOC116300271 PE=3 SV=1	765	20	0.0	69.07	4	P:GO:0016485; F:GO:0004222; F:GO:0046872; C:GO:0005886	P:protein processing; F:metalloendopeptidase activity; F:metal ion binding; C:plasma membrane	EC:3.4.24	Acting on peptide bonds (peptidases)	IPR018497 (PRINTS); IPR008753 (PFAM); IPR018497 (PFAM); IPR024079 (G3DSA:3.40.390.GENE3D); IPR042089 (G3DSA:1.10.1380.GENE3D); IPR000718 (PANTHER); TRANSMEMBRANE (PHOBIUS); NON_CYTOPLASMIC_DOMAIN (PHOBIUS); CYTOPLASMIC_DOMAIN (PHOBIUS); IPR000718 (PROSITE_PROFILES); IPR000718 (CDD); SignalP-noTM (SIGNALP_EUK); SSF55486 (SUPERFAMILY)	P:GO:0006508; P:GO:0016485; F:GO:0004222; F:GO:0008237; C:GO:0005886	P:proteolysis; P:protein processing; F:metalloendopeptidase activity; F:metallopeptidase activity; C:plasma membrane
true	[INTERPRO, BLASTED, MAPPED, GO-SLIM]	XP_031558288.1	Endothelin-converting enzyme 1-like OS=Actinia tenebrosa OX=6105 GN=LOC116294768 PE=3 SV=1	736	20	0.0	62.34	4	P:GO:0016485; F:GO:0004222; F:GO:0046872; C:GO:0005886	P:protein processing; F:metalloendopeptidase activity; F:metal ion binding; C:plasma membrane	EC:3.4.24	Acting on peptide bonds (peptidases)	IPR018497 (PRINTS); IPR008753 (PFAM); IPR018497 (PFAM); IPR024079 (G3DSA:3.40.390.GENE3D); IPR042089 (G3DSA:1.10.1380.GENE3D); IPR000718 (PANTHER); SIGNAL_PEPTIDE_H_REGION (PHOBIUS); SIGNAL_PEPTIDE_C_REGION (PHOBIUS); SIGNAL_PEPTIDE (PHOBIUS); NON_CYTOPLASMIC_DOMAIN (PHOBIUS); SIGNAL_PEPTIDE_N_REGION (PHOBIUS); IPR000718 (PROSITE_PROFILES); IPR000718 (CDD); SignalP-noTM (SIGNALP_EUK); SignalP-TM …	P:GO:0006508; P:GO:0016485; F:GO:0004222; F:GO:0008237; C:GO:0005886	P:proteolysis; P:protein processing; F:metalloendopeptidase activity; F:metallopeptidase activity; C:plasma membrane
true	[INTERPRO, BLASTED, MAPPED, GO-SLIM]	tr|A0A6P8J499|A0A6P8J499_ACTTE	Endothelin-converting enzyme 1-like OS=Actinia tenebrosa OX=6105 GN=LOC116308221 PE=3 SV=1	407	20	0.0	66.95	4	P:GO:0016485; F:GO:0004222; F:GO:0046872; C:GO:0005886	P:protein processing; F:metalloendopeptidase activity; F:metal ion binding; C:plasma membrane	EC:3.4.24	Acting on peptide bonds (peptidases)	IPR018497 (PRINTS); IPR008753 (PFAM); IPR018497 (PFAM); IPR024079 (G3DSA:3.40.390.GENE3D); IPR000718 (PANTHER); IPR000718 (PROSITE_PROFILES); IPR000718 (CDD); SSF55486 (SUPERFAMILY)	P:GO:0006508; P:GO:0016485; F:GO:0004222; F:GO:0008237; C:GO:0005886	P:proteolysis; P:protein processing; F:metalloendopeptidase activity; F:metallopeptidase activity; C:plasma membrane
true	[INTERPRO, BLASTED, MAPPED, GO-SLIM]	tr|A7RN14|A7RN14_NEMVE	60S ribosomal protein L7a (Fragment) OS=Myxobolus squamalis OX=59785 PE=3 SV=1	263	20	0.0	82.13	9	P:GO:0000470; P:GO:0032922; P:GO:0043153; F:GO:0003677; F:GO:0003723; F:GO:0003904; F:GO:0071949; C:GO:0005634; C:GO:0022625	P:maturation of LSU-rRNA; P:circadian regulation of gene expression; P:entrainment of circadian clock by photoperiod; F:DNA binding; F:RNA binding; F:deoxyribodipyrimidine photo-lyase activity; F:FAD binding; C:nucleus; C:cytosolic large ribosomal subunit	EC:4.1.99.3	deoxyribodipyrimidine photo-lyase	IPR018492 (PRINTS); IPR001921 (PRINTS); G3DSA:3.30.1330.30:FF:000003 (FUNFAM); IPR004038 (PFAM); IPR029064 (G3DSA:3.30.1330.GENE3D); IPR050257 (PANTHER); IPR004037 (PROSITE_PATTERNS); IPR029064 (SUPERFAMILY)	P:GO:0042254; F:GO:0003723; C:GO:1990904	P:ribosome biogenesis; F:RNA binding; C:ribonucleoprotein complex
true	[INTERPRO, BLASTED]	XP_020607594.1	rab GDP dissociation inhibitor alpha-like	444	1	0.0	100.0						IPR018203 (PRINTS); IPR000806 (PRINTS); G3DSA:3.50.50.60:FF:000232 (FUNFAM); G3DSA:3.30.519.10:FF:000005 (FUNFAM); G3DSA:1.10.405.10:FF:000001 (FUNFAM); G3DSA:1.10.405.10 (GENE3D); IPR036188 (G3DSA:3.50.50.GENE3D); G3DSA:3.30.519.10 (GENE3D); IPR018203 (PFAM); IPR018203 (PANTHER); IPR036188 (SUPERFAMILY); IPR036188 (SUPERFAMILY)	P:GO:0007264; P:GO:0015031; P:GO:0016192; F:GO:0005092; F:GO:0005093; C:GO:0005737	P:small GTPase-mediated signal transduction; P:protein transport; P:vesicle-mediated transport; F:GDP-dissociation inhibitor activity; F:Rab GDP-dissociation inhibitor activity; C:cytoplasm
true	[INTERPRO, BLASTED, MAPPED, GO-SLIM]	XP_031564630.1	folate receptor gamma-like	237	1	5.76E-184	100.0	2	F:GO:0038023; C:GO:0009897	F:signaling receptor activity; C:external side of plasma membrane			IPR018143 (PFAM); IPR004269 (PANTHER); SIGNAL_PEPTIDE_C_REGION (PHOBIUS); SIGNAL_PEPTIDE (PHOBIUS); SIGNAL_PEPTIDE_N_REGION (PHOBIUS); NON_CYTOPLASMIC_DOMAIN (PHOBIUS); SIGNAL_PEPTIDE_H_REGION (PHOBIUS); SignalP-noTM (SIGNALP_EUK); TMhelix (TMHMM)	F:GO:0038023; C:GO:0009897	F:signaling receptor activity; C:external side of plasma membrane
true	[INTERPRO, BLASTED, MAPPED, GO-SLIM]	XP_031563985.1	riboflavin-binding protein-like	179	1	1.11E-141	100.0	2	F:GO:0038023; C:GO:0009897	F:signaling receptor activity; C:external side of plasma membrane			IPR018143 (PFAM); IPR004269 (PANTHER)	F:GO:0038023; C:GO:0009897	F:signaling receptor activity; C:external side of plasma membrane
true	[INTERPRO, BLASTED, MAPPED, GO-SLIM]	XP_031574682.1	riboflavin-binding protein-like	102	1	8.95E-77	100.0	2	F:GO:0038023; C:GO:0009897	F:signaling receptor activity; C:external side of plasma membrane			IPR018143 (PFAM); IPR004269 (PANTHER)	F:GO:0038023; C:GO:0009897	F:signaling receptor activity; C:external side of plasma membrane
true	[INTERPRO, BLASTED, MAPPED, GO-SLIM]	tr|A0A6P8HDF0|A0A6P8HDF0_ACTTE	mitochondrial carrier homolog 2-like	311	1	2.13E-223	100.0	1	C:GO:0005741	C:mitochondrial outer membrane			IPR018108 (PFAM); IPR023395 (G3DSA:1.50.40.GENE3D); PTHR10780 (PANTHER); IPR018108 (PROSITE_PROFILES); IPR018108 (PROSITE_PROFILES); IPR023395 (SUPERFAMILY)	no GO terms	no GO terms
true	[INTERPRO, BLASTED]	XP_015767359.1	PREDICTED: mitochondrial carnitine/acylcarnitine carrier protein-like	313	1	2.52E-232	100.0						IPR018108 (PFAM); IPR023395 (G3DSA:1.50.40.GENE3D); IPR050567 (PANTHER); TRANSMEMBRANE (PHOBIUS); NON_CYTOPLASMIC_DOMAIN (PHOBIUS); CYTOPLASMIC_DOMAIN (PHOBIUS); CYTOPLASMIC_DOMAIN (PHOBIUS); TRANSMEMBRANE (PHOBIUS); IPR018108 (PROSITE_PROFILES); IPR018108 (PROSITE_PROFILES); IPR018108 (PROSITE_PROFILES); IPR023395 (SUPERFAMILY); TMhelix (TMHMM); TMhelix (TMHMM); TMhelix (TMHMM)	P:GO:0006810; P:GO:0006839; P:GO:1902603; F:GO:0015227; F:GO:0022857; C:GO:0005740	P:transport; P:mitochondrial transport; P:carnitine transmembrane transport; F:acyl carnitine transmembrane transporter activity; F:transmembrane transporter activity; C:mitochondrial envelope
true	[INTERPRO, BLASTED, MAPPED, ANNOTATED]	tr|A0A6P8HQX1|A0A6P8HQX1_ACTTE	translationally-controlled tumor protein homolog	179	1	1.51E-121	100.0	2	F:GO:0005509; C:GO:0005737	F:calcium ion binding; C:cytoplasm			IPR018105 (PRINTS); IPR011323 (G3DSA:2.170.150.GENE3D); IPR018105 (PFAM); IPR018105 (PANTHER); IPR018103 (PROSITE_PATTERNS); IPR034737 (PROSITE_PROFILES); IPR011057 (SUPERFAMILY)	F:GO:0005509; C:GO:0005737	F:calcium ion binding; C:cytoplasm
true	[INTERPRO, BLASTED, MAPPED, GO-SLIM]	tr|A0A6P8IFP3|A0A6P8IFP3_ACTTE	catalase-like	509	1	0.0	100.0	8	P:GO:0042542; P:GO:0042744; P:GO:0098869; F:GO:0004096; F:GO:0020037; F:GO:0046872; C:GO:0005739; C:GO:0005777	P:response to hydrogen peroxide; P:hydrogen peroxide catabolic process; P:cellular oxidant detoxification; F:catalase activity; F:heme binding; F:metal ion binding; C:mitochondrion; C:peroxisome	EC:1.11.1.6	catalase	IPR018028 (PRINTS); G3DSA:2.40.180.10:FF:000001 (FUNFAM); IPR011614 (SMART); G3DSA:2.40.180.10 (GENE3D); IPR011614 (PFAM); IPR010582 (PFAM); IPR024711 (PIRSF); PIRSR000296-1 (PIRSR); PIRSR038928-1 (PIRSR); PIRSR038927-2 (PIRSR); PIRSR038927-3 (PIRSR); PIRSR038928-2 (PIRSR); PIRSR000296-2 (PIRSR); PIRSR038927-1 (PIRSR); IPR018028 (PANTHER); IPR024708 (PROSITE_PATTERNS); IPR002226 (PROSITE_PATTERNS…	P:GO:0006979; P:GO:0042542; P:GO:0042744; F:GO:0004096; F:GO:0020037; C:GO:0005737; C:GO:0005739; C:GO:0005777	P:response to oxidative stress; P:response to hydrogen peroxide; P:hydrogen peroxide catabolic process; F:catalase activity; F:heme binding; C:cytoplasm; C:mitochondrion; C:peroxisome
true	[INTERPRO, BLASTED, MAPPED, GO-SLIM]	XP_031550112.1	T-complex protein 1 subunit delta-like	537	1	0.0	100.0	6	P:GO:0006457; F:GO:0005524; F:GO:0016887; F:GO:0051082; F:GO:0140662; C:GO:0005737	P:protein folding; F:ATP binding; F:ATP hydrolysis activity; F:unfolded protein binding; F:ATP-dependent protein folding chaperone; C:cytoplasm	EC:3.6.1.15	nucleoside-triphosphate phosphatase	IPR017998 (PRINTS); G3DSA:3.50.7.10:FF:000010 (FUNFAM); IPR053374 (NCBIFAM); IPR027410 (G3DSA:3.30.260.GENE3D); IPR027409 (G3DSA:3.50.7.GENE3D); IPR027413 (G3DSA:1.10.560.GENE3D); IPR054827 (NCBIFAM); IPR012717 (NCBIFAM); IPR002423 (PFAM); IPR017998 (PANTHER); IPR002194 (PROSITE_PATTERNS); IPR002194 (PROSITE_PATTERNS); IPR002194 (PROSITE_PATTERNS); IPR012717 (CDD); IPR027409 (SUPERFAMILY); IPR027…	P:GO:0006457; F:GO:0005524; F:GO:0016887; F:GO:0051082; F:GO:0140662	P:protein folding; F:ATP binding; F:ATP hydrolysis activity; F:unfolded protein binding; F:ATP-dependent protein folding chaperone
true	[INTERPRO, BLASTED, MAPPED, GO-SLIM]	tr|A0A6P8H3E5|A0A6P8H3E5_ACTTE	T-complex protein 1 subunit alpha-like	559	1	0.0	100.0	6	P:GO:0006457; F:GO:0005524; F:GO:0016887; F:GO:0051082; F:GO:0140662; C:GO:0005737	P:protein folding; F:ATP binding; F:ATP hydrolysis activity; F:unfolded protein binding; F:ATP-dependent protein folding chaperone; C:cytoplasm	EC:3.6.1.15	nucleoside-triphosphate phosphatase	IPR017998 (PRINTS); G3DSA:3.50.7.10:FF:000009 (FUNFAM); G3DSA:1.10.560.10:FF:000070 (FUNFAM); G3DSA:3.30.260.10:FF:000022 (FUNFAM); IPR054827 (NCBIFAM); IPR027410 (G3DSA:3.30.260.GENE3D); IPR002423 (PFAM); IPR053374 (NCBIFAM); IPR012715 (NCBIFAM); IPR027413 (G3DSA:1.10.560.GENE3D); IPR027409 (G3DSA:3.50.7.GENE3D); IPR017998 (PANTHER); IPR002194 (PROSITE_PATTERNS); IPR002194 (PROSITE_PATTERNS); IP…	P:GO:0006457; F:GO:0005524; F:GO:0016887; F:GO:0051082; F:GO:0140662	P:protein folding; F:ATP binding; F:ATP hydrolysis activity; F:unfolded protein binding; F:ATP-dependent protein folding chaperone
true	[INTERPRO, BLASTED, MAPPED, GO-SLIM]	tr|A0A6P8HB09|A0A6P8HB09_ACTTE	T-complex protein 1 subunit theta-like	543	1	0.0	100.0	6	P:GO:0006457; F:GO:0005524; F:GO:0016887; F:GO:0051082; F:GO:0140662; C:GO:0005737	P:protein folding; F:ATP binding; F:ATP hydrolysis activity; F:unfolded protein binding; F:ATP-dependent protein folding chaperone; C:cytoplasm	EC:3.6.1.15	nucleoside-triphosphate phosphatase	IPR017998 (PRINTS); G3DSA:3.50.7.10:FF:000008 (FUNFAM); IPR027413 (G3DSA:1.10.560.GENE3D); IPR002423 (PFAM); IPR027410 (G3DSA:3.30.260.GENE3D); IPR027409 (G3DSA:3.50.7.GENE3D); IPR012721 (NCBIFAM); IPR017998 (PANTHER); IPR002194 (PROSITE_PATTERNS); IPR002194 (PROSITE_PATTERNS); IPR012721 (CDD); IPR027410 (SUPERFAMILY); IPR027413 (SUPERFAMILY); IPR027409 (SUPERFAMILY)	P:GO:0006457; F:GO:0005524; F:GO:0016887; F:GO:0051082; F:GO:0140662	P:protein folding; F:ATP binding; F:ATP hydrolysis activity; F:unfolded protein binding; F:ATP-dependent protein folding chaperone
true	[INTERPRO, BLASTED, MAPPED, GO-SLIM]	XP_031553260.1	T-complex protein 1 subunit zeta-like	531	1	0.0	100.0	6	P:GO:0006457; F:GO:0005524; F:GO:0016887; F:GO:0051082; F:GO:0140662; C:GO:0005737	P:protein folding; F:ATP binding; F:ATP hydrolysis activity; F:unfolded protein binding; F:ATP-dependent protein folding chaperone; C:cytoplasm	EC:3.6.1.15	nucleoside-triphosphate phosphatase	IPR017998 (PRINTS); G3DSA:3.30.260.10:FF:000017 (FUNFAM); G3DSA:3.50.7.10:FF:000004 (FUNFAM); G3DSA:1.10.560.10:FF:000022 (FUNFAM); G3DSA:3.30.260.10:FF:000029 (FUNFAM); G3DSA:1.10.560.10:FF:000038 (FUNFAM); IPR027413 (G3DSA:1.10.560.GENE3D); IPR027409 (G3DSA:3.50.7.GENE3D); IPR027410 (G3DSA:3.30.260.GENE3D); IPR053374 (NCBIFAM); IPR002423 (PFAM); IPR012722 (NCBIFAM); IPR017998 (PANTHER); IPR0021…	P:GO:0006457; F:GO:0005524; F:GO:0016887; F:GO:0051082; F:GO:0140662	P:protein folding; F:ATP binding; F:ATP hydrolysis activity; F:unfolded protein binding; F:ATP-dependent protein folding chaperone
true	[INTERPRO, BLASTED, MAPPED, GO-SLIM]	tr|A0A6P8I3I3|A0A6P8I3I3_ACTTE	T-complex protein 1 subunit epsilon-like	546	1	0.0	100.0	6	P:GO:0006457; F:GO:0005524; F:GO:0016887; F:GO:0051082; F:GO:0140662; C:GO:0005832	P:protein folding; F:ATP binding; F:ATP hydrolysis activity; F:unfolded protein binding; F:ATP-dependent protein folding chaperone; C:chaperonin-containing T-complex	EC:3.6.1.15	nucleoside-triphosphate phosphatase	IPR017998 (PRINTS); G3DSA:1.10.560.10:FF:000053 (FUNFAM); G3DSA:1.10.560.10:FF:000049 (FUNFAM); G3DSA:3.50.7.10:FF:000003 (FUNFAM); IPR027410 (G3DSA:3.30.260.GENE3D); IPR027413 (G3DSA:1.10.560.GENE3D); IPR053374 (NCBIFAM); IPR012718 (NCBIFAM); IPR054827 (NCBIFAM); IPR027409 (G3DSA:3.50.7.GENE3D); IPR002423 (PFAM); IPR017998 (PANTHER); IPR002194 (PROSITE_PATTERNS); IPR002194 (PROSITE_PATTERNS); IP…	P:GO:0006457; F:GO:0005524; F:GO:0016887; F:GO:0051082; F:GO:0140662	P:protein folding; F:ATP binding; F:ATP hydrolysis activity; F:unfolded protein binding; F:ATP-dependent protein folding chaperone
true	[INTERPRO, BLASTED, MAPPED, GO-SLIM]	tr|A0A6P8IC48|A0A6P8IC48_ACTTE	integumentary mucin C.1-like	184	1	8.72E-146	100.0	1	C:GO:0005615	C:extracellular space			IPR017994 (PRINTS); IPR000519 (SMART); IPR000519 (PFAM); IPR044913 (G3DSA:4.10.110.GENE3D); IPR017994 (PANTHER); NON_CYTOPLASMIC_DOMAIN (PHOBIUS); SIGNAL_PEPTIDE (PHOBIUS); SIGNAL_PEPTIDE_H_REGION (PHOBIUS); SIGNAL_PEPTIDE_N_REGION (PHOBIUS); SIGNAL_PEPTIDE_C_REGION (PHOBIUS); IPR000519 (PROSITE_PROFILES); IPR000519 (PROSITE_PROFILES); IPR000519 (PROSITE_PROFILES); IPR000519 (CDD); IPR000519 (CDD…	C:GO:0005615	C:extracellular space
true	[INTERPRO, BLASTED, MAPPED, GO-SLIM]	CAH3147249.1	unnamed protein product	160	1	1.71E-86	100.0	1	C:GO:0005615	C:extracellular space			IPR017994 (PRINTS); G3DSA:4.10.110.10:FF:000006 (FUNFAM); IPR000519 (SMART); IPR044913 (G3DSA:4.10.110.GENE3D); IPR000519 (PFAM); IPR044913 (G3DSA:4.10.110.GENE3D); IPR017994 (PANTHER); SIGNAL_PEPTIDE (PHOBIUS); SIGNAL_PEPTIDE_H_REGION (PHOBIUS); NON_CYTOPLASMIC_DOMAIN (PHOBIUS); SIGNAL_PEPTIDE_N_REGION (PHOBIUS); SIGNAL_PEPTIDE_C_REGION (PHOBIUS); IPR000519 (PROSITE_PROFILES); IPR000519 (PROSITE…	C:GO:0005615	C:extracellular space
true	[INTERPRO, BLASTED, MAPPED, GO-SLIM]	tr|A0A6P8IY78|A0A6P8IY78_ACTTE	trefoil factor 2-like	171	1	4.9E-89	100.0	1	C:GO:0005615	C:extracellular space			IPR017994 (PRINTS); G3DSA:4.10.110.10:FF:000006 (FUNFAM); IPR000519 (SMART); IPR000519 (PFAM); IPR044913 (G3DSA:4.10.110.GENE3D); IPR044913 (G3DSA:4.10.110.GENE3D); IPR017994 (PANTHER); IPR017957 (PROSITE_PATTERNS); NON_CYTOPLASMIC_DOMAIN (PHOBIUS); SIGNAL_PEPTIDE_H_REGION (PHOBIUS); SIGNAL_PEPTIDE (PHOBIUS); SIGNAL_PEPTIDE_C_REGION (PHOBIUS); SIGNAL_PEPTIDE_N_REGION (PHOBIUS); IPR000519 (PROSITE…	C:GO:0005615	C:extracellular space
true	[INTERPRO, BLASTED]	tr|A0A6P8ING5|A0A6P8ING5_ACTTE	COMM domain-containing protein 9-like	199	1	1.26E-132	100.0						IPR017920 (PFAM); IPR048676 (PFAM); IPR037360 (PANTHER); IPR017920 (PROSITE_PROFILES)	no GO terms	no GO terms
true	[INTERPRO, BLASTED, MAPPED, ANNOTATED]	XP_031552226.1	phosphoinositide 3-kinase adapter protein 1-like	394	1	1.71E-280	100.0	1	F:GO:0005102	F:signaling receptor binding			IPR017893 (SMART); IPR017893 (PFAM); IPR052446 (PANTHER); IPR017893 (PROSITE_PROFILES)	F:GO:0005102	F:signaling receptor binding
true	[INTERPRO, BLASTED, MAPPED, GO-SLIM]	tr|A0AAD9Q8Y3|A0AAD9Q8Y3_ACRCE	putative tRNA N6-adenosine threonylcarbamoyltransferase	337	1	3.12E-245	100.0	6	P:GO:0002949; F:GO:0016747; F:GO:0046872; C:GO:0000408; C:GO:0005634; C:GO:0005737	P:tRNA threonylcarbamoyladenosine modification; F:acyltransferase activity, transferring groups other than amino-acyl groups; F:metal ion binding; C:EKC/KEOPS complex; C:nucleus; C:cytoplasm	EC:2.3.1	Acyltransferases	IPR017861 (PRINTS); G3DSA:3.30.420.40:FF:000295 (FUNFAM); G3DSA:3.30.420.40:FF:000038 (FUNFAM); IPR017861 (NCBIFAM); G3DSA:3.30.420.40 (GENE3D); G3DSA:3.30.420.40 (GENE3D); IPR000905 (PFAM); TIGR03722 (NCBIFAM); IPR000905 (PANTHER); IPR017860 (PROSITE_PATTERNS); IPR034680 (HAMAP); IPR043129 (SUPERFAMILY)	P:GO:0002949; C:GO:0000408; C:GO:0005737	P:tRNA threonylcarbamoyladenosine modification; C:EKC/KEOPS complex; C:cytoplasm
true	[INTERPRO, BLASTED, MAPPED, GO-SLIM]	tr|A0A6P8GWB3|A0A6P8GWB3_ACTTE	alkaline phosphatase-like	97	1	5.6E-62	100.0	2	F:GO:0004035; F:GO:0046872	F:alkaline phosphatase activity; F:metal ion binding	EC:3.1.3.1	alkaline phosphatase	IPR017850 (G3DSA:3.40.720.GENE3D); IPR001952 (PFAM); PIRSR601952-2 (PIRSR); IPR001952 (PANTHER); SIGNAL_PEPTIDE_N_REGION (PHOBIUS); SIGNAL_PEPTIDE_C_REGION (PHOBIUS); SIGNAL_PEPTIDE (PHOBIUS); NON_CYTOPLASMIC_DOMAIN (PHOBIUS); SIGNAL_PEPTIDE_H_REGION (PHOBIUS); SignalP-TM (SIGNALP_GRAM_POSITIVE); SignalP-noTM (SIGNALP_EUK); IPR017850 (SUPERFAMILY)	P:GO:0016311; F:GO:0004035; F:GO:0016791	P:dephosphorylation; F:alkaline phosphatase activity; F:phosphatase activity
true	[INTERPRO, BLASTED, MAPPED, GO-SLIM]	tr|A0A6P8H8C9|A0A6P8H8C9_ACTTE	uncharacterized protein LOC116286353	1142	1	0.0	100.0	2	F:GO:0008484; C:GO:0016020	F:sulfuric ester hydrolase activity; C:membrane	EC:3.1.6	Acting on ester bonds	IPR017850 (G3DSA:3.40.720.GENE3D); IPR000917 (PFAM); G3DSA:3.30.1120.10 (GENE3D); PIRSR635626-2 (PIRSR); PIRSR005091-1 (PIRSR); PIRSR005091-3 (PIRSR); IPR047115 (PANTHER); SIGNAL_PEPTIDE_N_REGION (PHOBIUS); CYTOPLASMIC_DOMAIN (PHOBIUS); NON_CYTOPLASMIC_DOMAIN (PHOBIUS); SIGNAL_PEPTIDE_C_REGION (PHOBIUS); SIGNAL_PEPTIDE_H_REGION (PHOBIUS); TRANSMEMBRANE (PHOBIUS); SIGNAL_PEPTIDE (PHOBIUS); cd16029…	F:GO:0008484	F:sulfuric ester hydrolase activity
true	[INTERPRO, BLASTED, MAPPED, ANNOTATED]	XP_031562273.1	uncharacterized protein LOC116298068	190	1	1.66E-103	100.0	1	C:GO:0031083	C:BLOC-1 complex			IPR017245 (PFAM); IPR017245 (PANTHER)	C:GO:0031083	C:BLOC-1 complex
true	[INTERPRO, BLASTED, MAPPED, GO-SLIM]	XP_031569440.1	arginyl-tRNA--protein transferase 1-like	423	1	0.0	100.0	2	F:GO:0004057; C:GO:0005737	F:arginyl-tRNA--protein transferase activity; C:cytoplasm	EC:2.3.2.8	arginyltransferase	IPR017137 (PIRSF); IPR007472 (PFAM); IPR007471 (PFAM); IPR030700 (PANTHER)	P:GO:0016598; F:GO:0004057; C:GO:0005737	P:protein arginylation; F:arginyl-tRNA--protein transferase activity; C:cytoplasm
true	[INTERPRO, BLASTED, MAPPED, GO-SLIM]	tr|A0A6P8HUR7|A0A6P8HUR7_ACTTE	protein transport protein Sec61 subunit beta-like	95	1	3.56E-55	100.0	2	P:GO:0006886; C:GO:0005784	P:intracellular protein transport; C:Sec61 translocon complex			IPR016482 (PFAM); IPR030671 (PIRSF); IPR030671 (PANTHER); TRANSMEMBRANE (PHOBIUS); NON_CYTOPLASMIC_DOMAIN (PHOBIUS); CYTOPLASMIC_DOMAIN (PHOBIUS); TMhelix (TMHMM)	P:GO:0006886; C:GO:0005784	P:intracellular protein transport; C:Sec61 translocon complex
true	[INTERPRO, BLASTED, MAPPED, GO-SLIM]	XP_031559800.1	alpha-L-fucosidase-like	453	1	0.0	100.0	4	P:GO:0006004; P:GO:0016139; F:GO:0004560; C:GO:0005764	P:fucose metabolic process; P:glycoside catabolic process; F:alpha-L-fucosidase activity; C:lysosome	EC:3.2.1.51	alpha-L-fucosidase	IPR016286 (PRINTS); G3DSA:2.60.40.1180:FF:000013 (FUNFAM); G3DSA:3.20.20.80:FF:000027 (FUNFAM); IPR000933 (SMART); G3DSA:3.20.20.80 (GENE3D); IPR013780 (G3DSA:2.60.40.GENE3D); IPR000933 (PFAM); IPR031919 (PFAM); IPR016286 (PIRSF); PIRSR001092-1 (PIRSR); IPR000933 (PANTHER); NON_CYTOPLASMIC_DOMAIN (PHOBIUS); TRANSMEMBRANE (PHOBIUS); NON_CYTOPLASMIC_DOMAIN (PHOBIUS); CYTOPLASMIC_DOMAIN (PHOBIUS); T…	P:GO:0005975; P:GO:0006004; P:GO:0016139; F:GO:0004560; C:GO:0005764	P:carbohydrate metabolic process; P:fucose metabolic process; P:glycoside catabolic process; F:alpha-L-fucosidase activity; C:lysosome
true	[INTERPRO, BLASTED, MAPPED, GO-SLIM]	tr|A0A6P8IKQ8|A0A6P8IKQ8_ACTTE	FAD-linked oxidoreductase DDB_G0289697-like	444	1	0.0	100.0	2	F:GO:0016491; F:GO:0071949	F:oxidoreductase activity; F:FAD binding	EC:1	Oxidoreductases	IPR016169 (G3DSA:3.30.465.GENE3D); IPR012951 (PFAM); IPR016167 (G3DSA:3.30.43.GENE3D); G3DSA:3.40.462.20 (GENE3D); IPR006094 (PFAM); IPR050416 (PANTHER); IPR016166 (PROSITE_PROFILES); IPR036318 (SUPERFAMILY)	F:GO:0016491; F:GO:0050660; F:GO:0071949	F:oxidoreductase activity; F:flavin adenine dinucleotide binding; F:FAD binding
true	[INTERPRO, BLASTED]	KAK3740925.1	hypothetical protein QZH41_006093	276	1	7.84E-197	100.0						IPR016163 (G3DSA:3.40.309.GENE3D); IPR015590 (PFAM); IPR016162 (G3DSA:3.40.605.GENE3D); IPR016162 (G3DSA:3.40.605.GENE3D); PIRSR036492-1 (PIRSR); PIRSR036489-3 (PIRSR); PIRSR617656-1 (PIRSR); PIRSR000197-1 (PIRSR); IPR050485 (PANTHER); IPR016160 (PROSITE_PATTERNS); IPR016161 (SUPERFAMILY)	P:GO:0010133; F:GO:0003842; F:GO:0016491; F:GO:0016620; C:GO:0005759	P:proline catabolic process to glutamate; F:1-pyrroline-5-carboxylate dehydrogenase activity; F:oxidoreductase activity; F:oxidoreductase activity, acting on the aldehyde or oxo group of donors, NAD or NADP as acceptor; C:mitochondrial matrix
true	[INTERPRO, BLASTED, MAPPED, GO-SLIM]	KAJ7392643.1	Ubiquitin-fold modifier-conjugating enzyme 1 OS=Desmophyllum pertusum OX=174260 GN=UFC1 PE=3 SV=1	111	14	7.37624E-80	91.38	5	P:GO:0034976; P:GO:0061709; P:GO:1990592; F:GO:0061657; C:GO:0005737	P:response to endoplasmic reticulum stress; P:reticulophagy; P:protein K69-linked ufmylation; F:UFM1 conjugating enzyme activity; C:cytoplasm	EC:2.3.2	Acyltransferases	IPR016135 (G3DSA:3.10.110.GENE3D); IPR014806 (PFAM); IPR014806 (PANTHER); IPR016135 (SUPERFAMILY)	P:GO:0071569; P:GO:1990592; F:GO:0061657; F:GO:0071568; C:GO:0005737	P:protein ufmylation; P:protein K69-linked ufmylation; F:UFM1 conjugating enzyme activity; F:UFM1 transferase activity; C:cytoplasm
true	[INTERPRO, BLASTED, MAPPED, ANNOTATED]	tr|A0A6P8HMV9|A0A6P8HMV9_ACTTE	CD59 glycoprotein-like	115	1	3.21E-74	100.0	1	C:GO:0016020	C:membrane			IPR016054 (SMART); IPR045860 (G3DSA:2.10.60.GENE3D); PTHR10036 (PANTHER); SIGNAL_PEPTIDE (PHOBIUS); TRANSMEMBRANE (PHOBIUS); CYTOPLASMIC_DOMAIN (PHOBIUS); SIGNAL_PEPTIDE_H_REGION (PHOBIUS); SIGNAL_PEPTIDE_N_REGION (PHOBIUS); NON_CYTOPLASMIC_DOMAIN (PHOBIUS); SIGNAL_PEPTIDE_C_REGION (PHOBIUS); SignalP-noTM (SIGNALP_EUK); IPR045860 (SUPERFAMILY); TMhelix (TMHMM); TMhelix (TMHMM)	no GO terms	no GO terms
true	[INTERPRO, BLASTED, MAPPED, GO-SLIM]	tr|A0A913Y593|A0A913Y593_EXADI	GDNF/GAS1 domain-containing protein OS=Exaiptasia diaphana OX=2652724 PE=4 SV=1	266	13	0.0	61.54	2	P:GO:0051726; C:GO:0005886	P:regulation of cell cycle; C:plasma membrane			IPR016017 (PFAM); IPR039596 (PANTHER); NON_CYTOPLASMIC_DOMAIN (PHOBIUS); SIGNAL_PEPTIDE_N_REGION (PHOBIUS); SIGNAL_PEPTIDE_H_REGION (PHOBIUS); SIGNAL_PEPTIDE_C_REGION (PHOBIUS); SIGNAL_PEPTIDE (PHOBIUS); SignalP-noTM (SIGNALP_EUK)	P:GO:0051726	P:regulation of cell cycle
true	[INTERPRO, BLASTED]	CAH3147609.1	unnamed protein product	471	1	0.0	100.0						IPR015943 (G3DSA:2.130.10.GENE3D); IPR008826 (PFAM); IPR008826 (PANTHER); SSF75011 (SUPERFAMILY)	F:GO:0005515; F:GO:0008430	F:protein binding; F:selenium binding
true	[INTERPRO, BLASTED, MAPPED, GO-SLIM]	tr|A0A6P8IAS4|A0A6P8IAS4_ACTTE	uncharacterized protein LOC116299739	220	1	2.16E-157	100.0	2	C:GO:0042151; C:GO:0044218	C:nematocyst; C:other organism cell membrane			IPR015926 (G3DSA:2.60.270.GENE3D); SIGNAL_PEPTIDE_H_REGION (PHOBIUS); SIGNAL_PEPTIDE_N_REGION (PHOBIUS); NON_CYTOPLASMIC_DOMAIN (PHOBIUS); SIGNAL_PEPTIDE (PHOBIUS); SIGNAL_PEPTIDE_C_REGION (PHOBIUS); SignalP-noTM (SIGNALP_EUK)	no GO terms	no GO terms
true	[INTERPRO, BLASTED, MAPPED, GO-SLIM]	tr|A0A6P8HP75|A0A6P8HP75_ACTTE	uncharacterized protein LOC116291402	260	1	4.75E-199	100.0	2	C:GO:0042151; C:GO:0044218	C:nematocyst; C:other organism cell membrane			IPR015926 (G3DSA:2.60.270.GENE3D); IPR050677 (PANTHER); IPR015926 (SUPERFAMILY)	no GO terms	no GO terms
true	[INTERPRO, BLASTED]	XP_044167121.1	DELTA-thalatoxin-Avl1a-like	251	1	3.41E-174	100.0						IPR015926 (G3DSA:2.60.270.GENE3D); IPR009104 (PFAM); SIGNAL_PEPTIDE (PHOBIUS); SIGNAL_PEPTIDE_N_REGION (PHOBIUS); SIGNAL_PEPTIDE_C_REGION (PHOBIUS); SIGNAL_PEPTIDE_H_REGION (PHOBIUS); NON_CYTOPLASMIC_DOMAIN (PHOBIUS); SignalP-TM (SIGNALP_EUK); SignalP-TM (SIGNALP_GRAM_POSITIVE); IPR015926 (SUPERFAMILY); TMhelix (TMHMM)	P:GO:0006812; P:GO:0046931; P:GO:0051715; F:GO:0015267; C:GO:0046930	P:monoatomic cation transport; P:pore complex assembly; P:cytolysis in another organism; F:channel activity; C:pore complex
true	[INTERPRO, BLASTED, MAPPED, GO-SLIM]	tr|A0A6P8IQR9|A0A6P8IQR9_ACTTE	caspase-3-like isoform X3	343	1	1.49E-246	100.0	2	P:GO:0006508; F:GO:0004197	P:proteolysis; F:cysteine-type endopeptidase activity	EC:3.4.22	Acting on peptide bonds (peptidases)	IPR015917 (PRINTS); IPR015917 (SMART); G3DSA:3.40.50.1460 (GENE3D); IPR011600 (PFAM); PIRSF038001 (PIRSF); IPR002398 (PANTHER); IPR033139 (PROSITE_PATTERNS); IPR001309 (PROSITE_PROFILES); IPR002138 (PROSITE_PROFILES); IPR015917 (CDD); IPR029030 (SUPERFAMILY)	P:GO:0006508; F:GO:0004197; F:GO:0008234	P:proteolysis; F:cysteine-type endopeptidase activity; F:cysteine-type peptidase activity
true	[INTERPRO, BLASTED, MAPPED, GO-SLIM]	tr|A0A6P8H7R6|A0A6P8H7R6_ACTTE	caspase-3-like	401	1	4.85E-295	100.0	2	P:GO:0006508; F:GO:0004197	P:proteolysis; F:cysteine-type endopeptidase activity	EC:3.4.22	Acting on peptide bonds (peptidases)	IPR015917 (PRINTS); IPR015917 (SMART); G3DSA:3.40.50.1460 (GENE3D); IPR011600 (PFAM); G3DSA:3.30.70.1470 (GENE3D); IPR052039 (PANTHER); IPR033139 (PROSITE_PATTERNS); IPR002138 (PROSITE_PROFILES); IPR001309 (PROSITE_PROFILES); IPR029030 (SUPERFAMILY)	P:GO:0006508; F:GO:0004197; F:GO:0008234	P:proteolysis; F:cysteine-type endopeptidase activity; F:cysteine-type peptidase activity
true	[INTERPRO, BLASTED, MAPPED, GO-SLIM]	tr|A0A6P8IR53|A0A6P8IR53_ACTTE	Caspase 3 OS=Paramuricea clavata OX=317549 GN=PACLA_8A040398 PE=3 SV=1	411	20	0.0	74.37	3	P:GO:0006508; P:GO:0042981; F:GO:0004197	P:proteolysis; P:regulation of apoptotic process; F:cysteine-type endopeptidase activity	EC:3.4.22	Acting on peptide bonds (peptidases)	IPR015917 (PRINTS); IPR001315 (SMART); IPR015917 (SMART); G3DSA:3.40.50.1460 (GENE3D); IPR011029 (G3DSA:1.10.533.GENE3D); IPR011600 (PFAM); IPR001315 (PFAM); PIRSF038001 (PIRSF); IPR002398 (PANTHER); IPR033139 (PROSITE_PATTERNS); IPR002138 (PROSITE_PROFILES); IPR001309 (PROSITE_PROFILES); IPR001315 (PROSITE_PROFILES); cd01671 (CDD); IPR015917 (CDD); IPR029030 (SUPERFAMILY); IPR011029 (SUPERFAMILY)	P:GO:0006508; P:GO:0042981; F:GO:0004197; F:GO:0008234	P:proteolysis; P:regulation of apoptotic process; F:cysteine-type endopeptidase activity; F:cysteine-type peptidase activity
true	[INTERPRO, BLASTED, MAPPED, GO-SLIM]	KAK3729191.1	Caspase 3 OS=Paramuricea clavata OX=317549 GN=PACLA_8A040398 PE=3 SV=1	415	20	0.0	73.24	3	P:GO:0006508; P:GO:0042981; F:GO:0004197	P:proteolysis; P:regulation of apoptotic process; F:cysteine-type endopeptidase activity	EC:3.4.22	Acting on peptide bonds (peptidases)	IPR015917 (PRINTS); G3DSA:3.40.50.1460:FF:000073 (FUNFAM); IPR001315 (SMART); IPR015917 (SMART); IPR011029 (G3DSA:1.10.533.GENE3D); IPR001315 (PFAM); G3DSA:3.40.50.1460 (GENE3D); IPR011600 (PFAM); PIRSF038001 (PIRSF); IPR002398 (PANTHER); IPR033139 (PROSITE_PATTERNS); IPR001309 (PROSITE_PROFILES); IPR002138 (PROSITE_PROFILES); IPR001315 (PROSITE_PROFILES); cd01671 (CDD); IPR015917 (CDD); IPR01102…	P:GO:0006508; P:GO:0042981; F:GO:0004197; F:GO:0008234	P:proteolysis; P:regulation of apoptotic process; F:cysteine-type endopeptidase activity; F:cysteine-type peptidase activity
true	[INTERPRO, BLASTED, MAPPED, GO-SLIM]	tr|A0A6P8J0G4|A0A6P8J0G4_ACTTE	caspase-3-like	309	1	1.15E-226	100.0	2	P:GO:0006508; F:GO:0004197	P:proteolysis; F:cysteine-type endopeptidase activity	EC:3.4.22	Acting on peptide bonds (peptidases)	IPR015917 (PRINTS); G3DSA:3.40.50.1460:FF:000024 (FUNFAM); IPR015917 (SMART); G3DSA:3.40.50.1460 (GENE3D); IPR011600 (PFAM); PIRSF038001 (PIRSF); IPR002398 (PANTHER); IPR033139 (PROSITE_PATTERNS); IPR002138 (PROSITE_PROFILES); IPR001309 (PROSITE_PROFILES); IPR015917 (CDD); IPR029030 (SUPERFAMILY)	P:GO:0006508; F:GO:0004197; F:GO:0008234	P:proteolysis; F:cysteine-type endopeptidase activity; F:cysteine-type peptidase activity
true	[INTERPRO, BLASTED, MAPPED, GO-SLIM]	tr|A0A6P8I241|A0A6P8I241_ACTTE	caspase-8-like	522	1	0.0	100.0	4	P:GO:0006508; P:GO:0042981; P:GO:0051604; F:GO:0004197	P:proteolysis; P:regulation of apoptotic process; P:protein maturation; F:cysteine-type endopeptidase activity	EC:3.4.22	Acting on peptide bonds (peptidases)	IPR015917 (PRINTS); G3DSA:3.40.50.1460:FF:000008 (FUNFAM); IPR015917 (SMART); IPR001875 (SMART); IPR011029 (G3DSA:1.10.533.GENE3D); IPR001875 (PFAM); G3DSA:3.40.50.1460 (GENE3D); IPR011029 (G3DSA:1.10.533.GENE3D); IPR011600 (PFAM); PTHR48169 (PANTHER); IPR016129 (PROSITE_PATTERNS); IPR033139 (PROSITE_PATTERNS); IPR001875 (PROSITE_PROFILES); IPR001309 (PROSITE_PROFILES); IPR001875 (PROSITE_PROFILE…	P:GO:0006508; P:GO:0042981; F:GO:0004197; F:GO:0005515; F:GO:0008234	P:proteolysis; P:regulation of apoptotic process; F:cysteine-type endopeptidase activity; F:protein binding; F:cysteine-type peptidase activity
true	[INTERPRO, BLASTED, MAPPED, GO-SLIM]	XP_031561639.1	caspase-3-like	432	1	2.22E-309	100.0	3	P:GO:0006508; P:GO:0042981; F:GO:0004197	P:proteolysis; P:regulation of apoptotic process; F:cysteine-type endopeptidase activity	EC:3.4.22	Acting on peptide bonds (peptidases)	IPR015917 (PRINTS); G3DSA:3.40.50.1460:FF:000008 (FUNFAM); IPR015917 (SMART); IPR001315 (SMART); PIRSF038001 (PIRSF); G3DSA:3.30.70.1470 (GENE3D); IPR011600 (PFAM); IPR001315 (PFAM); IPR011029 (G3DSA:1.10.533.GENE3D); G3DSA:3.40.50.1460 (GENE3D); IPR002398 (PANTHER); IPR033139 (PROSITE_PATTERNS); IPR016129 (PROSITE_PATTERNS); IPR002138 (PROSITE_PROFILES); IPR001315 (PROSITE_PROFILES); IPR001309 (…	P:GO:0006508; P:GO:0042981; F:GO:0004197; F:GO:0008234	P:proteolysis; P:regulation of apoptotic process; F:cysteine-type endopeptidase activity; F:cysteine-type peptidase activity
true	[INTERPRO, BLASTED, MAPPED, ANNOTATED]	XP_031561871.1	protein CutA homolog	139	1	2.33E-92	100.0	2	P:GO:0010038; F:GO:0005507	P:response to metal ion; F:copper ion binding			IPR015867 (G3DSA:3.30.70.GENE3D); IPR004323 (PFAM); IPR004323 (PANTHER); SignalP-TM (SIGNALP_GRAM_POSITIVE); IPR011322 (SUPERFAMILY)	P:GO:0010038; F:GO:0005507	P:response to metal ion; F:copper ion binding
true	[INTERPRO, BLASTED, MAPPED, GO-SLIM]	EDO49405.1	predicted protein, partial	771	1	0.0	100.0	9	P:GO:0007160; P:GO:0007229; P:GO:0016477; P:GO:0033627; P:GO:0098609; F:GO:0005178; C:GO:0005925; C:GO:0008305; C:GO:0009986	P:cell-matrix adhesion; P:integrin-mediated signaling pathway; P:cell migration; P:cell adhesion mediated by integrin; P:cell-cell adhesion; F:integrin binding; C:focal adhesion; C:integrin complex; C:cell surface			IPR015812 (PRINTS); G3DSA:3.40.50.410:FF:000002 (FUNFAM); G3DSA:1.20.5.100:FF:000002 (FUNFAM); G3DSA:2.10.25.10:FF:000036 (FUNFAM); IPR002369 (SMART); IPR012896 (SMART); IPR014836 (SMART); IPR012896 (PFAM); PF23105 (PFAM); G3DSA:3.30.1680.10 (GENE3D); G3DSA:2.10.25.10 (GENE3D); IPR036465 (G3DSA:3.40.50.GENE3D); IPR033760 (PFAM); G3DSA:2.10.25.10 (GENE3D); G3DSA:2.10.25.10 (GENE3D); IPR013111 (PFA…	P:GO:0007160; P:GO:0007229; P:GO:0016477; P:GO:0033627; P:GO:0098609; F:GO:0005178; C:GO:0005925; C:GO:0008305; C:GO:0009986	P:cell-matrix adhesion; P:integrin-mediated signaling pathway; P:cell migration; P:cell adhesion mediated by integrin; P:cell-cell adhesion; F:integrin binding; C:focal adhesion; C:integrin complex; C:cell surface
true	[INTERPRO, BLASTED, MAPPED, GO-SLIM]	tr|A0A6P8I3A9|A0A6P8I3A9_ACTTE	integrin beta-1-like	784	1	0.0	100.0	9	P:GO:0007160; P:GO:0007229; P:GO:0016477; P:GO:0033627; P:GO:0098609; F:GO:0005178; C:GO:0005925; C:GO:0008305; C:GO:0009986	P:cell-matrix adhesion; P:integrin-mediated signaling pathway; P:cell migration; P:cell adhesion mediated by integrin; P:cell-cell adhesion; F:integrin binding; C:focal adhesion; C:integrin complex; C:cell surface			IPR015812 (PRINTS); G3DSA:2.10.25.10:FF:000036 (FUNFAM); G3DSA:3.40.50.410:FF:000002 (FUNFAM); IPR002369 (SMART); IPR012896 (SMART); IPR014836 (SMART); IPR036465 (G3DSA:3.40.50.GENE3D); IPR040622 (PFAM); IPR015812 (PIRSF); IPR014836 (PFAM); IPR033760 (PFAM); PF23105 (PFAM); G3DSA:3.30.1680.10 (GENE3D); G3DSA:1.20.5.100 (GENE3D); G3DSA:2.10.25.10 (GENE3D); G3DSA:2.10.25.10 (GENE3D); G3DSA:2.10.25.…	P:GO:0007160; P:GO:0007229; P:GO:0016477; P:GO:0033627; P:GO:0098609; F:GO:0005178; C:GO:0005925; C:GO:0008305; C:GO:0009986	P:cell-matrix adhesion; P:integrin-mediated signaling pathway; P:cell migration; P:cell adhesion mediated by integrin; P:cell-cell adhesion; F:integrin binding; C:focal adhesion; C:integrin complex; C:cell surface
true	[INTERPRO, BLASTED, MAPPED, GO-SLIM]	tr|A0A6P8IZR4|A0A6P8IZR4_ACTTE	integrin beta-1-like	775	1	0.0	100.0	9	P:GO:0007160; P:GO:0007229; P:GO:0016477; P:GO:0033627; P:GO:0098609; F:GO:0005178; C:GO:0005925; C:GO:0008305; C:GO:0009986	P:cell-matrix adhesion; P:integrin-mediated signaling pathway; P:cell migration; P:cell adhesion mediated by integrin; P:cell-cell adhesion; F:integrin binding; C:focal adhesion; C:integrin complex; C:cell surface			IPR015812 (PRINTS); G3DSA:2.10.25.10:FF:000036 (FUNFAM); G3DSA:3.40.50.410:FF:000002 (FUNFAM); G3DSA:1.20.5.100:FF:000002 (FUNFAM); IPR014836 (SMART); IPR012896 (SMART); IPR002369 (SMART); G3DSA:2.10.25.10 (GENE3D); PF23105 (PFAM); IPR002369 (PFAM); G3DSA:2.60.40.1510 (GENE3D); IPR015812 (PIRSF); G3DSA:2.10.25.10 (GENE3D); IPR012896 (PFAM); G3DSA:1.20.5.100 (GENE3D); G3DSA:4.10.1240.30 (GENE3D); …	P:GO:0007160; P:GO:0007229; P:GO:0016477; P:GO:0033627; P:GO:0098609; F:GO:0005178; C:GO:0005925; C:GO:0008305; C:GO:0009986	P:cell-matrix adhesion; P:integrin-mediated signaling pathway; P:cell migration; P:cell adhesion mediated by integrin; P:cell-cell adhesion; F:integrin binding; C:focal adhesion; C:integrin complex; C:cell surface
true	[INTERPRO, BLASTED, MAPPED, GO-SLIM]	tr|A0A6P8I6J2|A0A6P8I6J2_ACTTE	integrin beta-1-like isoform X2	776	1	0.0	100.0	9	P:GO:0007160; P:GO:0007229; P:GO:0016477; P:GO:0033627; P:GO:0098609; F:GO:0005178; C:GO:0005925; C:GO:0008305; C:GO:0009986	P:cell-matrix adhesion; P:integrin-mediated signaling pathway; P:cell migration; P:cell adhesion mediated by integrin; P:cell-cell adhesion; F:integrin binding; C:focal adhesion; C:integrin complex; C:cell surface			IPR015812 (PRINTS); G3DSA:1.20.5.100:FF:000002 (FUNFAM); G3DSA:2.10.25.10:FF:000036 (FUNFAM); G3DSA:3.40.50.410:FF:000002 (FUNFAM); IPR012896 (SMART); IPR016201 (SMART); IPR002369 (SMART); IPR014836 (SMART); IPR015812 (PIRSF); IPR014836 (PFAM); IPR036465 (G3DSA:3.40.50.GENE3D); G3DSA:1.20.5.100 (GENE3D); IPR040622 (PFAM); G3DSA:3.30.1680.10 (GENE3D); IPR012896 (PFAM); G3DSA:2.60.40.1510 (GENE3D);…	P:GO:0007160; P:GO:0007229; P:GO:0016477; P:GO:0033627; P:GO:0098609; F:GO:0005178; C:GO:0005925; C:GO:0008305; C:GO:0009986	P:cell-matrix adhesion; P:integrin-mediated signaling pathway; P:cell migration; P:cell adhesion mediated by integrin; P:cell-cell adhesion; F:integrin binding; C:focal adhesion; C:integrin complex; C:cell surface
true	[INTERPRO, BLASTED, MAPPED, ANNOTATED]	XP_031549308.1	sarcoplasmic reticulum histidine-rich calcium-binding protein-like	163	1	1.29E-87	100.0	1	F:GO:0005509	F:calcium ion binding			IPR015666 (PANTHER); SIGNAL_PEPTIDE_H_REGION (PHOBIUS); NON_CYTOPLASMIC_DOMAIN (PHOBIUS); SIGNAL_PEPTIDE (PHOBIUS); SIGNAL_PEPTIDE_C_REGION (PHOBIUS); SIGNAL_PEPTIDE_N_REGION (PHOBIUS); SignalP-noTM (SIGNALP_EUK); SignalP-TM (SIGNALP_GRAM_POSITIVE); SignalP-noTM (SIGNALP_GRAM_NEGATIVE)	F:GO:0005509	F:calcium ion binding
true	[INTERPRO, BLASTED, MAPPED, GO-SLIM]	XP_031570601.1	PC3-like endoprotease variant B	695	1	0.0	100.0	4	P:GO:0016485; F:GO:0004252; C:GO:0000139; C:GO:0005802	P:protein processing; F:serine-type endopeptidase activity; C:Golgi membrane; C:trans-Golgi network	EC:3.4.21	Acting on peptide bonds (peptidases)	IPR015500 (PRINTS); G3DSA:3.40.50.200:FF:000021 (FUNFAM); G3DSA:2.60.120.260:FF:000006 (FUNFAM); IPR038466 (G3DSA:3.30.70.GENE3D); IPR036852 (G3DSA:3.40.50.GENE3D); IPR000209 (PFAM); IPR002884 (PFAM); IPR032815 (PFAM); G3DSA:2.60.120.260 (GENE3D); PIRSR037907-2 (PIRSR); PTHR42884 (PANTHER); IPR023828 (PROSITE_PATTERNS); IPR022398 (PROSITE_PATTERNS); IPR023827 (PROSITE_PATTERNS); SIGNAL_PEPTIDE_H_…	P:GO:0006508; P:GO:0016485; F:GO:0004252; F:GO:0008236; C:GO:0000139; C:GO:0005802; C:GO:0016020	P:proteolysis; P:protein processing; F:serine-type endopeptidase activity; F:serine-type peptidase activity; C:Golgi membrane; C:trans-Golgi network; C:membrane
true	[INTERPRO, BLASTED, MAPPED, GO-SLIM]	tr|A0A6P8H657|A0A6P8H657_ACTTE	tyrosine aminotransferase-like	392	1	2.27E-284	100.0	5	P:GO:0006559; P:GO:0006572; P:GO:0009058; F:GO:0004838; F:GO:0030170	P:L-phenylalanine catabolic process; P:tyrosine catabolic process; P:biosynthetic process; F:L-tyrosine-2-oxoglutarate transaminase activity; F:pyridoxal phosphate binding	EC:2.6.1	Transferring nitrogenous groups	IPR015422 (G3DSA:3.90.1150.GENE3D); IPR004839 (PFAM); IPR005958 (NCBIFAM); IPR015421 (G3DSA:3.40.640.GENE3D); IPR005958 (PIRSF); PIRSR000517-1 (PIRSR); PTHR45744 (PANTHER); cd00609 (CDD); IPR015424 (SUPERFAMILY)	P:GO:0006520; P:GO:0006559; P:GO:0006572; P:GO:0009058; F:GO:0004838; F:GO:0008483; F:GO:0030170	P:amino acid metabolic process; P:L-phenylalanine catabolic process; P:tyrosine catabolic process; P:biosynthetic process; F:L-tyrosine-2-oxoglutarate transaminase activity; F:transaminase activity; F:pyridoxal phosphate binding
true	[INTERPRO, BLASTED, MAPPED, GO-SLIM]	tr|A0A6P8H6T5|A0A6P8H6T5_ACTTE	aspartate aminotransferase, mitochondrial-like	281	1	5.27E-193	100.0	5	P:GO:0006533; P:GO:0009058; F:GO:0004069; F:GO:0030170; C:GO:0005739	P:aspartate catabolic process; P:biosynthetic process; F:L-aspartate:2-oxoglutarate aminotransferase activity; F:pyridoxal phosphate binding; C:mitochondrion	EC:2.6.1.1	aspartate transaminase	IPR015421 (G3DSA:3.40.640.GENE3D); IPR004839 (PFAM); IPR015422 (G3DSA:3.90.1150.GENE3D); IPR015422 (G3DSA:3.90.1150.GENE3D); IPR000796 (PANTHER); IPR015424 (SUPERFAMILY); IPR015424 (SUPERFAMILY)	P:GO:0006520; P:GO:0006533; P:GO:0009058; F:GO:0004069; F:GO:0008483; F:GO:0030170; C:GO:0005739	P:amino acid metabolic process; P:aspartate catabolic process; P:biosynthetic process; F:L-aspartate:2-oxoglutarate aminotransferase activity; F:transaminase activity; F:pyridoxal phosphate binding; C:mitochondrion
true	[INTERPRO, BLASTED, MAPPED, GO-SLIM]	XP_068675056.1	hypothetical protein OS493_026033	952	1	0.0	81.81	3	P:GO:0019752; F:GO:0016830; F:GO:0030170	P:carboxylic acid metabolic process; F:carbon-carbon lyase activity; F:pyridoxal phosphate binding	EC:4.1	Carbon-carbon lyases	IPR015421 (G3DSA:3.40.640.GENE3D); IPR002129 (PFAM); PIRSR602129-50 (PIRSR); IPR050477 (PANTHER); IPR015424 (SUPERFAMILY)	P:GO:0019752; F:GO:0016830; F:GO:0030170	P:carboxylic acid metabolic process; F:carbon-carbon lyase activity; F:pyridoxal phosphate binding
[truncated: 2,784 more rows]
