# Supplementary material for: Proteomic Diversity of the Sea Anemone Actinia fragacea: Comparative Analysis of Nematocyst Venom, Mucus, and Tissue-Specific Profiles
Source: Mar Drugs. 2025 Feb 11;23(2):79. doi: 10.3390/md23020079 (PMC11857728; doi:10.3390/md23020079)
Supplement: Supplementary file 1 [file marinedrugs-23-00079-s001.zip › TableS4.xlsx]

## Sheet: General
Protein	Toxin Family	Database	Species with closest homology	Number AA	Evidence	Nematocysts	Acrorhagi	Column	Mesenteric Filaments	Mucus	Tentacles
Actinoporin (APQ32069.1)	Actinoporin	NCBI	Actinia equina	215	Transcript	133.5	56	51.3333	24.6667	445.667	43
Actinoporin (CAA2284939.1)	Actinoporin	NCBI	Oulactis sp.	215	Transcript		0	0.333333	0	25.6667	0
Cobra venom factor-like (XP_031560360.1)	Cobra Venom Factor	NCBI	Actinia tenebrosa	809	Predicted	0.75
Cytolysin (ALL34494.1)	Actinoporin	NCBI	Anemonia sulcata	203	Transcript	38.75	3.33333	7.66667	4.66667	146.667	4.33333
DELTA-actitoxin-Afr1b/ Fragaceatoxin A (P0DUW8)	Actinoporin	UniProt	Actinia fragacea	20	Protein	6.5
DELTA-actitoxin-Afr1c/ Fragaceatoxin B (A0A515MEN7)	Actinoporin	UniProt	Actinia fragacea	179	Protein	18.25	16	17	6	100.333	15.3333
DELTA-alicitoxin-Pse2b-like (XP_031572095.1)	MACPF family toxin	NCBI	Actinia tenebrosa	488	Predicted		0	0	0.666667	0	0
DELTA-thalatoxin-Avl1a-like (XP_044167121.1)	Actinoporin	NCBI	Acropora millepora	251	Predicted	0.25
Equinatoxin V precursor/ DELTA-actitoxin-Aeq1b (AAC05720.1)	Actinoporin	NCBI	Actinia equina	214	Transcript	5.25	0.666667	0.666667	0	12.3333	1.33333
Kappa-actitoxin-Avd4e-like (A0A6P8HE12)	Sea anemone type 3 (BDS) potassium channel toxin family.	UniProt	Actinia tenebrosa	123	Inferred from homology	0.5
Kappa-actitoxin-Avd4m (P0DMY7)	Sea anemone type 3 (BDS) potassium channel toxin family.	UniProt	Anemonia viridis	76	Protein		0.333333	0	0	1	0
KappaPI-actitoxin-Avd3a/Kunitz-type proteinase inhibitor 5 II (P10280.2)	Venom Kunitz-type family. Sea anemone type 2 potassium channel toxin subfamily	UniProt	Anemonia sulcata	62	Protein		0	0	0	1.33333	0
KappaPI-actitoxin-Avd3e-like (A0A6P8HTQ4)	Venom Kunitz-type family. Sea anemone type 2 potassium channel toxin subfamily	UniProt	Actinia tenebrosa	136	Inferred from homology	4.5	3.66667	2.66667	0.666667	21.6667	2.33333
Natterin-4-like (A0A6P8IY19)	Natterin	UniProt	Actinia tenebrosa	204	Predicted	7.25	9.33333	6	8.66667	72.3333	5.66667
Nematocyst expressed protein 6-like (XP_031561243.1)	Nematocysts Expressed Protein (Metalloprotease)	NCBI	Actinia tenebrosa	287	Predicted	1	0	0	2.66667	0.333333	0
Neuropeptide ShK-like2 (A7SRR3.2)	Neuropeptide ShK	NCBI / Putative Toxin database	Nematostella vectensis	92	Protein	0.5
Phospholipase A2 (A0A6P8HBI3)	Phospholipase A2	UniProt	Actinia tenebrosa	174	Inferred from homology	0.75
Phospholipase A2 A2-actitoxin-Cgg2a-like (XP_031553863.1)	Phospholipase A2	NCBI	Actinia tenebrosa	159	Inferred from homology	0.75
PI-actitoxin-Aeq3a-like (XP_031550082.1)	Venom Kunitz-type family. Sea anemone type 2 potassium channel toxin subfamily	NCBI	Actinia tenebrosa	78	Inferred from homology	0.75
Putative neurotoxin 2-2 precursor / Delta-actitoxin-Aeq2b 2 (ABW97359.1)	Sea anemone sodium channel inhibitory toxin family	NCBI	Actinia equina	82	Inferred from homology		0.666667	0	0.333333	5.66667	0.666667
Sodium channel toxin protein (ALL34521.1)	Sea anemone sodium channel inhibitory toxin family	NCBI	Anemonia sulcata	65	Transcript	1
Sodium channel toxin protein (ALL34523.1)	Sea anemone sodium channel inhibitory toxin family	NCBI	Anemonia sulcata	60	Transcript	0.25
Type III potassium channel toxin protein (A0A0S1M168)	Sea anemone type 3 (BDS) potassium channel toxin family.	UniProt	Anemonia sulcata	83	Transcript	4	3.66667	4.33333	3	60.3333	4.66667
Type III potassium channel toxin protein (ALL34537.1)	Sea anemone type 3 (BDS) potassium channel toxin family.	NCBI	Anemonia sulcata	62	Transcript	16.5	4.66667	4	1.33333	36.3333	3
Type III potassium channel toxin protein (ALL34538.1)	Sea anemone type 3 (BDS) potassium channel toxin family.	NCBI	Anemonia sulcata	75	Transcript	31.5	6	5	4	42.3333	5.33333
Type III potassium channel toxin protein (ALL34553.1)	Sea anemone type 3 (BDS) potassium channel toxin family.	NCBI	Anemonia sulcata	78	Transcript		2	3	1	4.66667	0.333333
U-actitoxin-Avd3g (P0DN07.1)	Venom Kunitz-type family. Sea anemone type 2 potassium channel toxin subfamily	UniProt	Anemonia viridis	82	Inferred from homology		0	0	0	1	0
U-actitoxin-Avd3r (P0DN19)	Venom Kunitz-type family. Sea anemone type 2 potassium channel toxin subfamily	UniProt	Anemonia viridis	72	Transcript		0	0	0	1	0
U-actitoxin-Avd8d-like (XP_031551814.1)	Sea anemone 8 toxin family	NCBI	Actinia tenebrosa	82	Predicted	1.25
Venom phosphodiesterase-like (XP_031551600.1)	Venom phosphodiesterase	NCBI	Actinia tenebrosa	797	Inferred from homology		0	0	0.333333	0	0.333333
Venom prothrombin activator oscutarin-C non-catalytic subunit-like isoform X1 (XP_031566310.1)	Venom prothrombin activator	NCBI	Actinia tenebrosa	542	Predicted	1.5
Verrucotoxin subunit beta (A0A2B4R5S7)	Verrucotoxin	UniProt	Stylophora pistillata	746	Inferred from homology	0.25
A disintegrin and metalloproteinase with thrombospondin motifs 16-like (XP_031559185.1)	Metalloproteinase	NCBI	Actinia tenebrosa	1080	Predicted	1.75
A disintegrin and metalloproteinase with thrombospondin motifs 16-like (XP_031573976.1)	Metalloproteinase	NCBI	Actinia tenebrosa	1059	Predicted	0.5	1.33333	0	0	0	3
A disintegrin and metalloproteinase with thrombospondin motifs 18-like (XP_031559179.1)	Metalloproteinase	NCBI	Actinia tenebrosa	1188	Predicted	0.75	6.66667	4.66667	1	0.666667	0.666667
A disintegrin and metalloproteinase with thrombospondin motifs 6-like (A0A6P8I2U8)	Metalloproteinase	UniProt	Actinia tenebrosa	1095	Predicted		0	0	1.33333	0	0
A disintegrin and metalloproteinase with thrombospondin motifs 6-like (XP_031563380.1)	Metalloproteinase	NCBI	Actinia tenebrosa	824	Predicted	0.25
A disintegrin and metalloproteinase with thrombospondin motifs adt-1-like isoform X1 (A0A6P8I650)	Metalloproteinase	UniProt	Actinia tenebrosa	679	Predicted	0.25
A disintegrin and metalloproteinase with thrombospondin motifs adt-1-like isoform X1 (XP_031561120.1)	Metalloproteinase	NCBI	Actinia tenebrosa	1468	Predicted		0	0.666667	0	1	0
A disintegrin and metalloproteinase with thrombospondin motifs adt-2-like (A0A6P8H0I0)	Metalloproteinase	UniProt	Actinia tenebrosa	344	Predicted	3	1	0	0.666667	2.33333	0.666667
Acidic endochitinase-like (XP_031573002.1)	Chitinase	NCBI	Actinia tenebrosa	430	Inferred from homology	1.25	2.33333	0.666667	18.6667	0	0
Acidic mammalian chitinase-like (A0A6P8IZG9)	Chitinase	UniProt	Actinia tenebrosa	757	Predicted	1.5	0	1	34	0	1
Acidic mammalian chitinase-like (XP_031573816.1)	Chitinase	NCBI	Actinia tenebrosa	453	Inferred from homology	2.75	0	2.33333	54.6667	1	2
ADAM10 endopeptidase (A0A6P8HQW9)	Metalloproteinase	UniProt	Actinia tenebrosa	723	Predicted		5.66667	5.33333	2.33333	0.666667	4.66667
ADAM10 endopeptidase (A0A6P8J5X0)	Metalloproteinase	UniProt	Actinia tenebrosa	760	Predicted	1	0.333333	0.333333	2	0	0
Cytosolic 5'-nucleotidase 1A-like isoform X1 (XP_031569682.1)	5-Nucleotidase	NCBI	Actinia tenebrosa	469	Predicted	3	0.333333	0.333333	1.33333	2.33333	0.333333
Digestive cysteine proteinase 2-like (XP_031549819.1)	Peptidase	NCBI	Actinia tenebrosa	556	Inferred from homology		0.333333	0.333333	1.33333	0.333333	0
Golgi-associated plant pathogenesis-related protein 1-like (A0A6P8H1R0)	Venom Allergen (CAP)	UniProt	Actinia tenebrosa	147	Predicted		0.666667	0.333333	0	0	0
Group XV phospholipase A2 (XP_020894635.1)	Phospholipase A2	NCBI	Exaiptasia diaphana	394	Predicted	0.75
Group XV phospholipase A2-like (XP_031572943.1)	Phospholipase A2	NCBI	Actinia tenebrosa	413	Predicted		0	0	0.666667	0	0.333333
Matrix metalloproteinase-9-like (XP_031549712.1)	Metalloproteinase	NCBI	Actinia tenebrosa	200	Inferred from homology	0.25
Metalloendopeptidase (A0A6P8HAS9)	Metalloproteinase	UniProt	Actinia tenebrosa	659	Predicted		1	0	3.66667	0	0
Metalloendopeptidase (A0A6P8HE49)	Metalloproteinase	UniProt	Actinia tenebrosa	347	Predicted		0.666667	0	2	0	0
Metalloendopeptidase (A0A6P8HTF8)	Metalloproteinase	UniProt	Actinia tenebrosa	701	Predicted		1.33333	0.333333	0.333333	0	1
Metalloendopeptidase (A0A6P8HTK3)	Metalloproteinase	UniProt	Actinia tenebrosa	259	Predicted		2	0	0	0	0
Metalloendopeptidase (A0A6P8HXZ8)	Metalloproteinase	UniProt	Actinia tenebrosa	235	Predicted		0	0	0.666667	0	0
Metalloendopeptidase (A0A6P8IBG5)	Metalloproteinase	UniProt	Actinia tenebrosa	704	Predicted		0	1.33333	0	0.333333	0
Metalloendopeptidase (A0A6P8ID79)	Metalloproteinase	UniProt	Actinia tenebrosa	450	Predicted		0	0	0	8.33333	0.333333
Metalloendopeptidase (A0A6P8IHI5)	Metalloproteinase	UniProt	Actinia tenebrosa	605	Predicted		0	0.333333	4.33333	0	0
Metalloendopeptidase (A0A6P8IHZ4)	Metalloproteinase	UniProt	Actinia tenebrosa	315	Predicted		0	0	2.66667	0	0
Metalloendopeptidase (A0A6P8J1E2)	Metalloproteinase	UniProt	Actinia tenebrosa	404	Predicted		2.33333	0.333333	0.333333	3	0.666667
Metalloendopeptidase (A0A6P8J4F4)	Metalloproteinase	UniProt	Actinia tenebrosa	553	Predicted	2	1	0.333333	0	0	0.333333
Metalloendopeptidase (A0A6P8J5J0)	Metalloproteinase	UniProt	Actinia tenebrosa	317	Predicted	1	0.333333	0.333333	0.333333	0	0
Peroxiredoxin-2-like isoform X1 (XP_031553905.1)	Peroxiredoxin	NCBI	Actinia tenebrosa	244	Inferred from homology	5.5	5	4.66667	6.66667	6	5.33333
Peroxiredoxin-5 (A0A6P8J1R1)	Peroxiredoxin	UniProt	Actinia tenebrosa	192	Inferred from homology	1.5	1	1.66667	4.33333	1	0.666667
Peroxiredoxin-5 (KXJ18598.1)	Peroxiredoxin	NCBI	Exaiptasia diaphana	186	Predicted	1.25
Peroxiredoxin-6-like (XP_031570487.1)	Peroxiredoxin	NCBI	Actinia tenebrosa	218	Inferred from homology	3.25	4.33333	6.66667	3.33333	9	5
Peroxiredoxin-like 2A (A0A6P8J5V8)	Peroxiredoxin	UniProt	Actinia tenebrosa	208	Inferred from homology	0.5
Phosphoinositide phospholipase C (A0A6P8JC04)	Phospholipase C	UniProt	Actinia tenebrosa	827	Predicted	1.25
Phospholipase A2 (A0A6P8IKW3)	Phospholipase A2	UniProt	Actinia tenebrosa	730	Predicted	0.75
Phospholipase A-2-activating protein-like (XP_031574402.1)	Phospholipase A2	NCBI	Actinia tenebrosa	817	Inferred from homology	0.25	0.333333	0.333333	2	0	0.333333
Serine protease K12H4.7 OS=Actinia tenebrosa OX=6105 GN=LOC116303022 PE=3 SV=1 (A0A6P8IMR1)	Peptidase	UniProt	Actinia tenebrosa	496	Inferred from homology	0.5	3	0	2	0	1
Thioredoxin-dependent peroxiredoxin (A0A6P8IL11)	Peroxiredoxin	UniProt	Actinia tenebrosa	262	Inferred from homology	5.25	6	5.33333	6.33333	1	5.66667
Zinc metalloproteinase nas-13-like (XP_031550609.1)	Metalloproteinase	NCBI	Actinia tenebrosa	373	Predicted	1.5
Zinc metalloproteinase nas-13-like (XP_031557474.1)	Metalloproteinase	NCBI	Actinia tenebrosa	558	Predicted		0	3.33333	0	2	0
Zinc metalloproteinase nas-13-like (XP_031569132.1)	Metalloproteinase	NCBI	Actinia tenebrosa	590	Predicted	0.75	0	0	7	0	0
Zinc metalloproteinase nas-15-like (XP_020618994.1)	Metalloproteinase	NCBI	Orbicella faveolata	292	Predicted		0	0	2.66667	0	0
Zinc metalloproteinase nas-15-like (XP_031553445.1)	Metalloproteinase	NCBI	Actinia tenebrosa	417	Predicted	2.75
Zinc metalloproteinase nas-15-like (XP_031563373.1)	Metalloproteinase	NCBI	Actinia tenebrosa	334	Predicted		0	0	4.66667	0	0
Zinc metalloproteinase nas-15-like (XP_031572120.1)	Metalloproteinase	NCBI	Actinia tenebrosa	298	Predicted	1.25	0	0.333333	4.66667	0.333333	0
Zinc metalloproteinase nas-15-like isoform X1 (XP_031552966.1)	Metalloproteinase	NCBI	Actinia tenebrosa	602	Predicted		1.33333	1	22.3333	0	0.666667
Zinc metalloproteinase nas-4-like (XP_031570891.1)	Metalloproteinase	NCBI	Actinia tenebrosa	426	Predicted	0.25	0	0	3.66667	0	0
Zinc metalloproteinase-disintegrin-like berythractivase isoform X1 (XP_067035754.1)	Metalloproteinase	NCBI	Acropora muricata	1090	Predicted	0.25

## Sheet: log2(x+1) transformed values
Protein	Nematocyst (log2 (x+1))	Acrorhagi (log2 (x+1))	Column (log2 (x+1))	Mesenteric Filaments (log2 (x+1))	Mucus (log2 (x+1))	Tentacles (log2 (x+1))
Actinoporin (APQ32069.1)	7.07146236255663	5.83289001416474	5.70965824817047	4.68182403997375	8.80305478462398	5.4594316186373
Actinoporin (CAA2284939.1)	0	0	0.415037499278844	0	4.73696559416621	0
Cobra venom factor-like (XP_031560360.1)	0.807354922057604	0	0	0	0	0
Cytolysin (ALL34494.1)	5.31288295528436	2.11547721741994	3.11547721741994	2.50250034052918	7.20620038783386	2.41503749927884
DELTA-actitoxin-Afr1b/ Fragaceatoxin A (P0DUW8)	2.90689059560852	0	0	0	0	0
DELTA-actitoxin-Afr1c/ Fragaceatoxin B (A0A515MEN7)	4.2667865406949	4.08746284125034	4.16992500144231	2.8073549220576	6.66296501272243	4.02974734339405
DELTA-alicitoxin-Pse2b-like (XP_031572095.1)	0	0	0	0.736965594166206	0	0
DELTA-thalatoxin-Avl1a-like (XP_044167121.1)	0.321928094887362	0	0	0	0	0
Equinatoxin V precursor/ DELTA-actitoxin-Aeq1b (AAC05720.1)	2.64385618977473	0.736965594166206	0.736965594166206	0	3.73696559416621	1.22239242133645
Kappa-actitoxin-Avd4e-like (A0A6P8HE12)	0.584962500721156	0	0	0	0	0
Kappa-actitoxin-Avd4m (P0DMY7)	0	0.415037499278844	0	0	1	0
KappaPI-actitoxin-Avd3a/Kunitz-type proteinase inhibitor 5 II (P10280.2)	0	0	0	0	1.22239242133645	0
KappaPI-actitoxin-Avd3e-like (A0A6P8HTQ4)	2.4594316186373	2.22239242133645	1.87446911791614	0.736965594166206	4.50250034052918	1.73696559416621
Natterin-4-like (A0A6P8IY19)	3.04439411935845	3.36923380966572	2.8073549220576	3.27301849440642	6.1963972128035	2.73696559416621
Nematocyst expressed protein 6-like (XP_031561243.1)	1	0	0	1.87446911791614	0.415037499278844	0
Neuropeptide ShK-like2 (A7SRR3.2)	0.584962500721156	0	0	0	0	0
Phospholipase A2 (A0A6P8HBI3)	0.807354922057604	0	0	0	0	0
Phospholipase A2 A2-actitoxin-Cgg2a-like (XP_031553863.1)	0.807354922057604	0	0	0	0	0
PI-actitoxin-Aeq3a-like (XP_031550082.1)	0.807354922057604	0	0	0	0	0
Putative neurotoxin 2-2 precursor / Delta-actitoxin-Aeq2b 2 (ABW97359.1)	0	0.736965594166206	0	0.415037499278844	2.73696559416621	0.736965594166206
Sodium channel toxin protein (ALL34521.1)	1	0	0	0	0	0
Sodium channel toxin protein (ALL34523.1)	0.321928094887362	0	0	0	0	0
Type III potassium channel toxin protein (A0A0S1M168)	2.32192809488736	2.22239242133645	2.41503749927884	2	5.93859945533586	2.50250034052918
Type III potassium channel toxin protein (ALL34537.1)	4.12928301694497	2.50250034052918	2.32192809488736	1.22239242133645	5.22239242133645	2
Type III potassium channel toxin protein (ALL34538.1)	5.02236781302846	2.8073549220576	2.58496250072116	2.32192809488736	5.4374053123073	2.66296501272243
Type III potassium channel toxin protein (ALL34553.1)	0	1.58496250072116	2	1	2.50250034052918	0.415037499278844
U-actitoxin-Avd3g (P0DN07.1)	0	0	0	0	1	0
U-actitoxin-Avd3r (P0DN19)	0	0	0	0	1	0
U-actitoxin-Avd8d-like (XP_031551814.1)	1.16992500144231	0	0	0	0	0
Venom phosphodiesterase-like (XP_031551600.1)	0	0	0	0.415037499278844	0	0.415037499278844
Venom prothrombin activator oscutarin-C non-catalytic subunit-like isoform X1 (XP_031566310.1)	1.32192809488736	0	0	0	0	0
Verrucotoxin subunit beta (A0A2B4R5S7)	0.321928094887362	0	0	0	0	0
A disintegrin and metalloproteinase with thrombospondin motifs 16-like (XP_031559185.1)	1.4594316186373	0	0	0	0	0
A disintegrin and metalloproteinase with thrombospondin motifs 16-like (XP_031573976.1)	0.584962500721156	1.22239242133645	0	0	0	2
A disintegrin and metalloproteinase with thrombospondin motifs 18-like (XP_031559179.1)	0.807354922057604	2.93859945533586	2.50250034052918	1	0.736965594166206	0.736965594166206
A disintegrin and metalloproteinase with thrombospondin motifs 6-like (A0A6P8I2U8)	0	0	0	1.22239242133645	0	0
A disintegrin and metalloproteinase with thrombospondin motifs 6-like (XP_031563380.1)	0.321928094887362	0	0	0	0	0
A disintegrin and metalloproteinase with thrombospondin motifs adt-1-like isoform X1 (A0A6P8I650)	0.321928094887362	0	0	0	0	0
A disintegrin and metalloproteinase with thrombospondin motifs adt-1-like isoform X1 (XP_031561120.1)	0	0	0.736965594166206	0	1	0
A disintegrin and metalloproteinase with thrombospondin motifs adt-2-like (A0A6P8H0I0)	2	1	0	0.736965594166206	1.73696559416621	0.736965594166206
Acidic endochitinase-like (XP_031573002.1)	1.16992500144231	1.73696559416621	0.736965594166206	4.29768054864069	0	0
Acidic mammalian chitinase-like (A0A6P8IZG9)	1.32192809488736	0	1	5.12928301694497	0	1
Acidic mammalian chitinase-like (XP_031573816.1)	1.90689059560852	0	1.73696559416621	5.7987417917529	1	1.58496250072116
ADAM10 endopeptidase (A0A6P8HQW9)	0	2.73696559416621	2.66296501272243	1.73696559416621	0.736965594166206	2.50250034052918
ADAM10 endopeptidase (A0A6P8J5X0)	1	0.415037499278844	0.415037499278844	1.58496250072116	0	0
Cytosolic 5'-nucleotidase 1A-like isoform X1 (XP_031569682.1)	2	0.415037499278844	0.415037499278844	1.22239242133645	1.73696559416621	0.415037499278844
Digestive cysteine proteinase 2-like (XP_031549819.1)	0	0.415037499278844	0.415037499278844	1.22239242133645	0.415037499278844	0
Golgi-associated plant pathogenesis-related protein 1-like (A0A6P8H1R0)	0	0.736965594166206	0.415037499278844	0	0	0
Group XV phospholipase A2 (XP_020894635.1)	0.807354922057604	0	0	0	0	0
Group XV phospholipase A2-like (XP_031572943.1)	0	0	0	0.736965594166206	0	0.415037499278844
Matrix metalloproteinase-9-like (XP_031549712.1)	0.321928094887362	0	0	0	0	0
Metalloendopeptidase (A0A6P8HAS9)	0	1	0	2.22239242133645	0	0
Metalloendopeptidase (A0A6P8HE49)	0	0.736965594166206	0	1.58496250072116	0	0
Metalloendopeptidase (A0A6P8HTF8)	0	1.22239242133645	0.415037499278844	0.415037499278844	0	1
Metalloendopeptidase (A0A6P8HTK3)	0	1.58496250072116	0	0	0	0
Metalloendopeptidase (A0A6P8HXZ8)	0	0	0	0.736965594166206	0	0
Metalloendopeptidase (A0A6P8IBG5)	0	0	1.22239242133645	0	0.415037499278844	0
Metalloendopeptidase (A0A6P8ID79)	0	0	0	0	3.22239242133645	0.415037499278844
Metalloendopeptidase (A0A6P8IHI5)	0	0	0.415037499278844	2.41503749927884	0	0
Metalloendopeptidase (A0A6P8IHZ4)	0	0	0	1.87446911791614	0	0
Metalloendopeptidase (A0A6P8J1E2)	0	1.73696559416621	0.415037499278844	0.415037499278844	2	0.736965594166206
Metalloendopeptidase (A0A6P8J4F4)	1.58496250072116	1	0.415037499278844	0	0	0.415037499278844
Metalloendopeptidase (A0A6P8J5J0)	1	0.415037499278844	0.415037499278844	0.415037499278844	0	0
Peroxiredoxin-2-like isoform X1 (XP_031553905.1)	2.70043971814109	2.58496250072116	2.50250034052918	2.93859945533586	2.8073549220576	2.66296501272243
Peroxiredoxin-5 (A0A6P8J1R1)	1.32192809488736	1	1.41503749927884	2.41503749927884	1	0.736965594166206
Peroxiredoxin-5 (KXJ18598.1)	1.16992500144231	0	0	0	0	0
Peroxiredoxin-6-like (XP_031570487.1)	2.08746284125034	2.41503749927884	2.93859945533586	2.11547721741994	3.32192809488736	2.58496250072116
Peroxiredoxin-like 2A (A0A6P8J5V8)	0.584962500721156	0	0	0	0	0
Phosphoinositide phospholipase C (A0A6P8JC04)	1.16992500144231	0	0	0	0	0
Phospholipase A2 (A0A6P8IKW3)	0.807354922057604	0	0	0	0	0
Phospholipase A-2-activating protein-like (XP_031574402.1)	0.321928094887362	0.415037499278844	0.415037499278844	1.58496250072116	0	0.415037499278844
Serine protease K12H4.7 OS=Actinia tenebrosa OX=6105 GN=LOC116303022 PE=3 SV=1 (A0A6P8IMR1)	0.584962500721156	2	0	1.58496250072116	0	1
Thioredoxin-dependent peroxiredoxin (A0A6P8IL11)	2.64385618977473	2.8073549220576	2.66296501272243	2.87446911791614	1	2.73696559416621
Zinc metalloproteinase nas-13-like (XP_031550609.1)	1.32192809488736	0	0	0	0	0
Zinc metalloproteinase nas-13-like (XP_031557474.1)	0	0	2.11547721741994	0	1.58496250072116	0
Zinc metalloproteinase nas-13-like (XP_031569132.1)	0.807354922057604	0	0	3	0	0
Zinc metalloproteinase nas-15-like (XP_020618994.1)	0	0	0	1.87446911791614	0	0
Zinc metalloproteinase nas-15-like (XP_031553445.1)	1.90689059560852	0	0	0	0	0
Zinc metalloproteinase nas-15-like (XP_031563373.1)	0	0	0	2.50250034052918	0	0
Zinc metalloproteinase nas-15-like (XP_031572120.1)	1.16992500144231	0	0.415037499278844	2.50250034052918	0.415037499278844	0
Zinc metalloproteinase nas-15-like isoform X1 (XP_031552966.1)	0	1.22239242133645	1	4.54432051622381	0	0.736965594166206
Zinc metalloproteinase nas-4-like (XP_031570891.1)	0.321928094887362	0	0	2.22239242133645	0	0
Zinc metalloproteinase-disintegrin-like berythractivase isoform X1 (XP_067035754.1)	0.321928094887362	0	0	0	0	0
