# Supplementary material for: Proteomic Diversity of the Sea Anemone Actinia fragacea: Comparative Analysis of Nematocyst Venom, Mucus, and Tissue-Specific Profiles
Source: Mar Drugs. 2025 Feb 11;23(2):79. doi: 10.3390/md23020079 (PMC11857728; doi:10.3390/md23020079)
Supplement: Supplementary file 1 [file marinedrugs-23-00079-s001.zip › TableS5.xlsx]

## Sheet: Folha1
Protein	Accession	Acrorhagi	Column	M. filaments	Mucus	Nematocyst	Tentacle
Lectin OS=Desmophyllum pertusum OX=174260 GN=OS493_034116 PE=4 SV=1	A0A6P8I3U7				X
C-type lectin domain-containing protein OS=Exaiptasia diaphana OX=2652724 PE=4 SV=1	A0A6P8H769	X					X
C-type lectin domain-containing protein OS=Desmophyllum pertusum OX=174260 GN=OS493_025884 PE=4 SV=1	XP_031554982.1	X
SUEL-type lectin domain-containing protein OS=Exaiptasia diaphana OX=2652724 PE=4 SV=1	A0A6P8HII3	X			X
F5/8 type C domain-containing protein OS=Exaiptasia diaphana OX=2652724 PE=4 SV=1	CAB4025767.1	X
galectin [Pocillopora damicornis]	AYP71850.1,CAH3020338.1,PFX15282.1,XP_027037739.1					X
L-rhamnose-binding lectin ELEL-1-like OS=Actinia tenebrosa OX=6105 GN=LOC116292782 PE=4 SV=1	A0A6P8HLZ5	X	X		X	X
Malectin-A-like OS=Actinia tenebrosa OX=6105 GN=LOC116290350 PE=3 SV=1	A0A6P8HDU1,XP_031553218.1					X
Toll-interacting protein-like OS=Actinia tenebrosa OX=6105 GN=LOC116294132 PE=3 SV=1	A0A6P8HR13	X	X	X		X	X
macrophage scavenger receptor types I and II-like [Actinia tenebrosa]	XP_031559016.1	X	X	X	X	X
scavenger receptor cysteine-rich domain superfamily protein-like isoform X2 [Actinia tenebrosa]	XP_031564642.1					X
Scavenger receptor cysteine-rich domain superfamily protein-like OS=Actinia tenebrosa OX=6105 GN=LOC116291736 PE=4 SV=1	A0A6P8HQ82					X
Scavenger receptor cysteine-rich domain superfamily protein-like OS=Actinia tenebrosa OX=6105 GN=LOC116292707 PE=4 SV=1	A0A6P8HHP3	X	X
scavenger receptor cysteine-rich type 1 protein M130 [Pocillopora verrucosa]	XP_058963530.2					X
scavenger receptor cysteine-rich type 1 protein M130-like [Actinia tenebrosa]	XP_031550242.1	X	X
Antho-RFamide neuropeptides type 1-like isoform X2 OS=Actinia tenebrosa OX=6105 GN=LOC116295815 PE=3 SV=1	A0A6P8HTA2,AAA27738.1,Q16994.1,XP_031559623.1	X	X		X	X	X
