# Supplementary material for: Proteomic Diversity of the Sea Anemone Actinia fragacea: Comparative Analysis of Nematocyst Venom, Mucus, and Tissue-Specific Profiles
Source: Mar Drugs. 2025 Feb 11;23(2):79. doi: 10.3390/md23020079 (PMC11857728; doi:10.3390/md23020079)
Supplement: Supplementary file 1 [file marinedrugs-23-00079-s001.zip › TableS6.xlsx]

## Sheet: Folha3
		CAMP		AMP Scanner
Seq. ID.	Seq	Class	Probability	Class	Probability
1	AAAAAVGSLSDR	Non-AMP	0.36	Non-AMP	0.0396
2	AAAEIIESTGNENVEVK	Non-AMP	0.47	Non-AMP	0.0004
3	AAAEVNKEFGLDQSVADNIMK	Non-AMP	0.22	Non-AMP	0.0001
4	AAAGAQLSSNELSK	Non-AMP	0.4	Non-AMP	0.0028
5	AAAGELEEDSGLSQLAK	Non-AMP	0.35	Non-AMP	0.0014
6	AAALCSACDLSAK	Non-AMP	0.48	Non-AMP	0.0118
7	AAALEDADVVK	Non-AMP	0.32	Non-AMP	0.0006
8	AAALEDADVVKK	Non-AMP	0.36	Non-AMP	0.0005
9	AAALGETTPATPR	Non-AMP	0.37	Non-AMP	0.0366
10	AAALSGGDVDASVSR	Non-AMP	0.37	Non-AMP	0.0038
11	AAAMSNLK	Non-AMP	0.38	Non-AMP	0.2056
12	AAAREDELNNAINQGGK	Non-AMP	0.43	Non-AMP	0.0032
13	AAATTDYYK	Non-AMP	0.3	Non-AMP	0.0502
14	AAATTDYYKR	Non-AMP	0.28	Non-AMP	0.0509
15	AADDLLCLSDPVLK	Non-AMP	0.46	Non-AMP	0.0027
16	AADDLLCLSDPVLKK	Non-AMP	0.37	Non-AMP	0.0088
17	AADEVISGK	Non-AMP	0.36	Non-AMP	0.1688
18	AADFGLFLPSEELAK	Non-AMP	0.22	Non-AMP	0.0014
19	AADIDQEVK	Non-AMP	0.38	Non-AMP	0.0091
20	AADNDPVGPNK	Non-AMP	0.4	Non-AMP	0.0401
21	AADQERTEATDR	Non-AMP	0.37	Non-AMP	0.0023
22	AADTNNDGKISFEEFER	Non-AMP	0.46	Non-AMP	0.0007
23	AAEACGTLELDSAMK	Non-AMP	0.37	Non-AMP	0.0009
24	AAEACGTLELDSAMKK	Non-AMP	0.32	Non-AMP	0.002
25	AAEFVSQPTEGLICCAK	Non-AMP	0.22	AMP	0.954
26	AAEGYVGGYK	Non-AMP	0.36	Non-AMP	0.2606
27	AAELNSELEDLR	Non-AMP	0.48	Non-AMP	0.0007
28	AAELNSELEDLRNQLEQADR	AMP	0.6	Non-AMP	0.0002
29	AAEQSIAPSVIGSLK	Non-AMP	0.4	Non-AMP	0.0633
30	AAESDLESLR	Non-AMP	0.4	Non-AMP	0.0084
31	AAESDLESLRR	Non-AMP	0.37	Non-AMP	0.01
32	AAESGYGSESSLR	Non-AMP	0.29	Non-AMP	0.0489
33	AAEVKDNVDALADKYK	Non-AMP	0.33	Non-AMP	0.0005
34	AAEVVQEGSTGPLCVVCSDK	Non-AMP	0.44	Non-AMP	0.0013
35	AAEYLLEHNQGDNAKPVVSFIAGITAPPGR	Non-AMP	0.1	Non-AMP	0.0027
36	AAFDQEVNTR	Non-AMP	0.28	Non-AMP	0.0553
37	AAFEAEAK	Non-AMP	0.3	Non-AMP	0.0623
38	AAFGLAQEGFK	Non-AMP	0.46	Non-AMP	0.0578
39	AAFGNCLAEFSTGSGGWVHGVSFSASGHK	AMP	0.87	AMP	0.9293
40	AAFLASPLVLK	AMP	0.69	Non-AMP	0.1571
41	AAFSSLPQGNVPAK	Non-AMP	0.44	Non-AMP	0.119
42	AAGADEVILYSQK	Non-AMP	0.41	Non-AMP	0.0027
43	AAGADEVILYSQKDFVEETK	Non-AMP	0.21	Non-AMP	0.0001
44	AAGDSVYVISVDDITDAVMITVR	Non-AMP	0.3	Non-AMP	0.0001
45	AAGGLGGSSILQPGHKHMEIDVPANK	Non-AMP	0.47	Non-AMP	0.0036
46	AAGGVDLFVGGIGPDGHIAFNEPGSSMK	Non-AMP	0.37	Non-AMP	0.0059
47	AAGIAQFLEMGK	Non-AMP	0.49	Non-AMP	0.1886
48	AAGIEMDYDEDLSTPNEK	Non-AMP	0.47	Non-AMP	0.0012
49	AAGIILEMIK	Non-AMP	0.47	Non-AMP	0.233
50	AAGLISFR	Non-AMP	0.46	AMP	0.7586
51	AAGLNPTQAEVR	Non-AMP	0.32	Non-AMP	0.0148
52	AAGLNVAELYVSAFSNLAK	AMP	0.69	Non-AMP	0.0003
53	AAGLSSDFAPNSQR	Non-AMP	0.26	Non-AMP	0.01
54	AAGLTAVWVAR	AMP	0.5	Non-AMP	0.4884
55	AAGNKEIYSYIVK	AMP	0.63	Non-AMP	0.016
56	AAGNMMGSFGSNVAK	Non-AMP	0.44	AMP	0.768
57	AAGSMIVYK	Non-AMP	0.45	AMP	0.5778
58	AAGSNVELEELQTK	Non-AMP	0.36	Non-AMP	0.0012
59	AAHLDIEAVTMDR	Non-AMP	0.24	Non-AMP	0.0007
60	AAHQQLDVDDVHDMMDDIQEQTELADEISR	Non-AMP	0.49	Non-AMP	0.0003
61	AAHTVDAHTAEVNCLSFNPYSEFILATGSADK	Non-AMP	0.13	Non-AMP	0.0004
62	AAIAQALSGEVSVVPPSR	AMP	0.5	Non-AMP	0.005
63	AAIDAFNK	Non-AMP	0.31	Non-AMP	0.3229
64	AAIDGLTANLAK	AMP	0.5	Non-AMP	0.0419
65	AAIHAEAPSFVDMGTEQEILETGIK	Non-AMP	0.17	Non-AMP	0.0003
66	AAIHGHDGSCWATSSGFSVSQAEALELIK	Non-AMP	0.39	Non-AMP	0.0007
67	AAILDQPDEEEGMDMSK	AMP	0.56	Non-AMP	0.005
68	AAILSVVSFSPR	AMP	0.59	Non-AMP	0.1479
69	AAIQNCQDSWR	Non-AMP	0.27	Non-AMP	0.0009
70	AAISDPVALAEWSSK	Non-AMP	0.3	Non-AMP	0.0007
71	AAISLIPEVPK	Non-AMP	0.42	Non-AMP	0.0164
72	AAITVVTDELK	Non-AMP	0.38	Non-AMP	0.0004
73	AAKAEEDAESYK	Non-AMP	0.35	Non-AMP	0.017
74	AAKEEFDNTQLPAFLTK	Non-AMP	0.17	Non-AMP	0.0028
75	AALAASAPIYMLADTTTR	Non-AMP	0.36	Non-AMP	0.0017
76	AALAGVDPK	Non-AMP	0.4	Non-AMP	0.0033
77	AALDAAGIK	Non-AMP	0.4	Non-AMP	0.0898
78	AALDEAGIK	Non-AMP	0.35	Non-AMP	0.0221
79	AALDEAGIKK	Non-AMP	0.37	Non-AMP	0.018
80	AALDVMSCEVAR	Non-AMP	0.33	Non-AMP	0.0063
81	AALEALGSCLNNK	Non-AMP	0.48	AMP	0.8871
82	AALFVAQAVAK	AMP	0.55	Non-AMP	0.4515
83	AALGFDGPSVVGAYVPK	AMP	0.69	Non-AMP	0.0145
84	AALGIMPPGYIIHESANWSDK	Non-AMP	0.36	Non-AMP	0.0007
85	AALGLLPPK	AMP	0.51	AMP	0.5294
86	AALIEWPHAVAIALDTK	Non-AMP	0.36	Non-AMP	0.001
87	AALPTVGEPMYATQLANFAK	Non-AMP	0.34	Non-AMP	0.1708
88	AALVEFDNQTK	Non-AMP	0.26	Non-AMP	0.0006
89	AAMGNPVFSETCPSENEIQEK	Non-AMP	0.15	Non-AMP	0.0005
90	AANAALFSWSTVPK	AMP	0.55	AMP	0.7484
91	AANAGALPPDLSLINLAR	AMP	0.55	Non-AMP	0.0059
92	AANDELKPLYGDR	Non-AMP	0.29	Non-AMP	0.0544
93	AANLLFEGK	Non-AMP	0.31	Non-AMP	0.1785
94	AANPGCLLGDFVR	Non-AMP	0.47	AMP	0.7181
95	AANVLMSETGDVK	Non-AMP	0.26	Non-AMP	0.0003
96	AANYGSMGASACLGR	AMP	0.54	AMP	0.5561
97	AAPFNNWLESAR	Non-AMP	0.18	Non-AMP	0.1948
98	AAPSSSDPFTGSNR	Non-AMP	0.33	Non-AMP	0.0101
99	AAQEALNTLNK	Non-AMP	0.37	Non-AMP	0.0226
100	AAQEANTDQECTTK	Non-AMP	0.33	Non-AMP	0.0026
101	AAQITQLEELNQQLTSSLDQK	Non-AMP	0.47	Non-AMP	0.0002
102	AAQNLLESGDAQIEPTELEGK	AMP	0.52	Non-AMP	0.0005
103	AAQPALLYLVPACVGTPVALALVR	AMP	0.76	AMP	0.9929
104	AAQYLECSALTQK	Non-AMP	0.27	Non-AMP	0.0198
105	AASDLALQVDALR	Non-AMP	0.37	Non-AMP	0.0002
106	AASDLALQVDALRR	Non-AMP	0.33	Non-AMP	0.0004
107	AASEAVAYGCIK	AMP	0.52	Non-AMP	0.0158
108	AASITILSDDEGSGSQSK	Non-AMP	0.35	Non-AMP	0.0008
109	AASLAVQCR	Non-AMP	0.46	AMP	0.7049
110	AASNTLNVK	Non-AMP	0.46	Non-AMP	0.0094
111	AASSSGAQYVVAR	AMP	0.51	Non-AMP	0.0545
112	AATIVATTEGILWALDR	Non-AMP	0.35	Non-AMP	0.0007
113	AATLPKPWSPSALSTNR	AMP	0.58	AMP	0.9507
114	AATQEVVSAEELGGADLHCR	Non-AMP	0.38	Non-AMP	0.0017
115	AATQPGLLETFQNNNALLDQIQK	Non-AMP	0.34	Non-AMP	0.0003
116	AATSICEFEAK	Non-AMP	0.28	Non-AMP	0.0074
117	AATSPALFNR	Non-AMP	0.39	Non-AMP	0.4685
118	AATSSVSDYHR	Non-AMP	0.22	Non-AMP	0.0087
119	AATSTVAFSDLLK	Non-AMP	0.35	Non-AMP	0.0012
120	AATVIQSTFR	Non-AMP	0.36	Non-AMP	0.0611
121	AAVAGGTTMIIDFVAPAK	AMP	0.65	Non-AMP	0.0167
122	AAVATIGIGDGGNEIGMGNVK	AMP	0.6	Non-AMP	0.0011
123	AAVAWEAGKPLTVETIEVAPPK	Non-AMP	0.24	Non-AMP	0.0035
124	AAVAWEAGKPLTVETIEVAPPKANEVR	Non-AMP	0.19	Non-AMP	0.0007
125	AAVDAGFVPNDMQVGQTGK	Non-AMP	0.34	Non-AMP	0.0018
126	AAVEDGSRPSDALLSEYNVTPAMSQALR	Non-AMP	0.11	Non-AMP	0.0007
127	AAVEEGIVPGGGVALLR	Non-AMP	0.47	Non-AMP	0.0178
128	AAVENQCHHLDVSGEPEFLETMQLK	Non-AMP	0.19	Non-AMP	0.0003
129	AAVIAGVELPVYDSAK	Non-AMP	0.42	Non-AMP	0.0009
130	AAVIPLLDLAQR	Non-AMP	0.43	Non-AMP	0.0552
131	AAVITAEGDAR	Non-AMP	0.33	Non-AMP	0.0075
132	AAVITAIDSAPR	Non-AMP	0.32	Non-AMP	0.0639
133	AAVNNEAIAAAAAK	Non-AMP	0.48	Non-AMP	0.0173
134	AAVPDAVSK	Non-AMP	0.35	Non-AMP	0.1813
135	AAVPSGASTGIYEALELR	Non-AMP	0.39	Non-AMP	0.0044
136	AAVPSGASTGIYEALELRDQDPAR	Non-AMP	0.21	Non-AMP	0.0005
137	AAVTAAQASAQQATAQVAK	AMP	0.61	Non-AMP	0.0226
138	AAYEVTAANK	Non-AMP	0.19	Non-AMP	0.0913
139	AAYGYQGQK	Non-AMP	0.46	Non-AMP	0.1648
140	AAYNIGGGASGLNNVETK	AMP	0.54	Non-AMP	0.0013
141	AAYQVANLPK	Non-AMP	0.38	AMP	0.6252
142	ACAGIGADAATNGQGGK	AMP	0.61	Non-AMP	0.0105
143	ACAVTAGLYR	Non-AMP	0.46	AMP	0.7488
144	ACDFNPK	Non-AMP	0.35	AMP	0.5711
145	ACDMGQQLDPLPSLR	Non-AMP	0.08	Non-AMP	0.0314
146	ACDNLRDESLPNLGVK	Non-AMP	0.14	Non-AMP	0.0012
147	ACEGLVDSLVWIIYAPVAK	AMP	0.58	Non-AMP	0.0462
148	ACELAMAEADCR	Non-AMP	0.4	Non-AMP	0.0009
149	ACEMCGPETTK	Non-AMP	0.39	Non-AMP	0.0053
150	ACEYESCLCHEGGDCACFCSAVAAYVR	AMP	0.57	AMP	0.9968
151	ACFCAANIVVLDSPK	AMP	0.52	Non-AMP	0.0186
152	ACFPSWK	Non-AMP	0.48	AMP	0.9039
153	ACGGAIQTSVNGLTDDVLGR	AMP	0.63	Non-AMP	0.0085
154	ACGSCWAFSTTGSLEGQHFK	AMP	0.61	Non-AMP	0.0148
155	ACGVTRPVIACAVTANEGSQLIPQIR	AMP	0.87	AMP	0.6242
156	ACIIGLDGGAPWTSAGHANAFK	AMP	0.84	Non-AMP	0.1816
157	ACIIGPPASGK	AMP	0.62	AMP	0.7049
158	ACLAQIELSAPTNTAPIIQQVAELASEASR	Non-AMP	0.37	Non-AMP	0.0005
159	ACLENTAVGR	Non-AMP	0.29	Non-AMP	0.1504
160	ACLSYTPVISDAETMGTAGMK	Non-AMP	0.21	Non-AMP	0.0056
161	ACLTSLDSVIGSVK	AMP	0.52	Non-AMP	0.2364
162	ACLTSLDSVIGSVNK	AMP	0.54	Non-AMP	0.2665
163	ACLVSCSAK	AMP	0.56	AMP	0.9528
164	ACNAELIIMGTR	Non-AMP	0.44	Non-AMP	0.0415
165	ACNCLLLK	AMP	0.56	AMP	0.9425
166	ACNCPPCLEK	Non-AMP	0.36	Non-AMP	0.3826
167	ACNQQPCQEVK	Non-AMP	0.41	Non-AMP	0.0027
168	ACNSEPCRPR	Non-AMP	0.29	AMP	0.6311
169	ACPYNVPELK	Non-AMP	0.15	Non-AMP	0.0058
170	ACTDWHSR	Non-AMP	0.29	Non-AMP	0.2912
171	ACTEAGINDVQWLDSSR	Non-AMP	0.35	Non-AMP	0.0011
172	ACTIILR	AMP	0.53	AMP	0.7276
173	ACVDVFGYFV	AMP	0.52	AMP	0.836
174	ACVSDELTLTCHTSGKPDPTTYR	Non-AMP	0.29	Non-AMP	0.0082
175	ACWEQQNQEAK	Non-AMP	0.34	Non-AMP	0.0015
176	ACYDKFPYLCR	Non-AMP	0.48	AMP	0.9198
177	ACYDLVQHTNATGDR	Non-AMP	0.1	Non-AMP	0.0035
178	ACYGVLR	AMP	0.52	AMP	0.7108
179	ACYTCVAYNGVLDAK	AMP	0.5	Non-AMP	0.0087
180	ADALHTLNSYLK	Non-AMP	0.23	Non-AMP	0.0265
181	ADALTAGASQFETSASR	Non-AMP	0.32	Non-AMP	0.0054
182	ADAMSDEVGFPTYLIDSK	Non-AMP	0.13	Non-AMP	0.0009
183	ADANIQDRAGETPLHKAVMR	Non-AMP	0.21	Non-AMP	0.0013
184	ADAPHFQIIGNDAITDSTVK	Non-AMP	0.19	Non-AMP	0.0002
185	ADAQVEDLLNQLK	Non-AMP	0.41	Non-AMP	0.0015
186	ADAQVEDLLNQLKDCK	Non-AMP	0.35	Non-AMP	0.0002
187	ADCGWVGINK	Non-AMP	0.47	Non-AMP	0.1725
188	ADCGWVGINKDQCER	Non-AMP	0.33	Non-AMP	0.0091
189	ADCGYLGITQSTCIR	AMP	0.56	Non-AMP	0.2943
190	ADCVGNGNTVFVYR	Non-AMP	0.45	AMP	0.7185
191	ADCYWWQAK	Non-AMP	0.34	Non-AMP	0.0148
192	ADDAFYFDPEFTSK	Non-AMP	0.33	Non-AMP	0.0145
193	ADDDPPFFVEVPLCSIFR	Non-AMP	0.23	Non-AMP	0.0379
194	ADDDVGRPADK	Non-AMP	0.38	Non-AMP	0.0087
195	ADDFFYHPLK	Non-AMP	0.31	Non-AMP	0.2021
196	ADDFWQWR	Non-AMP	0.28	Non-AMP	0.1442
197	ADDGTPFVK	Non-AMP	0.42	Non-AMP	0.0867
198	ADDPSSYMEVVEYSQR	Non-AMP	0.19	Non-AMP	0.0016
199	ADDTEPFSPELTESMK	Non-AMP	0.39	Non-AMP	0.0148
200	ADDTKPPVFGPCK	Non-AMP	0.3	AMP	0.8626
201	ADDVDELEKLN	Non-AMP	0.49	Non-AMP	0.0068
202	ADEAEKQYEEISER	Non-AMP	0.44	Non-AMP	0.0036
203	ADEAVANEQAMAAK	Non-AMP	0.43	Non-AMP	0.001
204	ADEEADEKLK	Non-AMP	0.42	Non-AMP	0.0073
205	ADEEEFVSDR	AMP	0.59	Non-AMP	0.0346
206	ADEEEFVSDRDDTSKPGHDWEK	Non-AMP	0.46	Non-AMP	0.0009
207	ADELEALYQSSK	Non-AMP	0.3	Non-AMP	0.0245
208	ADELTSLHQAIQAK	Non-AMP	0.29	Non-AMP	0.0009
209	ADESSLPEPHLQTDSPR	Non-AMP	0.34	Non-AMP	0.0021
210	ADEVYAFEK	Non-AMP	0.33	Non-AMP	0.0027
211	ADFAQACTK	Non-AMP	0.29	Non-AMP	0.3654
212	ADFGELAEQIQQGFR	Non-AMP	0.26	Non-AMP	0.0194
213	ADFLTLNDK	Non-AMP	0.29	Non-AMP	0.0023
214	ADFNDIETK	Non-AMP	0.38	Non-AMP	0.0005
215	ADFNVLHIVK	Non-AMP	0.41	Non-AMP	0.0262
216	ADFSDITVADLK	Non-AMP	0.3	Non-AMP	0.0003
217	ADFTPIFLSEIPLVFDR	Non-AMP	0.2	Non-AMP	0.0029
218	ADFWNALGGEK	Non-AMP	0.31	Non-AMP	0.0248
219	ADGDMSMTK	Non-AMP	0.45	Non-AMP	0.0651
220	ADGGEEPLPEGIFWLLMTGEIPTK	Non-AMP	0.3	Non-AMP	0.0008
221	ADGSFDEVQCCASNGECYCVDKK	Non-AMP	0.46	Non-AMP	0.2962
222	ADGSFEEVQCDR	Non-AMP	0.39	Non-AMP	0.0135
223	ADGSTDFLPEK	Non-AMP	0.43	Non-AMP	0.0181
224	ADGSTDFLPEKDR	Non-AMP	0.3	Non-AMP	0.0009
225	ADGSVLNLTGSAK	Non-AMP	0.48	Non-AMP	0.0172
226	ADIAQVTDELDSLDQQDLIGSKEDMK	Non-AMP	0.49	Non-AMP	0
227	ADIDMNKR	Non-AMP	0.43	Non-AMP	0.302
228	ADIDQALLYPVEGR	Non-AMP	0.41	Non-AMP	0.0173
229	ADIEVACYGYEGIDAVK	Non-AMP	0.42	Non-AMP	0.0007
230	ADIGVAMGIAGSDVSK	Non-AMP	0.47	Non-AMP	0.0036
231	ADINHDDQLTK	Non-AMP	0.25	Non-AMP	0.0011
232	ADIVVDIGK	Non-AMP	0.46	Non-AMP	0.062
233	ADKENNILHVTDTGIGMTK	Non-AMP	0.16	Non-AMP	0.001
234	ADKENNILHVTDTGIGMTKEELVK	Non-AMP	0.2	Non-AMP	0.0002
235	ADKIDLQK	Non-AMP	0.34	Non-AMP	0.0138
236	ADKLPVIYSEGDFR	Non-AMP	0.14	Non-AMP	0.0017
237	ADKNELLQWR	Non-AMP	0.22	Non-AMP	0.0289
238	ADKSGFSYHMAK	Non-AMP	0.35	Non-AMP	0.1714
239	ADKTGDGVITVK	Non-AMP	0.49	Non-AMP	0.0018
240	ADLDGSTIISSGGSSSAR	Non-AMP	0.47	Non-AMP	0.0019
241	ADLDGSTIISSGGSSSSR	Non-AMP	0.41	Non-AMP	0.0034
242	ADLDVELNHR	Non-AMP	0.44	Non-AMP	0.0302
243	ADLEELKQELEVDWHK	Non-AMP	0.46	Non-AMP	0.0017
244	ADLEGHGYLK	Non-AMP	0.35	Non-AMP	0.0152
245	ADLELSGSTR	Non-AMP	0.33	Non-AMP	0.0198
246	ADLESAHDTTAQEQAHR	Non-AMP	0.33	Non-AMP	0.0014
247	ADLIAYLK	Non-AMP	0.42	Non-AMP	0.2492
248	ADLIHSAAVLLDK	Non-AMP	0.43	Non-AMP	0.0015
249	ADLIIMGTR	Non-AMP	0.32	Non-AMP	0.2206
250	ADLIVIGAR	Non-AMP	0.42	Non-AMP	0.1069
251	ADLLDVGDPTMK	Non-AMP	0.48	Non-AMP	0.0009
252	ADLMGHLPVVSK	Non-AMP	0.34	Non-AMP	0.1218
253	ADLTGINK	Non-AMP	0.36	Non-AMP	0.0885
254	ADLVILSDNPLQVDTFK	AMP	0.52	Non-AMP	0.0002
255	ADLVLPNGLNVVK	AMP	0.66	Non-AMP	0.0128
256	ADLVNEHGVSIK	Non-AMP	0.37	Non-AMP	0.0002
257	ADLVNNLGTIAK	AMP	0.52	AMP	0.5487
258	ADLYAAPYDTPK	Non-AMP	0.19	Non-AMP	0.0315
259	ADMAGMAGMGGMGGMGGMGGMGGF	AMP	0.53	Non-AMP	0.0447
260	ADMIVDSVK	Non-AMP	0.4	Non-AMP	0.0745
261	ADMVIEAVFEDINIK	Non-AMP	0.25	Non-AMP	0.0002
262	ADMVTTQQLMR	Non-AMP	0.22	Non-AMP	0.0029
263	ADNAEEFK	Non-AMP	0.4	Non-AMP	0.0058
264	ADNAEEFKGFVNR	Non-AMP	0.32	Non-AMP	0.009
265	ADNQSLINER	Non-AMP	0.41	Non-AMP	0.0054
266	ADNTPAADYPMQANEGGFNITGSDGSLVR	Non-AMP	0.24	Non-AMP	0.0016
267	ADPNFVMGYVLK	Non-AMP	0.38	Non-AMP	0.2192
268	ADPQQACYDLAK	Non-AMP	0.32	Non-AMP	0.0374
269	ADQAEEEVASLTK	Non-AMP	0.42	Non-AMP	0.0341
270	ADQAMYEELYYDFSPFR	Non-AMP	0.13	Non-AMP	0.0065
271	ADQELMMYSHDNIICGITSVAFSK	Non-AMP	0.16	Non-AMP	0.0011
272	ADQIIMGSR	Non-AMP	0.31	Non-AMP	0.1218
273	ADQLENLQNQLQK	Non-AMP	0.41	Non-AMP	0.0083
274	ADQYATVSTYFSNIITPEGAK	Non-AMP	0.23	Non-AMP	0.0016
275	ADRDEASPYAAMLAAQDVAVR	Non-AMP	0.21	Non-AMP	0.0003
276	ADSHHSLLMK	Non-AMP	0.36	Non-AMP	0.0732
277	ADSNTDIWR	Non-AMP	0.31	Non-AMP	0.0086
278	ADTFDQVATLDHPK	Non-AMP	0.27	Non-AMP	0.002
279	ADTIVALPEK	Non-AMP	0.41	Non-AMP	0.0121
280	ADVAGAVIDGAGLGFDVLK	AMP	0.54	Non-AMP	0.0172
281	ADVDIAVK	Non-AMP	0.42	Non-AMP	0.0489
282	ADVFGIHPDELIVGR	Non-AMP	0.28	Non-AMP	0.0067
283	ADVHFQNSSGK	Non-AMP	0.23	Non-AMP	0.0176
284	ADVIDDPELLELVEMELR	AMP	0.53	Non-AMP	0.0004
285	ADVIQAAYLASEVAQR	Non-AMP	0.31	Non-AMP	0.0025
286	ADVNCADLCK	Non-AMP	0.38	Non-AMP	0.0935
287	ADVSDLGFRAPGKFGDK	Non-AMP	0.34	Non-AMP	0.0109
288	ADVVESWIGDK	Non-AMP	0.41	Non-AMP	0.0055
289	ADVVESWIGDKEGIAQSEDIGR	Non-AMP	0.32	Non-AMP	0.0005
290	ADVVLDMATLTGAQGIATGR	Non-AMP	0.35	Non-AMP	0.0013
291	ADYDEHGPSICR	Non-AMP	0.17	Non-AMP	0.0848
292	ADYGILK	Non-AMP	0.41	Non-AMP	0.4969
293	ADYIQIAK	Non-AMP	0.28	Non-AMP	0.0306
294	ADYITVHVPLIPPTTGMLNDK	Non-AMP	0.21	Non-AMP	0.0019
295	ADYMLESDKPTVK	Non-AMP	0.25	Non-AMP	0.0017
296	ADYVALSNMPIYK	Non-AMP	0.31	Non-AMP	0.0058
297	AEAESLYQSK	Non-AMP	0.28	Non-AMP	0.0521
298	AEAIGMPAFKPR	Non-AMP	0.42	Non-AMP	0.0786
299	AEASDVANAILDGADCVMLSGETAK	Non-AMP	0.44	Non-AMP	0.0002
300	AEDDLYDLQTK	Non-AMP	0.39	Non-AMP	0.0017
301	AEDGLDSQLPSER	Non-AMP	0.45	Non-AMP	0.0004
302	AEDHFIQAEK	Non-AMP	0.32	Non-AMP	0.0008
303	AEDKEWVPVTK	Non-AMP	0.21	Non-AMP	0.0064
304	AEDLNLPNAVIAR	Non-AMP	0.38	Non-AMP	0.0022
305	AEDLPFPDSSVR	Non-AMP	0.24	Non-AMP	0.0189
306	AEDVADQVLR	Non-AMP	0.32	Non-AMP	0.0205
307	AEEDAESYK	Non-AMP	0.43	Non-AMP	0.0348
308	AEEDAESYKR	Non-AMP	0.39	Non-AMP	0.043
309	AEEEEPLDEEAR	AMP	0.55	Non-AMP	0.0157
310	AEEEEPLDEEARR	AMP	0.53	Non-AMP	0.0266
311	AEEELANIKK	Non-AMP	0.32	Non-AMP	0.0404
312	AEEETSFNYHK	Non-AMP	0.4	Non-AMP	0.0559
313	AEELQEKVEDAVQR	Non-AMP	0.39	Non-AMP	0.0087
314	AEEPMDVEQENK	AMP	0.53	Non-AMP	0.0041
315	AEEQETEVPSATPESAK	Non-AMP	0.47	Non-AMP	0.004
316	AEEQLNLYR	Non-AMP	0.32	Non-AMP	0.0596
317	AEEQSADILHNVNDAQSAQQR	Non-AMP	0.33	Non-AMP	0.0005
318	AEESLNDLKK	Non-AMP	0.36	Non-AMP	0.0538
319	AEEWLMGLLGK	Non-AMP	0.43	Non-AMP	0.387
320	AEEYVYDKLEK	Non-AMP	0.26	Non-AMP	0.0542
321	AEFDNLGSVVK	Non-AMP	0.3	Non-AMP	0.0414
322	AEFRPDAPFR	Non-AMP	0.32	Non-AMP	0.1417
323	AEFVEVTK	Non-AMP	0.36	Non-AMP	0.0378
324	AEGEGVLPSPMDTSSTPR	Non-AMP	0.37	Non-AMP	0.0029
325	AEGFLSFWR	Non-AMP	0.3	AMP	0.9802
326	AEGGDDEGGLGR	Non-AMP	0.31	Non-AMP	0.0631
327	AEGIVSFWR	Non-AMP	0.33	AMP	0.7987
328	AEGNAQESNLFCFAVR	Non-AMP	0.29	Non-AMP	0.0054
329	AEGQEAEDEQAK	Non-AMP	0.44	Non-AMP	0.0053
330	AEHENFSKGETFSPSER	Non-AMP	0.27	Non-AMP	0.0014
331	AEIDQWLEYR	Non-AMP	0.33	Non-AMP	0.018
332	AEIESFFVLGAAR	Non-AMP	0.45	Non-AMP	0.046
333	AEIFMEQGYQR	Non-AMP	0.25	Non-AMP	0.029
334	AEIGSDLEALK	Non-AMP	0.36	Non-AMP	0.006
335	AEIIMCQTADEPK	Non-AMP	0.18	Non-AMP	0.0002
336	AEINCVDNEDGTCSVDYLPK	AMP	0.5	Non-AMP	0.0012
337	AEINRPAEFTVETK	Non-AMP	0.22	Non-AMP	0.0009
338	AEIPFANVLGK	Non-AMP	0.42	Non-AMP	0.171
339	AEISEIMMVPR	Non-AMP	0.36	Non-AMP	0.0195
340	AEISIVDNDVK	Non-AMP	0.44	Non-AMP	0.0015
341	AEITCQDNGDGSCNINYLPTAPGEYTIHIR	Non-AMP	0.35	Non-AMP	0.0073
342	AEKAELEEQR	Non-AMP	0.37	Non-AMP	0.0157
343	AEKHEFQAEVSR	Non-AMP	0.23	Non-AMP	0.0107
344	AELDRLCDALISIR	Non-AMP	0.35	Non-AMP	0.0048
345	AELEAADEK	Non-AMP	0.44	Non-AMP	0.0072
346	AELEAADEKIADLLK	Non-AMP	0.37	Non-AMP	0.0023
347	AELEETGR	Non-AMP	0.38	Non-AMP	0.1356
348	AELEFLQHVSTDK	Non-AMP	0.24	Non-AMP	0.0007
349	AELEFLQHVSTDKEVR	Non-AMP	0.17	Non-AMP	0.0004
350	AELELEIGK	Non-AMP	0.35	Non-AMP	0.038
351	AELGDALNQVSR	Non-AMP	0.37	Non-AMP	0.0012
352	AELNEFLTR	Non-AMP	0.43	Non-AMP	0.1958
353	AELQDSISCLK	Non-AMP	0.31	Non-AMP	0.0015
354	AELQTFTSVNEASSVTK	Non-AMP	0.15	Non-AMP	0.0004
355	AELSYVSEVIEEQPK	Non-AMP	0.16	Non-AMP	0.0014
356	AELVIPDVR	Non-AMP	0.38	Non-AMP	0.0115
357	AEMENPGITQEIVSGILTK	Non-AMP	0.14	Non-AMP	0.0025
358	AEMLTVER	Non-AMP	0.36	Non-AMP	0.0041
359	AEMMPAK	Non-AMP	0.43	Non-AMP	0.4133
360	AEMMPAKKPDR	Non-AMP	0.33	Non-AMP	0.0317
361	AEMMPDVKPDMSGVTQFDSTK	Non-AMP	0.19	Non-AMP	0.0023
362	AENCTGCSIPQEHVYR	Non-AMP	0.28	Non-AMP	0.0064
363	AENDALEKRNAGLEHEK	Non-AMP	0.43	Non-AMP	0.0006
364	AENEEFAEPK	AMP	0.54	Non-AMP	0.0107
365	AENLDSSAQTFQR	Non-AMP	0.34	Non-AMP	0.0037
366	AENPDLDMEVEDEDPVPEIR	AMP	0.59	Non-AMP	0.0005
367	AENQYGQQEAK	Non-AMP	0.37	Non-AMP	0.0044
368	AENTLETCK	Non-AMP	0.36	Non-AMP	0.0333
369	AENYGYEGLFSVWGGMAPK	Non-AMP	0.29	Non-AMP	0.0136
370	AEPEDHYFLLTEPPLNTPENR	Non-AMP	0.44	Non-AMP	0.0023
371	AEPESRPQDAVNPTELELR	AMP	0.5	Non-AMP	0.0004
372	AEPGKFYEQYESAVAR	Non-AMP	0.13	Non-AMP	0.0175
373	AEPILPVGSVYK	Non-AMP	0.42	Non-AMP	0.4153
374	AEPQITDLTTQLHNSR	Non-AMP	0.35	Non-AMP	0.0062
375	AEPQITDLTTQLHNSRDENSR	Non-AMP	0.44	Non-AMP	0.0004
376	AEPYTNPCAPVHIITGSAGCSEIHDPFK	Non-AMP	0.11	Non-AMP	0.1178
377	AEQGKFYEQYESAVAR	Non-AMP	0.18	Non-AMP	0.0051
378	AEQLNLFLDEKPILHR	Non-AMP	0.17	Non-AMP	0.0008
379	AEQQMCQGILDGTLNHEYLGIDGLR	Non-AMP	0.17	Non-AMP	0.0008
380	AEQSTPSNYNLR	Non-AMP	0.3	Non-AMP	0.036
381	AEQVVQLEPSTELR	Non-AMP	0.45	Non-AMP	0.0004
382	AESEAQDLLEQLK	Non-AMP	0.48	Non-AMP	0.0075
383	AESEDTLLQQHQK	Non-AMP	0.4	Non-AMP	0.0002
384	AESFFVLR	Non-AMP	0.36	Non-AMP	0.1046
385	AESFISGIIVRPINDGLESSK	Non-AMP	0.44	Non-AMP	0.0013
386	AESVLSNENCYK	Non-AMP	0.25	Non-AMP	0.0006
387	AETECQNTEYQQLLDIK	AMP	0.53	Non-AMP	0.0002
388	AETETEFQEWLK	Non-AMP	0.49	Non-AMP	0.0088
389	AEVINYSGDLSQPPDKPK	Non-AMP	0.13	Non-AMP	0.0006
390	AEVQLVPQPPLQNYSITLK	AMP	0.53	Non-AMP	0.0044
391	AEYDTCTER	Non-AMP	0.37	Non-AMP	0.0158
392	AEYEGFVSIVNK	Non-AMP	0.29	Non-AMP	0.0558
393	AEYQVEITK	Non-AMP	0.27	Non-AMP	0.0055
394	AFAAGADIK	Non-AMP	0.38	Non-AMP	0.0023
395	AFADALDNIPLALAENSGLNPIQTVADIK	Non-AMP	0.19	Non-AMP	0.0001
396	AFADFLGEK	Non-AMP	0.35	Non-AMP	0.1376
397	AFADQNLFMAMNTQPK	Non-AMP	0.21	Non-AMP	0.0006
398	AFAEALEIIPYTLAENAGLNSIATVTELR	Non-AMP	0.19	Non-AMP	0.0001
399	AFALEESGDKSTLACR	Non-AMP	0.13	Non-AMP	0.0017
400	AFASSTTPDRK	Non-AMP	0.23	Non-AMP	0.0041
401	AFAVYPLTSNVAGR	AMP	0.6	Non-AMP	0.2044
402	AFDDAIAELDSLK	Non-AMP	0.45	Non-AMP	0.0018
403	AFDDAIAELDSLKEDSYK	Non-AMP	0.3	Non-AMP	0.0008
404	AFDDVSLPR	Non-AMP	0.24	Non-AMP	0.1257
405	AFDFTENIPYR	Non-AMP	0.22	Non-AMP	0.0413
406	AFDGMTLFLPK	Non-AMP	0.35	Non-AMP	0.1144
407	AFDKEMDGTMSSAMLR	Non-AMP	0.07	Non-AMP	0.0019
408	AFEAELMANK	Non-AMP	0.43	Non-AMP	0.1114
409	AFENGEIECFGSK	Non-AMP	0.36	Non-AMP	0.0177
410	AFESANNYDEVR	Non-AMP	0.27	Non-AMP	0.0007
411	AFETSASGEGGAIK	Non-AMP	0.41	Non-AMP	0.0094
412	AFEWDLSGKPLNPDEK	Non-AMP	0.17	Non-AMP	0.0031
413	AFFDYYDALMTK	Non-AMP	0.26	Non-AMP	0.0007
414	AFFEEGAFDNSGK	Non-AMP	0.34	Non-AMP	0.0141
415	AFGGQSYDYGK	Non-AMP	0.36	Non-AMP	0.146
416	AFGLASPGNNGLDAAR	AMP	0.56	Non-AMP	0.0495
417	AFGLASPSTNGIDAAR	Non-AMP	0.48	Non-AMP	0.0091
418	AFGPGLEK	Non-AMP	0.37	Non-AMP	0.2678
419	AFGQVTCTSR	Non-AMP	0.48	AMP	0.6262
420	AFGTFLYDKEK	Non-AMP	0.22	Non-AMP	0.2795
421	AFHEQLSVSEITNACFEPANQMVK	Non-AMP	0.04	Non-AMP	0.0008
422	AFHNTSQINAER	Non-AMP	0.2	Non-AMP	0.0045
423	AFIDSMGTMGENTADYSQVHGSEEEWMEQQSSAR	Non-AMP	0.09	Non-AMP	0.0015
424	AFIITINSFGTELSKDER	Non-AMP	0.17	Non-AMP	0.0005
425	AFISLSSLR	AMP	0.55	Non-AMP	0.4529
426	AFLAAADGIDDIEFGLVTDAAIASEHKVDGDK	Non-AMP	0.36	Non-AMP	0.0003
427	AFLFDVVSK	Non-AMP	0.48	AMP	0.7693
428	AFLMDYFK	Non-AMP	0.38	Non-AMP	0.441
429	AFLPAYGWDR	Non-AMP	0.25	Non-AMP	0.1286
430	AFLPDMLSK	Non-AMP	0.35	AMP	0.7044
431	AFLSGSGEQAGMK	Non-AMP	0.43	Non-AMP	0.0372
432	AFLTCMMSDTPNMTK	Non-AMP	0.15	Non-AMP	0.0182
433	AFLVTAAGR	Non-AMP	0.47	AMP	0.7606
434	AFMGLLK	AMP	0.52	AMP	0.8249
435	AFMTADLPNELIELLEK	Non-AMP	0.3	Non-AMP	0.0006
436	AFMTTANDLR	Non-AMP	0.26	Non-AMP	0.0546
437	AFNAFCDALK	Non-AMP	0.35	Non-AMP	0.423
438	AFNAFYEALNSGGSQR	Non-AMP	0.37	Non-AMP	0.0368
439	AFNSGGEGPPSEEVK	Non-AMP	0.13	Non-AMP	0.0039
440	AFNSMLDNILILHDVSNK	Non-AMP	0.1	Non-AMP	0.0004
441	AFNTEGDALSR	Non-AMP	0.23	Non-AMP	0.0126
442	AFPCWDEPSHK	Non-AMP	0.15	Non-AMP	0.0712
443	AFPEYPVNSIK	Non-AMP	0.2	Non-AMP	0.457
444	AFPLLVDLYNR	Non-AMP	0.3	Non-AMP	0.0659
445	AFQLVMR	AMP	0.54	Non-AMP	0.3473
446	AFQVAEIPEEIEDPDGGVFVR	Non-AMP	0.34	Non-AMP	0.0013
447	AFQVAEIPEEIEDPDGGVFVRDENGK	Non-AMP	0.45	Non-AMP	0.0003
448	AFSASSIWDPNHR	Non-AMP	0.23	Non-AMP	0.0017
449	AFSGYLGSNK	AMP	0.54	Non-AMP	0.3681
450	AFSPATINTGR	Non-AMP	0.48	Non-AMP	0.2543
451	AFTEPQPCPLLSACK	Non-AMP	0.25	AMP	0.9985
452	AFTNSVTLK	Non-AMP	0.49	Non-AMP	0.0413
453	AFVAIGDSSGHVGLGVK	AMP	0.7	Non-AMP	0.0018
454	AFVENYPQFK	Non-AMP	0.21	Non-AMP	0.0115
455	AFVHWYVGEGMEEGEFSEAR	Non-AMP	0.19	Non-AMP	0.0014
456	AFYSNLTGAALEK	Non-AMP	0.38	Non-AMP	0.0051
457	AGADIIGVNCR	Non-AMP	0.49	Non-AMP	0.0408
458	AGADVMQTFTFYASEDK	Non-AMP	0.14	Non-AMP	0.0002
459	AGADVMQTFTFYASEDKLENR	Non-AMP	0.11	Non-AMP	0.0007
460	AGADVMQTFTFYASEDKLK	Non-AMP	0.11	Non-AMP	0.0002
461	AGADVVGVNCHFGPIK	AMP	0.6	Non-AMP	0.0707
462	AGAIAEEVLSSIK	AMP	0.5	Non-AMP	0.0194
463	AGALLACGIVNSGVR	AMP	0.61	Non-AMP	0.2339
464	AGANVFQLSAR	Non-AMP	0.45	Non-AMP	0.1905
465	AGASFYGISDVEALAK	Non-AMP	0.32	Non-AMP	0.0012
466	AGASLATGDDFGFVK	Non-AMP	0.44	Non-AMP	0.0016
467	AGATFTTGVHR	Non-AMP	0.46	Non-AMP	0.2103
468	AGAVVVLPNDR	Non-AMP	0.4	Non-AMP	0.011
469	AGAYDYPSPEWDTVTDEAK	Non-AMP	0.18	Non-AMP	0.0041
470	AGCEEDTYDSEGK	Non-AMP	0.42	Non-AMP	0.007
471	AGCEEDTYDSEGKR	Non-AMP	0.35	Non-AMP	0.0197
472	AGCHVIAPSDMMDNR	Non-AMP	0.08	Non-AMP	0.0017
473	AGCNVLLIQK	AMP	0.52	Non-AMP	0.1419
474	AGDCYSASTSCHK	Non-AMP	0.45	Non-AMP	0.3287
475	AGDDGVHGASTPLSK	Non-AMP	0.29	Non-AMP	0.2476
476	AGDLPFLSYLK	Non-AMP	0.39	Non-AMP	0.0387
477	AGDPEEANAITDVFCK	Non-AMP	0.37	Non-AMP	0.0099
478	AGDPLPLQAMVTK	Non-AMP	0.47	Non-AMP	0.2361
479	AGDSIFINAR	Non-AMP	0.32	Non-AMP	0.0209
480	AGDTPDAVEGVIDSFR	Non-AMP	0.46	Non-AMP	0.0085
481	AGDVASVYADPALAEK	Non-AMP	0.26	Non-AMP	0.0005
482	AGDVLVIR	Non-AMP	0.36	Non-AMP	0.0934
483	AGEAHPLDQFEK	Non-AMP	0.41	Non-AMP	0.007
484	AGEAVLENLDDEQEKK	Non-AMP	0.49	Non-AMP	0.0009
485	AGEDVAPAAITPSMSHIPLPPSELPLAGR	Non-AMP	0.24	Non-AMP	0.0028
486	AGEGVVEFATK	Non-AMP	0.39	Non-AMP	0.1371
487	AGELQVTQAAPSK	Non-AMP	0.4	Non-AMP	0.0061
488	AGELTEDEVER	AMP	0.53	Non-AMP	0.0082
489	AGEPADIDIDTR	Non-AMP	0.42	Non-AMP	0.019
490	AGEPAEFTVNALEAGSGALALSVDGPAK	Non-AMP	0.28	Non-AMP	0.0003
491	AGESICQLAEDQEANQILMGSR	Non-AMP	0.34	Non-AMP	0.0013
492	AGESTWTLSK	Non-AMP	0.27	Non-AMP	0.0348
493	AGEVTFADAHK	Non-AMP	0.3	Non-AMP	0.0215
494	AGEVTFADAHKR	Non-AMP	0.27	Non-AMP	0.0353
495	AGFAGDDAPR	Non-AMP	0.31	Non-AMP	0.0154
496	AGFIQYMLEDK	Non-AMP	0.22	Non-AMP	0.0021
497	AGFIQYMLEDKEFR	Non-AMP	0.17	Non-AMP	0.0008
498	AGFMGANCEQDICK	Non-AMP	0.39	Non-AMP	0.1339
499	AGFPSFSGINR	Non-AMP	0.41	Non-AMP	0.4659
500	AGGANYGTGQH	Non-AMP	0.46	Non-AMP	0.0903
501	AGGDLVSILNQQEK	Non-AMP	0.36	Non-AMP	0.0001
502	AGGDLVSILNQQEKDFLIYQTK	Non-AMP	0.42	Non-AMP	0.0001
503	AGGDQGPWALLEMGK	Non-AMP	0.34	Non-AMP	0.2724
504	AGGEIITFDQLALR	Non-AMP	0.39	Non-AMP	0.0113
505	AGGFDASYHDLDQIHR	Non-AMP	0.13	Non-AMP	0.0053
506	AGGHLVTGGSVANIESMWVAR	AMP	0.68	Non-AMP	0.0008
507	AGGKFDAEEYEAHPER	Non-AMP	0.3	Non-AMP	0.0163
508	AGGLMYLLR	Non-AMP	0.44	AMP	0.8101
509	AGGNVLDTSEPGPDR	Non-AMP	0.36	Non-AMP	0.0396
510	AGGPAVTELTSGEQLR	Non-AMP	0.28	Non-AMP	0.0011
511	AGGSASALLQPLLDNQIGFK	AMP	0.58	Non-AMP	0.0008
512	AGGSLSLPIAIVPIK	AMP	0.78	Non-AMP	0.2355
513	AGGSVMIQR	Non-AMP	0.4	Non-AMP	0.1919
514	AGGVMAGMHR	Non-AMP	0.34	Non-AMP	0.4264
515	AGHMVPADAGEMALEMVK	Non-AMP	0.2	Non-AMP	0.0034
516	AGHNGARSPQGDTR	Non-AMP	0.28	Non-AMP	0.0325
517	AGIIDTNLVLHQLR	Non-AMP	0.44	Non-AMP	0.0082
518	AGISAEAEK	Non-AMP	0.34	Non-AMP	0.0444
519	AGISPEQVQEVYMGNVCTAGEGQAPTR	Non-AMP	0.21	Non-AMP	0.0039
520	AGLALNDK	Non-AMP	0.38	Non-AMP	0.0874
521	AGLALNDKFVK	Non-AMP	0.47	Non-AMP	0.048
522	AGLDDVSEGGAYSLR	Non-AMP	0.3	Non-AMP	0.0175
523	AGLDIDMFAPR	Non-AMP	0.44	Non-AMP	0.1439
524	AGLELVSIETK	Non-AMP	0.33	Non-AMP	0.001
525	AGLGFDVLK	Non-AMP	0.4	AMP	0.7649
526	AGLGSMLTEELK	Non-AMP	0.32	Non-AMP	0.0188
527	AGLGSMLTEELKIPNK	Non-AMP	0.23	Non-AMP	0.0079
528	AGLIGDAFSLAR	Non-AMP	0.48	AMP	0.7087
529	AGLLGLEFYTPENNK	Non-AMP	0.18	Non-AMP	0.0007
530	AGLNAIIGTTDPNATYIAR	AMP	0.63	Non-AMP	0.0054
531	AGLPNEDMEFVQFHPTGIYGAGCLITEGSR	Non-AMP	0.13	Non-AMP	0.0193
532	AGLPNQDMEFVQFHPTGIYGAGCLITEGSR	Non-AMP	0.14	Non-AMP	0.0349
533	AGLPVDPSK	Non-AMP	0.35	Non-AMP	0.3926
534	AGLPVDPSKVK	Non-AMP	0.42	Non-AMP	0.318
535	AGLQFPVGR	Non-AMP	0.46	AMP	0.6149
536	AGLQFPVSR	Non-AMP	0.45	AMP	0.5676
537	AGLVDDIIK	Non-AMP	0.45	Non-AMP	0.1057
538	AGLVLHSAIHGAR	AMP	0.62	Non-AMP	0.4806
539	AGLVPTTDFLK	Non-AMP	0.44	Non-AMP	0.0903
540	AGMAEWESK	Non-AMP	0.28	Non-AMP	0.0633
541	AGMLDEAAAK	Non-AMP	0.32	Non-AMP	0.1098
542	AGMTHILR	Non-AMP	0.41	Non-AMP	0.2256
543	AGNDPCCDWVGGDGSGHFVK	Non-AMP	0.43	Non-AMP	0.0473
544	AGNFEHQANEMADTAFR	Non-AMP	0.34	Non-AMP	0.0021
545	AGNLKPVIK	AMP	0.59	AMP	0.7941
546	AGNLLLASDGNIK	AMP	0.57	Non-AMP	0.0008
547	AGNNSTLFSPTFTTSK	Non-AMP	0.38	Non-AMP	0.0288
548	AGNTATCEFVVTVK	Non-AMP	0.39	Non-AMP	0.0014
549	AGNTTIIGGGDTATCCAK	AMP	0.65	AMP	0.6542
550	AGPNTYAYDANGNMIR	Non-AMP	0.27	Non-AMP	0.0339
551	AGPPFDASK	Non-AMP	0.31	Non-AMP	0.47
552	AGPVVEIQGDEMTR	Non-AMP	0.37	Non-AMP	0.0044
553	AGPVVNTLNPSYPVR	AMP	0.55	Non-AMP	0.1356
554	AGPWTPEAIVEHPEAVR	Non-AMP	0.16	Non-AMP	0.0069
555	AGPWTPEATVEHPEAVR	Non-AMP	0.22	Non-AMP	0.0051
556	AGPWTPETTVEHPEAVR	Non-AMP	0.23	Non-AMP	0.0071
557	AGQAEFLK	Non-AMP	0.33	Non-AMP	0.2082
558	AGQAEFLKR	Non-AMP	0.31	Non-AMP	0.3058
559	AGQAFTGFIVEADSPGITR	Non-AMP	0.27	Non-AMP	0.0047
560	AGQEDKPVLK	Non-AMP	0.36	Non-AMP	0.0074
561	AGQFQPGK	Non-AMP	0.45	Non-AMP	0.3724
562	AGQLNASVFAK	Non-AMP	0.46	Non-AMP	0.0985
563	AGQMITAGIGDILSMK	Non-AMP	0.49	Non-AMP	0.0117
564	AGQQEDVEAGVNAK	Non-AMP	0.33	Non-AMP	0.0028
565	AGQSMQPIESRPGASLAPR	Non-AMP	0.31	Non-AMP	0.0332
566	AGQVLGEEVYTLR	Non-AMP	0.4	Non-AMP	0.0038
567	AGQVTAVSLDSK	Non-AMP	0.38	Non-AMP	0.0031
568	AGRMPPFMRNPMGQK	AMP	0.65	AMP	0.7639
569	AGSALNRMAELSK	Non-AMP	0.37	Non-AMP	0.097
570	AGSAVDNFIENLVPLLEPGDIIIDGGNSEYK	Non-AMP	0.28	Non-AMP	0.0004
571	AGSDVMQTFTFYASEDK	Non-AMP	0.16	Non-AMP	0.0002
572	AGSESEIMEAFNAWDSEGR	Non-AMP	0.3	Non-AMP	0.0001
573	AGSESEIMEAFNAWDSEGRGEITTK	Non-AMP	0.3	Non-AMP	0.0004
574	AGSGLLYPLER	Non-AMP	0.31	Non-AMP	0.4267
575	AGSKPGQSGTFCDR	Non-AMP	0.35	AMP	0.6521
576	AGSPDALADYLQEVYK	Non-AMP	0.34	Non-AMP	0.0014
577	AGSTQQENNDPIIQVAK	Non-AMP	0.38	Non-AMP	0.0008
578	AGSTYDLVCCGPGNGGSK	AMP	0.66	AMP	0.8189
579	AGSWGNLATSGESTR	Non-AMP	0.42	Non-AMP	0.022
580	AGTMVVTAEEGAALLEGHDAEAGTR	Non-AMP	0.31	Non-AMP	0.001
581	AGTNNGYAPSTGYLR	Non-AMP	0.43	Non-AMP	0.2397
582	AGTSDVPVSLR	Non-AMP	0.25	Non-AMP	0.152
583	AGTVWVNCYESGAPQAPFGGFK	AMP	0.73	Non-AMP	0.011
584	AGVAEQTIEVVVER	Non-AMP	0.39	Non-AMP	0.0013
585	AGVEIHYR	Non-AMP	0.27	Non-AMP	0.1283
586	AGVENLVHIDK	Non-AMP	0.37	Non-AMP	0.0008
587	AGVENLVHIDKDVR	Non-AMP	0.31	Non-AMP	0.0007
588	AGVEPLPLLSTYSSSK	Non-AMP	0.38	Non-AMP	0.0293
589	AGVLAGHDNR	Non-AMP	0.35	Non-AMP	0.0211
590	AGVLAHLEEER	Non-AMP	0.28	Non-AMP	0.001
591	AGVLEPAICK	Non-AMP	0.37	AMP	0.7282
592	AGVLGQLEDLR	Non-AMP	0.29	Non-AMP	0.0013
593	AGVLGQLEDLRDER	Non-AMP	0.31	Non-AMP	0.0007
594	AGVNTIPGYDGVVK	AMP	0.53	Non-AMP	0.0048
595	AGVNVSVVYGILPDK	AMP	0.61	Non-AMP	0.0019
596	AGVPVIVMGETGCGK	Non-AMP	0.48	Non-AMP	0.446
597	AGVPVVPGTEAPIK	Non-AMP	0.49	Non-AMP	0.0237
598	AGVSGILGANAPGVR	AMP	0.6	Non-AMP	0.2405
599	AGVSVPHTTHCLGSGEVMISTLGNVDGTPR	Non-AMP	0.31	Non-AMP	0.0017
600	AGVYDPNR	Non-AMP	0.25	Non-AMP	0.198
601	AGWQDLKDFMR	Non-AMP	0.26	Non-AMP	0.0474
602	AGYDIEVQTK	Non-AMP	0.21	Non-AMP	0.0033
603	AGYGLDLPSSEK	Non-AMP	0.15	Non-AMP	0.0046
604	AGYPLHVGPAELPK	Non-AMP	0.26	AMP	0.5231
605	AHDCDCVPDCNCPSGFLQYSIEPSK	Non-AMP	0.4	AMP	0.8537
606	AHDIPLPVTPK	Non-AMP	0.23	Non-AMP	0.308
607	AHELLGNWEESAR	Non-AMP	0.24	Non-AMP	0.0157
608	AHFDEDER	Non-AMP	0.49	Non-AMP	0.0263
609	AHFNLPSVEAEESQGRPPIK	Non-AMP	0.14	Non-AMP	0.0115
610	AHFSAPSSVR	Non-AMP	0.43	Non-AMP	0.3173
611	AHFSYDPTKDDLIPCADAGLAFEK	Non-AMP	0.16	Non-AMP	0.0009
612	AHGASAQESVLIDGYALNCTIASQAMPK	Non-AMP	0.44	Non-AMP	0.0003
613	AHGGGDYPELTFK	Non-AMP	0.26	Non-AMP	0.0066
614	AHGGYSVFAGVGER	Non-AMP	0.32	Non-AMP	0.0023
615	AHIEECVIAAK	Non-AMP	0.4	Non-AMP	0.016
616	AHIIEIQVNGGK	Non-AMP	0.49	Non-AMP	0.0096
617	AHLPVNESFGFTADIR	Non-AMP	0.03	Non-AMP	0.0008
618	AHMLYDNKPLEAIPVTAIQR	Non-AMP	0.07	Non-AMP	0.0008
619	AHQLVMEGYNWCHDR	Non-AMP	0.06	Non-AMP	0.0194
620	AHQVVEDGYEFFAK	Non-AMP	0.18	Non-AMP	0.0013
621	AHSSMVGVDHPQK	Non-AMP	0.26	Non-AMP	0.0101
622	AHSVLSLEEQDSIATTAQTLLR	Non-AMP	0.11	Non-AMP	0.0002
623	AHTFDSTFFTSQNK	Non-AMP	0.22	Non-AMP	0.0031
624	AHTMTEDVTFWK	Non-AMP	0.18	Non-AMP	0.0116
625	AHVVVMAATNRPNSVDTALR	Non-AMP	0.25	Non-AMP	0.02
626	AIAAEYDIEDGPDDEGNMFTRPGK	Non-AMP	0.27	Non-AMP	0.006
627	AIADKVSDWSK	Non-AMP	0.42	Non-AMP	0.011
628	AIADLGGLQTMVK	AMP	0.64	Non-AMP	0.0654
629	AIADYLHQCGFEDTLNAFK	Non-AMP	0.17	Non-AMP	0.0046
630	AIAFPIIPK	AMP	0.69	AMP	0.5889
631	AIAFTQYPQYSCSTTGSSINAIFR	AMP	0.64	Non-AMP	0.0024
632	AIAGCCADYPK	AMP	0.55	Non-AMP	0.215
633	AIAGCCTDFPDACTYR	Non-AMP	0.4	AMP	0.5238
634	AIAGTLVAEASK	AMP	0.56	Non-AMP	0.1693
635	AIAGTTDTPTK	Non-AMP	0.4	Non-AMP	0.0293
636	AIANECQANFISIK	AMP	0.53	Non-AMP	0.0014
637	AIANQVAQNFVDPTGQIK	AMP	0.6	Non-AMP	0.0006
638	AIAQLVNSQLEQER	Non-AMP	0.42	Non-AMP	0.0007
639	AIASHPANVYR	Non-AMP	0.44	Non-AMP	0.1483
640	AIASPAVFNSLLAPVR	AMP	0.71	AMP	0.5014
641	AIATLPFIPGHECVGEVVK	Non-AMP	0.32	Non-AMP	0.0649
642	AIAYSDPVYHTGPLPVR	Non-AMP	0.3	Non-AMP	0.0074
643	AICDHMR	Non-AMP	0.41	Non-AMP	0.321
644	AIDADLVER	Non-AMP	0.3	Non-AMP	0.0058
645	AIDAIKGDNDGK	AMP	0.55	Non-AMP	0.0028
646	AIDANDMVAYTK	Non-AMP	0.36	Non-AMP	0.0024
647	AIDDIPILYGGTNLGK	AMP	0.6	Non-AMP	0.0901
648	AIDGIVYLR	Non-AMP	0.42	AMP	0.607
649	AIDGIVYMAK	Non-AMP	0.47	Non-AMP	0.2007
650	AIDGIVYPER	Non-AMP	0.38	Non-AMP	0.0152
651	AIDKGPAVLAEDYLDIQGQPINPWSR	Non-AMP	0.14	Non-AMP	0.0029
652	AIEAAADEEK	Non-AMP	0.35	Non-AMP	0.0027
653	AIEAAADEEKLVPLPGETPESCALELGATSK	Non-AMP	0.26	Non-AMP	0.0003
654	AIEDATLFEYTDQSDLDNR	AMP	0.57	Non-AMP	0.0003
655	AIEGSGDTIDTVELSGGAK	Non-AMP	0.45	Non-AMP	0.0007
656	AIEHFCSDVEPNELLK	Non-AMP	0.29	Non-AMP	0.0028
657	AIEINPDSAQPFK	Non-AMP	0.41	Non-AMP	0.0098
658	AIEMDNTNPVYPCNR	Non-AMP	0.13	Non-AMP	0.0348
659	AIEMEPDNAFYK	Non-AMP	0.32	Non-AMP	0.0119
660	AIEMMGGTMGSK	Non-AMP	0.36	Non-AMP	0.0531
661	AIETMEEDFR	AMP	0.51	Non-AMP	0.0072
662	AIFASGSPFDPVTLPDGR	Non-AMP	0.15	Non-AMP	0.0008
663	AIFCLDGK	Non-AMP	0.38	Non-AMP	0.1371
664	AIFDEVYPDPVR	Non-AMP	0.23	Non-AMP	0.0088
665	AIFEEMLEK	Non-AMP	0.41	Non-AMP	0.022
666	AIFIQSAIDTLR	Non-AMP	0.41	Non-AMP	0.0103
667	AIGDVSRK	Non-AMP	0.36	Non-AMP	0.4361
668	AIGGYTGNTAMDMWCQK	Non-AMP	0.43	Non-AMP	0.4127
669	AIGSGSEGAQHALEEAYHK	Non-AMP	0.35	Non-AMP	0.0013
670	AIGSVVFTIK	AMP	0.62	Non-AMP	0.0881
671	AIGVVPQDTVLFNNDIR	Non-AMP	0.45	Non-AMP	0.0002
672	AIHTILIDLQER	Non-AMP	0.26	Non-AMP	0.0012
673	AIIAEMEADGLR	Non-AMP	0.41	Non-AMP	0.0069
674	AIICIISNPVNSTVPIASEVYK	AMP	0.73	Non-AMP	0.0202
675	AIICIISNPVNSTVPIASEVYKK	AMP	0.79	Non-AMP	0.0222
676	AIIIFIPVPQAR	AMP	0.67	Non-AMP	0.0667
677	AIIKPQYVDQIPK	Non-AMP	0.49	Non-AMP	0.0168
678	AIINSLSNQLTLEDFYVNK	Non-AMP	0.43	Non-AMP	0.0012
679	AIINSTIFPNMNFTK	Non-AMP	0.43	Non-AMP	0.0064
680	AIIQNPTEAQR	Non-AMP	0.35	Non-AMP	0.0017
681	AIIVNNPSNPCGSVYTR	AMP	0.64	Non-AMP	0.3046
682	AIIYVGEIR	Non-AMP	0.35	Non-AMP	0.0108
683	AILDLPVLK	AMP	0.55	Non-AMP	0.0899
684	AILGTLTVEEIYK	AMP	0.51	Non-AMP	0.001
685	AILGTLTVEEIYKDR	Non-AMP	0.37	Non-AMP	0.0029
686	AILLAGPPGTGK	AMP	0.63	AMP	0.5664
687	AILLGPPGSGK	AMP	0.63	AMP	0.6087
688	AILQIHVNK	Non-AMP	0.5	Non-AMP	0.0288
689	AILQIHVNKV	AMP	0.56	Non-AMP	0.0286
690	AILSDLFPGK	Non-AMP	0.47	Non-AMP	0.1297
691	AILSGGAHPLLLHDDR	Non-AMP	0.35	Non-AMP	0.0015
692	AIMEDTGGLSLFFK	Non-AMP	0.36	Non-AMP	0.039
693	AIMESCATSNLK	Non-AMP	0.29	Non-AMP	0.0044
694	AIMESCATSNLKK	Non-AMP	0.36	Non-AMP	0.0012
695	AIMGTMTVEEIYR	Non-AMP	0.27	Non-AMP	0.0025
696	AIMNTALDSYVIR	Non-AMP	0.3	Non-AMP	0.0025
697	AIMQEVEWNKKEEIVADQALR	Non-AMP	0.24	Non-AMP	0.0004
698	AINCEVIACSVDSEYSHLAWTNVPR	Non-AMP	0.35	Non-AMP	0.0006
699	AINCEVIACSVDSQYSHLAWTNVPR	AMP	0.53	Non-AMP	0.001
700	AINDDDVDR	Non-AMP	0.43	Non-AMP	0.0042
701	AINGALAAGVPGEVK	AMP	0.56	Non-AMP	0.0307
702	AINMFLSAGDLNVGEDKIR	Non-AMP	0.28	Non-AMP	0.0001
703	AINNYFVSAMATSIK	AMP	0.57	Non-AMP	0.012
704	AINPHIFFDDQITHVAR	Non-AMP	0.22	Non-AMP	0.0223
705	AINQGGLTSVGVR	AMP	0.67	Non-AMP	0.1845
706	AINVDFGYAK	Non-AMP	0.41	Non-AMP	0.0765
707	AIPAVLEIPSK	Non-AMP	0.49	Non-AMP	0.0526
708	AIPLDNNEGIYVR	Non-AMP	0.39	Non-AMP	0.0026
709	AIPLNENEGLYVR	Non-AMP	0.36	Non-AMP	0.0133
710	AIPSQPTAYSADALNIR	Non-AMP	0.38	Non-AMP	0.0041
711	AIQAQSPDTDMSEVIDMHTYYK	Non-AMP	0.24	Non-AMP	0.001
712	AIQDVPTLI	Non-AMP	0.32	Non-AMP	0.0566
713	AIQHYISTEMTR	Non-AMP	0.2	Non-AMP	0.0048
714	AIQLDYSEAHK	Non-AMP	0.24	Non-AMP	0.0035
715	AIQMSMELPISHPNYMPVTR	Non-AMP	0.14	Non-AMP	0.0021
716	AIQNHMFIEAGQYNENLYGTSVESVK	Non-AMP	0.13	Non-AMP	0.0008
717	AIQNVTTSSSAFHQALNK	Non-AMP	0.47	Non-AMP	0.061
718	AIQPELEAPGPVTSHDCSTNGLINFIK	Non-AMP	0.28	Non-AMP	0.0097
719	AIRECINDAR	Non-AMP	0.25	Non-AMP	0.0159
720	AISAQDLLQEEGELQK	Non-AMP	0.46	Non-AMP	0.0007
721	AISAQDLLQEQLELQQTLEDLGLS	Non-AMP	0.39	Non-AMP	0.0004
722	AISEEFAK	Non-AMP	0.29	Non-AMP	0.1079
723	AISEEFAKER	Non-AMP	0.29	Non-AMP	0.0117
724	AISENYSTMSDTTFK	Non-AMP	0.23	Non-AMP	0.0006
725	AISEPSFSVAYANMCR	Non-AMP	0.24	Non-AMP	0.02
726	AISFVGSDQAGR	Non-AMP	0.46	Non-AMP	0.0217
727	AISLANSIR	AMP	0.54	Non-AMP	0.206
728	AISLGSFQYR	Non-AMP	0.44	Non-AMP	0.2487
729	AISSSQLHGDDDREAYGAK	Non-AMP	0.29	Non-AMP	0.0059
730	AISWLIGTFPSATAVNNCAYTAK	AMP	0.9	AMP	0.9815
731	AITAATVALVK	AMP	0.66	Non-AMP	0.4831
732	AITADLEELR	Non-AMP	0.35	Non-AMP	0.0026
733	AITDFIDGGGNVLVAASSAIGDPLR	Non-AMP	0.44	Non-AMP	0.0388
734	AITPGYYSQECNSHK	Non-AMP	0.26	Non-AMP	0.4027
735	AITPPSSGGLSVPSFAPPPGTLPAAAALAAAAVSAK	AMP	0.68	Non-AMP	0.2668
736	AITSAYYR	Non-AMP	0.49	Non-AMP	0.3699
737	AITVFSPDGHLFQVEYAQEAVK	Non-AMP	0.09	Non-AMP	0.0003
738	AITVFSPDGHLFQVEYAQEAVKK	Non-AMP	0.1	Non-AMP	0.0006
739	AITYLLCSR	AMP	0.51	AMP	0.8344
740	AIVAFDPNQWSK	Non-AMP	0.38	Non-AMP	0.0465
741	AIVCGIPSSLPAQAQR	AMP	0.69	AMP	0.7622
742	AIVDCGFEHPSEVQHECIPQAILGMDIICQAK	Non-AMP	0.12	Non-AMP	0.0022
743	AIVINTPHNPVGK	AMP	0.64	Non-AMP	0.1845
744	AIVNFVSDGSTSK	Non-AMP	0.46	Non-AMP	0.0046
745	AIVSTSYPNR	Non-AMP	0.48	Non-AMP	0.0947
746	AIVSVEGDYFVR	AMP	0.5	Non-AMP	0.004
747	AIVVEQLEAER	Non-AMP	0.29	Non-AMP	0.0018
748	AIVVEQLEAEREAFLEADEMR	Non-AMP	0.49	Non-AMP	0.0002
749	AIWEDGEELGEEVLR	Non-AMP	0.34	Non-AMP	0.0016
750	AIYDVINWTNVADR	Non-AMP	0.27	Non-AMP	0.002
751	AIYGTDTVMNAVHGCDSSESAAR	Non-AMP	0.2	Non-AMP	0.085
752	AIYLHPDPFSVDNGLLTPTLK	Non-AMP	0.18	Non-AMP	0.0075
753	AIYQIAVER	Non-AMP	0.31	Non-AMP	0.0098
754	AKDDGKPPQENDVNVR	Non-AMP	0.26	Non-AMP	0.0106
755	AKDMNDIGDVEK	Non-AMP	0.42	Non-AMP	0.0008
756	AKDTAALSGGGIK	AMP	0.62	Non-AMP	0.0379
757	AKDTAALSGGGIKR	AMP	0.65	Non-AMP	0.0717
758	AKDVSGVEVLMDQHQGR	Non-AMP	0.13	Non-AMP	0.0007
759	AKDVVPCVQEMYETILR	Non-AMP	0.08	Non-AMP	0.0022
760	AKDVVPCVQEMYETILRN	Non-AMP	0.05	Non-AMP	0.0016
761	AKEAGMGALNKAK	AMP	0.56	Non-AMP	0.2806
762	AKEDMFEAQR	Non-AMP	0.33	Non-AMP	0.0103
763	AKELGADYTIK	Non-AMP	0.31	Non-AMP	0.003
764	AKESGVANAANLIDSK	Non-AMP	0.29	Non-AMP	0.0005
765	AKEVEEFFVK	Non-AMP	0.31	Non-AMP	0.0412
766	AKEYDWK	Non-AMP	0.38	Non-AMP	0.0259
767	AKGEPKPTITWK	AMP	0.52	Non-AMP	0.0049
768	AKHEIIENMR	Non-AMP	0.31	Non-AMP	0.0485
769	AKLDEVTPDSK	Non-AMP	0.18	Non-AMP	0.0106
770	AKLHELETLSR	Non-AMP	0.19	Non-AMP	0.0863
771	AKPEVYSIFSDDSLANVIK	Non-AMP	0.15	Non-AMP	0.0003
772	AKPSDFLFLK	Non-AMP	0.36	Non-AMP	0.1897
773	AKPSQDELTK	Non-AMP	0.26	Non-AMP	0.0023
774	AKQDAVIADLEER	Non-AMP	0.29	Non-AMP	0.0007
775	AKQEINDACGSLLDPDSSQQK	Non-AMP	0.3	Non-AMP	0.0027
776	AKQPLDSLPSPYK	Non-AMP	0.25	Non-AMP	0.0872
777	AKQYTEEQLGK	Non-AMP	0.24	Non-AMP	0.0777
778	AKVDDASEMMK	Non-AMP	0.28	Non-AMP	0.0112
779	AKVPVSSPALTVNR	AMP	0.64	Non-AMP	0.0167
780	AKYDELLADIK	Non-AMP	0.21	Non-AMP	0.0021
781	AKYENDTEIAK	Non-AMP	0.23	Non-AMP	0.0011
782	ALAAAAER	Non-AMP	0.4	Non-AMP	0.0856
783	ALAADFITK	Non-AMP	0.41	Non-AMP	0.1278
784	ALAAGGLGSIVR	AMP	0.64	Non-AMP	0.4651
785	ALADVDSFK	Non-AMP	0.46	Non-AMP	0.0357
786	ALAESNASLK	Non-AMP	0.32	Non-AMP	0.0034
787	ALAESNASLKSEK	Non-AMP	0.34	Non-AMP	0.0005
788	ALAETTGDPDVLEK	AMP	0.52	Non-AMP	0.0014
789	ALAIAIEEIGYPAYIK	AMP	0.51	Non-AMP	0.0135
790	ALAIKEDIGYPDFIKDPVK	Non-AMP	0.41	Non-AMP	0.001
791	ALAILSSVAGDALVR	Non-AMP	0.47	Non-AMP	0.0012
792	ALALGGTCTGEHGIGNGK	AMP	0.63	AMP	0.6567
793	ALALPESPGK	Non-AMP	0.36	Non-AMP	0.057
794	ALANCANIGSVGSGR	AMP	0.64	Non-AMP	0.2616
795	ALAPDQEQLTQLK	Non-AMP	0.41	Non-AMP	0.0018
796	ALAPEYAK	Non-AMP	0.31	Non-AMP	0.0803
797	ALAPYGIGVATGEHCQNR	AMP	0.56	Non-AMP	0.2617
798	ALASNAGVNATEVISK	AMP	0.51	Non-AMP	0.0002
799	ALASSGATINELNTVR	Non-AMP	0.45	Non-AMP	0.0015
800	ALATLMTFK	Non-AMP	0.5	Non-AMP	0.3941
801	ALAVYPLNTK	Non-AMP	0.47	Non-AMP	0.2657
802	ALAVYPLNTNVR	AMP	0.51	Non-AMP	0.186
803	ALCPEGGGDKDAGCPYWK	Non-AMP	0.48	Non-AMP	0.2371
804	ALCVINPGNPTGQVLSYENIQSIIR	AMP	0.76	Non-AMP	0.0004
805	ALDEANVFLR	Non-AMP	0.28	Non-AMP	0.0371
806	ALDESITQAK	Non-AMP	0.31	Non-AMP	0.0135
807	ALDFQPLALACAATYMTR	Non-AMP	0.3	AMP	0.9105
808	ALDFVASK	Non-AMP	0.35	AMP	0.5638
809	ALDMIAGANGVQVAK	AMP	0.56	Non-AMP	0.009
810	ALDMIMAASGEQVGK	Non-AMP	0.29	Non-AMP	0.0035
811	ALDNQLYVAAVSPAR	Non-AMP	0.38	Non-AMP	0.0046
812	ALDNVAFFGEK	Non-AMP	0.35	Non-AMP	0.0581
813	ALDSAASPK	Non-AMP	0.32	Non-AMP	0.117
814	ALDTLIDLLCK	AMP	0.55	AMP	0.6575
815	ALDTMNFDPIK	Non-AMP	0.35	Non-AMP	0.0063
816	ALDVHLIPEVQESCMPELAK	Non-AMP	0.14	Non-AMP	0.0006
817	ALEDEDEENKEK	Non-AMP	0.46	Non-AMP	0.0014
818	ALEDEINSLR	Non-AMP	0.36	Non-AMP	0.0427
819	ALEDEINSLRK	Non-AMP	0.33	Non-AMP	0.0161
820	ALEEEESMTPEQLAIK	Non-AMP	0.38	Non-AMP	0.0006
821	ALEEGITPQEICDK	Non-AMP	0.44	Non-AMP	0.0016
822	ALEELQLQVTQK	Non-AMP	0.43	Non-AMP	0.0015
823	ALEELQLQVTQKEEEEEAK	AMP	0.57	Non-AMP	0.0006
824	ALEEQWDEYAR	Non-AMP	0.33	Non-AMP	0.0058
825	ALEESNYELEGK	Non-AMP	0.44	Non-AMP	0.0024
826	ALEGEIIPLTLPGR	Non-AMP	0.45	Non-AMP	0.0176
827	ALEGSCGFMAANLYAR	Non-AMP	0.4	Non-AMP	0.0476
828	ALEGTRDPACCLGQFSLVSVK	Non-AMP	0.48	Non-AMP	0.1235
829	ALEHGLIGISVTNTSPLVVPTR	AMP	0.58	Non-AMP	0.0074
830	ALEHYTDIFDIK	Non-AMP	0.26	Non-AMP	0.0006
831	ALEHYTDIFDIKR	Non-AMP	0.24	Non-AMP	0.0008
832	ALEILDQIK	Non-AMP	0.4	Non-AMP	0.0069
833	ALELCAEK	Non-AMP	0.33	Non-AMP	0.0175
834	ALELCAEKK	Non-AMP	0.37	Non-AMP	0.0065
835	ALELDPNNKEAR	Non-AMP	0.37	Non-AMP	0.0028
836	ALELQTMSGDKNK	Non-AMP	0.26	Non-AMP	0.0147
837	ALELSEDER	Non-AMP	0.48	Non-AMP	0.0029
838	ALELTTK	Non-AMP	0.42	Non-AMP	0.1098
839	ALEMAATQLFTPAGGDR	Non-AMP	0.16	Non-AMP	0.0042
840	ALEMASNELFTPAGGDR	Non-AMP	0.19	Non-AMP	0.0011
841	ALEMNGTEFCGR	Non-AMP	0.29	Non-AMP	0.0049
842	ALEPLVHQVTTLVNQPK	Non-AMP	0.26	Non-AMP	0.0203
843	ALEQSGLKPDQLEGVEIVGGSTR	Non-AMP	0.3	Non-AMP	0.0014
844	ALESDMAPVLIMATNR	Non-AMP	0.06	Non-AMP	0.0021
845	ALESEIADLK	Non-AMP	0.39	Non-AMP	0.0026
846	ALESFVDSELPKPSLGDLSDLK	Non-AMP	0.34	Non-AMP	0.0003
847	ALESLFSMIHQGIR	Non-AMP	0.26	Non-AMP	0.0242
848	ALESPVRPFLAILGGAK	AMP	0.72	Non-AMP	0.462
849	ALESTISPIVIFATNR	Non-AMP	0.41	Non-AMP	0.0256
850	ALEYGHNYLIQTDHPCAAITCISEGDHNEDFAEALD	Non-AMP	0.18	Non-AMP	0.0014
851	ALFDGIPLDK	Non-AMP	0.38	Non-AMP	0.0131
852	ALFDLEEENEIFEK	AMP	0.54	Non-AMP	0.0007
853	ALFEQGEAFR	Non-AMP	0.32	Non-AMP	0.013
854	ALFEQGSSSAAR	Non-AMP	0.35	Non-AMP	0.0437
855	ALFESIEADQR	Non-AMP	0.25	Non-AMP	0.0047
856	ALFFNQGQCCCAGSR	AMP	0.51	AMP	0.985
857	ALFHAVGMNENDFK	Non-AMP	0.27	Non-AMP	0.0004
858	ALGADVRPVPVVPFDDQMNYNHQAR	Non-AMP	0.17	Non-AMP	0.0042
859	ALGAIQSSLPASDLR	Non-AMP	0.44	Non-AMP	0.0037
860	ALGDFCFK	Non-AMP	0.43	AMP	0.514
861	ALGDFEYK	Non-AMP	0.35	Non-AMP	0.0478
862	ALGDLESDHK	Non-AMP	0.45	Non-AMP	0.0082
863	ALGGAAGGYTTGPSELIQILR	AMP	0.73	Non-AMP	0.0034
864	ALGGASGQDGVHAALK	AMP	0.59	Non-AMP	0.019
865	ALGGASGQDGVHAALKDGIILCR	AMP	0.85	Non-AMP	0.0004
866	ALGHPNPTITWK	Non-AMP	0.5	Non-AMP	0.2441
867	ALGICCFPR	AMP	0.52	AMP	0.9597
868	ALGILGVAPPGR	AMP	0.66	Non-AMP	0.3674
869	ALGQDNGMTELDIQK	Non-AMP	0.33	Non-AMP	0.0005
870	ALGQGPLAYLTAATHGLTEDAEDVK	Non-AMP	0.22	Non-AMP	0.0003
871	ALGQMLLDFK	Non-AMP	0.43	Non-AMP	0.0359
872	ALGQNPTNIEVAK	Non-AMP	0.45	Non-AMP	0.0022
873	ALGSCSWSQSCCK	AMP	0.65	AMP	0.9992
874	ALGVVVNK	AMP	0.54	AMP	0.5517
875	ALGVVVNKK	AMP	0.6	AMP	0.5118
876	ALIAASGLR	Non-AMP	0.48	Non-AMP	0.2217
877	ALIAGGGAPEIEVALR	Non-AMP	0.4	Non-AMP	0.0144
878	ALIDGPCTSVCR	Non-AMP	0.48	AMP	0.6914
879	ALIGFAQLTIH	AMP	0.61	Non-AMP	0.2332
880	ALITADQQVFTAAAGMR	Non-AMP	0.41	Non-AMP	0.0099
881	ALLDKEVLDQEK	Non-AMP	0.31	Non-AMP	0.001
882	ALLDKEVLDQEKGHLADVLSK	Non-AMP	0.29	Non-AMP	0.0004
883	ALLDLYETTLDEQWLK	Non-AMP	0.13	Non-AMP	0.0006
884	ALLDVSEVEQELACQNDHSSALQNIR	AMP	0.63	Non-AMP	0.0004
885	ALLEVVQTGGK	AMP	0.56	Non-AMP	0.0346
886	ALLFVPR	AMP	0.59	AMP	0.6731
887	ALLNNSHLYHQAVSDDFK	Non-AMP	0.19	Non-AMP	0.0002
888	ALLNSLEFTK	Non-AMP	0.35	Non-AMP	0.0093
889	ALLPAAATDVYYR	Non-AMP	0.37	Non-AMP	0.0858
890	ALLPVEVALNK	AMP	0.53	Non-AMP	0.3012
891	ALLSDYVLHNSNIMR	Non-AMP	0.18	Non-AMP	0.0001
892	ALLTAVTSNTCEVHEGTLLQAVR	Non-AMP	0.41	Non-AMP	0.0005
893	ALLTPVAIAAGR	AMP	0.63	AMP	0.6722
894	ALLYDGQK	Non-AMP	0.28	Non-AMP	0.0763
895	ALLYDGQKNR	Non-AMP	0.25	Non-AMP	0.1245
896	ALLYNGQK	Non-AMP	0.47	Non-AMP	0.0648
897	ALLYNGQKDR	Non-AMP	0.4	Non-AMP	0.0355
898	ALLYNGQKNR	AMP	0.56	Non-AMP	0.1354
899	ALNDQVMLLER	Non-AMP	0.44	Non-AMP	0.0007
900	ALNEGGFQCIPK	AMP	0.54	Non-AMP	0.1143
901	ALNIEYAQDK	Non-AMP	0.31	Non-AMP	0.0026
902	ALNILSNNDFHVPVVVQLYGTPLISADNK	Non-AMP	0.29	Non-AMP	0.0001
903	ALNITHLESSK	Non-AMP	0.22	Non-AMP	0.0033
904	ALNMYSHTPTYIQPVHFGSSR	Non-AMP	0.38	Non-AMP	0.0728
905	ALNNATDVETTR	Non-AMP	0.33	Non-AMP	0.0013
906	ALNNSSDVETTR	Non-AMP	0.33	Non-AMP	0.0006
907	ALNSQIFAVLNK	AMP	0.63	Non-AMP	0.0212
908	ALPDLIINHR	Non-AMP	0.39	Non-AMP	0.4833
909	ALPDMEVVGLNFSSATTPELILK	Non-AMP	0.1	Non-AMP	0.0003
910	ALPDVLGIWPK	AMP	0.63	AMP	0.7714
911	ALPFFPGLVK	AMP	0.76	AMP	0.986
912	ALPPQIFNGDQYCGNFQR	Non-AMP	0.45	AMP	0.5578
913	ALPPVGVGSFYGVTQTR	AMP	0.66	AMP	0.8668
914	ALPVHIGNFDPER	Non-AMP	0.21	Non-AMP	0.0091
915	ALQASALK	Non-AMP	0.47	Non-AMP	0.4283
916	ALQEEAVQYK	Non-AMP	0.32	Non-AMP	0.041
917	ALQEELLANEK	Non-AMP	0.4	Non-AMP	0.0075
918	ALQFTELIR	Non-AMP	0.29	Non-AMP	0.0278
919	ALQFWADQSSLTFR	Non-AMP	0.23	Non-AMP	0.0114
920	ALQGQASSENAEAVGMLAETMAEK	Non-AMP	0.41	Non-AMP	0.0003
921	ALQGVGYTTGLIGK	AMP	0.69	Non-AMP	0.4212
922	ALQLANSDLYSSR	Non-AMP	0.28	Non-AMP	0.0015
923	ALQLANSYLFTK	AMP	0.53	Non-AMP	0.0081
924	ALQLLASGLFLPGSLGIIDPCEGGQVR	AMP	0.53	Non-AMP	0.0062
925	ALQSVGQIVGEVLK	AMP	0.63	Non-AMP	0.2997
926	ALQTEFQPEK	Non-AMP	0.43	Non-AMP	0.0038
927	ALRLPLQDVYK	Non-AMP	0.35	Non-AMP	0.0041
928	ALSFYHGQIK	Non-AMP	0.46	Non-AMP	0.0269
929	ALSGGVYPVSAVLCDDEVMLTIKPGEHGSTYGGNPLGTR	Non-AMP	0.26	Non-AMP	0.0037
930	ALSISGHTLVPVSR	AMP	0.54	Non-AMP	0.0175
931	ALSNLESLPGGFNALQR	Non-AMP	0.43	Non-AMP	0.0451
932	ALSRPPSYPTK	AMP	0.55	AMP	0.6739
933	ALSVDCSQDGVHAAVSALNK	Non-AMP	0.44	Non-AMP	0.0498
934	ALSVNEETLANSVK	Non-AMP	0.32	Non-AMP	0.0019
935	ALTDNFR	Non-AMP	0.34	Non-AMP	0.3299
936	ALTDQFR	Non-AMP	0.31	Non-AMP	0.2826
937	ALTDVEEDRARIEGR	Non-AMP	0.34	Non-AMP	0.0009
938	ALTGCVVDVPTLDGR	Non-AMP	0.37	Non-AMP	0.0173
939	ALTGWNVAEAAAISR	Non-AMP	0.4	Non-AMP	0.0777
940	ALTLAER	Non-AMP	0.38	Non-AMP	0.1407
941	ALTNPANVGLLLSEGIK	AMP	0.64	Non-AMP	0.0465
942	ALTNPANVGLLLSEGIKR	AMP	0.68	Non-AMP	0.0938
943	ALTQLAEVEEK	Non-AMP	0.37	Non-AMP	0.0024
944	ALTQSFNQDASR	Non-AMP	0.24	Non-AMP	0.0024
945	ALTSARDEVDAVK	Non-AMP	0.22	Non-AMP	0.0009
946	ALTSFLK	AMP	0.51	AMP	0.9212
947	ALTSVGEVCQDYDSDKLFPAFGFGAR	Non-AMP	0.22	Non-AMP	0.0066
948	ALTTAEDVK	Non-AMP	0.36	Non-AMP	0.0029
949	ALTVPELTQQMFDAK	Non-AMP	0.37	Non-AMP	0.0044
950	ALVALQGPK	Non-AMP	0.49	Non-AMP	0.17
951	ALVGEIIR	Non-AMP	0.39	Non-AMP	0.1038
952	ALVGIVAGGGR	AMP	0.65	AMP	0.5448
953	ALVITELGSNR	Non-AMP	0.34	Non-AMP	0.0332
954	ALVPESIPVNSVITR	Non-AMP	0.38	Non-AMP	0.0181
955	ALVSSDELAK	Non-AMP	0.32	Non-AMP	0.0009
956	ALVSSDELAKDVASAEALIDR	Non-AMP	0.23	Non-AMP	0.0001
957	ALWKDPYDVEECENLTQLIK	Non-AMP	0.14	Non-AMP	0.0007
958	ALYDYDTEVFGYPR	Non-AMP	0.23	Non-AMP	0.0172
959	ALYDYEGVEGDELSFK	Non-AMP	0.35	Non-AMP	0.0012
960	ALYELDLANKK	Non-AMP	0.28	Non-AMP	0.0026
961	ALYGEFPR	Non-AMP	0.25	Non-AMP	0.1395
962	ALYLIATNGTPELAHPER	Non-AMP	0.09	Non-AMP	0.0014
963	AMAAEAEATR	Non-AMP	0.34	Non-AMP	0.0552
964	AMAAGVDNLLK	AMP	0.5	Non-AMP	0.0248
965	AMADPEVQSILSDPGMK	Non-AMP	0.14	Non-AMP	0.0004
966	AMAPYGYKDK	Non-AMP	0.33	Non-AMP	0.0498
967	AMATAPGPATPSR	Non-AMP	0.31	Non-AMP	0.3511
968	AMDAGFETFR	Non-AMP	0.33	Non-AMP	0.033
969	AMDAVSAAEK	Non-AMP	0.33	Non-AMP	0.016
970	AMDQQQIGNLK	Non-AMP	0.41	Non-AMP	0.0107
971	AMDSDWFAQNYMGR	Non-AMP	0.19	Non-AMP	0.0073
972	AMDVGIVVDSSSSVR	Non-AMP	0.24	Non-AMP	0.0014
973	AMEALGNTK	Non-AMP	0.3	Non-AMP	0.2619
974	AMEALSATEQSIK	Non-AMP	0.22	Non-AMP	0.0028
975	AMEGIYIKPDSDN	Non-AMP	0.32	Non-AMP	0.0046
976	AMEQIPNGLASIVDVR	Non-AMP	0.13	Non-AMP	0.0016
977	AMFNFLGKDPEDLPFK	Non-AMP	0.15	Non-AMP	0.0038
978	AMGEQAVALAK	Non-AMP	0.48	Non-AMP	0.0506
979	AMGLLGAFRPR	AMP	0.62	AMP	0.8904
980	AMGPNYSIVLDNGPAAK	Non-AMP	0.47	Non-AMP	0.0023
981	AMGVAQHHDAVSGTSK	Non-AMP	0.22	Non-AMP	0.0047
982	AMHSAGVQAPGSGPSSSPFLSPSSAEK	Non-AMP	0.2	Non-AMP	0.0025
983	AMIDENKVEEPQQLEEK	Non-AMP	0.46	Non-AMP	0.0009
984	AMLSGPGQFSENETNEVHFR	Non-AMP	0.14	Non-AMP	0.0069
985	AMLVGAPVIGLNDSGGAR	AMP	0.58	Non-AMP	0.0073
986	AMMLSNSLR	Non-AMP	0.39	Non-AMP	0.0795
987	AMMQMEQLQADLNAER	Non-AMP	0.33	Non-AMP	0.0022
988	AMMSANKEFETK	Non-AMP	0.22	Non-AMP	0.0024
989	AMMSANKEFETKK	Non-AMP	0.24	Non-AMP	0.0039
990	AMNECHENLSDDELK	Non-AMP	0.42	Non-AMP	0.0003
991	AMNECHENLSDDELKK	Non-AMP	0.33	Non-AMP	0.0005
992	AMNLPSTGEGVR	Non-AMP	0.22	Non-AMP	0.0479
993	AMNPNLNITSHQNR	Non-AMP	0.21	Non-AMP	0.0131
994	AMNQSVQNDYGQNKPK	Non-AMP	0.39	Non-AMP	0.0093
995	AMPDLSAPIK	Non-AMP	0.33	Non-AMP	0.1237
996	AMQAEFPFK	Non-AMP	0.31	Non-AMP	0.1833
997	AMQAELFQTLK	Non-AMP	0.27	Non-AMP	0.0196
998	AMQAMEGLAIQLNK	Non-AMP	0.36	Non-AMP	0.0039
999	AMSIMNSFVNDVFER	Non-AMP	0.08	Non-AMP	0.0038
1000	AMTEASCAQGK	Non-AMP	0.3	Non-AMP	0.0501
1001	AMTEFLGR	Non-AMP	0.34	AMP	0.5486
1002	AMTITSSLR	Non-AMP	0.4	Non-AMP	0.2255
1003	AMVNSLNK	Non-AMP	0.43	Non-AMP	0.3795
1004	AMVSIAQLDNEK	Non-AMP	0.21	Non-AMP	0.0028
1005	AMVVNAAQLATYSQAK	AMP	0.53	Non-AMP	0.013
1006	ANAELQSWK	Non-AMP	0.28	Non-AMP	0.0561
1007	ANAEVSSTLAR	Non-AMP	0.29	Non-AMP	0.0198
1008	ANAEYIK	Non-AMP	0.33	Non-AMP	0.0494
1009	ANAFVAEAK	Non-AMP	0.25	Non-AMP	0.0641
1010	ANAIITVAGAER	Non-AMP	0.39	Non-AMP	0.082
1011	ANAVINMIGYPEYITDSK	Non-AMP	0.26	Non-AMP	0.0104
1012	ANAVVMQPIR	Non-AMP	0.4	Non-AMP	0.1304
1013	ANCAAGYCPPENCVCT	Non-AMP	0.47	AMP	0.9322
1014	ANCIDSTAEPAAVFAGEVK	Non-AMP	0.39	Non-AMP	0.0017
1015	ANCIDSTAQPAAVFAGEVK	Non-AMP	0.47	Non-AMP	0.0053
1016	ANDDEPCGWWPAR	Non-AMP	0.36	Non-AMP	0.2353
1017	ANDHESVPDASR	Non-AMP	0.31	Non-AMP	0.0025
1018	ANDHESVPDASRR	Non-AMP	0.32	Non-AMP	0.0049
1019	ANDKECISASTDR	Non-AMP	0.24	Non-AMP	0.0008
1020	ANDPMLLEMFHSQTIEADTKK	Non-AMP	0.14	Non-AMP	0.0004
1021	ANDPPVAFAK	Non-AMP	0.38	Non-AMP	0.0887
1022	ANDPTMGEGSNHK	Non-AMP	0.38	Non-AMP	0.0251
1023	ANDQLVQLALYNSATSSR	Non-AMP	0.34	Non-AMP	0.0006
1024	ANDTTYGLAGAVFSK	Non-AMP	0.42	Non-AMP	0.0385
1025	ANDVQLEFFR	Non-AMP	0.34	Non-AMP	0.0093
1026	ANEEDAAFVMR	AMP	0.51	Non-AMP	0.0105
1027	ANELDIAWTPMTK	Non-AMP	0.4	Non-AMP	0.0011
1028	ANEQMEEQEDEIK	AMP	0.52	Non-AMP	0.0011
1029	ANEQMEEQEDEIKK	Non-AMP	0.49	Non-AMP	0.0016
1030	ANESLCQNNMTILK	Non-AMP	0.27	Non-AMP	0.0008
1031	ANETDSMNTLTSK	Non-AMP	0.39	Non-AMP	0.0023
1032	ANEVELETSSFPFR	Non-AMP	0.49	Non-AMP	0.0105
1033	ANGATVSVGIDPSK	Non-AMP	0.41	Non-AMP	0.0008
1034	ANGATVSVGIDPSKVEIVK	AMP	0.61	Non-AMP	0.0002
1035	ANGATVSVGIDPSKVEVVK	AMP	0.54	Non-AMP	0.0003
1036	ANGCDHPQNVQC	Non-AMP	0.33	Non-AMP	0.0091
1037	ANGDYKDVLNCNDFIK	Non-AMP	0.3	Non-AMP	0.0001
1038	ANGGIDTEESYPYEAR	Non-AMP	0.35	Non-AMP	0.0188
1039	ANGGIDTEQSYPYK	Non-AMP	0.31	Non-AMP	0.0299
1040	ANGVATVPYTVGR	Non-AMP	0.47	AMP	0.7884
1041	ANHDIPFPVDGTVK	Non-AMP	0.2	Non-AMP	0.0604
1042	ANHDIPFPVDGTVKR	Non-AMP	0.08	Non-AMP	0.1493
1043	ANIDGTSVSLER	Non-AMP	0.28	Non-AMP	0.0092
1044	ANIFIPVR	AMP	0.5	AMP	0.5365
1045	ANIGDAHALGMKPLTFPR	Non-AMP	0.46	Non-AMP	0.0158
1046	ANILDPIISYVPVQNFK	AMP	0.56	Non-AMP	0.0038
1047	ANIMCLLEQDSSLAK	Non-AMP	0.17	Non-AMP	0.0011
1048	ANINPHNLAAFLK	AMP	0.55	Non-AMP	0.4909
1049	ANKDLEQLR	Non-AMP	0.31	Non-AMP	0.1415
1050	ANLITVPVDENAR	Non-AMP	0.35	Non-AMP	0.0014
1051	ANLNDLESEITSIK	Non-AMP	0.42	Non-AMP	0.0009
1052	ANLVVQEAR	Non-AMP	0.3	Non-AMP	0.0274
1053	ANMPAAENEYQAIIEIAEQIK	Non-AMP	0.24	Non-AMP	0.0003
1054	ANNQVMVEIQSK	Non-AMP	0.32	Non-AMP	0.0033
1055	ANNTAYGLAAAVFTK	Non-AMP	0.46	Non-AMP	0.0976
1056	ANPFGGASHAK	Non-AMP	0.45	Non-AMP	0.3351
1057	ANPITGISSK	Non-AMP	0.47	Non-AMP	0.4652
1058	ANPNIEGSQDTR	Non-AMP	0.36	Non-AMP	0.0143
1059	ANPQDSESTSVMR	Non-AMP	0.43	Non-AMP	0.012
1060	ANPSGQDVQNALEGDVR	Non-AMP	0.4	Non-AMP	0.0023
1061	ANPSLEEFIEGFR	Non-AMP	0.42	Non-AMP	0.0657
1062	ANPTALLLSAVMMLR	Non-AMP	0.44	Non-AMP	0.4833
1063	ANQAELTEK	Non-AMP	0.41	Non-AMP	0.0085
1064	ANQLPLVTEFSDETAPK	Non-AMP	0.36	Non-AMP	0.0005
1065	ANQMEWWSQIVTTDPEINTK	Non-AMP	0.17	Non-AMP	0.001
1066	ANQMLPWLNSAEEHLAK	Non-AMP	0.08	Non-AMP	0.0272
1067	ANQTLMTK	Non-AMP	0.44	Non-AMP	0.2779
1068	ANQVEIHDQFIQACTSR	Non-AMP	0.12	Non-AMP	0.0067
1069	ANQYLLSDAQDTSK	Non-AMP	0.21	Non-AMP	0.0005
1070	ANQYMSEK	Non-AMP	0.26	Non-AMP	0.1344
1071	ANSALLYVILSPVGPYFK	AMP	0.76	Non-AMP	0.3956
1072	ANSDVLSTEK	Non-AMP	0.38	Non-AMP	0.0036
1073	ANSFVDMYK	Non-AMP	0.27	Non-AMP	0.052
1074	ANSGCDAQFASNYFSK	Non-AMP	0.35	Non-AMP	0.0071
1075	ANSNLVLQADR	Non-AMP	0.38	Non-AMP	0.0109
1076	ANSNWWGTITANEK	Non-AMP	0.29	Non-AMP	0.0236
1077	ANSPYTQTMK	Non-AMP	0.35	Non-AMP	0.0877
1078	ANSVIFAEVEAPR	Non-AMP	0.24	Non-AMP	0.0027
1079	ANTAGQPQIVK	Non-AMP	0.47	Non-AMP	0.028
1080	ANTEFNEQELQEWYK	Non-AMP	0.36	Non-AMP	0.0014
1081	ANTQISGCHGDSGGPYVCK	AMP	0.62	AMP	0.7259
1082	ANTSQGFGIAVSGGR	AMP	0.55	Non-AMP	0.1423
1083	ANTVQLITYK	Non-AMP	0.4	Non-AMP	0.1212
1084	ANVAQNDYR	Non-AMP	0.3	Non-AMP	0.0177
1085	ANVFSTLNELVDHYHEK	Non-AMP	0.18	Non-AMP	0.0003
1086	ANVGFVGGQQNVYIANPEVFR	AMP	0.64	Non-AMP	0.0207
1087	ANVIVTVQDVNDHKPEFSK	AMP	0.51	Non-AMP	0.0007
1088	ANVNILSK	Non-AMP	0.48	Non-AMP	0.3451
1089	ANVQVLMQIVK	Non-AMP	0.49	Non-AMP	0.0222
1090	ANVVGPWIQQQGENLR	Non-AMP	0.41	Non-AMP	0.0225
1091	ANYYGDVCTVR	Non-AMP	0.23	Non-AMP	0.04
1092	APAHVSLQLLALQEALQER	Non-AMP	0.23	Non-AMP	0.0002
1093	APAILSAQLYDK	Non-AMP	0.32	Non-AMP	0.0077
1094	APAISSAQIFSK	AMP	0.51	Non-AMP	0.0693
1095	APASAAVDVIPSAMESEPVSHQK	Non-AMP	0.32	Non-AMP	0.0038
1096	APASCINTYVK	Non-AMP	0.49	AMP	0.8166
1097	APAVGIDLGTTYSCVGVFQHGK	AMP	0.82	Non-AMP	0.0974
1098	APAYGGGQHQEIK	Non-AMP	0.27	Non-AMP	0.0314
1099	APCEDLAQAQPK	Non-AMP	0.34	Non-AMP	0.0053
1100	APCSNPIGLGWDK	Non-AMP	0.44	Non-AMP	0.1961
1101	APDFIFFTER	Non-AMP	0.36	Non-AMP	0.0083
1102	APDFVFFTAHLR	Non-AMP	0.37	Non-AMP	0.2972
1103	APDFVFFTER	Non-AMP	0.38	Non-AMP	0.0066
1104	APDFVNSFR	Non-AMP	0.28	AMP	0.6101
1105	APDGSTYVEASETK	Non-AMP	0.29	Non-AMP	0.0012
1106	APEHPTIAEILR	Non-AMP	0.22	Non-AMP	0.0271
1107	APEIMLNSK	Non-AMP	0.34	Non-AMP	0.2364
1108	APEINSEIAFPSLQAAVQDSK	Non-AMP	0.14	Non-AMP	0.0001
1109	APENDVEIAIK	Non-AMP	0.4	Non-AMP	0.0008
1110	APENLEALLNLLQSCR	Non-AMP	0.28	Non-AMP	0.3328
1111	APESLFLLEELR	Non-AMP	0.33	Non-AMP	0.0034
1112	APFDLFENK	Non-AMP	0.35	Non-AMP	0.2181
1113	APFHEVYAMYK	Non-AMP	0.2	Non-AMP	0.1306
1114	APFLAVAENLYK	Non-AMP	0.41	Non-AMP	0.0282
1115	APFLQIGGNNEFK	Non-AMP	0.33	Non-AMP	0.0081
1116	APFTVDTR	Non-AMP	0.25	Non-AMP	0.3224
1117	APGAIGAYSQAVIADK	AMP	0.6	Non-AMP	0.0038
1118	APGAQCFGLVTMSTSEEAAK	Non-AMP	0.23	Non-AMP	0.0024
1119	APGFEER	Non-AMP	0.38	Non-AMP	0.2244
1120	APGLLLSAR	Non-AMP	0.46	AMP	0.9202
1121	APHVDPECEGIFR	Non-AMP	0.31	Non-AMP	0.0188
1122	APILSDSSCK	Non-AMP	0.33	Non-AMP	0.4848
1123	APIPDIEDGEILGK	Non-AMP	0.44	Non-AMP	0.0077
1124	APKPAPPPMVPEEFLISPITGER	Non-AMP	0.18	Non-AMP	0.006
1125	APLGNLIR	AMP	0.51	AMP	0.6564
1126	APLGQNTVLLQGPR	AMP	0.52	Non-AMP	0.0733
1127	APNEDFIEVSR	Non-AMP	0.27	Non-AMP	0.0019
1128	APNSEPVVFPCR	Non-AMP	0.4	AMP	0.6344
1129	APNSLLDALENHYQALEK	Non-AMP	0.43	Non-AMP	0.0048
1130	APPMTSVPEGGR	Non-AMP	0.27	Non-AMP	0.0918
1131	APQASPPPTLDPK	Non-AMP	0.45	Non-AMP	0.0831
1132	APQEEEVLSPSMQVQR	Non-AMP	0.44	Non-AMP	0.0072
1133	APQESYADIGGLDNQIQEIK	Non-AMP	0.33	Non-AMP	0.0002
1134	APQSIDINIFK	Non-AMP	0.35	Non-AMP	0.0644
1135	APSAEQADKESR	Non-AMP	0.38	Non-AMP	0.0059
1136	APSGTVVDGLEK	Non-AMP	0.33	Non-AMP	0.0686
1137	APSMFNIR	Non-AMP	0.38	AMP	0.6277
1138	APSSPAIEPTESR	Non-AMP	0.39	Non-AMP	0.0193
1139	APTDPDEIR	Non-AMP	0.49	Non-AMP	0.0465
1140	APTDPDEIRR	Non-AMP	0.4	Non-AMP	0.0395
1141	APTGGGVGVVVESK	Non-AMP	0.37	Non-AMP	0.0917
1142	APTGPFNR	Non-AMP	0.5	AMP	0.9084
1143	APTSGIIEYPFDLETIIFR	Non-AMP	0.2	Non-AMP	0.0007
1144	APTTHEEIDK	Non-AMP	0.33	Non-AMP	0.0039
1145	APTTPTKPSTPDK	Non-AMP	0.4	Non-AMP	0.4463
1146	APTTPTKPSTPDKK	Non-AMP	0.38	Non-AMP	0.4905
1147	APTVSPVK	Non-AMP	0.48	Non-AMP	0.497
1148	APVIFSHSSAYALCK	AMP	0.68	AMP	0.8512
1149	APVVAIFVVDK	AMP	0.54	Non-AMP	0.0346
1150	APYDIQQVPIHTVPVR	Non-AMP	0.22	Non-AMP	0.0192
1151	APYGYYGDQWIGYDDAASLK	Non-AMP	0.37	Non-AMP	0.0029
1152	APYNTATHICCGGQVK	AMP	0.65	AMP	0.8671
1153	APYVGAECDAIR	Non-AMP	0.32	Non-AMP	0.0015
1154	AQAGISVEQQIEAIHK	Non-AMP	0.31	Non-AMP	0.0011
1155	AQAIHWTTLEK	Non-AMP	0.24	Non-AMP	0.0004
1156	AQCEDENACEVVASPVFFDR	Non-AMP	0.48	Non-AMP	0.0012
1157	AQCFSDPCNMCR	Non-AMP	0.33	AMP	0.6554
1158	AQCFVDFGK	Non-AMP	0.35	AMP	0.587
1159	AQCPIVER	Non-AMP	0.3	Non-AMP	0.1084
1160	AQCPSGFTVTGCSCGHR	AMP	0.73	AMP	0.9834
1161	AQDHIFGMVIMNDWSAR	Non-AMP	0.08	Non-AMP	0.0015
1162	AQDIEAGDGTTTVVVIAGSLLSAAAK	Non-AMP	0.48	Non-AMP	0.0011
1163	AQDLDVSDMK	Non-AMP	0.45	Non-AMP	0.0022
1164	AQEAIDNSIGDAANVK	Non-AMP	0.41	Non-AMP	0.0005
1165	AQEANMPLLDAMLDK	Non-AMP	0.26	Non-AMP	0.0014
1166	AQELVKPPIHLFGIDGR	Non-AMP	0.15	Non-AMP	0.0149
1167	AQEQNEQITMTQIK	Non-AMP	0.41	Non-AMP	0.0006
1168	AQESAMIFVSSFA	Non-AMP	0.23	Non-AMP	0.0038
1169	AQFQVEDSPINPLHGSDSPEAAEK	Non-AMP	0.23	Non-AMP	0.0006
1170	AQGGIILTASHNPGGPNGDFGIK	AMP	0.71	Non-AMP	0.0963
1171	AQGPDGGLSASK	Non-AMP	0.43	Non-AMP	0.4497
1172	AQGVPDGDLR	Non-AMP	0.35	Non-AMP	0.072
1173	AQGWSGINNGVFAPR	Non-AMP	0.44	AMP	0.5185
1174	AQHLLEESGLPLISAHDMDDAAIK	Non-AMP	0.09	Non-AMP	0.0002
1175	AQIAEDEAK	Non-AMP	0.36	Non-AMP	0.0093
1176	AQIAEDEAKHLEDEVER	AMP	0.51	Non-AMP	0.0004
1177	AQIKDTDDALEEIK	Non-AMP	0.36	Non-AMP	0.0004
1178	AQINFLSER	Non-AMP	0.32	Non-AMP	0.0585
1179	AQITVPSCCPESQSPSGGPSQNK	Non-AMP	0.46	Non-AMP	0.0526
1180	AQIVIAQVK	AMP	0.54	Non-AMP	0.0359
1181	AQIWDTAGQER	Non-AMP	0.22	Non-AMP	0.0131
1182	AQLDLSLQAK	Non-AMP	0.35	Non-AMP	0.0202
1183	AQLEQVWEESDGLDK	Non-AMP	0.44	Non-AMP	0.0002
1184	AQLEQVWEESDGLDKK	Non-AMP	0.38	Non-AMP	0.0001
1185	AQLFALSSVPPER	Non-AMP	0.2	Non-AMP	0.0136
1186	AQLLELGETVGPVTATTRPLLLR	Non-AMP	0.41	Non-AMP	0.0554
1187	AQLLLPLEIVLPHQDTATTTMCLR	Non-AMP	0.23	Non-AMP	0.0009
1188	AQLQEDMIK	Non-AMP	0.39	Non-AMP	0.0111
1189	AQLQEDMIKEAVDSFIK	Non-AMP	0.19	Non-AMP	0.0011
1190	AQLSIRDDTGKDDAK	Non-AMP	0.32	Non-AMP	0.0006
1191	AQMFEAPDATDESGLGVK	Non-AMP	0.18	Non-AMP	0.0005
1192	AQNGFTPLYMAAQEGHSDVVK	Non-AMP	0.13	Non-AMP	0.0024
1193	AQQEKDSSIIAK	Non-AMP	0.34	Non-AMP	0.0032
1194	AQSAAWEEK	Non-AMP	0.33	Non-AMP	0.0023
1195	AQSFIQELESER	Non-AMP	0.31	Non-AMP	0.0008
1196	AQSFIQELESERK	Non-AMP	0.27	Non-AMP	0.0007
1197	AQSPVNIVR	Non-AMP	0.43	Non-AMP	0.1147
1198	AQSSMSPVIFTNR	Non-AMP	0.23	Non-AMP	0.0355
1199	AQTALPFAMNSEFSR	Non-AMP	0.24	Non-AMP	0.0245
1200	AQTAVQDVAYNSK	Non-AMP	0.29	Non-AMP	0.0363
1201	AQTELEEAEER	AMP	0.51	Non-AMP	0.0064
1202	AQTFDALSSMANIAGYK	Non-AMP	0.35	Non-AMP	0.0109
1203	AQTPAILGLSFR	Non-AMP	0.46	Non-AMP	0.4842
1204	AQTVLGLIDPQK	Non-AMP	0.42	Non-AMP	0.0108
1205	AQVGFTGNAGQK	AMP	0.51	Non-AMP	0.0427
1206	AQVLYMADK	Non-AMP	0.24	Non-AMP	0.0209
1207	AQVWDTAGQER	Non-AMP	0.2	Non-AMP	0.0079
1208	AQYAAIANVDTITIDPHK	Non-AMP	0.17	Non-AMP	0.0006
1209	AQYDVGESLEPDALLSATITNNPK	Non-AMP	0.18	Non-AMP	0.0007
1210	AQYEEIAQR	Non-AMP	0.24	Non-AMP	0.0488
1211	ARAPTSGIIEYPFDLETIIFR	Non-AMP	0.16	Non-AMP	0.0004
1212	ARDELQNWK	Non-AMP	0.3	Non-AMP	0.136
1213	ARDNVFCSVDCAK	Non-AMP	0.35	Non-AMP	0.4555
1214	AREELDNRDEEEQAYFTNEHAR	AMP	0.61	Non-AMP	0.0005
1215	AREWIGEPTCDAGGLGDQAVR	Non-AMP	0.27	Non-AMP	0.0028
1216	ARFEELNMDLFK	Non-AMP	0.34	Non-AMP	0.0209
1217	ARFEELNSDLFR	Non-AMP	0.27	Non-AMP	0.0293
1218	ARNDLHAQVLALQQK	Non-AMP	0.34	Non-AMP	0.0003
1219	ARNDNLDLQQK	Non-AMP	0.28	Non-AMP	0.0005
1220	ARPTPDGFGGPVK	Non-AMP	0.35	AMP	0.8995
1221	ARPTPDGFGGPVKIESIVEGGK	Non-AMP	0.3	Non-AMP	0.0601
1222	ARPYSCEVLKLK	AMP	0.53	Non-AMP	0.1406
1223	ARQELEQELDDLNDR	AMP	0.55	Non-AMP	0.0018
1224	ARQELEQELDDLNDRLDEAGGATAAQLELNK	AMP	0.53	Non-AMP	0.0008
1225	ARTEDVLER	Non-AMP	0.31	Non-AMP	0.0025
1226	ASAACLIPANFLR	AMP	0.56	Non-AMP	0.0331
1227	ASAAEDELK	Non-AMP	0.36	Non-AMP	0.0197
1228	ASAAEDELKR	Non-AMP	0.31	Non-AMP	0.0233
1229	ASADAEQAFSLFQK	Non-AMP	0.34	Non-AMP	0.0017
1230	ASAEAALADVLK	Non-AMP	0.4	Non-AMP	0.0315
1231	ASAEALYK	Non-AMP	0.28	Non-AMP	0.1129
1232	ASAECILCEFIAK	Non-AMP	0.45	Non-AMP	0.0057
1233	ASAEEAESADQTINSILK	Non-AMP	0.37	Non-AMP	0.001
1234	ASAEGEPAWEGAGTK	Non-AMP	0.3	Non-AMP	0.058
1235	ASAFNSWFENAEEDLTDPVR	Non-AMP	0.23	Non-AMP	0.0023
1236	ASAMSEQVSLPR	Non-AMP	0.19	Non-AMP	0.0169
1237	ASAMTQEEIPDAPK	Non-AMP	0.22	Non-AMP	0.0026
1238	ASANVAIECAEALLK	Non-AMP	0.29	Non-AMP	0.0048
1239	ASATITTSNDYK	Non-AMP	0.29	Non-AMP	0.0008
1240	ASAVSNIEFDQMFVR	Non-AMP	0.26	Non-AMP	0.0008
1241	ASCIQQLIK	AMP	0.56	Non-AMP	0.3568
1242	ASCSQFTEAICQHLQ	Non-AMP	0.34	Non-AMP	0.008
1243	ASDATVEAKEDTE	Non-AMP	0.48	Non-AMP	0.0005
1244	ASDFTELIVSR	Non-AMP	0.2	Non-AMP	0.0057
1245	ASDQTFLAK	Non-AMP	0.33	Non-AMP	0.072
1246	ASEDGPVQVAYSTAPGEGGIMSNK	Non-AMP	0.29	Non-AMP	0.0015
1247	ASEDSVVVESSVDR	Non-AMP	0.39	Non-AMP	0.0002
1248	ASEFFNLQDFYTK	Non-AMP	0.21	Non-AMP	0.0001
1249	ASEHATYIDIEPITGITMQANK	Non-AMP	0.1	Non-AMP	0.0007
1250	ASEHDQGLYSCVATNVFGK	Non-AMP	0.19	Non-AMP	0.0023
1251	ASENENEDLFWALK	AMP	0.51	Non-AMP	0.0005
1252	ASEVESSYMDSVQR	Non-AMP	0.32	Non-AMP	0.0014
1253	ASEVINDALHK	Non-AMP	0.31	Non-AMP	0.0693
1254	ASFEEPPVAK	Non-AMP	0.23	Non-AMP	0.0872
1255	ASFNFFDKDENGK	Non-AMP	0.42	Non-AMP	0.0083
1256	ASFNFFDKDENGKLEK	Non-AMP	0.3	Non-AMP	0.0015
1257	ASFNNPDR	Non-AMP	0.31	Non-AMP	0.0606
1258	ASFSQLPTLMVGLK	Non-AMP	0.47	Non-AMP	0.2279
1259	ASFVNDAGLTCYVIVGR	AMP	0.75	Non-AMP	0.0029
1260	ASGKPTAVTLAIGK	AMP	0.66	AMP	0.8659
1261	ASGKPTAVTMAISR	AMP	0.52	AMP	0.7515
1262	ASGKPVASVMNSWTK	AMP	0.58	Non-AMP	0.1836
1263	ASGLIDCCPGVK	AMP	0.61	Non-AMP	0.2562
1264	ASGTEMDEQR	Non-AMP	0.45	Non-AMP	0.0338
1265	ASGYPPPSYQWLNPILKPVDTFNPR	Non-AMP	0.41	Non-AMP	0.3461
1266	ASIDAFDNFDNISLAQR	Non-AMP	0.2	Non-AMP	0.0004
1267	ASIDSGVPLVTNFQVTK	AMP	0.58	Non-AMP	0.0055
1268	ASIEHWQLIELK	Non-AMP	0.26	Non-AMP	0.0001
1269	ASIHQDPCPFLSFPMDVMLSDNEETR	Non-AMP	0.07	Non-AMP	0.0003
1270	ASILEEETLAR	Non-AMP	0.32	Non-AMP	0.0036
1271	ASILEGLAEEFR	Non-AMP	0.31	Non-AMP	0.0142
1272	ASILEGLAEEFRR	Non-AMP	0.33	Non-AMP	0.0255
1273	ASITVLFPCGISVK	AMP	0.85	AMP	0.7469
1274	ASITWNPPDNTGGMEIER	Non-AMP	0.12	Non-AMP	0.0023
1275	ASIVEENGLVIEK	Non-AMP	0.37	Non-AMP	0.0002
1276	ASKPAVEMGTQQDGDIDYEWLPK	Non-AMP	0.2	Non-AMP	0.0016
1277	ASLAYAVEHHK	Non-AMP	0.2	Non-AMP	0.0799
1278	ASLDELLSSGNYK	Non-AMP	0.3	Non-AMP	0.004
1279	ASLETQIDYSK	Non-AMP	0.24	Non-AMP	0.0205
1280	ASLGQWPAGSYCILASGGCPK	AMP	0.96	AMP	0.9993
1281	ASLIDEIPTGLDLVK	Non-AMP	0.34	Non-AMP	0.0023
1282	ASLMDAIR	Non-AMP	0.26	Non-AMP	0.0876
1283	ASLNELVDFVTHNK	Non-AMP	0.4	Non-AMP	0.0035
1284	ASLQNEGDELAVAVENFQK	AMP	0.53	Non-AMP	0.0001
1285	ASLQQEILDLTNK	Non-AMP	0.39	Non-AMP	0.0004
1286	ASLVSQLCADVAEK	Non-AMP	0.35	Non-AMP	0.0059
1287	ASLVTYSNDPSVVFK	Non-AMP	0.29	Non-AMP	0.0005
1288	ASLYEIPIGVEDGK	Non-AMP	0.21	Non-AMP	0.0007
1289	ASMEMMGYYGGPTR	Non-AMP	0.23	Non-AMP	0.4242
1290	ASMISGALLPVDGGLLTC	AMP	0.55	Non-AMP	0.0174
1291	ASMPFAVVGSNTLIDVCGK	AMP	0.61	Non-AMP	0.0375
1292	ASMQQTIDR	Non-AMP	0.26	Non-AMP	0.0139
1293	ASMQQTIDRIPTISTQLK	Non-AMP	0.32	Non-AMP	0.0047
1294	ASMVLSAVGDALGYK	Non-AMP	0.47	AMP	0.5623
1295	ASNAGGVAVSGLEMSQNSGR	Non-AMP	0.38	Non-AMP	0.0013
1296	ASNAGGVAVSGLEMSQNSLR	Non-AMP	0.4	Non-AMP	0.0004
1297	ASNGQVPEYAVAGGENYPGEVLYVAR	Non-AMP	0.32	Non-AMP	0.0008
1298	ASNGVVLAAEK	Non-AMP	0.39	Non-AMP	0.0173
1299	ASNIINVNCPVYDSQSEEESSESLTK	Non-AMP	0.21	Non-AMP	0.0027
1300	ASNIWLGLNDIAK	AMP	0.61	Non-AMP	0.0019
1301	ASNLECIFQQLHDGK	Non-AMP	0.14	Non-AMP	0.0006
1302	ASNTAEVYFDNVK	Non-AMP	0.36	Non-AMP	0.0013
1303	ASPEEVKEQLEK	Non-AMP	0.37	Non-AMP	0.0048
1304	ASPEFSVTSGDYGK	Non-AMP	0.21	Non-AMP	0.0117
1305	ASPFGGGFINVVR	AMP	0.59	AMP	0.991
1306	ASPWQQATAQQTVQASKPEEK	Non-AMP	0.24	Non-AMP	0.0008
1307	ASQDYLR	Non-AMP	0.27	Non-AMP	0.0594
1308	ASQELLAQTPEVDSVAQNQNALDEK	AMP	0.58	Non-AMP	0
1309	ASQELLAQTPEVDSVAQNQNALDEKYDEMMK	Non-AMP	0.42	Non-AMP	0.0001
1310	ASQLTADKESLTAELHK	Non-AMP	0.11	Non-AMP	0.0011
1311	ASQTAPQVLFSHR	Non-AMP	0.38	Non-AMP	0.1331
1312	ASQVACAVAVAAYK	AMP	0.61	AMP	0.9666
1313	ASSAYIFFSK	AMP	0.51	Non-AMP	0.3804
1314	ASSFLDTQHDPTMAR	Non-AMP	0.15	Non-AMP	0.0029
1315	ASSLYSVIADGR	Non-AMP	0.31	Non-AMP	0.0091
1316	ASSMGVSPSPMGGYKDNSTLIDFDR	Non-AMP	0.26	Non-AMP	0.0001
1317	ASSQWDGNHAPYLAR	Non-AMP	0.2	Non-AMP	0.0074
1318	ASSSYHITER	Non-AMP	0.25	Non-AMP	0.0036
1319	ASSTGLSVFIPK	AMP	0.52	AMP	0.6211
1320	ASSTGLSVYIPK	Non-AMP	0.49	Non-AMP	0.4435
1321	ASSVVVSGTPVR	AMP	0.52	Non-AMP	0.0116
1322	ASSYGDSDSVGTGSIRPASAASESVTGSR	Non-AMP	0.31	Non-AMP	0.0038
1323	ASSYLEYLCELDIDKQPVTIR	Non-AMP	0.11	Non-AMP	0.0016
1324	ASTAGSLMNDEK	Non-AMP	0.37	Non-AMP	0.0039
1325	ASTAGSLMNDEKLPILIDNLDCR	Non-AMP	0.15	Non-AMP	0.0002
1326	ASTASLALENCDK	Non-AMP	0.28	Non-AMP	0.0003
1327	ASTENSAEGHVHSFASK	Non-AMP	0.24	Non-AMP	0.007
1328	ASTIFYAVSSLK	AMP	0.57	AMP	0.6104
1329	ASTIQEMAYDQNHPTLALH	Non-AMP	0.07	Non-AMP	0.0014
1330	ASTSSMTSVPKPLK	Non-AMP	0.44	AMP	0.5682
1331	ASTVIQTYVQMILQQPDLK	Non-AMP	0.26	Non-AMP	0
1332	ASVGDNYIYFIK	AMP	0.55	Non-AMP	0.0179
1333	ASVKDAPLNTFVTDK	Non-AMP	0.16	Non-AMP	0.0046
1334	ASVMLYDNEK	Non-AMP	0.22	Non-AMP	0.0062
1335	ASVMLYDNEKK	Non-AMP	0.17	Non-AMP	0.0023
1336	ASVVVGDVTR	Non-AMP	0.3	Non-AMP	0.0658
1337	ASWITPVPGGVGPMTVAMLMMNTVDGAK	Non-AMP	0.39	Non-AMP	0.0029
1338	ASYGVEDPEFAVTQLAQTTMR	Non-AMP	0.09	Non-AMP	0.0004
1339	ATACFCPGK	Non-AMP	0.41	AMP	0.9319
1340	ATAGSYIASQTVK	AMP	0.53	Non-AMP	0.0115
1341	ATAINSSIYGNFSGTK	AMP	0.59	AMP	0.6427
1342	ATAIVNTTNESLSDKGELSQR	Non-AMP	0.35	Non-AMP	0.0004
1343	ATALVADLENYSAK	Non-AMP	0.27	Non-AMP	0.0048
1344	ATANHASQVLEEESMER	Non-AMP	0.28	Non-AMP	0.0006
1345	ATANNWISVNGGSAWEK	Non-AMP	0.46	Non-AMP	0.0021
1346	ATAQGITFDEFGRPFVILK	Non-AMP	0.4	Non-AMP	0.0037
1347	ATAYVCENYTCK	Non-AMP	0.36	Non-AMP	0.0692
1348	ATCGSVSYDPR	Non-AMP	0.24	Non-AMP	0.0275
1349	ATCSAFVIFNSLK	AMP	0.76	Non-AMP	0.0798
1350	ATCSYPTHGVDYR	Non-AMP	0.24	Non-AMP	0.0596
1351	ATCTSQSGDLLSIVTNNER	Non-AMP	0.34	Non-AMP	0.0001
1352	ATCVCAESCPSTPK	Non-AMP	0.37	AMP	0.8849
1353	ATDIMLAGK	Non-AMP	0.35	Non-AMP	0.2854
1354	ATDLMFLVDSSR	Non-AMP	0.21	Non-AMP	0.0011
1355	ATDLTTATR	Non-AMP	0.35	Non-AMP	0.0981
1356	ATDMWYEEADKYR	Non-AMP	0.22	Non-AMP	0.0016
1357	ATDRMFNSMGNAGEMVK	Non-AMP	0.17	Non-AMP	0.0085
1358	ATEDNPLVANRK	Non-AMP	0.31	Non-AMP	0.0151
1359	ATEDTIVADK	Non-AMP	0.43	Non-AMP	0.0025
1360	ATEDTIVADKNCAK	Non-AMP	0.31	Non-AMP	0.0018
1361	ATEEDKAGNYEEALR	Non-AMP	0.29	Non-AMP	0.0022
1362	ATEIVATILNK	Non-AMP	0.36	Non-AMP	0.0862
1363	ATEREDTYENQIK	Non-AMP	0.28	Non-AMP	0.0014
1364	ATFDVTLVVPK	Non-AMP	0.29	Non-AMP	0.0504
1365	ATFEAISK	Non-AMP	0.25	Non-AMP	0.0787
1366	ATFGFVETDSIGK	Non-AMP	0.3	Non-AMP	0.007
1367	ATFPFQGTDDDEICFVK	Non-AMP	0.28	Non-AMP	0.009
1368	ATFSVDITHPIDMMALSNNIAK	Non-AMP	0.11	Non-AMP	0.0004
1369	ATGAFDEQR	Non-AMP	0.29	Non-AMP	0.0323
1370	ATGAWTGNANMDAWCK	Non-AMP	0.4	AMP	0.8993
1371	ATGAWTGNASIDSWCQSNCAAGYCPSHMCVCS	AMP	0.86	AMP	0.9998
1372	ATGLCQMK	Non-AMP	0.4	Non-AMP	0.291
1373	ATGLDNEDLSR	Non-AMP	0.33	Non-AMP	0.0013
1374	ATGTIVSPSSCLQSGVPK	AMP	0.6	Non-AMP	0.0569
1375	ATHYESKVEQMDEYGGASK	Non-AMP	0.17	Non-AMP	0.0019
1376	ATIAAFAASEGHAHPR	Non-AMP	0.3	Non-AMP	0.0118
1377	ATIAGGGVIPHIHK	AMP	0.74	AMP	0.5922
1378	ATIDYQEK	Non-AMP	0.29	Non-AMP	0.0205
1379	ATIGADFLTK	Non-AMP	0.35	Non-AMP	0.2451
1380	ATIGDVPDSVFVEIDPYTLEGVYFK	Non-AMP	0.33	Non-AMP	0.0006
1381	ATIIVLGPGDEPPPPSK	Non-AMP	0.49	Non-AMP	0.0239
1382	ATIQNPVTGNLEFAK	Non-AMP	0.4	Non-AMP	0.0474
1383	ATISESVGLGSVIK	Non-AMP	0.5	Non-AMP	0.0348
1384	ATLALIILQDQFCR	Non-AMP	0.43	Non-AMP	0.0025
1385	ATLAYNTNECK	Non-AMP	0.15	Non-AMP	0.0021
1386	ATLLTAER	Non-AMP	0.35	Non-AMP	0.0903
1387	ATLNELVDFITSGR	Non-AMP	0.38	Non-AMP	0.0021
1388	ATLQIGNCLPVGAMPEGTIISCVEEK	Non-AMP	0.37	Non-AMP	0.0008
1389	ATLSGCPSPQEQLQVLNCVR	AMP	0.5	Non-AMP	0.0052
1390	ATLSLTGVDTETGVDISTTK	Non-AMP	0.46	Non-AMP	0.0015
1391	ATLSMWSPVFEK	Non-AMP	0.18	Non-AMP	0.215
1392	ATLSSFFTK	Non-AMP	0.47	AMP	0.9532
1393	ATLSSHIDTK	Non-AMP	0.27	Non-AMP	0.0012
1394	ATMEIQEGNPNMAVLYR	Non-AMP	0.11	Non-AMP	0.0157
1395	ATNELGTSFK	Non-AMP	0.35	Non-AMP	0.0295
1396	ATNEVLLEQNAR	Non-AMP	0.37	Non-AMP	0.0018
1397	ATNGDTYLGGEDFDNTLLK	Non-AMP	0.25	Non-AMP	0.0004
1398	ATNLPDVDFR	Non-AMP	0.43	Non-AMP	0.0047
1399	ATNNSGQCVIVAR	AMP	0.51	Non-AMP	0.0673
1400	ATNTAFTLATPVVGK	Non-AMP	0.42	AMP	0.9066
1401	ATPFIPYYRPR	AMP	0.63	AMP	0.7121
1402	ATPGSQVAFLAIDK	Non-AMP	0.41	Non-AMP	0.0012
1403	ATPLEAEAIAVLR	Non-AMP	0.35	Non-AMP	0.029
1404	ATPSNDPNATPQHVFLQR	AMP	0.5	Non-AMP	0.0036
1405	ATQAVIGAR	Non-AMP	0.39	Non-AMP	0.4712
1406	ATQMDIIHAENMR	Non-AMP	0.22	Non-AMP	0.0014
1407	ATQNEVQEWQK	Non-AMP	0.33	Non-AMP	0.0026
1408	ATQSDDEDFPPPPPPPPPEMEDLSLHER	Non-AMP	0.32	Non-AMP	0.0101
1409	ATQVTQEIK	Non-AMP	0.32	Non-AMP	0.0158
1410	ATSLQLTVDR	Non-AMP	0.33	Non-AMP	0.0099
1411	ATSNVFAMFDQAQIQEFK	Non-AMP	0.1	Non-AMP	0.0001
1412	ATSNVFAMFDQSQIQEFK	Non-AMP	0.1	Non-AMP	0.0001
1413	ATSNVFAMFDQTQIQEFK	Non-AMP	0.11	Non-AMP	0.0001
1414	ATSYMGCIGQDEFGK	Non-AMP	0.25	Non-AMP	0.0034
1415	ATTKPVYSFDNLNK	Non-AMP	0.27	Non-AMP	0.1138
1416	ATTSKPTPVNLTNHSYFNLGGQTTK	Non-AMP	0.42	Non-AMP	0.0057
1417	ATVDTGSSVTK	Non-AMP	0.35	Non-AMP	0.0377
1418	ATVDWFK	Non-AMP	0.47	Non-AMP	0.4977
1419	ATVEALQR	Non-AMP	0.32	Non-AMP	0.0922
1420	ATVEPMEGEASADVQEED	AMP	0.57	Non-AMP	0.0003
1421	ATVIQANQAIK	Non-AMP	0.48	Non-AMP	0.0139
1422	ATVPENMGIIPNLMCIAAVDSNSQEVK	Non-AMP	0.1	Non-AMP	0.0001
1423	ATVTSFSEEDMK	Non-AMP	0.25	Non-AMP	0.0005
1424	ATYFCQNFDEDIK	Non-AMP	0.21	Non-AMP	0.0014
1425	AVADFLSELATR	Non-AMP	0.26	Non-AMP	0.0545
1426	AVADYYSDYK	Non-AMP	0.25	Non-AMP	0.0094
1427	AVAEEPKPVEK	Non-AMP	0.35	Non-AMP	0.0148
1428	AVAHAFSTMAEENTYWSLAYYR	Non-AMP	0.23	Non-AMP	0.0049
1429	AVAHDEYVPFTIMDNQMR	Non-AMP	0.09	Non-AMP	0.0004
1430	AVAHHTTASFIR	Non-AMP	0.45	Non-AMP	0.1865
1431	AVANETGAFFFLINGPEIMSK	Non-AMP	0.28	Non-AMP	0.0007
1432	AVANQTSATFLR	Non-AMP	0.47	Non-AMP	0.0143
1433	AVASINSYLER	Non-AMP	0.29	Non-AMP	0.0067
1434	AVASIPFLK	AMP	0.62	AMP	0.5488
1435	AVASQLDANFLK	Non-AMP	0.49	Non-AMP	0.0209
1436	AVASVYEK	Non-AMP	0.3	Non-AMP	0.0809
1437	AVAVVVDPIQSVK	AMP	0.65	Non-AMP	0.0015
1438	AVAYLNTDPSIMGTDLLNVQASPLLGDVILNNAR	Non-AMP	0.1	Non-AMP	0.0002
1439	AVCCLIGEVK	Non-AMP	0.44	Non-AMP	0.254
1440	AVCCSDHIHCCPNGYTCDTSGGTCNK	AMP	0.74	AMP	0.9999
1441	AVCCSDHIHCCPNGYTCDVSSGACNR	AMP	0.75	AMP	0.9999
1442	AVCMLSNTTAIAEAWAR	Non-AMP	0.42	Non-AMP	0.0023
1443	AVCMLSNTTAIAEAWSR	Non-AMP	0.32	Non-AMP	0.0025
1444	AVCPANFPDGGILTASR	AMP	0.53	Non-AMP	0.0043
1445	AVDDLKGEGLSPSFHQLDITSDESIQR	Non-AMP	0.17	Non-AMP	0.0007
1446	AVDELNLHSYSNLPSWVR	Non-AMP	0.15	Non-AMP	0.0009
1447	AVDEVQPDLR	Non-AMP	0.41	Non-AMP	0.0183
1448	AVDHAQEMLK	Non-AMP	0.32	Non-AMP	0.0131
1449	AVDIGTWAYSPEVEPK	Non-AMP	0.18	Non-AMP	0.0017
1450	AVDILADITQNSK	Non-AMP	0.45	Non-AMP	0.0039
1451	AVDLLLGDSK	Non-AMP	0.41	Non-AMP	0.0095
1452	AVDLLYAMCDK	Non-AMP	0.38	Non-AMP	0.0073
1453	AVDLVLSCVDNFEAR	Non-AMP	0.35	Non-AMP	0.0056
1454	AVDMELDATPFLGNVR	Non-AMP	0.13	Non-AMP	0.1041
1455	AVDMLVDDLIQPK	Non-AMP	0.31	Non-AMP	0.0067
1456	AVDNLPYEGAGSSLSSALR	Non-AMP	0.25	Non-AMP	0.0111
1457	AVDQTIADAAK	Non-AMP	0.45	Non-AMP	0.062
1458	AVDSLVPIGR	Non-AMP	0.35	Non-AMP	0.0615
1459	AVDSSYNVQPDSVAPIWNLR	Non-AMP	0.18	Non-AMP	0.0006
1460	AVDTIYTESGGVR	Non-AMP	0.31	Non-AMP	0.0134
1461	AVDVNGNGQVEYK	Non-AMP	0.44	Non-AMP	0.0069
1462	AVDWLPQNDLLAHPK	Non-AMP	0.07	Non-AMP	0.0011
1463	AVECLLDSNWASGK	Non-AMP	0.43	Non-AMP	0.0054
1464	AVEDAKDAFER	Non-AMP	0.27	Non-AMP	0.0038
1465	AVEILTNMSTPLSLNDR	Non-AMP	0.15	Non-AMP	0.0063
1466	AVEILTNMSTPLSLNDRESLLK	Non-AMP	0.08	Non-AMP	0.0002
1467	AVEKEDEEVEK	Non-AMP	0.41	Non-AMP	0.0025
1468	AVEKEDEEVEKDDKPK	Non-AMP	0.48	Non-AMP	0.0014
1469	AVENSGTALAVR	Non-AMP	0.43	Non-AMP	0.0095
1470	AVESELFPCLR	Non-AMP	0.34	Non-AMP	0.2141
1471	AVESLTGIDISK	Non-AMP	0.45	Non-AMP	0.0002
1472	AVETAMALDEGLR	Non-AMP	0.35	Non-AMP	0.0033
1473	AVEVVIPADPGNPDSDIK	AMP	0.58	Non-AMP	0.0029
1474	AVEYLMTEIPEIPDLQGESGEDQPSAPAAR	Non-AMP	0.14	Non-AMP	0.0016
1475	AVFASLPR	AMP	0.5	AMP	0.5717
1476	AVFIDLEPTVVDEVR	Non-AMP	0.22	Non-AMP	0.0044
1477	AVFIIGPDK	Non-AMP	0.43	Non-AMP	0.0167
1478	AVFIIGPDKR	Non-AMP	0.31	Non-AMP	0.0592
1479	AVFLGIGLPQPK	AMP	0.78	AMP	0.5316
1480	AVFPSIVGRPR	AMP	0.73	AMP	0.8824
1481	AVFVDLEPTVVDEVR	Non-AMP	0.23	Non-AMP	0.004
1482	AVGAAVANLVK	AMP	0.61	AMP	0.6973
1483	AVGACATEPDNMAIIDR	Non-AMP	0.36	Non-AMP	0.0003
1484	AVGEAEAIIAK	AMP	0.53	Non-AMP	0.0329
1485	AVGEFNR	Non-AMP	0.38	Non-AMP	0.2197
1486	AVGELQNPAIR	Non-AMP	0.4	Non-AMP	0.0261
1487	AVGGACVLMA	Non-AMP	0.4	Non-AMP	0.4864
1488	AVGIDLGTTYSCVGVFQHGK	AMP	0.79	Non-AMP	0.0742
1489	AVGLACLPSSSGSVADGK	AMP	0.68	Non-AMP	0.0238
1490	AVGLASADIGGTSDPFAVVELNNQR	AMP	0.51	Non-AMP	0.0004
1491	AVGSAENGLSCPK	Non-AMP	0.49	Non-AMP	0.1088
1492	AVGSYLMEK	Non-AMP	0.29	Non-AMP	0.0278
1493	AVGYDSAGTVECMVDSK	Non-AMP	0.3	Non-AMP	0.0004
1494	AVHDHESITEELEQVK	Non-AMP	0.44	Non-AMP	0.001
1495	AVIELTDSNFEK	Non-AMP	0.41	Non-AMP	0.0004
1496	AVIELTDSNFEKEVLNSK	Non-AMP	0.31	Non-AMP	0.0003
1497	AVIEQNGLAPGGLNFDCK	AMP	0.53	Non-AMP	0.0113
1498	AVIGDPSYFPDKVK	Non-AMP	0.41	Non-AMP	0.006
1499	AVIPDSLSPEER	Non-AMP	0.38	Non-AMP	0.0026
1500	AVIQKPAPPFAGTAVNK	AMP	0.84	AMP	0.8839
1501	AVITNSSAVSSGFLEVK	AMP	0.52	Non-AMP	0.0001
1502	AVITPDPNLSIDQVGVPR	Non-AMP	0.47	Non-AMP	0.0016
1503	AVIYGNCIGDAIGLLTEFMTK	AMP	0.62	AMP	0.8597
1504	AVLCPTKPTK	AMP	0.6	AMP	0.7296
1505	AVLEPALSNPEISHFFNR	Non-AMP	0.43	Non-AMP	0.0026
1506	AVLGQPNSFTVNASNAGR	AMP	0.57	Non-AMP	0.0043
1507	AVLHPTAPLYLPEEK	Non-AMP	0.16	Non-AMP	0.0015
1508	AVLIAGQPGTGK	AMP	0.59	Non-AMP	0.137
1509	AVLLDLEPR	Non-AMP	0.39	Non-AMP	0.0408
1510	AVLNPFCQVDYR	Non-AMP	0.3	Non-AMP	0.2719
1511	AVLVDLEPGTMDSVR	Non-AMP	0.4	Non-AMP	0.0039
1512	AVLVSPVFQQTYAQCQLK	AMP	0.67	Non-AMP	0.0043
1513	AVMAAVKPGVSWPDMHR	Non-AMP	0.37	Non-AMP	0.0284
1514	AVMDAVVEATK	Non-AMP	0.33	Non-AMP	0.0098
1515	AVMLQGVEILADAVAVTLGPK	Non-AMP	0.39	Non-AMP	0.0009
1516	AVMTYVSSYYHALTSSQQADTAAK	Non-AMP	0.4	Non-AMP	0.0003
1517	AVNAQWNTLNFK	AMP	0.53	Non-AMP	0.0034
1518	AVNIDVTDDGTGFPIYGK	AMP	0.52	Non-AMP	0.0169
1519	AVNKEEVTQEDLGGPK	Non-AMP	0.25	Non-AMP	0.007
1520	AVNLICLPSQGVNVPDGK	AMP	0.67	Non-AMP	0.0026
1521	AVNLLTSLK	AMP	0.56	AMP	0.8106
1522	AVNPDEAVAIGAAIQGGVLAGDVK	AMP	0.63	Non-AMP	0.0054
1523	AVNQDKTNMLFSGTNISSGK	Non-AMP	0.4	Non-AMP	0.0016
1524	AVNQSGEDFLHEAK	Non-AMP	0.36	Non-AMP	0.0013
1525	AVPEGSDVPVK	Non-AMP	0.39	Non-AMP	0.004
1526	AVPLALAMLSASNPQLPIVDTLSK	Non-AMP	0.46	Non-AMP	0.0012
1527	AVPQEGTAVQNLK	Non-AMP	0.44	Non-AMP	0.0129
1528	AVPVDLLIPNK	AMP	0.52	Non-AMP	0.0305
1529	AVPVLGDASLLCEAYGNPAPK	Non-AMP	0.49	Non-AMP	0.0019
1530	AVQEALEQLEK	Non-AMP	0.39	Non-AMP	0.0157
1531	AVQGMLDFDYVCER	Non-AMP	0.19	Non-AMP	0.008
1532	AVQLYAFR	Non-AMP	0.47	AMP	0.5331
1533	AVQQEDADSWCR	Non-AMP	0.32	Non-AMP	0.0026
1534	AVRGDDGEADKLASPMLLK	Non-AMP	0.3	Non-AMP	0.0007
1535	AVSAMECGLLPISK	Non-AMP	0.42	Non-AMP	0.0066
1536	AVSASDMKPVAVK	Non-AMP	0.46	Non-AMP	0.003
1537	AVSDYVAISK	Non-AMP	0.36	Non-AMP	0.0043
1538	AVSEQVHNCQAR	Non-AMP	0.29	Non-AMP	0.0219
1539	AVSLDSGPPTVK	Non-AMP	0.41	Non-AMP	0.0746
1540	AVSMYVTNIPCIPVGR	AMP	0.67	Non-AMP	0.0196
1541	AVSSLEPVFGTKPPK	Non-AMP	0.42	Non-AMP	0.0325
1542	AVSVQHIYFVDPLK	Non-AMP	0.29	Non-AMP	0.0014
1543	AVSVTGVDSSSDSPPSARPR	Non-AMP	0.41	Non-AMP	0.0224
1544	AVSYTMVTVDGDNVVK	Non-AMP	0.3	Non-AMP	0.0002
1545	AVTDLLLEGK	Non-AMP	0.39	Non-AMP	0.0109
1546	AVTEENCYYLLSLAK	Non-AMP	0.25	Non-AMP	0.0638
1547	AVTKDQAESSTEAIAK	Non-AMP	0.2	Non-AMP	0.0005
1548	AVTPDGTLGDGLK	Non-AMP	0.45	Non-AMP	0.0228
1549	AVTQSGGLGK	Non-AMP	0.5	Non-AMP	0.3549
1550	AVVAQFDAGELITQR	Non-AMP	0.22	Non-AMP	0.0012
1551	AVVASGSALGK	AMP	0.61	Non-AMP	0.0663
1552	AVVDLSNLEVEKPTEMELDLEGEDGENLGK	AMP	0.5	Non-AMP	0.0006
1553	AVVEATGEGVR	Non-AMP	0.4	Non-AMP	0.0071
1554	AVVKPLLSTTPGEAR	Non-AMP	0.28	Non-AMP	0.1437
1555	AVVNDLCEGCPK	Non-AMP	0.45	Non-AMP	0.1039
1556	AVVNENPMDK	Non-AMP	0.48	Non-AMP	0.0021
1557	AVVPLVDQLK	Non-AMP	0.48	Non-AMP	0.0073
1558	AVVQVFEGTSGIDAK	Non-AMP	0.37	Non-AMP	0.0001
1559	AVVSLPSITEIQR	Non-AMP	0.3	Non-AMP	0.0007
1560	AVVSSLGNGNYAIR	AMP	0.68	Non-AMP	0.0331
1561	AVVVHEYGDSSK	Non-AMP	0.3	Non-AMP	0.0034
1562	AVYESEANDLSMSSNK	Non-AMP	0.17	Non-AMP	0.0016
1563	AWEPLQTTPPEGQWK	Non-AMP	0.05	Non-AMP	0.0128
1564	AWEPPQMIGGYSK	Non-AMP	0.32	Non-AMP	0.0782
1565	AWEYSDNEDEVPNR	Non-AMP	0.45	Non-AMP	0.0015
1566	AWHVGCWESEK	Non-AMP	0.24	Non-AMP	0.0155
1567	AWHVGCWESEKDVAMR	Non-AMP	0.09	Non-AMP	0.0175
1568	AWIPDVDGTK	Non-AMP	0.29	Non-AMP	0.0303
1569	AWKDQDYSVR	Non-AMP	0.2	Non-AMP	0.0144
1570	AWLQSTVIQPQSGK	AMP	0.51	Non-AMP	0.0086
1571	AWMGDTFDDHNR	Non-AMP	0.26	Non-AMP	0.0054
1572	AWNAYPFCR	AMP	0.51	AMP	0.983
1573	AWNEAGGSAYQK	Non-AMP	0.47	Non-AMP	0.0494
1574	AWNYIGATYDYNR	Non-AMP	0.33	Non-AMP	0.0338
1575	AWPGGVGDCK	Non-AMP	0.39	AMP	0.5561
1576	AWSNSTFLSGLSDSR	Non-AMP	0.26	Non-AMP	0.0021
1577	AWVAGGHCQTNPEALK	Non-AMP	0.37	Non-AMP	0.0495
1578	AWVLGEIENYR	Non-AMP	0.29	Non-AMP	0.0088
1579	AYASTSYPGYLAGNAFDGDEK	Non-AMP	0.35	Non-AMP	0.002
1580	AYCEEDYVNSLETCWYCNK	Non-AMP	0.3	Non-AMP	0.0093
1581	AYDDFLENIEN	AMP	0.52	Non-AMP	0.0011
1582	AYDSGTLESQEILLSGPNK	Non-AMP	0.16	Non-AMP	0.0011
1583	AYEALTNEESR	Non-AMP	0.32	Non-AMP	0.0011
1584	AYEAVTVPYPK	Non-AMP	0.2	Non-AMP	0.0468
1585	AYEQEDEEDGLPEK	AMP	0.57	Non-AMP	0.0039
1586	AYEVLNDILR	Non-AMP	0.26	Non-AMP	0.0406
1587	AYFSCTSAHTCTGDGTAMVAR	Non-AMP	0.48	AMP	0.9743
1588	AYGGAYDVMSSK	Non-AMP	0.31	Non-AMP	0.1039
1589	AYGMSFCSGR	Non-AMP	0.42	AMP	0.8189
1590	AYGMTAELNR	Non-AMP	0.23	Non-AMP	0.0663
1591	AYGPGLER	Non-AMP	0.29	Non-AMP	0.2653
1592	AYGPGLSSGK	AMP	0.54	AMP	0.805
1593	AYGSSIHDSMVCAGFAR	Non-AMP	0.45	Non-AMP	0.4024
1594	AYGYYENVQNLGITK	Non-AMP	0.35	Non-AMP	0.0105
1595	AYHAESIAMEGMK	Non-AMP	0.25	Non-AMP	0.0028
1596	AYHAESIAMEGYK	Non-AMP	0.25	Non-AMP	0.0037
1597	AYHAESISMEGYK	Non-AMP	0.25	Non-AMP	0.0093
1598	AYHAESVIMEGQNWHK	Non-AMP	0.05	Non-AMP	0.0003
1599	AYHAESVIMEGQNWHKR	Non-AMP	0.07	Non-AMP	0.0004
1600	AYHEELNVAGITSACFEPANQMVK	Non-AMP	0.06	Non-AMP	0.0004
1601	AYHEQLSVAEITNACFEPANQMVK	Non-AMP	0.05	Non-AMP	0.0008
1602	AYHEQLSVAEITNSCFEPANQMVK	Non-AMP	0.05	Non-AMP	0.0003
1603	AYHEQLSVSEITNACFEPANQMVK	Non-AMP	0.05	Non-AMP	0.0006
1604	AYIASLESLDNGKPYR	Non-AMP	0.22	Non-AMP	0.0128
1605	AYIDFGNSLQITR	Non-AMP	0.32	Non-AMP	0.0006
1606	AYIEQQEAEER	Non-AMP	0.41	Non-AMP	0.0032
1607	AYINPFVQFIDGGR	Non-AMP	0.44	Non-AMP	0.021
1608	AYISHIPTKDPDFLQLVELESVSENVSK	Non-AMP	0.09	Non-AMP	0.0004
1609	AYLAQSPQLYK	Non-AMP	0.4	Non-AMP	0.0839
1610	AYLDQTVVPILLQGLATLSK	AMP	0.59	AMP	0.6747
1611	AYMNSGWLDSSK	Non-AMP	0.32	Non-AMP	0.0219
1612	AYPIDEYPANTR	Non-AMP	0.12	Non-AMP	0.1908
1613	AYPLAEPQLTVSILDLLQQAVNYK	Non-AMP	0.16	Non-AMP	0.0012
1614	AYQDASTATK	Non-AMP	0.25	Non-AMP	0.015
1615	AYQDFLVPTYGGNAGGSVVTPIADIR	Non-AMP	0.47	Non-AMP	0.0024
1616	AYQHESDLDSMQK	Non-AMP	0.34	Non-AMP	0.0048
1617	AYQHESDLDSMQKR	Non-AMP	0.28	Non-AMP	0.0105
1618	AYQISEQTCEDVK	Non-AMP	0.2	Non-AMP	0.0008
1619	AYSGSGTSTDASFPMGSYAQMSSGFGPVAR	Non-AMP	0.31	Non-AMP	0.034
1620	AYSYVIR	Non-AMP	0.48	Non-AMP	0.3362
1621	AYTEAMEACK	Non-AMP	0.31	Non-AMP	0.1136
1622	AYTYSILTK	AMP	0.54	Non-AMP	0.0988
1623	AYVCPSNVEPLLK	Non-AMP	0.3	Non-AMP	0.0443
1624	AYVGYGGK	AMP	0.51	Non-AMP	0.4652
1625	AYYHVGCFNDNTYR	Non-AMP	0.19	Non-AMP	0.0671
1626	AYYQHESEELQTK	Non-AMP	0.28	Non-AMP	0.0102
1627	CACGLVK	AMP	0.57	AMP	0.9419
1628	CACQPGYVGATCNR	AMP	0.61	AMP	0.9636
1629	CADLAEFNGYK	Non-AMP	0.43	Non-AMP	0.0406
1630	CAEEVLK	Non-AMP	0.39	Non-AMP	0.293
1631	CAEEYNLGLDIR	Non-AMP	0.26	Non-AMP	0.0022
1632	CAELAESK	Non-AMP	0.34	Non-AMP	0.0509
1633	CAELQEGDILLEINNK	Non-AMP	0.4	Non-AMP	0.0002
1634	CAEMCTMYLEK	Non-AMP	0.38	Non-AMP	0.0421
1635	CAEYESALK	Non-AMP	0.32	Non-AMP	0.0632
1636	CAGCEELIYVGEYSQAIEK	Non-AMP	0.42	Non-AMP	0.0002
1637	CAGCGFPSAK	AMP	0.51	Non-AMP	0.4758
1638	CALDFFK	Non-AMP	0.49	AMP	0.7095
1639	CALDIICESSMGK	AMP	0.54	Non-AMP	0.1487
1640	CANCFDCPSCGNTLSTR	AMP	0.59	Non-AMP	0.3559
1641	CANIFEALVGTLR	Non-AMP	0.48	Non-AMP	0.1796
1642	CANQIEEVCK	Non-AMP	0.44	Non-AMP	0.0515
1643	CAPKPCSVDDIVK	AMP	0.56	Non-AMP	0.3959
1644	CAPLEDFGGLHPDPNLTYAPDLVEEMK	Non-AMP	0.17	Non-AMP	0.0004
1645	CAPLEDFGGLHPDPNLTYAPDLVEEMKK	Non-AMP	0.12	Non-AMP	0.0008
1646	CAPYYLASAPVLYR	AMP	0.68	Non-AMP	0.2354
1647	CAQGCISGSR	AMP	0.61	AMP	0.8468
1648	CAQGCISSRR	AMP	0.6	AMP	0.8162
1649	CASLEQAIQQK	Non-AMP	0.43	Non-AMP	0.0078
1650	CASNIPEVTETCLAGLVR	Non-AMP	0.34	Non-AMP	0.0075
1651	CASTMAVVYSGDSGGR	AMP	0.51	Non-AMP	0.0053
1652	CATDAVQVFGGNGFNTEYPVEK	Non-AMP	0.27	Non-AMP	0.0024
1653	CATITPDEAR	Non-AMP	0.34	Non-AMP	0.002
1654	CAVVDVPFGGAK	AMP	0.64	Non-AMP	0.2981
1655	CAYAFDGPGK	Non-AMP	0.37	Non-AMP	0.1875
1656	CAYTNDVQGDKFDWER	Non-AMP	0.22	Non-AMP	0.0003
1657	CCATLHYGHAGAPNDQR	Non-AMP	0.44	Non-AMP	0.1688
1658	CCFDGCIK	AMP	0.52	AMP	0.7089
1659	CCFNGCQK	AMP	0.53	AMP	0.5401
1660	CCFNGCQR	AMP	0.51	AMP	0.6328
1661	CCFTGCK	AMP	0.52	AMP	0.9688
1662	CCGSSNVNDWNINQYFK	Non-AMP	0.49	Non-AMP	0.0012
1663	CCGVLSYR	AMP	0.56	AMP	0.9177
1664	CCIDGDKNCQYWAGIGECEK	AMP	0.59	AMP	0.9997
1665	CCKEDGVCCPAAPAEPTYCCYR	AMP	0.6	AMP	0.9993
1666	CCLLQFHEEEAGLK	Non-AMP	0.41	Non-AMP	0.0079
1667	CCLTGLHMCAPK	AMP	0.57	AMP	0.9988
1668	CCLTYVFNKPQEEK	Non-AMP	0.32	Non-AMP	0.0877
1669	CCMDCIGGNR	Non-AMP	0.45	Non-AMP	0.1587
1670	CCPECPPNEGVNSK	Non-AMP	0.42	Non-AMP	0.4702
1671	CCPPETCDCSNPAK	Non-AMP	0.44	AMP	0.6156
1672	CCPVDGQWSYYGSWSECK	AMP	0.55	AMP	0.9373
1673	CCPVDGQWSYYGSWSECKDGK	AMP	0.66	Non-AMP	0.0496
1674	CCQTDLCNK	Non-AMP	0.38	AMP	0.7939
1675	CCSDGCDFR	Non-AMP	0.39	Non-AMP	0.038
1676	CCSNGCGAWCSEPTCPLGQTK	AMP	0.8	AMP	0.9937
1677	CCVNGQVR	AMP	0.54	AMP	0.7934
1678	CDCGHYFVIK	AMP	0.51	Non-AMP	0.0975
1679	CDDGWFVGHSTK	Non-AMP	0.32	Non-AMP	0.4125
1680	CDFESGQCGWSDTSPGK	Non-AMP	0.36	Non-AMP	0.0463
1681	CDGCVHGLCQISGGK	AMP	0.64	AMP	0.5463
1682	CDGEDLADVSPIGYIPK	Non-AMP	0.49	Non-AMP	0.0049
1683	CDGYILEGK	Non-AMP	0.36	Non-AMP	0.0726
1684	CDHVTGACTCPK	Non-AMP	0.47	AMP	0.9981
1685	CDIHEAWTDGK	Non-AMP	0.29	Non-AMP	0.0259
1686	CDIIAEGIIAAAK	AMP	0.67	Non-AMP	0.1241
1687	CDIPLGMEDGR	Non-AMP	0.33	Non-AMP	0.0015
1688	CDIQFDDGDKDSADVNQMR	Non-AMP	0.39	Non-AMP	0.002
1689	CDKYPGGICCRPPK	AMP	0.75	AMP	0.9993
1690	CDLEGECYCPYEGYVK	Non-AMP	0.41	Non-AMP	0.1464
1691	CDNPGEQLTPCQR	Non-AMP	0.46	Non-AMP	0.4135
1692	CDPGYAVQNEPR	Non-AMP	0.17	Non-AMP	0.0993
1693	CDPNPCQNSAVCR	Non-AMP	0.42	AMP	0.9942
1694	CDTCYGTPK	Non-AMP	0.43	Non-AMP	0.3779
1695	CDTPANLVDLGCPK	Non-AMP	0.46	Non-AMP	0.2629
1696	CDVCPDSISWR	Non-AMP	0.45	AMP	0.5258
1697	CDVDIRK	Non-AMP	0.45	Non-AMP	0.4996
1698	CDVNAICVR	Non-AMP	0.44	AMP	0.537
1699	CDVQYTGAHCEVDK	Non-AMP	0.37	Non-AMP	0.0136
1700	CDYVAPDEGPYNVNVSFAGKPVPNSPFK	Non-AMP	0.19	Non-AMP	0.1944
1701	CEADENKNEETMAK	Non-AMP	0.41	Non-AMP	0.0053
1702	CEAILNFYV	Non-AMP	0.43	Non-AMP	0.0558
1703	CECAAGFTGK	Non-AMP	0.43	Non-AMP	0.1578
1704	CECDPGWVGDLCDR	Non-AMP	0.39	Non-AMP	0.0206
1705	CECPPGQVLDPVDGFCVDLGR	AMP	0.54	Non-AMP	0.009
1706	CEDINECNEGSAQCDK	Non-AMP	0.49	Non-AMP	0.0471
1707	CEDNGDGSCNVSYVPEEPGEYNINVK	Non-AMP	0.4	Non-AMP	0.0311
1708	CEEDTAWLR	Non-AMP	0.3	Non-AMP	0.0459
1709	CEENIDDCPQNR	Non-AMP	0.43	Non-AMP	0.0351
1710	CEEVLSLLENHLLK	Non-AMP	0.43	Non-AMP	0.0165
1711	CEINHNDCSPNPCK	Non-AMP	0.39	Non-AMP	0.2506
1712	CELNVDECASKPCK	Non-AMP	0.43	Non-AMP	0.0178
1713	CEMASTGEVACFGK	Non-AMP	0.44	Non-AMP	0.046
1714	CENDASCTDLINDYR	Non-AMP	0.49	Non-AMP	0.0026
1715	CEPDEDDPFSFEGPEIVNTSGCK	Non-AMP	0.38	Non-AMP	0.0076
1716	CEPNLNLASASK	Non-AMP	0.38	Non-AMP	0.0729
1717	CEQIKEELESTNSDYEK	Non-AMP	0.45	Non-AMP	0.0004
1718	CEQIKEELESTNSDYEKEK	Non-AMP	0.42	Non-AMP	0.0005
1719	CETASGICTR	Non-AMP	0.37	AMP	0.5186
1720	CETSAYLVR	Non-AMP	0.28	Non-AMP	0.4658
1721	CEVDIDECAGNPCK	Non-AMP	0.5	Non-AMP	0.3074
1722	CEYFNAGGSVK	Non-AMP	0.46	Non-AMP	0.4073
1723	CFAQFLNGCMQK	AMP	0.59	AMP	0.975
1724	CFCDFPICV	Non-AMP	0.46	AMP	0.9971
1725	CFCSVPYCAK	AMP	0.67	AMP	0.9992
1726	CFEAVTAK	Non-AMP	0.39	Non-AMP	0.1285
1727	CFEGLSVADGGK	AMP	0.5	Non-AMP	0.0172
1728	CFEYLDR	Non-AMP	0.36	Non-AMP	0.0573
1729	CFFMSSHFTEGVNLPWSRDEISGCDCNEK	Non-AMP	0.08	Non-AMP	0.0005
1730	CFGWILPAFK	AMP	0.72	AMP	0.9889
1731	CFHPHCFNCEECGK	Non-AMP	0.36	Non-AMP	0.0985
1732	CFICDECKEPIGSK	Non-AMP	0.49	Non-AMP	0.0539
1733	CFIEEIPDETMVIGK	Non-AMP	0.16	Non-AMP	0.0039
1734	CFISEGPPGYAPYCEER	Non-AMP	0.21	Non-AMP	0.0948
1735	CFITGWGR	AMP	0.53	AMP	0.9835
1736	CFLDIGLAR	Non-AMP	0.41	Non-AMP	0.3619
1737	CFNSPLQGQGLQDVK	Non-AMP	0.37	Non-AMP	0.0068
1738	CFPLFSLK	AMP	0.66	AMP	0.9098
1739	CFVDNGVAGSPLDR	Non-AMP	0.32	Non-AMP	0.0091
1740	CFVGINSNYKEETCPSGLDTCSLLEK	Non-AMP	0.26	Non-AMP	0.0012
1741	CFVPTFVENSAK	Non-AMP	0.28	AMP	0.8446
1742	CGAAAVAGFFQILAK	AMP	0.72	AMP	0.7777
1743	CGAEVIALTR	Non-AMP	0.37	Non-AMP	0.0377
1744	CGALPCHPYVDGR	Non-AMP	0.46	AMP	0.7358
1745	CGAVVCGACSAK	AMP	0.71	AMP	0.8546
1746	CGCADGLECR	Non-AMP	0.41	AMP	0.8764
1747	CGCPGLCGTPPEK	Non-AMP	0.49	AMP	0.9826
1748	CGCQDGLVCK	AMP	0.59	AMP	0.9888
1749	CGELENSMSEK	Non-AMP	0.41	Non-AMP	0.0021
1750	CGESGHFAR	Non-AMP	0.35	Non-AMP	0.0652
1751	CGEVIVNGKPVGIVGVLHPDVISR	AMP	0.71	Non-AMP	0.0152
1752	CGFAGSNFPAHIFPSMVGRPIIR	AMP	0.84	AMP	0.6504
1753	CGFSSIEVDGIEGSLQK	Non-AMP	0.36	Non-AMP	0.0008
1754	CGGGGEMSQTMHCTNNR	Non-AMP	0.36	Non-AMP	0.2395
1755	CGGQGYLSCNR	AMP	0.65	AMP	0.9717
1756	CGGTLEER	Non-AMP	0.37	Non-AMP	0.0924
1757	CGILQPDKDFLVLDGK	Non-AMP	0.29	Non-AMP	0.0006
1758	CGIPVVVMGETGCGK	AMP	0.55	AMP	0.8806
1759	CGLGELLLPENEPGSSIMPGK	Non-AMP	0.38	Non-AMP	0.0011
1760	CGLIIGK	AMP	0.64	AMP	0.8876
1761	CGLPDMDESGLR	Non-AMP	0.3	Non-AMP	0.028
1762	CGLQIWR	AMP	0.55	AMP	0.6504
1763	CGLVSEVFPHDDFHR	Non-AMP	0.14	Non-AMP	0.0063
1764	CGMPDVDESGSR	Non-AMP	0.3	Non-AMP	0.0279
1765	CGNIASILSFTDADTR	Non-AMP	0.35	Non-AMP	0.0012
1766	CGNQAAIMELDDALK	Non-AMP	0.28	Non-AMP	0.0003
1767	CGPEGCEGGLDLHFWR	Non-AMP	0.32	Non-AMP	0.0173
1768	CGPGFFEVPNSR	Non-AMP	0.28	Non-AMP	0.3633
1769	CGPLIDLCR	Non-AMP	0.4	AMP	0.8931
1770	CGQYGNWVGDLYISACCK	AMP	0.84	AMP	0.9887
1771	CGSAGHLATDCNEK	Non-AMP	0.35	Non-AMP	0.1412
1772	CGSLPCLPYVDGR	Non-AMP	0.5	AMP	0.607
1773	CGSLPCLPYVEGR	Non-AMP	0.43	AMP	0.8944
1774	CGSWNTENGNTR	Non-AMP	0.37	Non-AMP	0.0138
1775	CGTFGASSLQQR	AMP	0.6	Non-AMP	0.0925
1776	CGVCGDPYHEK	Non-AMP	0.45	Non-AMP	0.0301
1777	CGVCGDPYHLEVQK	Non-AMP	0.44	Non-AMP	0.0012
1778	CGVCGGDSSSCTLVK	AMP	0.71	Non-AMP	0.005
1779	CGVIGEVGCSWPLTPFEK	AMP	0.53	Non-AMP	0.4418
1780	CGVISPR	AMP	0.53	AMP	0.7819
1781	CGYCGSSDTNR	Non-AMP	0.49	Non-AMP	0.1484
1782	CGYVLMPDNLR	Non-AMP	0.29	Non-AMP	0.0599
1783	CHACIGGTNVK	AMP	0.62	Non-AMP	0.1
1784	CHDNNYVIDAQK	Non-AMP	0.27	Non-AMP	0.0097
1785	CHETCDPIAGCK	Non-AMP	0.39	AMP	0.5993
1786	CHGVPLVTISQGR	AMP	0.64	Non-AMP	0.0324
1787	CHTIMNCTK	Non-AMP	0.46	AMP	0.9647
1788	CIAMIAPHPVPWK	AMP	0.64	AMP	0.6667
1789	CIASNEAGETEVQSK	Non-AMP	0.34	Non-AMP	0.0022
1790	CIAVHPTQPYALTSSDDMLIK	Non-AMP	0.2	Non-AMP	0.0003
1791	CIAWDGTIIPAGFASGNIPQIPANILLVK	AMP	0.85	Non-AMP	0.0103
1792	CICILDHPVANTK	AMP	0.57	AMP	0.6902
1793	CICLSNFEGNNCEK	Non-AMP	0.42	Non-AMP	0.0006
1794	CIDAFNASINLLGK	AMP	0.71	Non-AMP	0.0428
1795	CIDDYNIYR	Non-AMP	0.3	Non-AMP	0.1756
1796	CIDSGGPITIPVGPETLGR	Non-AMP	0.48	Non-AMP	0.2653
1797	CIELEHELSMLQR	Non-AMP	0.28	Non-AMP	0.0024
1798	CIGVCSSVDNCR	AMP	0.59	AMP	0.9864
1799	CIHEVSNNIK	Non-AMP	0.29	Non-AMP	0.0138
1800	CILQIQQASGAEK	Non-AMP	0.47	Non-AMP	0.0039
1801	CINYGNVLGCTVACR	AMP	0.78	AMP	0.9858
1802	CIQDLFAK	Non-AMP	0.41	Non-AMP	0.4611
1803	CITAPGYQPNMVLDDGGDATHLMYK	Non-AMP	0.16	Non-AMP	0.0017
1804	CIVDFSSPNIAK	AMP	0.56	Non-AMP	0.0489
1805	CIVDGGWSEYSDWTTCSK	Non-AMP	0.48	Non-AMP	0.0026
1806	CIVQCAR	AMP	0.58	AMP	0.9183
1807	CIVSNEHGTVSSSCK	AMP	0.52	Non-AMP	0.3604
1808	CIVSNVAGSVETK	AMP	0.52	Non-AMP	0.0804
1809	CIYFVDTFLK	AMP	0.51	AMP	0.8062
1810	CIYNLLNSSSPAVR	AMP	0.59	AMP	0.539
1811	CKDCLCEVVSAYAR	AMP	0.56	Non-AMP	0.0263
1812	CKDCPSGYVTLR	AMP	0.6	Non-AMP	0.0625
1813	CKDDEMTHLYTLIVKPSNTYEVR	Non-AMP	0.17	Non-AMP	0.0003
1814	CKEVIEWLDHNQTAEKDEFEHQQK	Non-AMP	0.38	Non-AMP	0.0007
1815	CKLPDCFCSGTK	AMP	0.61	AMP	0.9987
1816	CKPCAAGQYQDQQGSATCK	AMP	0.58	AMP	0.657
1817	CKQTCNGEDCNLSCANR	AMP	0.5	Non-AMP	0.2268
1818	CKVEFSSCDNDCTGGNECSCGYKAPR	AMP	0.62	AMP	0.9951
1819	CLAPCRDPGIPNNGQR	AMP	0.63	Non-AMP	0.0553
1820	CLATCSYDCTIK	AMP	0.58	Non-AMP	0.1003
1821	CLCNIIFQSK	AMP	0.59	Non-AMP	0.2601
1822	CLDGCHCPTGEYFDNGK	Non-AMP	0.42	Non-AMP	0.4225
1823	CLDYSSNTDVK	Non-AMP	0.28	Non-AMP	0.0026
1824	CLEHSNENMR	Non-AMP	0.36	Non-AMP	0.0062
1825	CLELFAEIAEDKDNYK	Non-AMP	0.28	Non-AMP	0.0027
1826	CLGNLAPVNR	AMP	0.54	Non-AMP	0.4219
1827	CLGPGVTSVQK	AMP	0.61	AMP	0.9911
1828	CLHDLLLYDFEEGEEGR	Non-AMP	0.4	Non-AMP	0.0005
1829	CLIPFEPTFGDK	Non-AMP	0.31	Non-AMP	0.1209
1830	CLNFVQNMVR	Non-AMP	0.47	AMP	0.6132
1831	CLNSVQLIGYTGGDPVR	AMP	0.63	Non-AMP	0.0024
1832	CLPLAWTEYLPLGPR	Non-AMP	0.27	Non-AMP	0.2659
1833	CLQNSQNLIDLVQSK	Non-AMP	0.41	Non-AMP	0.0031
1834	CLSDPSVNQGLTCAQFHPDGLIFGTGTSDSLIK	Non-AMP	0.26	Non-AMP	0.0449
1835	CLSEYENANK	Non-AMP	0.29	Non-AMP	0.0125
1836	CLSGDFLGHWTR	Non-AMP	0.42	Non-AMP	0.1659
1837	CLSNMQYAMK	Non-AMP	0.39	Non-AMP	0.0928
1838	CLSSLKDER	Non-AMP	0.37	Non-AMP	0.0032
1839	CLTASGISGTYQPFNLETCR	AMP	0.53	Non-AMP	0.0409
1840	CLTYMYASPMGFTSDTR	Non-AMP	0.19	Non-AMP	0.0254
1841	CLVSFSNNGR	AMP	0.51	Non-AMP	0.4682
1842	CLYNYNLCK	AMP	0.55	AMP	0.9618
1843	CMALSTAIFVGETK	Non-AMP	0.31	Non-AMP	0.0018
1844	CMASSLVK	AMP	0.52	AMP	0.7176
1845	CMATNQCGNDMTSAR	Non-AMP	0.32	Non-AMP	0.2568
1846	CMGDKIESK	Non-AMP	0.36	Non-AMP	0.0795
1847	CMGIPCSTNTPCGPYR	AMP	0.57	AMP	0.9962
1848	CMQAHGIGK	AMP	0.51	AMP	0.6536
1849	CMQYAHHYVQR	Non-AMP	0.33	Non-AMP	0.1016
1850	CMSSVLTMR	Non-AMP	0.44	AMP	0.707
1851	CMYVNCGAYK	AMP	0.54	Non-AMP	0.1869
1852	CNCAPGYR	AMP	0.51	AMP	0.9309
1853	CNDGSCIDVSK	AMP	0.54	Non-AMP	0.004
1854	CNDGSCIDVSKR	AMP	0.55	Non-AMP	0.0268
1855	CNDPILGTGYIGCYK	AMP	0.68	AMP	0.9534
1856	CNEIGHYAR	Non-AMP	0.3	Non-AMP	0.1013
1857	CNELLTTGQLDCK	Non-AMP	0.47	Non-AMP	0.0033
1858	CNELLTTGQLDCKK	Non-AMP	0.41	Non-AMP	0.0043
1859	CNENEVCVNTQGSYK	Non-AMP	0.42	Non-AMP	0.0313
1860	CNEPAVWSQLAK	Non-AMP	0.38	Non-AMP	0.2806
1861	CNETGHFAR	Non-AMP	0.33	Non-AMP	0.0582
1862	CNEVVTWTVFK	Non-AMP	0.48	Non-AMP	0.0116
1863	CNFCITSPALMK	AMP	0.65	Non-AMP	0.3969
1864	CNFDSDTCQWK	Non-AMP	0.38	AMP	0.9038
1865	CNGPSPEECGVPHSCCVK	AMP	0.61	AMP	0.9976
1866	CNGVLEGIR	Non-AMP	0.46	AMP	0.7186
1867	CNNEDVFK	Non-AMP	0.37	Non-AMP	0.0375
1868	CNNLQNDYSCTCAGGYTGK	AMP	0.61	AMP	0.5997
1869	CNNVLYVR	AMP	0.53	AMP	0.6985
1870	CNSLSDDISSDTNAR	Non-AMP	0.33	Non-AMP	0.0039
1871	CNSVEEINALQDAHTQFR	Non-AMP	0.42	Non-AMP	0.0013
1872	CNVCQPIETNLEK	Non-AMP	0.44	Non-AMP	0.0477
1873	CPAGLYEGTYCQTAICK	AMP	0.68	AMP	0.9481
1874	CPAGTFYDLLHEK	Non-AMP	0.25	Non-AMP	0.0086
1875	CPAVVGVGPVEQLPDYNR	Non-AMP	0.39	Non-AMP	0.1509
1876	CPCVNPSLCDTISRPPGK	AMP	0.69	AMP	0.9954
1877	CPDAEEIIYTLR	Non-AMP	0.36	Non-AMP	0.0297
1878	CPEAFFQPSFLGMENAGIHETTYNSIMK	Non-AMP	0.1	Non-AMP	0.0189
1879	CPEALFQPSFLGMESAGIHETCYNSIMK	Non-AMP	0.09	Non-AMP	0.0197
1880	CPEALFQPSSLGLESSGIHETTYNSIMK	Non-AMP	0.1	Non-AMP	0.0014
1881	CPEAMFQPSFLGMEAAGIHETCYNSIMK	Non-AMP	0.08	Non-AMP	0.0566
1882	CPEAMFQPSFLGMEAAGIHETTYNSIMK	Non-AMP	0.09	Non-AMP	0.0394
1883	CPEAMFQPSFLGMEACGIHETTYNSIMK	Non-AMP	0.09	Non-AMP	0.1257
1884	CPEAMFQPSFLGMEASGIHETTYNSIMK	Non-AMP	0.1	Non-AMP	0.0091
1885	CPEAMFQPSFLGMESAGIHETCYNSIMK	Non-AMP	0.09	Non-AMP	0.033
1886	CPEAMFQPSFLGMESAGIHETTYNSIMK	Non-AMP	0.1	Non-AMP	0.0188
1887	CPEDEEKDDEEAK	Non-AMP	0.49	Non-AMP	0.0078
1888	CPEFKDGCPFK	Non-AMP	0.39	Non-AMP	0.2205
1889	CPESLFQPSFLGMESAGIHETCYNSIMK	Non-AMP	0.1	Non-AMP	0.0156
1890	CPESMLQPSFLGMEAAGIHETCYNSIMK	Non-AMP	0.09	Non-AMP	0.0243
1891	CPETQVPIK	Non-AMP	0.33	Non-AMP	0.0404
1892	CPFFDHQVVSCSCR	Non-AMP	0.4	AMP	0.9976
1893	CPFRDVENVGELK	Non-AMP	0.3	Non-AMP	0.0009
1894	CPFTGNVSIR	AMP	0.51	AMP	0.7211
1895	CPGAEDLNENVPVSPHHFK	Non-AMP	0.46	Non-AMP	0.0256
1896	CPGNTAVQVNDHK	Non-AMP	0.4	Non-AMP	0.0165
1897	CPIDIMVNLAPGQK	Non-AMP	0.4	AMP	0.7994
1898	CPIVVVTR	AMP	0.57	AMP	0.9116
1899	CPLCQTSYCPEFK	Non-AMP	0.45	Non-AMP	0.0026
1900	CPMCVNAVCGPAK	AMP	0.75	AMP	0.9846
1901	CPSFLDSNLGYFGYCER	Non-AMP	0.23	AMP	0.7314
1902	CPTGQVCSNIR	AMP	0.54	AMP	0.9734
1903	CPTGSGVTAR	AMP	0.53	AMP	0.6926
1904	CPVASIESEEGFPVGQSGTLSK	Non-AMP	0.32	Non-AMP	0.0019
1905	CPVAVLESEDGFPVGQSGTLSK	Non-AMP	0.34	Non-AMP	0.0003
1906	CPVGYTSLAESSAQCTK	Non-AMP	0.47	Non-AMP	0.3015
1907	CPVLIATNVAAR	AMP	0.62	AMP	0.8675
1908	CPVPIEK	Non-AMP	0.46	AMP	0.7318
1909	CPYGLYAEQLSGSAFTAPR	Non-AMP	0.47	Non-AMP	0.0612
1910	CPYTCGLCKPR	AMP	0.71	AMP	0.9922
1911	CQCSGTSCNCCAK	AMP	0.72	AMP	0.999
1912	CQCTYSGVTNTCNANDHCNNSGSVCEDV	AMP	0.58	AMP	0.7742
1913	CQEEVLNTVDQER	Non-AMP	0.5	Non-AMP	0.0005
1914	CQIADDSGDDMEFEK	AMP	0.51	Non-AMP	0.0009
1915	CQLGLLLPGEK	AMP	0.53	Non-AMP	0.1037
1916	CQLTSILR	AMP	0.52	AMP	0.6382
1917	CQNLVANNCGVNPK	AMP	0.57	Non-AMP	0.1302
1918	CQQAGIVVR	AMP	0.53	Non-AMP	0.2479
1919	CQQFIYGGCGGNR	AMP	0.6	AMP	0.8791
1920	CQQLQASANSGLIGAYVPQCK	AMP	0.7	Non-AMP	0.1055
1921	CQSPYAGPMCEDDR	Non-AMP	0.34	Non-AMP	0.0314
1922	CQSPYAGPMCEDDRCK	Non-AMP	0.41	Non-AMP	0.4798
1923	CQSQVPWQCK	AMP	0.51	AMP	0.6823
1924	CQSYGGHLVSIASQDEQNFITSK	Non-AMP	0.38	Non-AMP	0.0003
1925	CQTFAEVYGDGK	Non-AMP	0.33	Non-AMP	0.0277
1926	CQVGQTVTDSCSQR	Non-AMP	0.4	Non-AMP	0.2797
1927	CQVTSLGGEAHTTAR	Non-AMP	0.41	Non-AMP	0.011
1928	CQWPCYWPCCCK	AMP	0.85	AMP	1
1929	CRDGYEGDGVDCR	Non-AMP	0.44	Non-AMP	0.0215
1930	CRDIDECAR	Non-AMP	0.37	AMP	0.5117
1931	CRDLAGAESCR	Non-AMP	0.41	Non-AMP	0.0112
1932	CSCLLGFTGK	AMP	0.58	AMP	0.9058
1933	CSCMGIPCK	AMP	0.55	AMP	0.9847
1934	CSDEAALEQK	Non-AMP	0.39	Non-AMP	0.0014
1935	CSDYAHLQQCGTTAWIDFNCR	Non-AMP	0.42	Non-AMP	0.022
1936	CSEDADMLQYAHLLDDGYSQSK	Non-AMP	0.14	Non-AMP	0.0006
1937	CSELHPGLGLMCCK	AMP	0.55	AMP	0.9772
1938	CSFQWSLCR	AMP	0.55	AMP	0.9947
1939	CSGEAEVDFASHSDAQAGMSK	Non-AMP	0.21	Non-AMP	0.0013
1940	CSILAPWGAR	AMP	0.58	AMP	0.9487
1941	CSIPVGMEDGR	Non-AMP	0.3	Non-AMP	0.0306
1942	CSKPDTGFDCK	Non-AMP	0.44	Non-AMP	0.2236
1943	CSKPYSTCENQNGK	Non-AMP	0.46	AMP	0.8808
1944	CSLDTLNNCK	Non-AMP	0.42	AMP	0.9745
1945	CSLLPVVR	AMP	0.56	AMP	0.9599
1946	CSNGYTYYFDCPSDLR	Non-AMP	0.3	Non-AMP	0.0254
1947	CSNNFDPPGGLQR	Non-AMP	0.32	Non-AMP	0.0333
1948	CSPGGTNGNYIMYSK	Non-AMP	0.46	Non-AMP	0.4381
1949	CSPSQGLCCNEK	Non-AMP	0.47	AMP	0.8545
1950	CSQYETEIQAK	Non-AMP	0.26	Non-AMP	0.0042
1951	CSSCFDPIKPDPEEGFSGK	Non-AMP	0.29	Non-AMP	0.0316
1952	CSSCYEPFLLNGK	Non-AMP	0.49	Non-AMP	0.0532
1953	CSSNVPDTR	Non-AMP	0.35	Non-AMP	0.0255
1954	CSSVGLSIK	AMP	0.61	Non-AMP	0.415
1955	CSTAVLVR	AMP	0.54	AMP	0.5767
1956	CSTILLDGEEK	Non-AMP	0.36	Non-AMP	0.0004
1957	CSTILLEGK	Non-AMP	0.42	Non-AMP	0.1973
1958	CSVDNGVAGSPLDR	Non-AMP	0.34	Non-AMP	0.0078
1959	CSVEHQAFYCSQSQK	Non-AMP	0.34	Non-AMP	0.0157
1960	CSVLPLSK	AMP	0.54	AMP	0.7681
1961	CSVNNGVVGSPLEK	Non-AMP	0.46	Non-AMP	0.0478
1962	CSYAVINDK	Non-AMP	0.39	Non-AMP	0.0165
1963	CSYFQYQPQAGK	Non-AMP	0.47	Non-AMP	0.2227
1964	CTADYMEAK	Non-AMP	0.36	Non-AMP	0.0291
1965	CTANDNATTQWWFGGHL	Non-AMP	0.46	Non-AMP	0.0202
1966	CTCQEGWEGINCNK	Non-AMP	0.47	Non-AMP	0.0321
1967	CTDDFNGAMLK	Non-AMP	0.32	Non-AMP	0.0366
1968	CTDEVNDYTCTCEAGWSGK	Non-AMP	0.47	Non-AMP	0.006
1969	CTDGDHLTSHLR	Non-AMP	0.2	Non-AMP	0.0281
1970	CTDGNHLTSHLR	Non-AMP	0.19	Non-AMP	0.0505
1971	CTDIDECSSPELNK	Non-AMP	0.48	Non-AMP	0.04
1972	CTFPLSSLAVTR	AMP	0.52	AMP	0.8982
1973	CTFSIPNDGSAVCFVETPQGR	Non-AMP	0.3	Non-AMP	0.0244
1974	CTGGEVGATASLAPK	Non-AMP	0.48	Non-AMP	0.4442
1975	CTGQELKPLHK	Non-AMP	0.36	Non-AMP	0.1714
1976	CTGSIVQQQPFGGAR	AMP	0.57	Non-AMP	0.0694
1977	CTHPPTIVEHPLSAVIPVGQDYALACR	Non-AMP	0.15	Non-AMP	0.0577
1978	CTIMNFESLPWATR	Non-AMP	0.15	Non-AMP	0.0125
1979	CTLPLTGTNCVNMIITEK	AMP	0.53	Non-AMP	0.0032
1980	CTNLVMASPEYTVASGDYGK	Non-AMP	0.27	Non-AMP	0.0019
1981	CTNMQCLTPEK	Non-AMP	0.37	Non-AMP	0.0031
1982	CTNNLTNLTLDNPDQQIGVELVIK	Non-AMP	0.5	Non-AMP	0.0002
1983	CTNSQQCIPANAVCNFK	AMP	0.62	AMP	0.9964
1984	CTQEFASLASVDSEAENYFIK	Non-AMP	0.23	Non-AMP	0.0004
1985	CTRPVIVLGPLK	AMP	0.9	AMP	0.9884
1986	CTSLEEDAEQLCSEYDGEPEER	AMP	0.63	Non-AMP	0.0032
1987	CTSPLGLQNHLVK	AMP	0.5	Non-AMP	0.1281
1988	CTSSCKPNLFR	AMP	0.6	AMP	0.8723
1989	CTSTNSAGQASATVTIEK	Non-AMP	0.47	Non-AMP	0.0002
1990	CTTDHISAAGPWLK	Non-AMP	0.3	AMP	0.9156
1991	CTTDSYVK	Non-AMP	0.36	Non-AMP	0.1264
1992	CTVCNMTLNMK	Non-AMP	0.43	AMP	0.745
1993	CTVSEEELSNTGEPIAR	Non-AMP	0.35	Non-AMP	0.0013
1994	CTVTVEDINDMQPQFVFDRDPK	Non-AMP	0.19	Non-AMP	0.0017
1995	CTYIVGR	AMP	0.52	AMP	0.8545
1996	CVAAEDGTTR	Non-AMP	0.32	Non-AMP	0.005
1997	CVAAGPGLER	Non-AMP	0.36	Non-AMP	0.032
1998	CVADGFKPCGNSDR	Non-AMP	0.43	AMP	0.8529
[truncated: 18,355 more rows]
